# Supplementary material for: Structure mapping of dengue and Zika viruses reveals functional long-range interactions
Source: Nat Commun. 2019 Mar 29;10:1408. doi: 10.1038/s41467-019-09391-8 (PMC6441010; doi:10.1038/s41467-019-09391-8)
Supplement: Supplementary file 5 — Supplementary Data 1 [file 41467_2019_9391_MOESM5_ESM.csv]

Supplementary Data 1
REF_ALG_POS	DEN1_POS	DEN2_POS	DEN3_POS	DEN4_POS	ZAFR_POS	ZBRA_POS	ZILM_POS	ZSIN_POS	DEN1_SHAPE	DEN2_SHAPE	DEN3_SHAPE	DEN4_SHAPE	ZAFR_SHAPE	ZBRA_SHAPE	ZILM_SHAPE	ZSIN_SHAPE
1	1	1	1	1	1	-	1	-	-999	-999	-999	-999	-999	-	-999	-
2	2	2	2	2	2	-	2	-	-999	-999	-999	-999	-999	-	-999	-
3	3	3	3	3	3	-	3	-	-999	-999	-999	-999	-999	-	-999	-
4	4	4	4	4	4	-	4	-	-999	-999	-999	-999	-999	-	-999	-
5	5	5	5	5	5	-	5	-	-999	-999	-999	-999	0.163346	-	0	-
6	6	6	6	6	6	-	6	-	-999	-999	-999	-999	-999	-	-999	-
7	7	7	7	7	7	-	7	-	-999	-999	-999	-999	-999	-	-999	-
8	8	8	8	8	8	1	8	-	-999	-999	-999	-999	0.135131	-999	-999	-
9	9	9	9	9	9	2	9	-	-999	-999	-999	-999	-0.073992	-999	-3.321906	-
10	10	10	10	10	10	3	10	-	-999	-0.093509	0.018298	-999	1.056954	-999	-0.482287	-
11	11	11	11	11	11	4	11	-	-999	-999	-999	-999	-999	-999	-0.228993	-
12	12	12	12	12	12	5	12	-	-999	-999	-999	-999	-999	-999	-0.14609	-
13	13	13	13	13	13	6	13	-	-999	-999	-999	-999	-0.844016	-999	-0.087166	-
14	14	14	14	14	14	7	14	-	-999	-999	-999	-999	0.97146	-999	-999	-
15	15	15	15	15	15	8	15	-	-999	-999	-999	-999	-999	-999	-999	-
16	16	16	16	16	16	9	16	-	0.729499	-999	0.220644	0.345286	0.175373	-999	-999	-
17	17	17	17	17	17	10	17	1	-999	-999	-0.066253	-999	-999	-999	-999	-999
18	18	18	18	18	18	11	18	2	0	-999	-999	-999	-0.055221	0	1.662407	-999
19	19	19	19	19	19	12	19	3	0.104213	0.127448	-999	0.126088	-999	0.140134	0.196959	-999
20	20	20	20	20	20	13	20	4	-0.075813	0	-999	0	-999	1.308419	-999	-999
21	21	21	21	21	21	14	21	5	-999	-0.093819	-999	0	0	-999	-999	-999
22	-	-	-	-	22	15	22	6	-	-	-	-	-0.299828	-999	-0.039195	-999
23	22	22	22	22	23	16	23	7	0.334248	-999	-999	-999	0.337984	-0.33735	-0.137266	-999
24	23	23	23	23	24	17	24	8	0	-999	-999	0.41085	2.585667	-999	0.022719	-999
25	24	24	24	24	25	18	25	9	-999	-999	-999	-999	0.595282	0.324107	-999	-999
26	25	25	25	25	26	19	26	10	-999	0.03032	-999	-999	-0.174617	-999	0.272986	-999
27	26	26	26	26	27	20	27	11	0	-999	-999	-999	0.523539	-999	1.068925	-0.937507
28	27	27	27	27	28	21	28	12	-999	-999	-999	-0.023181	0.142525	-999	-0.564335	-999
29	28	28	28	28	29	22	29	13	1.511948	-999	-999	0	-999	-999	0	-999
30	29	29	29	29	30	23	30	14	0.474568	0.022366	-999	-999	0.055064	-999	-0.489435	-999
31	30	30	30	30	31	24	31	15	-999	0.23619	-999	0.546367	-0.110958	-999	0	-999
32	31	31	31	31	32	25	32	16	-999	-999	-999	1.621229	0.214606	-999	1.421041	0.584285
33	32	32	32	32	33	26	33	17	0.663704	-999	-999	0.892633	1.6093	-999	1.910721	-999
34	33	33	33	33	34	27	34	18	-0.945142	0.554903	0.006932	0.138466	-999	0.075193	-999	-999
35	34	34	34	34	35	28	35	19	0.078616	0.449032	0.122722	-0.200621	-0.514203	-0.030242	0	-999
36	35	35	35	35	36	29	36	20	0.081087	0.245618	0.01617	-999	-999	-999	-0.768072	-999
37	36	36	36	36	37	30	37	21	0.376203	-999	-999	-0.061028	-0.357879	0	-0.67409	-999
38	37	37	37	37	38	31	38	22	0.985261	-0.087982	0.07953	0.314131	-999	-999	0.451751	-999
39	38	38	38	38	39	32	39	23	0.483027	0.243913	0.794466	0.31474	0.247005	-999	-999	-999
40	39	39	39	39	40	33	40	24	0.255374	0.197718	-999	15.766133	-999	0.203151	-0.561727	-999
41	40	40	40	40	41	34	41	25	0.348335	-999	-999	0.17221	0.064814	-0.213626	-0.345816	-999
42	41	41	41	41	42	35	42	26	-999	0.169365	-999	1.441336	0.070083	-999	0.904661	-999
43	42	42	42	42	43	36	43	27	0.261359	0.23183	0.981223	0.200936	-999	-999	0.887355	1.183294
44	43	43	43	43	44	37	44	28	0.124644	0.823644	-999	2.472217	-0.435576	-999	-0.694257	-999
45	44	44	44	44	45	38	45	29	0.267716	0.275922	0.367478	0.36532	2.595636	-999	-999	0.348231
46	45	45	45	45	46	39	46	30	-999	-999	0.49477	0.666858	-0.077684	-999	0.501313	-0.188409
47	46	46	46	46	47	40	47	31	0.649417	0.080772	-999	1.391677	0.288484	-999	0.088293	-0.918416
48	47	47	47	47	48	41	48	32	0.259782	0.364419	-0.044762	4.361409	1.602523	0.401153	1.292557	0.68149
49	48	48	48	48	49	42	49	33	0.108721	0.561908	1.64415	0.253876	0.452545	-999	2.447215	2.683743
50	-	49	-	-	50	43	50	34	-	1.092222	-	-	0.278434	-0.024157	-0.197892	0.053663
51	49	50	49	49	51	44	51	35	1.668039	4.414627	2.187044	1.086026	0.238049	0.797084	0.59026	1.139376
52	50	51	50	50	52	45	52	36	0.184341	0.338916	-999	0.307586	0.73376	0.621387	0.236275	-0.184842
53	51	52	51	51	53	46	53	37	0.406911	0.016733	-999	0.423332	1.164409	-0.43139	0.404253	1.187358
54	52	53	52	52	54	47	54	38	1.052058	1.376908	3.828219	1.051471	0.646923	-999	0.705593	0.633343
55	53	54	53	53	55	48	55	39	0.855352	1.516654	-999	1.1203	1.356441	0.247016	1.344826	0.962642
56	54	55	54	54	56	49	56	40	0.316256	1.747045	-999	1.55996	0.216888	0.025858	-0.123342	-0.112431
57	55	56	55	55	57	50	57	41	0.634215	0.222567	0.613783	1.147374	0.857112	0.269961	0.563867	1.276917
58	56	57	56	56	58	51	58	42	-999	0.270166	0.128518	0.396153	-999	2.457118	9.400829	2.633983
59	57	58	57	57	59	52	59	43	0.116169	0.478166	-999	-0.144086	0.521079	2.85415	1.086369	2.090442
60	58	59	58	58	60	53	60	44	0.121253	-0.05828	-999	-0.036979	0.507606	-0.206416	0.62874	-0.12117
61	59	60	59	59	61	54	61	45	0.00047	0.048593	-999	0.220321	0.06623	0.398981	0.166478	0.352552
62	60	61	60	60	62	55	62	46	-0.039935	-0.032383	-999	0.019418	0.314022	-1.928943	-0.294964	1.108894
63	61	62	61	61	63	56	63	47	-0.051804	-0.001662	0.135916	0.167976	0.645715	4.694892	1.857716	3.356102
64	62	63	62	62	64	57	64	48	-0.060846	0.305114	-0.434211	0.099454	0.531557	0.158905	0.093027	-0.083155
65	63	64	63	63	65	58	65	49	0.237351	0.368579	-999	0.4971	-0.009258	-0.053435	0.12268	-0.192797
66	64	65	64	64	66	59	66	50	-0.01903	0.080862	0.063929	0.471726	0.024791	0.341393	0.060839	0.542757
67	65	66	65	65	67	60	67	51	0.253499	0.334678	0.697524	0.442467	0.413918	0.187921	-0.05724	0.250507
68	66	67	66	66	68	61	68	52	0.201516	0.243427	0.492246	0.144945	0.209336	0.026707	0.244098	0.511026
69	67	68	67	67	69	62	69	53	0.011092	-0.047011	-999	0.000903	0.208573	0.009157	-0.182726	0.782004
70	68	69	68	68	70	63	70	54	0.00873	0.446227	0.74607	0.797077	0.852927	-0.038055	0.022131	-1.145824
71	69	70	69	69	71	64	71	55	0.294132	2.208777	3.038961	0.640937	1.57525	1.112677	1.244157	1.177888
72	70	71	70	70	72	65	72	56	0.212376	0.268945	0.060876	0.339017	1.796791	0.208509	0.354999	1.251404
73	71	72	71	71	73	66	73	57	0.222797	-999	0.598629	0.97738	0.108078	0.417354	-0.167025	0.283403
74	-	-	-	72	-	-	-	-	-	-	-	3.248413	-	-	-	-
75	-	-	-	73	-	-	-	-	-	-	-	0.858299	-	-	-	-
76	-	73	-	74	-	67	74	58	-	0.122437	-	0.024508	-	0.141515	0.89057	0.074384
77	72	74	72	75	74	68	75	59	-0.438846	-999	0.044376	1.466971	2.084901	-0.009197	-0.459598	0.231678
78	73	75	73	76	75	69	76	60	-0.055416	0.455798	-0.023028	-0.376138	1.017505	0.691786	0.623126	0.542042
79	74	76	74	77	76	70	77	61	0.327745	0.361044	-999	1.292663	1.987269	3.7371	3.261505	2.476431
80	75	77	75	78	77	71	78	62	1.068866	0.583267	-999	0.325874	2.17776	-0.014258	0.404459	0.146086
81	76	78	76	79	78	72	79	63	1.1042	1.470556	1.322055	1.272088	1.3486	0.940308	5.310347	1.82858
82	77	79	77	80	79	73	80	64	0.870984	0.356677	0.20639	1.128095	0.088321	1.109882	0.726517	0.921262
83	78	80	78	81	80	74	81	65	4.841256	1.355339	-999	2.503472	3.77169	1.987178	2.474409	2.602625
84	79	81	79	82	81	75	82	66	0.586987	1.718156	1.047539	1.066225	1.318996	1.146621	3.685676	2.640267
85	80	82	80	83	82	76	83	67	0.687913	0.354825	0.368145	1.466987	0.670141	1.831379	0.413668	1.039357
86	-	-	-	-	83	77	84	68	-	-	-	-	0.847333	4.160383	1.679078	1.178261
87	-	-	-	-	84	78	85	69	-	-	-	-	1.124209	0.967722	2.103395	7.451907
88	-	-	-	-	85	79	86	70	-	-	-	-	0.082336	0.18081	0.023941	0.06353
89	-	-	-	-	86	80	87	71	-	-	-	-	5.831586	-999	3.985858	11.556691
90	-	-	-	-	87	81	88	72	-	-	-	-	0.661496	-0.023801	0.204728	0.414046
91	-	-	-	-	88	82	89	73	-	-	-	-	0.589515	0.387823	0.312156	0.776061
92	-	-	-	-	89	83	90	74	-	-	-	-	-0.028862	0.222658	0.749272	0.380277
93	81	83	81	84	90	84	91	75	-0.014435	-0.026696	0.101002	-0.114958	0.062622	-0.177895	-0.03914	0.120631
94	82	84	82	85	91	85	92	76	-0.468452	0.068375	-0.016619	-0.332935	0.087563	0.1803	-0.019358	0.068613
95	83	85	83	86	92	86	93	77	0.566022	0.051949	0.056111	0.049071	0.613925	0.466489	1.365337	0.989332
96	84	86	84	87	93	87	94	78	0.400258	0.276254	0.137171	0.114516	1.533293	1.658309	2.611247	2.098264
97	85	87	85	88	94	88	95	79	13.644242	1.312458	2.135716	2.119722	0.485971	0.183103	0.587869	0.917013
98	86	88	86	89	95	89	96	80	4.275045	1.240776	1.265338	2.163773	0.562529	0.337556	0.055441	0.052357
99	87	89	87	90	96	90	97	81	0.470226	-0.074732	0.766837	0.588533	0.362214	0.382025	1.094927	0.274116
100	88	90	88	91	97	91	98	82	0.934302	1.751722	1.117472	1.709801	0.191081	-0.099879	0.009508	-0.119664
101	89	91	89	92	98	92	99	83	0.022383	-0.02815	0.015607	0.032476	0.174713	-0.036152	0.047454	-0.159741
102	90	92	90	93	99	93	100	84	0.117165	0.108787	0.116079	0.087342	0.404521	-0.073451	-0.069066	-0.173854
103	91	93	91	94	100	94	101	85	0.019235	-0.054772	-0.036598	0.033885	-0.004564	-0.172317	-0.117232	-0.063218
104	92	94	92	95	101	95	102	86	0.184546	0.04458	0.002011	-0.109999	0.202583	-0.080666	0.293648	0.08855
105	93	95	93	96	102	96	103	87	-0.054704	0.097531	0.134912	0.042678	0.460214	-0.04103	-0.088194	-0.018251
106	94	96	94	97	103	97	104	88	0.009739	0.358247	0.353744	0.190593	0.331937	0.238928	0.091806	0.254133
107	95	97	95	98	104	98	105	89	1.425894	0.857718	3.751655	0.151192	0.46434	0.314872	0.570237	0.826637
108	96	98	96	99	105	99	106	90	0.454941	0.573472	2.068004	0.365458	0.126034	0.163286	-0.003432	-0.071696
109	97	99	97	100	106	100	107	91	0.344456	0.332922	0.635647	1.357616	0.368936	1.054357	0.717132	0.159329
110	98	100	98	101	107	101	108	92	0.574334	0.360116	1.221817	0.342112	1.791747	1.418672	2.298441	1.394414
111	99	101	99	102	108	102	109	93	0.37612	2.408662	0.929186	0.066486	1.511368	1.319902	2.243076	0.902985
112	-	-	-	103	-	-	-	-	-	-	-	0.985471	-	-	-	-
113	-	-	-	104	-	-	-	-	-	-	-	0.201529	-	-	-	-
114	100	102	100	105	109	103	110	94	0.388437	1.143268	0.544414	0.461163	0.556057	0.29821	0.437225	0.279746
115	101	103	101	106	110	104	111	95	0.036272	1.43162	0.120544	0.300337	1.323974	0.290505	0.463238	0.707708
116	102	104	102	107	111	105	112	96	0.165635	1.184618	0.382024	0.719672	0.441409	0.085282	0.540575	0.365215
117	103	105	103	108	112	106	113	97	0.644978	0.438686	1.273819	0.367545	0.071646	-0.051142	0.601193	-0.037464
118	104	106	104	109	113	107	114	98	-0.194268	0.379445	0.193585	0.686698	0.154214	0.188639	0.346543	0.425987
119	105	107	105	110	114	108	115	99	0.295706	0.517646	0.526661	0.764133	0.723136	0.275217	0.471969	0.385535
120	106	108	106	111	115	109	116	100	0.306882	0.774304	0.496533	2.445868	0.48082	0.15573	0.165082	0.076461
121	107	109	107	112	116	110	117	101	0.461246	0.408989	0.5207	1.590204	-0.015013	0.102104	0.349557	0.60179
122	108	110	108	113	117	111	118	102	0.28529	0.652968	0.626138	0.408471	0.215255	0.989083	1.782582	1.273808
123	109	111	109	114	118	112	119	103	0.040775	0.248069	1.775594	0.138459	1.007549	0.236937	0.377785	0.169902
124	110	112	110	115	119	113	120	104	0.258468	0.279273	0.652125	0.486283	1.005011	2.465959	1.907445	1.297043
125	111	113	111	116	120	114	121	105	0.062253	0.653175	1.454958	0.111942	2.522995	0.655089	0.897237	0.450199
126	112	114	112	117	121	115	122	106	-0.048495	0.234268	0.958303	0.077198	3.535107	-0.02396	-0.015698	0.066785
127	113	115	113	118	122	116	123	107	-0.469866	0.198851	0.397693	0.264217	3.594991	0.115119	0.025049	-0.000261
128	114	116	114	119	123	117	124	108	0.034525	0.096676	0.54736	-0.065101	2.990092	3.679528	2.694312	3.840897
129	115	117	115	120	124	118	125	109	-999	0.022651	0.094729	0.001843	1.766954	2.078213	3.205572	2.828943
130	116	118	116	121	125	119	126	110	0.017988	-0.069305	0.044255	0.0091	1.338603	1.321643	0.604875	0.690749
131	117	119	117	122	126	120	127	111	-0.090823	0.053551	0.035468	0.140853	0.885798	0.565359	0.694565	0.812281
132	118	120	118	123	127	121	128	112	-0.176923	0.330033	-0.098125	0.158769	0.665804	0.144152	0.142578	0.03689
133	119	121	119	124	128	122	129	113	0.086834	1.713323	0.065955	-0.058879	0.123429	-0.230034	-0.133752	-0.122105
134	120	122	120	125	129	123	130	114	0.500384	3.703609	0.115345	0.133575	0.083771	0.023126	0.164501	0.057997
135	121	123	121	126	130	124	131	115	0.6562	0.259377	0.538819	0.99027	0.019062	0.307905	0.211787	-0.02719
136	122	124	122	127	131	125	132	116	2.684729	2.656946	1.674099	2.362776	0.044103	-0.00072	-0.054909	-0.031655
137	123	125	123	128	132	126	133	117	0.508697	0.387776	0.26854	0.583098	0.080732	0.010226	0.041637	0.058997
138	124	126	124	129	133	127	134	118	8.782393	2.90804	4.946735	1.906809	0.050938	0.913935	1.125238	0.330858
139	-	-	-	-	134	128	135	119	-	-	-	-	0.616174	5.272516	3.925568	1.816609
140	-	-	-	-	135	129	136	120	-	-	-	-	2.860058	0.929299	1.32421	1.722382
141	-	-	-	-	136	130	137	121	-	-	-	-	1.294188	2.273636	3.790875	1.431132
142	-	-	-	-	137	131	138	122	-	-	-	-	2.602643	0.456033	0.772524	0.758155
143	-	-	-	-	138	132	139	123	-	-	-	-	0.758372	-0.180087	-0.035904	-0.043012
144	-	-	-	-	139	133	140	124	-	-	-	-	0.028288	0.043681	0.115963	0.052157
145	125	127	125	130	140	134	141	125	-0.261098	2.028411	0.042598	0.01806	0.160953	0.00444	0.139294	-0.046356
146	126	128	126	131	141	135	142	126	-0.077358	0.252472	-0.113515	-0.016381	0.088323	0.054737	0.226914	0.185609
147	127	129	127	132	142	136	143	127	0.054515	0.072792	0.110807	0.001301	-0.108012	-0.173713	0.156958	0.41353
148	128	130	128	133	143	137	144	128	-0.053206	0.023691	-0.001529	-0.100951	0.100769	0.085066	0.104023	0.263492
149	129	131	129	134	144	138	145	129	-999	-999	-0.015643	-999	0.031417	0.074924	-0.095304	-0.245644
150	130	132	130	135	145	139	146	130	0.043179	-0.001821	0.038959	0.132466	0.042719	0.118168	0.06054	0.210744
151	131	133	131	136	146	140	147	131	0.340129	0.073057	0.658527	0.244358	1.857361	1.437568	2.045002	4.108344
152	132	134	132	137	147	141	148	132	0.080716	0.033511	0.164925	0.066872	-0.045075	0.072813	-0.120949	-0.116078
153	133	135	133	138	148	142	149	133	-0.158079	0.137781	0.681499	0.245162	0.042927	0.449156	0.370497	0.691144
154	134	136	134	139	149	143	150	134	-0.018928	0.118774	0.19834	0.247448	0.588343	0.513016	1.182274	1.144187
155	135	137	135	140	150	144	151	135	1.165114	1.10693	1.556947	1.427512	2.037423	2.868017	3.219339	3.476707
156	136	138	136	141	151	145	152	136	1.231852	0.908906	0.587498	1.660922	2.01921	1.232412	1.661017	1.160751
157	137	139	137	142	152	146	153	137	1.915316	1.17509	0.768887	2.507013	2.010399	1.551876	2.462584	2.448966
158	138	140	138	143	153	147	154	138	0.69842	0.524841	0.184399	1.312562	1.851951	1.220375	1.393463	1.045685
159	139	141	139	144	154	148	155	139	0.071392	0.138008	0.102076	0.414208	0.672188	0.538063	0.681428	0.82171
160	140	142	140	145	155	149	156	140	0.585184	0.751547	0.791832	2.440621	1.081577	1.183127	0.847163	0.755429
161	141	143	141	146	156	150	157	141	0.085004	0.279485	0.116446	0.815899	2.587627	2.085348	2.312439	2.946566
162	142	144	142	147	157	151	158	142	0.56041	0.611334	0.506785	1.078256	1.951509	2.569447	1.793166	1.263468
163	143	145	143	148	158	152	159	143	1.936188	1.666687	1.592862	1.959345	0.654635	0.636163	0.470761	0.794846
164	144	146	144	149	159	153	160	144	-0.001926	0.426414	0.098084	0.334345	-0.02729	-0.201251	0.150372	0.032608
165	145	147	145	150	160	154	161	145	0.143836	0.090458	0.119497	0.084781	0.256505	-0.098121	-0.016056	-0.002695
166	146	148	146	151	161	155	162	146	-0.047891	-0.087485	0.120789	0.034323	0.046195	-0.084603	-0.118465	0.146707
167	147	149	147	152	162	156	163	147	-0.100876	0.055015	0.093817	0.078731	-0.000591	-0.268748	-0.109388	0.137051
168	148	150	148	153	163	157	164	148	-0.256462	-0.014161	0.068335	0.047818	0.014463	-0.132632	0.163488	0.253791
169	149	151	149	154	164	158	165	149	-0.047285	0.04055	0.094796	0.090331	0.138857	-0.065478	-0.073672	0.198681
170	150	152	150	155	165	159	166	150	0.525711	1.715395	0.586927	1.023223	0.252551	0.525706	0.467158	0.452083
171	151	153	151	156	166	160	167	151	0.085172	0.020561	0.267798	0.004893	1.477088	1.061742	1.159888	1.243731
172	152	154	152	157	167	161	168	152	0.161612	-0.016636	0.213307	0.01299	0.236729	0.11653	-0.086883	-0.003525
173	153	155	153	158	168	162	169	153	0.013648	-0.014065	0.112528	0.027468	0.051989	-0.059515	-0.079551	0.069854
174	154	156	154	159	169	163	170	154	-0.034353	-0.023855	0.05547	0.043786	0.205175	0.077365	-0.030139	-0.101541
175	155	157	155	160	170	164	171	155	0.110597	0.101929	0.256821	0.137689	0.041425	-0.038887	0.001451	0.01542
176	156	158	156	161	171	165	172	156	0.14295	0.113952	0.145875	0.154821	-0.114668	-0.075519	-0.019088	-0.106828
177	157	159	157	162	172	166	173	157	0.042538	0.013501	0.132743	0.019493	0.143664	-0.131241	0.030453	-0.093679
178	158	160	158	163	173	167	174	158	0.000553	-0.039308	0.165806	-0.00471	0.084686	0.013247	-0.130432	-0.136904
179	159	161	159	164	174	168	175	159	0.012805	0.001675	0.140868	0.029653	-0.066933	-0.002058	-0.036308	0.069629
180	160	162	160	165	175	169	176	160	-0.001722	0.001834	0.086029	-0.000683	-0.000653	0.021336	-0.017586	-0.048485
181	161	163	161	166	176	170	177	161	0.060562	0.038153	0.013371	0.01297	0.208776	0.137755	0.000766	-0.012304
182	162	164	162	167	177	171	178	162	0.048459	0.110526	0.009566	0.017411	0.033648	-0.116481	-0.038484	0.022109
183	163	165	163	168	178	172	179	163	0.048036	0.034717	0.031781	0.068809	0.094185	-0.057227	-0.195729	0.300004
184	164	166	164	169	179	173	180	164	-0.003172	-0.021996	-0.009927	0.020479	0.023252	0.068096	0.017851	0.056278
185	165	167	165	170	180	174	181	165	-0.119021	0.065951	-0.042267	0.08926	0.058319	-0.004765	0.03914	0.01153
186	166	168	166	171	181	175	182	166	-0.002346	0.065905	0.016817	-0.000132	-0.084666	-0.008375	-0.090884	-0.1292
187	167	169	167	172	182	176	183	167	-0.008023	0.099945	0.008106	0.021727	0.240606	-0.041178	-0.343347	-0.064784
188	168	170	168	173	183	177	184	168	-0.066988	0.038054	0.034837	0.052416	0.020979	-0.001489	-0.017727	-0.227677
189	169	171	169	174	184	178	185	169	-0.079907	-0.026238	-0.030865	0.063206	0.269282	-0.018669	-0.024528	-0.118907
190	170	172	170	175	185	179	186	170	0.501708	0.166044	0.038842	0.004077	0.102699	0.454669	0.335189	0.262747
191	171	173	171	176	186	180	187	171	0.086463	0.081126	0.369692	0.008422	0.380036	0.614175	0.345761	0.301764
192	172	174	172	177	187	181	188	172	1.627508	0.642188	2.575912	2.554463	1.311582	0.446412	2.222092	2.30403
193	173	175	173	178	188	182	189	173	0.562841	0.694712	0.580731	1.660503	0.556112	0.775665	0.559528	0.340946
194	174	176	174	179	189	183	190	174	4.650566	2.521754	1.886952	3.195729	0.117978	0.153817	0.135935	0.152659
195	175	177	175	180	190	184	191	175	0.53455	-0.013598	0.422054	3.614148	2.934343	-0.130616	-0.329485	-0.120901
196	176	178	176	181	191	185	192	176	-0.000717	-0.02572	-0.041316	0.005498	0.055813	-0.096441	-0.038544	-0.033641
197	177	179	177	182	192	186	193	177	0.012453	0.032138	0.023419	0.007443	0.07216	-0.055095	-0.105457	-0.138967
198	178	180	178	183	193	187	194	178	0.003729	-0.000679	0.017799	-0.027838	0.123314	-0.003274	-0.035194	-0.001764
199	179	181	179	184	194	188	195	179	0.007383	0.000889	-0.018528	0.003151	-0.083906	-0.119044	-0.07761	-0.478422
200	180	182	180	185	195	189	196	180	0.028025	0.005649	-0.010896	0.026321	0.183953	0.043905	-0.074819	0.034641
201	181	183	181	186	-	-	-	-	0.064612	0.077427	0.007779	-0.002163	-	-	-	-
202	182	184	182	187	-	-	-	-	0.028809	0.00402	0.038197	0.047003	-	-	-	-
203	183	185	183	188	-	-	-	-	0.156203	0.080908	0.061447	0.234625	-	-	-	-
204	184	186	184	189	196	190	197	181	0.045639	-0.003169	0.044553	0.069722	0.157678	0.224954	0.559829	0.132369
205	185	187	185	190	197	191	198	182	0.057471	0.059551	0.117892	0.110179	0.097541	-0.022886	-0.003298	-0.155917
206	186	188	186	191	198	192	199	183	0.013474	0.045361	0.099123	0.068409	0.183631	-0.10723	0.015727	-0.124876
207	187	189	187	192	199	193	200	184	1.965039	1.521661	0.596145	2.884402	1.557859	1.384465	1.194019	0.905588
208	188	190	188	193	200	194	201	185	0.56345	0.470584	0.241629	0.651023	1.290123	1.478464	1.552052	1.591384
209	189	191	189	194	201	195	202	186	0.050269	-0.018006	0.023952	0.10465	0.124184	-0.02396	-0.039521	-0.041919
210	190	192	190	195	202	196	203	187	0.043498	0.054605	0.048579	0.278032	0.051915	-0.086893	-0.106455	-0.072147
211	191	193	191	196	203	197	204	188	0.13753	0.021199	0.096748	0.11456	0.14795	-0.107493	-0.117541	0.039063
212	192	194	192	197	204	198	205	189	-0.020247	0.000123	-0.028675	-0.000933	0.206324	-0.083746	-0.051526	-0.077789
213	193	195	193	198	205	199	206	190	0.115766	0.059107	0.121121	0.091041	0.038167	-0.089096	-0.104474	-0.169294
214	194	196	194	199	206	200	207	191	0.012191	0.043574	-0.054337	0.021586	0.161391	-0.107847	-0.086853	-0.158498
215	195	197	195	200	207	201	208	192	0.20018	0.001596	0.209915	0.107269	0.314335	0.323284	0.207524	0.12163
216	196	198	196	201	208	202	209	193	0.113786	0.886369	0.137654	0.131623	1.381224	1.271391	1.073172	1.099914
217	197	199	197	202	209	203	210	194	2.199992	1.471312	1.358477	1.558172	-0.010211	-0.00027	-0.024254	-0.015165
218	198	200	198	203	210	204	211	195	0.261701	0.414044	0.157218	0.456544	-0.062838	-0.155681	-0.0868	0.004849
219	199	201	199	204	211	205	212	196	0.491412	0.723903	1.532705	0.604719	0.060194	-0.04736	0.016136	0.016485
220	200	202	200	205	212	206	213	197	0.276628	0.091288	1.412473	0.308418	0.158716	-0.104594	-0.078278	-0.03545
221	201	203	201	206	213	207	214	198	0.239965	0.107694	0.193298	0.321816	0.108457	-0.0312	-0.057061	-0.044092
222	202	204	202	207	214	208	215	199	0.269566	0.032115	0.298343	0.191616	0.268143	0.017841	-0.043897	0.046633
223	203	205	203	208	215	209	216	200	0.068355	-0.016811	0.336342	0.19722	0.294255	-0.108245	-0.007839	0.026315
224	204	206	204	209	216	210	217	201	0.206844	-0.015042	-0.017447	-0.013454	0.023642	0.141195	-0.012194	-0.011199
225	205	207	205	210	217	211	218	202	0.047394	-0.013035	0.149002	0.226012	0.027931	0.029645	-0.023677	-0.02469
226	206	208	206	211	218	212	219	203	0.0632	-0.002062	0.09395	0.043167	0.07426	0.002434	0.120785	-0.223291
227	207	209	207	212	219	213	220	204	0.103137	0.033095	0.014985	-0.040221	-0.075115	0.012148	-0.008279	-0.054234
228	208	210	208	213	220	214	221	205	0.08108	0.028157	-0.028066	0.116673	0.012289	-0.002481	-0.014063	-0.022429
229	209	211	209	214	221	215	222	206	0.064536	-0.036891	-0.023711	-0.011263	-0.055629	0.050976	-0.089517	-0.109352
230	210	212	210	215	222	216	223	207	0.213363	-0.005595	-0.020759	0.025709	-0.100106	0.013291	0.03261	0.038835
231	211	213	211	216	223	217	224	208	0.099568	0.005142	-0.032308	0.063309	0.085489	-0.066684	-0.131664	-0.17544
232	212	214	212	217	224	218	225	209	0.076873	-0.008104	0.090219	0.113579	0.133459	-0.083799	-0.023642	-0.149867
233	213	215	213	218	225	219	226	210	0.028578	-0.034163	0.12637	0.097538	0.074926	0.003304	0.045921	-0.056614
234	214	216	214	219	226	220	227	211	0.128303	0.025605	-0.058726	0.011857	0.067307	0.087399	0.102173	0.09672
235	215	217	215	220	227	221	228	212	0.120251	0.122406	-0.035466	0.039999	0.157428	0.141676	0.36443	0.492397
236	216	218	216	221	228	222	229	213	0.112841	0.055875	-0.000298	-0.000017	3.664085	3.278903	2.871826	2.745939
237	217	219	217	222	229	223	230	214	0.369245	0.119438	0.25092	0.009152	3.189374	2.353199	1.89111	1.836184
238	218	220	218	223	230	224	231	215	0.120175	0.038722	0.077837	0.023056	0.874123	0.244566	0.255203	0.16314
239	219	221	219	224	231	225	232	216	0.012925	0.017505	0.059561	0.04176	0.100624	0.028869	-0.005301	-0.03571
240	220	222	220	225	232	226	233	217	0.17264	0.191662	0.042223	0.008391	0.078332	-0.020677	-0.05722	-0.070138
241	221	223	221	226	233	227	234	218	-0.01479	-0.041807	0.034373	-0.017696	0.020239	-0.118166	-0.138121	-0.210162
242	222	224	222	227	234	228	235	219	0.073652	1.699986	0.145561	-0.023776	0.048986	0.001156	0.102676	-0.044485
243	223	225	223	228	235	229	236	220	0.049303	0.419726	0.170328	0.210935	0.022896	-0.033181	0.019163	-0.052194
244	224	226	224	229	236	230	237	221	0.66777	0.35107	0.185996	0.379606	0.060978	-0.014284	-0.006553	0.012933
245	225	227	225	230	237	231	238	222	1.343086	1.449675	0.613467	0.362284	0.035345	0.008653	0.002946	-0.104028
246	226	228	226	231	238	232	239	223	1.083791	0.838505	2.127997	0.031163	0.026007	-0.088324	-0.051405	0.040402
247	227	229	227	232	239	233	240	224	1.549561	0.601674	0.52148	0.228224	-0.006551	-0.028406	-0.037073	0.044976
248	228	230	228	233	240	234	241	225	1.236298	0.619151	0.659871	0.128526	0.207577	0.377666	0.493402	0.27814
249	229	231	229	234	241	235	242	226	1.752665	2.048563	3.126085	0.062783	0.239801	0.127898	0.494172	0.539109
250	230	232	230	235	242	236	243	227	1.964635	3.20346	0.083999	0.742056	0.479223	0.697956	0.658454	0.577704
251	231	233	231	236	243	237	244	228	0.29572	0.961295	0.09238	0.062527	1.115324	1.705518	2.069962	1.838508
252	232	234	232	237	244	238	245	229	0.040536	0.767617	0.006862	0.024062	0.190528	0.076191	0.084809	-0.043154
253	233	235	233	238	245	239	246	230	0.245934	0.113477	-0.012422	0.0341	0.286927	0.300182	0.394427	0.348269
254	234	236	234	239	246	240	247	231	0.881797	0.050772	0.033666	0.060684	0.156618	0.002791	-0.035625	-0.026201
255	235	237	235	240	247	241	248	232	0.474901	0.254835	0.049057	0.030627	0.504577	0.078872	0.132814	0.179182
256	236	238	236	241	248	242	249	233	1.251333	0.594159	0.687831	0.594276	0.34997	1.818992	1.490269	2.423214
257	237	239	237	242	249	243	250	234	0.630366	0.402852	0.32562	0.09047	3.507229	7.854185	6.705177	10.305213
258	238	240	238	243	250	244	251	235	0.062376	0.050727	0.040374	1.835512	0.01504	-0.040419	0.015138	-0.07799
259	239	241	239	244	251	245	252	236	0.018002	0.074734	0.016298	0.109407	-0.04681	-0.075999	-0.15696	-0.118857
260	240	242	240	245	252	246	253	237	-999	-0.035546	0.023866	-0.030298	0.296033	0.175332	0.199957	0.181634
261	241	243	241	246	253	247	254	238	0.270191	0.054555	0.045239	0.68409	0.197229	0.077465	0.157003	0.01172
262	242	244	242	247	254	248	255	239	0.493123	0.02268	0.02786	0.494478	0.749918	0.398754	0.518805	0.399935
263	243	245	243	248	255	249	256	240	0.180562	0.26163	0.021357	0.948192	0.564179	0.829675	1.243767	1.241907
264	244	246	244	249	256	250	257	241	0.563867	0.275924	0.048043	0.133281	1.312806	-0.036308	0.061039	0.085443
265	245	247	245	250	257	251	258	242	2.367182	1.618984	0.393033	0.397059	0.582494	0.210404	0.354332	0.238152
266	246	248	246	251	258	252	259	243	0.569972	0.484477	0.953767	0.072616	0.000747	-0.092036	-0.086065	0.020591
267	247	249	247	252	259	253	260	244	0.418131	0.021575	0.917782	0.154104	0.051151	0.066566	0.054498	0.055868
268	248	250	248	253	260	254	261	245	0.038008	0.008889	0.254934	1.005337	0.034765	-0.024502	-0.012957	-0.070624
269	249	251	249	254	261	255	262	246	0.030245	-0.02317	0.076814	0.40815	0.019211	-0.076172	-0.036125	-0.073334
270	250	252	250	255	262	256	263	247	0.18661	0.081684	0.150915	1.227375	0.026602	-0.119221	-0.080137	0.038528
271	251	253	251	256	263	257	264	248	0.077991	0.116605	0.332245	-0.00872	0.071645	0.076899	0.026769	0.028516
272	252	254	252	257	264	258	265	249	0.118481	0.105408	0.077728	0.072585	0.061111	0.08252	0.091664	0.117088
273	253	255	253	258	265	259	266	250	0.036147	0.086202	-0.003352	-0.018744	-0.04777	0.01567	-0.024987	0.009699
274	254	256	254	259	266	260	267	251	0.030543	0.028354	0.001649	0.239213	0.066814	-0.063882	0.098777	-0.152227
275	255	257	255	260	267	261	268	252	0.555797	1.257406	0.003884	1.551156	0.533144	0.258665	0.256292	0.470627
276	256	258	256	261	268	262	269	253	1.510198	0.830442	0.11244	0.546022	1.178427	0.716595	0.725199	0.359565
277	257	259	257	262	269	263	270	254	1.230734	0.84152	0.202426	1.090668	1.400835	0.970481	0.968844	1.297095
278	258	260	258	263	270	264	271	255	2.452954	0.290417	1.106052	0.047949	-0.100821	0.199115	-0.052806	0.042388
279	259	261	259	264	271	265	272	256	1.246432	-0.020572	4.038222	0.01658	0.384091	0.993753	0.121965	0.170047
280	260	262	260	265	272	266	273	257	0.415573	0.086074	0.096373	-0.020009	0.226695	0.149919	0.231627	0.058421
281	261	263	261	266	273	267	274	258	0.786232	0.136649	0.273904	-0.006251	0.222737	0.145533	0.086934	0.004387
282	262	264	262	267	274	268	275	259	-0.01437	0.107421	-0.021698	0.041646	0.437485	0.155791	0.544063	0.901333
283	263	265	263	268	275	269	276	260	0.070647	0.251876	0.030612	0.075552	1.931548	0.297478	0.1431	0.520473
284	264	266	264	269	276	270	277	261	0.053686	0.07643	-0.025783	0.020796	1.275978	0.808689	0.872451	1.102348
285	265	267	265	270	277	271	278	262	0.027505	0.81244	0.010028	0.06115	0.960799	0.121572	0.269211	0.359609
286	266	268	266	271	278	272	279	263	0.01807	1.141569	-0.009058	-0.053503	0.614823	-0.032179	-0.072935	-0.044901
287	267	269	267	272	279	273	280	264	0.030923	0.550875	0.062172	0.037761	0.598122	0.288066	0.286799	0.280497
288	268	270	268	273	280	274	281	265	-0.023583	0.263355	0.016206	0.061271	0.193849	-0.031677	0.053818	0.177076
289	269	271	269	274	281	275	282	266	0.228076	0.333278	0.093433	0.775737	0.520677	0.539429	0.702901	0.88737
290	270	272	270	275	282	276	283	267	0.174357	-0.002656	0.081585	0.066218	0.118195	0.394167	0.268877	0.451841
291	271	273	271	276	283	277	284	268	0.396952	-0.012752	0.01347	0.044839	0.304483	0.415619	0.921007	0.26664
292	272	274	272	277	284	278	285	269	0.096991	-0.024966	0.075863	0.025911	0.576865	0.71487	0.201595	1.099493
293	273	275	273	278	285	279	286	270	0.14564	-0.014852	0.089947	0.004976	0.641517	1.49524	1.137119	1.301574
294	274	276	274	279	286	280	287	271	0.018481	0.076448	0.462428	0.68599	0.662213	0.373561	0.382262	0.521989
295	275	277	275	280	287	281	288	272	0.071789	0.609255	0.235318	0.435733	0.030586	-0.048243	-0.108768	0.161185
296	276	278	276	281	288	282	289	273	0.116306	0.341781	0.191025	0.369624	0.379539	0.210478	0.362607	0.079421
297	277	279	277	282	289	283	290	274	1.101652	2.175668	0.569164	0.807	1.536374	1.170173	0.999433	1.322024
298	278	280	278	283	290	284	291	275	0.940935	1.136257	0.681767	0.923648	0.743359	0.468758	0.811448	0.582877
299	279	281	279	284	291	285	292	276	0.21335	0.232245	0.085983	0.218464	-0.185511	-0.181398	0.058704	-0.467411
300	280	282	280	285	292	286	293	277	0.225221	0.493254	0.228613	0.367606	0.084498	-0.038033	-0.015619	-0.149588
301	281	283	281	286	293	287	294	278	0.146596	0.252987	0.181878	0.286423	0.021165	-0.12507	-0.011393	0.004165
302	282	284	282	287	294	288	295	279	0.004613	0.008338	0.002765	0.073403	0.006645	-0.03912	-0.047019	-0.020359
303	283	285	283	288	295	289	296	280	0.418587	0.854164	0.286432	0.324278	0.035684	-0.113564	-0.066689	-0.234801
304	284	286	284	289	296	290	297	281	0.157923	-0.003573	0.166081	0.071978	-0.07734	-0.448378	-0.123012	-0.154982
305	285	287	285	290	297	291	298	282	0.420389	0.024061	0.322857	0.037337	0.00739	0.121619	0.003904	0.384416
306	286	288	286	291	298	292	299	283	0.831298	0.199608	0.358665	0.13569	-0.001828	-0.153032	-0.058034	-0.078555
307	287	289	287	292	299	293	300	284	0.839216	0.118046	0.709003	0.073492	-0.034281	0.280614	0.475399	0.090683
308	288	290	288	293	300	294	301	285	0.423542	0.407173	0.030155	0.821209	-0.013262	-0.104715	0.152503	0.119826
309	289	291	289	294	301	295	302	286	0.642819	1.831958	0.158204	0.022882	0.181802	-0.358739	-0.035657	-0.148064
310	290	292	290	295	302	296	303	287	-0.079299	0.360785	-0.017389	0.703032	0.049619	0.034143	0.027403	-0.022946
311	291	293	291	296	303	297	304	288	0.039471	1.545457	0.04208	0.305013	-0.112894	-0.041598	-0.145124	-0.315735
312	292	294	292	297	304	298	305	289	0.010725	0.73287	0.001058	0.734851	0.5832	0.135387	0.135693	0.242087
313	293	295	293	298	305	299	306	290	-0.008429	1.029082	0.00014	0.059899	0.983322	0.483655	0.248115	0.053432
314	294	296	294	299	306	300	307	291	0.026653	0.044096	0.003383	0.237243	9.045593	4.916912	6.211829	9.510761
315	295	297	295	300	307	301	308	292	0.038047	-0.017144	-0.012785	0.187521	0.986626	0.865994	1.254468	3.301772
316	296	298	296	301	308	302	309	293	0.033744	1.148811	-0.014969	0.748257	3.750473	4.716041	3.635911	4.2006
317	297	299	297	302	309	303	310	294	-0.055794	1.472804	-0.020023	1.095757	0.059785	-0.031058	0.051319	0.014091
318	298	300	298	303	310	304	311	295	0.021131	0.690388	-0.020271	0.55462	-0.03653	0.005975	0.019157	-0.033577
319	299	301	299	304	311	305	312	296	-0.00183	0.365875	-0.036341	0.195533	-0.005296	-0.080294	-0.024137	-0.076175
320	300	302	300	305	312	306	313	297	-0.029662	-0.026877	-0.014804	0.084922	0.129185	-0.057948	-0.096643	-0.145848
321	301	303	301	306	313	307	314	298	0.016309	0.036616	-0.016059	0.0776	0.193012	0.020776	-0.143265	-0.121089
322	302	304	302	307	314	308	315	299	-0.003046	-0.029005	0.017433	0.08416	-0.110292	-0.122267	-0.227487	-0.017379
323	303	305	303	308	315	309	316	300	0.045815	0.222237	0.001779	0.287551	-0.064981	0.002186	0.054597	0.054821
324	304	306	304	309	316	310	317	301	0.062168	0.334843	0.049342	0.43997	-0.016858	-0.005319	-0.019455	-0.181279
325	305	307	305	310	317	311	318	302	0.042429	0.509224	0.315445	0.500565	0.142081	-0.056458	-0.014451	0.010322
326	306	308	306	311	318	312	319	303	0.160447	0.029921	0.002102	1.230327	-0.008871	-0.056452	0.041689	-0.042079
327	307	309	307	312	319	313	320	304	0.748473	0.031825	-0.037817	1.387013	0.343728	0.028345	0.071753	0.006159
328	308	310	308	313	320	314	321	305	1.1068	2.064224	0.007855	0.021585	-0.000361	0.078591	-0.02655	-0.036818
329	309	311	309	314	321	315	322	306	0.205856	0.917552	-0.001277	1.27647	0.007577	0.021214	-0.030643	0.018749
330	310	312	310	315	322	316	323	307	0.449299	1.120881	0.143101	0.492812	-0.123462	-0.020093	0.006356	0.052963
331	311	313	311	316	323	317	324	308	1.540412	0.056096	0.083964	0.318805	0.157522	0.15904	0.03864	-0.018864
332	312	314	312	317	324	318	325	309	2.259723	1.007238	0.485539	0.486677	0.408349	0.037873	0.001552	0.031033
333	313	315	313	318	325	319	326	310	1.954625	0.241167	0.043265	0.016388	-999	0.016134	0.065857	0.076452
334	314	316	314	319	326	320	327	311	2.589874	0.163474	-0.029072	0.024042	0.162479	0.049128	0.54088	0.122592
335	315	317	315	320	327	321	328	312	0.378719	-0.024242	-0.004001	0.230682	1.65596	1.471351	1.39026	0.808182
336	316	318	316	321	328	322	329	313	0.169718	0.914239	0.017159	0.436494	-0.55249	0.103673	-0.298808	0.486979
337	317	319	317	322	329	323	330	314	0.130136	0.163322	-999	0.083023	0.239545	-0.198965	-0.170203	-0.340423
338	318	320	318	323	330	324	331	315	0.315365	1.099354	0.055013	-0.025648	-0.346392	0.182278	0.110086	0.26718
339	319	321	319	324	331	325	332	316	0.080465	0.008537	0.03071	0.095644	0.127594	0.125945	0.10877	0.349413
340	320	322	320	325	332	326	333	317	0.287216	0.009954	0.026159	-0.06236	0.174512	0.149549	0.110931	0.186211
341	321	323	321	326	333	327	334	318	0.213821	0.091231	0.020738	-0.014107	0.020194	0.103524	0.02813	0.081531
342	322	324	322	327	334	328	335	319	0.183835	0.396464	0.018283	-0.027724	-0.144284	-0.002358	0.004104	-0.038747
343	323	325	323	328	335	329	336	320	0.055481	0.013397	0.020029	0.000964	0.007262	0.013041	-0.102977	-0.111566
344	324	326	324	329	336	330	337	321	0.315155	0.06376	0.170499	0.055252	0.090719	-0.023828	0.037769	-0.064552
345	325	327	325	330	337	331	338	322	0.266399	0.54432	0.114059	0.026064	0.125433	-0.080027	0.139653	0.08321
346	326	328	326	331	338	332	339	323	0.885873	0.303298	0.841122	0.11475	0.685867	0.706988	0.480507	0.441372
347	327	329	327	332	339	333	340	324	0.438231	0.531616	1.655641	0.380393	2.257572	1.488008	1.327295	2.278245
348	328	330	328	333	340	334	341	325	0.531745	1.42783	1.324032	0.177498	0.135765	0.181547	0.15277	0.256829
349	329	331	329	334	341	335	342	326	0.99563	1.467982	1.233373	-0.000889	0.983286	0.72398	1.031505	1.111978
350	330	332	330	335	342	336	343	327	0.629194	1.835659	7.85244	0.244096	2.709455	1.707172	1.350684	1.421771
351	331	333	331	336	343	337	344	328	0.396622	2.059387	0.02685	0.075881	1.799167	1.74616	1.827995	0.159406
352	332	334	332	337	344	338	345	329	0.335351	0.747795	0.051845	0.697878	1.523061	2.66073	1.733821	2.189751
353	333	335	333	338	345	339	346	330	0.253197	-0.022398	0.02967	2.198063	2.306679	2.002701	1.602904	0.88175
354	334	336	334	339	346	340	347	331	0.179847	-0.002414	-0.026928	1.123224	0.628642	0.972829	0.779564	1.238144
355	335	337	335	340	347	341	348	332	0.149565	0.167687	-0.033632	1.238646	2.13605	2.367638	1.796889	2.352655
356	336	338	336	341	348	342	349	333	0.087233	0.352952	0.125739	0.400362	2.603606	3.084711	2.892575	1.954435
357	337	339	337	342	349	343	350	334	0.925792	0.075015	1.200176	1.199738	1.091454	1.087451	1.075736	1.890192
358	338	340	338	343	350	344	351	335	0.687958	0.337266	2.205128	1.124926	1.857806	2.371264	2.621556	2.05129
359	339	341	339	344	351	345	352	336	0.017835	-0.033671	1.220218	1.22577	1.128443	2.948464	2.232679	1.58596
360	340	342	340	345	352	346	353	337	0.009342	0.216461	1.444809	1.672413	2.478327	2.966456	3.105749	2.832424
361	341	343	341	346	353	347	354	338	-0.00684	0.054772	0.023895	1.169379	1.952821	2.391727	2.105573	2.065325
362	342	344	342	347	354	348	355	339	-0.026152	0.226744	0.027533	0.752821	1.928234	2.293132	2.743152	2.514748
363	343	345	343	348	355	349	356	340	-0.025085	0.023959	-0.008775	0.683254	1.666532	0.95369	0.942991	0.977554
364	344	346	344	349	356	350	357	341	0.065213	0.03121	-0.020144	0.379058	0.273982	0.13061	0.285155	0.070283
365	345	347	345	350	357	351	358	342	-0.01445	0.034815	-0.040308	0.095032	0.861233	0.342723	0.414885	0.410548
366	346	348	346	351	358	352	359	343	0.320183	0.778575	0.016104	0.142587	1.582949	0.905358	1.135685	1.036775
367	347	349	347	352	359	353	360	344	0.484468	1.168556	0.029539	0.394162	2.012232	0.808135	0.732246	0.797612
368	348	350	348	353	360	354	361	345	0.871738	0.162745	0.291341	0.319558	1.538114	0.986657	0.79035	0.695577
369	349	351	349	354	361	355	362	346	0.94015	0.587138	0.055763	0.316621	1.589147	0.596458	0.562525	0.607934
370	350	352	350	355	362	356	363	347	0.24816	0.889482	0.01178	0.793958	0.677455	0.475134	0.479987	0.887296
371	351	353	351	356	363	357	364	348	1.699818	0.809262	0.018295	0.991094	1.786831	1.772002	1.412752	0.88327
372	352	354	352	357	364	358	365	349	0.109837	0.567264	0.323387	0.260896	0.717142	0.728862	0.809425	0.656138
373	353	355	353	358	365	359	366	350	0.438672	2.23777	-0.001448	0.379096	0.86149	1.135	0.816948	1.041215
374	354	356	354	359	366	360	367	351	0.13148	0.065581	1.145471	0.425846	1.819791	1.197216	0.877331	1.204373
375	355	357	355	360	367	361	368	352	0.366855	0.257276	0.156527	-0.046587	0.070286	-0.05315	-0.070261	-0.016953
376	356	358	356	361	368	362	369	353	0.400029	1.173057	0.510414	0.247027	0.503256	0.353519	0.376197	0.489212
377	357	359	357	362	369	363	370	354	-0.000866	0.019148	0.020677	0.805483	0.461063	-0.076209	-0.110718	-0.075309
378	358	360	358	363	370	364	371	355	0.279582	0.163026	0.77184	0.835409	0.337364	0.034447	0.026583	0.048279
379	359	361	359	364	371	365	372	356	0.01605	0.225539	0.080439	0.060358	-0.003713	0.136991	0.012566	0.003773
380	360	362	360	365	372	366	373	357	0.048503	0.025039	-0.010123	0.151202	0.167414	0.188031	0.100963	0.045191
381	361	363	361	366	373	367	374	358	0.288791	0.050609	0.362049	0.063926	0.044685	0.171316	-0.007085	0.006672
382	362	364	362	367	374	368	375	359	1.481971	0.446718	1.606244	0.286443	0.201691	0.114443	0.157705	0.029757
383	363	365	363	368	375	369	376	360	1.046047	0.23306	1.642863	0.049959	0.022011	0.054691	0.223973	0.055679
384	364	366	364	369	376	370	377	361	1.135004	0.168721	1.441802	0.213523	-0.059439	0.099054	0.093723	0.112368
385	365	367	365	370	377	371	378	362	1.211015	0.336521	2.185896	1.654903	0.392741	0.781484	1.222277	0.70311
386	366	368	366	371	378	372	379	363	1.152567	0.313767	0.416764	1.557298	0.102221	0.790528	0.856666	0.658241
387	367	369	367	372	379	373	380	364	1.419511	0.12405	0.147589	1.41004	0.333383	0.148787	0.335057	0.222925
388	368	370	368	373	380	374	381	365	0.251478	0.714679	0.137517	0.114183	0.295431	0.202749	0.880188	0.477162
389	369	371	369	374	381	375	382	366	1.331694	0.343533	0.031479	2.329541	1.222637	0.552491	0.576172	0.504406
390	370	372	370	375	382	376	383	367	1.379332	0.751468	0.142605	0.818212	1.633761	1.520175	1.636558	1.345763
391	371	373	371	376	383	377	384	368	1.798495	1.47549	0.699476	1.492583	1.783335	1.53449	1.20307	0.719203
392	372	374	372	377	384	378	385	369	0.767499	1.338892	0.006946	1.193015	1.544475	1.62986	1.536853	1.212912
393	373	375	373	378	385	379	386	370	1.450993	0.436379	0.26651	1.027841	0.637687	0.593108	0.631285	0.721773
394	374	376	374	379	386	380	387	371	0.198508	1.24749	0.728785	1.570635	2.194332	2.572675	2.20741	2.441674
395	375	377	375	380	387	381	388	372	0.164909	0.146057	0.904256	0.288894	1.447313	2.340525	3.09691	2.47553
396	376	378	376	381	388	382	389	373	0.16812	0.203914	2.051817	0.070424	0.717426	0.387423	0.330102	0.420722
397	377	379	377	382	389	383	390	374	1.818693	0.604617	1.231242	0.762253	1.509459	0.654891	1.052759	1.80093
398	378	380	378	383	390	384	391	375	0.681549	1.002013	0.168519	0.63182	1.124935	0.544707	0.779159	0.554738
399	379	381	379	384	391	385	392	376	1.579142	0.864649	0.694837	0.783686	1.795266	1.034616	1.078924	2.997692
400	380	382	380	385	392	386	393	377	0.914955	0.776833	0.506777	1.563056	0.80161	0.793119	0.376827	0.731857
401	381	383	381	386	393	387	394	378	1.328118	0.35312	1.033125	1.546926	1.163494	0.291066	0.70241	1.25297
402	382	384	382	387	394	388	395	379	0.489914	0.004779	0.616208	0.095576	1.412017	0.435338	0.522787	0.398074
403	383	385	383	388	395	389	396	380	1.202156	0.149276	0.296027	1.141138	0.467431	0.241753	0.288343	0.473989
404	384	386	384	389	396	390	397	381	0.878208	0.078912	0.856225	0.335952	0.514443	-999	0.547858	0.671494
405	385	387	385	390	397	391	398	382	0.574116	0.182505	1.01626	0.60496	0.064651	-999	0.109809	0.106292
406	386	388	386	391	398	392	399	383	2.022622	0.265257	1.771437	0.97699	1.427727	2.939416	1.794199	1.069167
407	387	389	387	392	399	393	400	384	0.963432	0.025426	0.256075	0.448237	0.745536	0.677037	0.526606	0.623563
408	388	390	388	393	400	394	401	385	0.683855	0.07362	0.148042	1.003895	1.110339	0.437945	0.189851	0.110237
409	389	391	389	394	401	395	402	386	0.606182	0.270678	0.173305	0.572273	1.075241	0.815817	0.539612	0.878653
410	390	392	390	395	402	396	403	387	0.903298	0.027052	0.222288	1.268397	2.011797	0.416011	0.441648	0.6298
411	391	393	391	396	403	397	404	388	0.236185	0.101856	0.016141	0.311379	0.580706	0.28068	0.333614	0.604999
412	392	394	392	397	404	398	405	389	1.123056	0.367064	0.038215	0.991031	1.598243	0.591732	0.581541	0.818938
413	393	395	393	398	405	399	406	390	2.291146	0.260851	1.073161	0.31607	0.112561	0.565143	0.610618	1.116087
414	394	396	394	399	406	400	407	391	2.297344	0.12292	0.93223	0.409873	0.442639	0.788178	0.565551	0.245717
415	395	397	395	400	407	401	408	392	0.010871	0.157928	0.221996	0.070702	0.882862	0.626922	0.678765	0.831024
416	396	398	396	401	408	402	409	393	0.923143	0.030011	0.353281	0.578915	0.81984	0.266139	0.259762	0.550659
417	-	-	-	-	409	403	410	394	-	-	-	-	1.259168	0.472658	0.615334	0.74993
418	-	-	-	-	410	404	411	395	-	-	-	-	1.064201	0.204189	0.426789	0.792684
419	-	-	-	-	411	405	412	396	-	-	-	-	1.723845	-0.106003	0.195422	0.1285
420	-	-	-	-	412	406	413	397	-	-	-	-	1.594928	0.931528	0.916873	0.561392
421	-	-	-	-	413	407	414	398	-	-	-	-	0.937201	-0.107018	-0.072688	-0.058517
422	-	-	-	-	414	408	415	399	-	-	-	-	-0.033691	-0.031509	0.00953	-0.017763
423	-	-	-	-	415	409	416	400	-	-	-	-	0.184914	-0.020644	0.162829	0.23605
424	-	-	-	-	416	410	417	401	-	-	-	-	0.127663	0.341334	0.357495	0.441899
425	-	-	-	-	417	411	418	402	-	-	-	-	-0.063753	-0.054015	0.011037	0.071391
426	-	-	-	-	418	412	419	403	-	-	-	-	0.047441	0.051691	0.001144	0.043172
427	-	-	-	-	419	413	420	404	-	-	-	-	-0.047767	0.052433	0.072784	0.052026
428	-	-	-	-	420	414	421	405	-	-	-	-	0.016087	-0.02117	-0.058912	-0.025364
429	397	399	397	402	421	415	422	406	0.012363	0.031216	0.711478	0.760609	0.150572	0.361249	0.405934	0.480226
430	398	400	398	403	422	416	423	407	0.375364	0.028906	0.042441	1.766062	-0.005455	-0.0869	0.058988	0.02873
431	399	401	399	404	423	417	424	408	-0.002067	0.304278	0.720498	0.429629	0.150594	-0.137002	-0.060478	0.418019
432	400	402	400	405	424	418	425	409	0.02167	0.614076	0.051695	0.446817	1.301376	0.720325	0.656401	0.816909
433	401	403	401	406	425	419	426	410	0.344844	0.386059	0.514698	2.083995	0.617192	0.623827	0.621332	0.383495
434	402	404	402	407	426	420	427	411	0.240348	0.62674	0.176188	0.456668	0.754391	0.183472	0.180485	0.234001
435	403	405	403	408	427	421	428	412	0.254011	1.205443	0.254274	0.457439	0.854496	1.257036	1.714499	0.98882
436	404	406	404	409	428	422	429	413	0.63246	2.301515	0.055139	0.323359	0.691251	1.554874	1.206008	1.509907
437	405	407	405	410	429	423	430	414	0.523475	2.12848	0.264654	0.080409	0.30446	0.668516	0.450849	0.657415
438	406	408	406	411	430	424	431	415	0.197365	0.821503	-0.008801	0.601792	0.143185	0.336636	0.21637	0.386846
439	407	409	407	412	431	425	432	416	0.09695	2.020105	0.14388	0.151808	0.260098	0.506479	0.671141	0.554604
440	408	410	408	413	432	426	433	417	0.182937	1.675512	0.043109	0.457922	0.12896	0.337985	0.325033	0.276119
441	409	411	409	414	433	427	434	418	0.19848	2.275829	0.149067	0.069464	-0.041865	-0.121854	-0.029133	-0.11157
442	410	412	410	415	434	428	435	419	0.047146	0.919058	1.690923	0.379364	0.190377	0.184819	0.061992	0.172397
443	411	413	411	416	435	429	436	420	0.94086	1.361936	0.797778	0.180427	0.138959	-0.002628	-0.086537	-0.157381
444	412	414	412	417	436	430	437	421	1.485572	1.085502	0.967823	0.149989	0.472507	0.45969	0.352073	0.580263
445	413	415	413	418	437	431	438	422	2.330681	2.82603	1.15466	0.143507	0.387393	0.202815	0.101086	0.107353
446	-	-	-	-	438	432	439	423	-	-	-	-	0.890225	0.779373	0.828487	0.810225
447	-	-	-	-	439	433	440	424	-	-	-	-	1.496663	1.003396	1.436278	1.638465
448	-	-	-	-	440	434	441	425	-	-	-	-	1.321011	1.833095	1.48618	1.04276
449	-	-	-	-	441	435	442	426	-	-	-	-	0.609065	-0.163436	0.757219	0.430659
450	-	-	-	-	442	436	443	427	-	-	-	-	1.293664	-999	0.824599	0.431742
451	-	-	-	-	443	437	444	428	-	-	-	-	1.747774	1.333465	1.60194	1.35781
452	-	-	-	-	444	438	445	429	-	-	-	-	0.072334	-0.217068	-0.209942	-0.123777
453	-	-	-	-	445	439	446	430	-	-	-	-	0.611339	0.150139	0.104197	0.066894
454	-	-	-	-	446	440	447	431	-	-	-	-	0.442922	0.034921	0.017267	0.021377
455	-	-	-	-	447	441	448	432	-	-	-	-	0.112136	-0.059178	-0.100631	-0.081394
456	-	-	-	-	448	442	449	433	-	-	-	-	-0.070484	-0.079217	-0.023663	-0.071866
457	-	-	-	-	449	443	450	434	-	-	-	-	0.130852	-0.076004	0.016158	-0.003128
458	414	416	414	419	450	444	451	435	1.240783	1.412561	0.189049	0.121067	0.220392	0.117599	0.018288	0.017564
459	415	417	415	420	451	445	452	436	0.210219	2.330407	0.413422	0.111824	0.097307	0.046853	-0.004641	0.065578
460	416	418	416	421	452	446	453	437	0.603748	1.28099	0.392725	0.309341	0.044976	-0.126542	-0.016628	0.016307
461	417	419	417	422	453	447	454	438	0.511821	0.411491	0.465686	0.256637	0.293542	0.957499	1.078551	0.770338
462	418	420	418	423	454	448	455	439	0.866695	0.679938	0.875865	0.002537	0.166484	0.095433	0.067797	0.011027
463	419	421	419	424	455	449	456	440	1.698624	0.652218	0.043021	0.069971	0.065648	-0.093351	-0.201273	-0.027686
464	420	422	420	425	456	450	457	441	0.762137	0.542023	0.184511	-0.027257	0.284192	0.035755	-0.015072	0.10291
465	421	423	421	426	457	451	458	442	0.287839	0.053263	0.032373	-0.019228	0.489788	0.054574	0.166	0.143124
466	422	424	422	427	458	452	459	443	0.040357	0.832665	0.057737	-0.028819	1.170447	1.449392	1.566933	1.544666
467	423	425	423	428	459	453	460	444	0.175065	0.260502	0.058381	-0.032628	0.684025	-0.059679	0.03815	-0.05437
468	424	426	424	429	460	454	461	445	0.218203	1.289163	0.026562	0.0098	0.626617	0.072186	0.100737	-0.262678
469	425	427	425	430	461	455	462	446	1.460066	0.892964	0.023146	0.12718	1.755248	0.471593	0.68743	0.605708
470	426	428	426	431	462	456	463	447	0.229292	0.84757	0.066746	-0.001151	0.046366	0.082787	0.12379	0.379053
471	427	429	427	432	463	457	464	448	0.528034	1.549185	0.145373	-0.020092	0.504449	0.976264	1.103551	0.793069
472	428	430	428	433	464	458	465	449	0.150849	1.086633	0.060454	0.0696	0.236897	0.34181	0.252785	0.233069
473	429	431	429	434	465	459	466	450	0.033366	0.391205	0.87388	0.218301	0.073609	0.245122	0.290737	0.265984
474	430	432	430	435	466	460	467	451	0.177913	0.436282	0.52639	0.134853	0.28975	1.606903	1.425728	2.370205
475	431	433	431	436	467	461	468	452	0.126162	1.429624	0.264814	0.470476	0.233521	0.866773	1.13912	0.931181
476	432	434	432	437	468	462	469	453	0.473812	0.417889	0.616658	0.071199	0.280802	0.615636	0.591695	0.565802
477	433	435	433	438	469	463	470	454	0.553907	0.157387	1.095562	0.020896	0.19784	0.004923	0.032894	0.00584
478	434	436	434	439	470	464	471	455	0.057573	0.045883	0.131121	0.055991	0.053078	-0.12171	-0.116462	-0.071393
479	435	437	435	440	471	465	472	456	0.435042	0.451174	-0.020559	0.578055	0.040577	0.010306	0.00772	0.038117
480	436	438	436	441	472	466	473	457	0.219948	0.137036	-0.005008	0.475184	0.065904	0.071907	0.084473	0.13026
481	437	439	437	442	473	467	474	458	0.173414	0.117263	0.009152	0.006605	0.223857	-0.082847	-0.079997	-0.086473
482	438	440	438	443	474	468	475	459	0.097737	0.042631	-0.01233	0.199913	0.182086	0.034662	-0.033238	0.024089
483	439	441	439	444	475	469	476	460	0.067497	0.161255	-0.003089	0.028758	0.203986	0.104477	0.103156	0.107821
484	440	442	440	445	476	470	477	461	0.05233	0.029303	0.037763	2.150317	0.782209	0.411491	0.421285	0.312804
485	441	443	441	446	477	471	478	462	0.289604	0.659408	0.094073	1.214524	0.261942	0.129148	0.098411	0.247199
486	442	444	442	447	478	472	479	463	0.596529	0.602162	0.04169	0.676647	-0.054471	0.216972	0.05899	0.014775
487	443	445	443	448	479	473	480	464	0.138749	0.490183	0.200065	0.419556	0.626337	-0.055874	0.056556	-0.029738
488	444	446	444	449	480	474	481	465	0.604471	0.322312	0.090616	0.352581	0.209564	-0.071044	-0.18175	-0.004822
489	445	447	445	450	481	475	482	466	0.519782	1.772078	0.842363	0.186411	0.22484	0.179761	-0.013101	-0.04072
490	446	448	446	451	482	476	483	467	0.750047	1.639177	1.28317	-0.018623	0.522309	-0.00228	0.215044	0.344738
491	447	449	447	452	483	477	484	468	0.135484	0.153944	0.165919	0.124407	1.05136	0.089341	0.023023	0.099897
492	448	450	448	453	484	478	485	469	0.17254	0.130253	0.395667	0.146203	0.838199	0.227794	0.235953	0.256423
493	449	451	449	454	485	479	486	470	0.563315	0.041794	0.04597	0.057592	1.628128	0.612332	0.605724	0.821842
494	450	452	450	455	486	480	487	471	0.491753	-0.027238	1.092426	0.047655	0.517731	0.811649	0.872843	0.403912
495	451	453	451	456	487	481	488	472	0.046967	0.004527	0.54752	0.010971	0.286815	0.566371	0.607497	0.760969
496	452	454	452	457	488	482	489	473	0.059043	0.050291	0.344566	0.002092	0.046535	0.210822	0.266505	0.206604
497	453	455	453	458	489	483	490	474	0.036057	0.205453	0.544043	0.084215	0.028093	0.039816	0.035226	0.113805
498	454	456	454	459	490	484	491	475	0.06615	0.022983	0.395064	0.017243	0.103272	-0.024765	0.018521	0.072999
499	455	457	455	460	491	485	492	476	0.021459	0.1496	0.357987	-0.038469	0.211318	0.21714	0.243774	0.204235
500	456	458	456	461	492	486	493	477	0.034864	0.118786	3.683459	0.113746	0.581169	0.512734	0.497587	0.330072
501	457	459	457	462	493	487	494	478	0.05306	0.037533	0.328957	0.239367	0.190901	0.07535	-0.028927	0.009718
502	458	460	458	463	494	488	495	479	0.076633	0.00935	0.160893	0.011725	0.132299	0.159895	0.075746	0.09156
503	459	461	459	464	495	489	496	480	0.10124	0.123572	0.126506	0.009382	0.062892	0.057966	0.007923	0.06044
504	460	462	460	465	496	490	497	481	0.616739	0.099776	0.095099	0.058436	0.430246	0.118459	0.096359	0.038978
505	461	463	461	466	497	491	498	482	0.085682	0.017367	0.07558	0.031297	-0.019926	-0.019941	-0.067234	-0.021294
506	462	464	462	467	498	492	499	483	0.073258	-0.019695	0.090557	0.050886	0.309068	0.020697	0.156407	0.328771
507	463	465	463	468	499	493	500	484	0.06436	-0.012566	0.019569	0.240711	0.31011	0.462328	0.379676	0.341749
508	464	466	464	469	500	494	501	485	0.05675	0.035152	0.071154	0.035489	0.724572	0.537684	0.566701	0.581287
509	465	467	465	470	501	495	502	486	0.353531	0.009047	0.287857	-0.040442	1.729688	2.436793	1.931539	1.798752
510	466	468	466	471	502	496	503	487	0.188986	0.028813	0.129128	-0.028908	1.201645	2.672836	2.057568	0.175997
511	467	469	467	472	503	497	504	488	0.014856	0.00196	0.170842	-0.034529	1.023046	3.968048	2.920159	3.765014
512	468	470	468	473	504	498	505	489	0.733693	0.189354	0.107676	0.21309	1.397866	1.497215	1.477405	1.009242
513	469	471	469	474	505	499	506	490	-0.006679	0.004781	0.152204	0.251485	0.27391	0.207478	0.275201	0.171047
514	470	472	470	475	506	500	507	491	0.661336	1.713754	1.685903	1.190763	0.521207	0.260321	0.25533	0.222817
515	471	473	471	476	507	501	508	492	0.834059	0.898816	1.367897	0.834037	0.401134	0.116642	0.172478	0.114807
516	472	474	472	477	508	502	509	493	0.974951	0.808942	0.74716	2.490478	0.414554	0.179273	0.054957	0.176309
517	473	475	473	478	509	503	510	494	2.086506	1.048066	1.68934	1.565052	0.059733	-0.0612	-0.014543	-0.051556
518	474	476	474	479	510	504	511	495	0.194904	0.135253	0.533778	0.101891	0.287889	0.06058	0.116181	0.072663
519	475	477	475	480	511	505	512	496	1.27619	0.46274	0.245699	0.345461	0.276085	0.101391	0.119974	0.143933
520	476	478	476	481	512	506	513	497	0.437611	0.499544	-0.004775	0.035933	0.429363	0.066076	0.045889	0.190141
521	477	479	477	482	513	507	514	498	0.02556	-0.018061	0.003668	0.017288	0.793172	0.427826	0.42564	0.49458
522	478	480	478	483	514	508	515	499	0.371377	0.401573	-0.021335	0.088266	1.002138	1.114753	1.22117	0.851022
523	479	481	479	484	515	509	516	500	0.235416	1.233616	0.039306	0.052623	0.656074	0.628129	0.712719	0.775116
524	480	482	480	485	516	510	517	501	0.085985	1.020898	0.072023	1.241491	1.352552	1.112695	1.073639	0.725194
525	481	483	481	486	517	511	518	502	0.129885	0.234984	0.18062	0.330634	0.068837	0.747731	0.800091	0.691886
526	482	484	482	487	518	512	519	503	0.133431	1.690634	0.422936	0.741831	0.463223	1.558094	1.846565	1.219472
527	483	485	483	488	519	513	520	504	-0.044612	0.426398	0.848809	0.629845	0.262124	1.46091	1.555289	1.433456
528	484	486	484	489	520	514	521	505	-0.007657	0.461179	0.409411	1.480192	0.168754	0.560422	0.705087	1.300837
529	485	487	485	490	521	515	522	506	0.109827	0.463168	0.191367	0.618948	0.556638	1.226908	1.502265	0.748125
530	486	488	486	491	522	516	523	507	0.57917	0.348531	1.327518	0.272983	0.273934	1.724315	0.582194	0.319663
531	487	489	487	492	523	517	524	508	0.247652	0.150944	1.959111	0.428101	0.527303	0.57683	0.576624	0.389407
532	488	490	488	493	524	518	525	509	0.528139	0.862296	1.308886	0.698854	-0.130389	0.389303	0.339012	0.532276
533	489	491	489	494	525	519	526	510	0.509404	0.086053	0.242551	1.612573	0.22571	0.223374	0.141496	0.467652
534	490	492	490	495	526	520	527	511	0.47621	0.163759	0.337899	0.61842	0.218508	0.131091	-999	0.460718
535	491	493	491	496	527	521	528	512	0.656986	0.223231	0.523407	0.762156	-0.013606	0.013307	-0.010986	0.038936
536	492	494	492	497	528	522	529	513	1.19071	0.939112	0.815365	-0.018779	0.115653	0.11191	0.22827	0.129942
537	493	495	493	498	529	523	530	514	0.778845	0.75221	0.587177	-0.075085	0.167597	-0.013772	0.016942	0.051782
538	494	496	494	499	530	524	531	515	0.145153	0.271301	0.113899	-0.045988	0.104455	-0.082118	-0.040333	0.008049
539	495	497	495	500	531	525	532	516	0.422583	0.142145	0.248991	-0.008279	0.310773	0.047936	0.128799	-0.050742
540	496	498	496	501	532	526	533	517	1.011006	0.084838	0.281822	0.185446	0.083021	0.11482	0.043384	0.099562
541	497	499	497	502	533	527	534	518	0.873618	0.78139	0.301614	0.797207	1.026775	0.008015	0.008638	0.098016
542	498	500	498	503	534	528	535	519	0.546193	-0.006031	-0.060672	0.378072	0.82932	0.242461	0.238259	0.396446
543	499	501	499	504	535	529	536	520	0.337886	0.710802	1.51078	0.941682	0.275398	0.111325	0.093275	0.146932
544	500	502	500	505	536	530	537	521	-0.017233	0.842762	0.176724	-0.117054	0.138242	-0.01392	0.015182	-0.013939
545	501	503	501	506	537	531	538	522	0.526293	0.229082	0.0477	0.033989	0.152293	0.081589	0.023435	-0.010982
546	502	504	502	507	538	532	539	523	0.378246	-0.006597	0.078263	-0.014064	-0.086145	0.008687	-0.061014	0.072234
547	503	505	503	508	539	533	540	524	0.012649	-0.00344	-0.013518	-0.062566	0.455323	0.59507	0.618108	0.420558
548	504	506	504	509	540	534	541	525	0.321391	0.127997	0.031962	0.01182	0.873911	0.766661	0.667936	0.602186
549	505	507	505	510	541	535	542	526	0.463306	-0.014682	1.817477	-0.078642	0.799705	1.606629	1.133554	1.247332
550	506	508	506	511	542	536	543	527	0.226044	0.002007	0.015453	-0.047757	0.585273	0.139737	0.154096	0.466715
551	507	509	507	512	543	537	544	528	1.098829	0.00372	0.362912	-0.06023	1.313463	0.152567	0.202537	0.305656
552	508	510	508	513	544	538	545	529	1.892014	0.013627	0.601688	0.12598	0.26698	0.09855	0.014874	0.083521
553	509	511	509	514	545	539	546	530	0.180139	0.061602	0.043653	0.026081	0.203243	0.201777	0.270464	0.305006
554	510	512	510	515	546	540	547	531	2.855373	1.094875	0.289316	0.121432	0.080953	0.075616	-0.028608	-0.022042
555	511	513	511	516	547	541	548	532	0.353176	0.634517	0.45049	0.088944	0.132246	0.016112	-0.002583	-0.077054
556	512	514	512	517	548	542	549	533	1.341863	0.409126	0.994149	0.904193	0.068723	0.000466	0.045959	0.08373
557	513	515	513	518	549	543	550	534	1.652188	1.994922	2.995944	1.352746	0.106741	0.122367	-0.12603	-0.05065
558	514	516	514	519	550	544	551	535	1.516404	0.402594	0.764957	0.414196	0.152843	0.219793	0.204762	0.412107
559	515	517	515	520	551	545	552	536	1.38614	1.142429	0.243502	0.207766	0.800626	0.269093	0.249417	0.406803
560	516	518	516	521	552	546	553	537	-0.120055	1.650569	0.865076	0.19302	0.181839	0.274701	0.040368	0.098652
561	517	519	517	522	553	547	554	538	-0.014452	1.328003	0.889659	1.35464	0.290933	0.026588	0.111516	-0.024282
562	518	520	518	523	554	548	555	539	0.011886	1.399453	0.174652	0.413135	1.607714	0.300872	0.292578	0.501543
563	519	521	519	524	555	549	556	540	0.118429	0.08409	-0.007509	0.291597	0.334999	-0.146642	0.095958	-0.158257
564	520	522	520	525	556	550	557	541	0.297535	0.575117	0.091898	2.093635	2.379471	0.489093	0.284374	0.066619
565	521	523	521	526	557	551	558	542	0.145121	0.449383	0.038635	2.135628	0.527467	-0.088785	-0.119278	0.163724
566	522	524	522	527	558	552	559	543	0.382399	0.83442	0.053536	2.517785	1.252842	-0.075888	-0.090024	-999
567	523	525	523	528	559	553	560	544	1.530925	1.422559	0.198016	1.44729	0.258529	-0.011321	0.009617	-0.021653
568	524	526	524	529	560	554	561	545	-0.01896	0.12343	0.480802	0.09652	0.262091	0.005806	0.089319	0.088896
569	525	527	525	530	561	555	562	546	0.071629	0.155246	0.234741	-0.008627	0.088355	0.178175	0.18698	0.046866
570	526	528	526	531	562	556	563	547	0.280231	0.207356	0.39668	0.065216	0.283133	1.649973	1.271502	0.916699
571	527	529	527	532	563	557	564	548	0.333287	0.101926	1.327718	0.081765	0.24102	1.346533	1.189615	0.813755
572	528	530	528	533	564	558	565	549	0.189676	0.138631	0.201213	0.116075	0.225228	1.804728	1.949755	2.091763
573	529	531	529	534	565	559	566	550	0.543539	0.664981	0.584387	0.073157	-999	1.697548	1.434266	1.693992
574	530	532	530	535	566	560	567	551	2.171839	1.68034	1.533593	0.058062	0.298836	1.365614	1.416756	2.250107
575	531	533	531	536	567	561	568	552	1.077822	1.02772	1.467993	1.216838	0.258245	1.847746	2.490423	1.65682
576	532	534	532	537	568	562	569	553	0.205746	0.675224	0.220614	0.843355	0.406944	2.45496	2.224513	2.275628
577	533	535	533	538	569	563	570	554	0.62074	1.482278	1.591421	0.164044	0.385156	2.63495	1.501673	0.666768
578	534	536	534	539	570	564	571	555	0.41206	0.830269	0.451725	2.388304	1.362043	1.542399	1.7995	1.904836
579	535	537	535	540	571	565	572	556	0.43176	1.245727	0.841765	1.800003	0.182659	1.148369	1.31822	1.240058
580	536	538	536	541	572	566	573	557	0.055822	0.017404	0.110129	1.241956	0.146891	0.613184	0.498661	0.395874
581	537	539	537	542	573	567	574	558	-0.010011	0.024499	0.07036	0.533721	0.106511	0.96495	1.367213	1.487282
582	538	540	538	543	574	568	575	559	0.106389	0.258331	0.276738	0.015726	-0.112304	1.716085	1.953585	1.898053
583	539	541	539	544	575	569	576	560	0.285947	0.117036	0.313529	0.856189	0.416338	1.73167	1.758913	0.836141
584	540	542	540	545	576	570	577	561	0.095191	-0.000974	0.005151	0.125931	0.460575	2.172906	2.570017	2.634925
585	541	543	541	546	577	571	578	562	0.077813	0.011339	0.873928	0.052225	0.20589	0.025317	0.089713	-0.190968
586	542	544	542	547	578	572	579	563	-0.011744	0.053418	0.62658	0.124616	0.167007	0.915364	0.926257	0.576438
587	543	545	543	548	579	573	580	564	1.058185	0.229252	0.78956	0.555569	0.255083	-0.037548	-0.035484	0.037612
588	544	546	544	549	580	574	581	565	1.861419	0.029371	0.133527	1.092831	0.832994	0.905326	1.027586	0.747738
589	545	547	545	550	581	575	582	566	1.877598	0.298776	1.043068	1.658977	0.569655	1.242289	1.024484	1.443706
590	546	548	546	551	582	576	583	567	0.745542	0.014395	0.152788	0.095704	1.10668	0.612105	0.459951	0.352767
591	547	549	547	552	583	577	584	568	0.963065	-0.012387	1.451318	0.785795	1.392263	0.533888	0.518212	0.332677
592	548	550	548	553	584	578	585	569	0.266002	-0.03233	0.089351	0.149788	1.208804	0.358754	0.366016	0.407858
593	549	551	549	554	585	579	586	570	0.345924	0.032379	0.040493	0.574706	0.650966	-0.011101	0.077829	0.046109
594	550	552	550	555	586	580	587	571	0.07822	0.096765	0.10444	0.153482	0.245975	0.25793	0.216796	0.077485
595	551	553	551	556	587	581	588	572	0.287092	0.050353	0.361634	0.736722	0.756402	0.910311	1.039812	1.045203
596	552	554	552	557	588	582	589	573	0.372423	-0.019867	0.20597	0.004779	0.183529	0.869007	1.106771	0.586974
597	553	555	553	558	589	583	590	574	0.344198	-0.00952	0.228748	0.009376	0.076737	0.460643	0.39843	0.352477
598	554	556	554	559	590	584	591	575	0.111123	-0.011894	0.30972	0.007895	0.349417	0.491566	0.45536	0.312174
599	555	557	555	560	591	585	592	576	0.116198	0.711214	0.788488	0.184505	0.430091	1.250653	1.457439	0.807017
600	556	558	556	561	592	586	593	577	0.294046	0.119647	0.020805	-0.111184	0.023678	0.023652	0.063326	0.003168
601	557	559	557	562	593	587	594	578	0.088969	0.555519	0.570488	0.081938	0.442793	0.287383	0.429303	0.284299
602	558	560	558	563	594	588	595	579	0.034693	0.211952	0.102329	-0.012437	0.057483	-0.046476	0.017301	0.096625
603	559	561	559	564	595	589	596	580	0.18187	0.921806	0.139923	-0.004067	0.314576	0.251674	0.290571	0.245188
604	560	562	560	565	596	590	597	581	0.048775	0.112808	0.264185	0.117374	-0.016354	0.193014	0.18023	0.161653
605	561	563	561	566	597	591	598	582	0.186593	0.19513	0.316624	0.071378	0.00802	0.493465	0.477341	0.19259
606	562	564	562	567	598	592	599	583	1.180403	0.227453	1.001746	0.534156	0.135865	0.377931	0.374503	0.54651
607	563	565	563	568	599	593	600	584	-0.033369	0.332261	0.347746	0.747796	0.0003	0.156808	0.202397	0.293867
608	564	566	564	569	600	594	601	585	0.206158	1.207054	0.403582	0.359564	0.242993	0.210231	0.21667	0.036499
609	565	567	565	570	601	595	602	586	0.448133	2.713013	0.228088	0.618038	-0.026272	0.303093	0.516924	-0.202066
610	566	568	566	571	602	596	603	587	0.145671	2.124354	1.832197	2.293885	0.865026	1.287843	1.43991	0.913963
611	567	569	567	572	603	597	604	588	1.141452	0.196266	0.973266	0.52196	1.154488	1.479758	1.298398	1.310005
612	568	570	568	573	604	598	605	589	1.056899	0.088865	0.710131	1.281466	1.293348	2.483118	2.296547	2.020288
613	569	571	569	574	605	599	606	590	0.545177	-0.033577	0.046275	0.016771	0.110721	-0.037165	-0.106464	-0.064226
614	570	572	570	575	606	600	607	591	0.762453	0.22533	0.509263	0.295982	0.330619	0.520945	0.460943	0.536982
615	571	573	571	576	607	601	608	592	0.064275	0.044623	0.17226	0.753175	-0.034419	0.054422	-0.001089	0.075069
616	572	574	572	577	608	602	609	593	0.005915	1.837081	0.562945	0.634155	-0.038641	0.092549	0.101133	-0.001582
617	573	575	573	578	609	603	610	594	0.264431	3.535836	1.972852	1.089924	0.399227	1.024958	1.087306	1.496077
618	574	576	574	579	610	604	611	595	0.108145	1.350502	0.352316	1.053386	0.506942	0.184404	0.093228	0.193781
619	575	577	575	580	611	605	612	596	0.450372	2.590549	0.595645	0.591781	0.28276	0.28636	0.277017	0.177079
620	576	578	576	581	612	606	613	597	0.302578	0.062454	0.475499	0.264235	-0.063371	0.035691	0.097989	0.089599
621	577	579	577	582	613	607	614	598	0.138227	0.158865	0.310455	0.30267	0.045367	0.251033	0.275554	0.472101
622	578	580	578	583	614	608	615	599	0.151758	-0.126795	0.052169	0.272423	0.213806	0.219166	0.294844	0.319029
623	579	581	579	584	615	609	616	600	0.178651	-0.057168	0.188379	0.138885	0.105504	-0.013895	0.151848	0.218086
624	580	582	580	585	616	610	617	601	0.132799	0.184819	0.212609	0.124828	-0.128453	-0.067262	-0.000844	-0.067799
625	581	583	581	586	617	611	618	602	1.977368	0.888362	0.161863	0.282398	0.552544	0.588279	0.515155	0.368439
626	582	584	582	587	618	612	619	603	1.058473	0.163412	0.0217	0.072377	0.716957	0.370494	0.523804	0.376831
627	583	585	583	588	619	613	620	604	0.623903	0.312402	0.419591	0.506978	0.70843	0.64744	0.490042	0.275987
628	584	586	584	589	620	614	621	605	0.707483	0.454507	0.475361	0.975812	0.481593	0.378183	0.726788	0.293843
629	585	587	585	590	621	615	622	606	0.368616	0.019813	0.128665	1.207106	0.890409	0.002479	0.093087	0.066054
630	586	588	586	591	622	616	623	607	0.233472	0.78887	0.692915	0.326499	0.127124	0.251219	0.549083	0.487678
631	587	589	587	592	623	617	624	608	0.88986	3.458407	1.392758	0.954827	1.93461	0.830259	0.837319	1.221624
632	588	590	588	593	624	618	625	609	1.035407	2.811018	2.198702	0.867164	2.283419	1.305616	1.109259	1.94325
633	589	591	589	594	625	619	626	610	0.413034	0.778379	0.107566	0.321227	0.583327	1.461963	1.193081	0.793794
634	590	592	590	595	626	620	627	611	0.300794	0.369323	1.006427	1.463716	0.729886	1.98393	1.852824	2.135452
635	591	593	591	596	627	621	628	612	0.997785	0.818949	1.904807	1.816704	0.480297	1.049141	1.045792	1.849619
636	592	594	592	597	628	622	629	613	1.069674	0.657556	0.745269	0.398619	0.092068	1.181208	1.388031	1.081713
637	593	595	593	598	629	623	630	614	0.291919	0.858702	0.078546	0.06697	-0.063815	0.311016	0.257032	0.493715
638	594	596	594	599	630	624	631	615	0.828416	1.134343	0.06003	0.179236	0.05161	0.232057	0.258121	0.318824
639	595	597	595	600	631	625	632	616	0.047477	0.145536	0.02213	0.158861	0.006652	-0.090953	-0.008318	-0.119086
640	596	598	596	601	632	626	633	617	-0.024179	-0.019996	-0.014759	0.03634	0.070182	0.006501	-0.073513	-0.272688
641	597	599	597	602	633	627	634	618	-0.076914	0.030748	0.047715	0.215927	0.15311	-0.070649	-0.076531	-0.349971
642	598	600	598	603	634	628	635	619	0.078732	0.068107	0.099986	0.541869	0.706146	0.145246	0.380915	0.192262
643	599	601	599	604	635	629	636	620	0.333143	0.07199	-0.01457	0.115543	1.123636	0.635576	0.669815	0.789384
644	600	602	600	605	636	630	637	621	0.3684	0.157668	0.347295	0.271478	0.963454	0.64734	0.042978	1.014903
645	601	603	601	606	637	631	638	622	0.808956	0.031945	-0.049916	1.69032	0.337642	0.402781	0.380213	0.252526
646	602	604	602	607	638	632	639	623	2.243271	0.306878	1.624417	0.985972	0.951026	1.142986	1.083588	0.687547
647	603	605	603	608	639	633	640	624	0.437488	-0.048266	0.61919	0.093385	0.249096	0.048506	0.165181	0.261974
648	604	606	604	609	640	634	641	625	0.911526	0.030389	0.705345	0.046589	0.114476	0.176296	0.296189	-0.010999
649	605	607	605	610	641	635	642	626	0.376676	0.743305	1.156003	0.426572	0.389258	0.578896	0.374006	0.953883
650	606	608	606	611	642	636	643	627	0.495344	0.402875	0.569534	0.025606	1.055028	0.919793	0.150865	0.265418
651	607	609	607	612	643	637	644	628	0.071641	0.134589	1.259446	0.120015	0.049151	0.263425	0.203427	0.170641
652	608	610	608	613	644	638	645	629	0.115767	0.801426	1.510918	0.388807	0.108881	0.351704	0.376974	0.552384
653	609	611	609	614	645	639	646	630	0.167792	0.998885	0.800378	0.164777	0.269727	0.007904	0.043216	0.128838
654	-	-	-	-	646	640	647	631	-	-	-	-	0.053826	0.042627	0.046665	0.030679
655	-	-	-	-	647	641	648	632	-	-	-	-	0.069499	-0.12633	0.014285	0.107834
656	-	-	-	-	648	642	649	633	-	-	-	-	-0.19738	-0.076707	-0.040848	-0.016729
657	610	612	610	615	649	643	650	634	0.044345	0.639672	0.98366	0.348086	0.241681	-0.00008	-0.225466	-0.011654
658	611	613	611	616	650	644	651	635	0.041045	1.971482	0.926677	0.24044	0.160138	0.29816	-0.016895	0.096993
659	612	614	612	617	651	645	652	636	0.20796	1.250742	0.469027	0.003727	0.102511	0.437379	0.488069	0.303581
660	613	615	613	618	652	646	653	637	0.167772	0.212906	0.129839	0.005925	0.119328	0.053022	0.005823	1.3462
661	614	616	614	619	653	647	654	638	0.106058	0.272342	0.152409	0.013442	-0.051146	0.087261	0.227189	0.753829
662	615	617	615	620	654	648	655	639	0.277248	0.184133	0.668054	0.662186	0.280872	-0.112722	0.164509	0.322122
663	616	618	616	621	655	649	656	640	0.444749	0.79378	0.766048	0.699444	0.33178	0.359315	0.166828	0.439101
664	617	619	617	622	656	650	657	641	0.122842	0.197193	0.041665	0.020755	-0.146118	-0.181129	-0.034467	-0.147017
665	618	620	618	623	657	651	658	642	0.128429	0.051675	0.959562	0.075618	0.031488	0.185855	0.230363	-0.121176
666	619	621	619	624	658	652	659	643	0.379633	0.192518	0.056469	-0.059667	0.086373	0.022298	-0.000662	-0.003732
667	620	622	620	625	659	653	660	644	0.273792	0.352727	0.291357	-0.036485	-0.139884	0.023805	0.360817	-0.038228
668	621	623	621	626	660	654	661	645	0.990802	0.417107	0.996751	0.353936	0.295608	0.05064	0.133918	0.152185
669	622	624	622	627	661	655	662	646	0.296995	0.254607	0.324266	0.18546	0.132854	0.0074	0.079764	-0.045648
670	623	625	623	628	662	656	663	647	0.399028	0.343552	2.030159	1.620483	0.097272	-0.087185	-0.124734	0.063864
671	624	626	624	629	663	657	664	648	0.607146	0.015193	1.496424	0.807456	-0.017212	-0.057227	-0.070962	0.018334
672	625	627	625	630	664	658	665	649	0.599694	0.302602	1.329307	1.124313	0.140124	0.073151	-0.114121	-0.04096
673	626	628	626	631	665	659	666	650	0.857608	0.712637	2.080438	1.436706	0.039388	0.029575	-0.013177	0.002506
674	627	629	627	632	666	660	667	651	0.253349	0.732283	0.258036	1.326583	0.025452	0.0048	-0.06838	-0.0474
675	628	630	628	633	667	661	668	652	0.63822	1.288865	0.433114	1.269907	0.11005	-0.036584	0.053299	0.10269
676	629	631	629	634	668	662	669	653	0.867516	1.492487	0.479061	1.816441	0.097535	-0.111137	0.213181	-0.040644
677	630	632	630	635	669	663	670	654	1.525288	0.666117	0.748971	1.662032	0.040921	2.646364	1.917587	1.632296
678	631	633	631	636	670	664	671	655	0.383565	0.862523	0.462987	0.166889	-0.04128	0.106825	-0.103	0.211487
679	632	634	632	637	671	665	672	656	1.122593	0.444283	0.025778	0.107462	0.061064	0.412292	0.468564	0.434969
680	633	635	633	638	672	666	673	657	0.687546	0.502009	0.0893	0.017107	0.120691	0.207165	0.230239	0.348538
681	634	636	634	639	673	667	674	658	0.019718	0.625455	0.331991	0.39708	0.69508	0.025812	-0.116059	-0.16111
682	635	637	635	640	674	668	675	659	0.248329	0.461307	0.027572	0.047737	0.506884	0.140151	0.133316	0.072349
683	636	638	636	641	675	669	676	660	0.087225	0.131572	0.032289	0.089859	1.391409	0.810357	0.864857	0.836409
684	637	639	637	642	676	670	677	661	0.043807	0.168123	0.071985	0.49347	1.500597	2.041965	2.011206	1.856154
685	638	640	638	643	677	671	678	662	0.121413	0.323262	0.135886	0.643495	2.329871	2.618853	3.160728	3.163758
686	639	641	639	644	678	672	679	663	-0.007432	0.074632	0.071833	0.014677	0.09651	0.912362	0.695485	0.589187
687	640	642	640	645	679	673	680	664	-0.042956	0.064416	0.223553	0.023617	-0.114233	-0.16484	0.118062	-0.172282
688	641	643	641	646	680	674	681	665	0.805812	0.588439	1.410518	1.637805	0.013221	0.033492	0.027553	0.152072
689	642	644	642	647	681	675	682	666	1.65598	0.935187	1.077063	1.740316	0.102911	-0.065796	-0.064738	-0.039268
690	643	645	643	648	682	676	683	667	0.603862	0.290267	0.077339	0.033178	3.1601	0.418126	0.487819	0.353285
691	644	646	644	649	683	677	684	668	0.085834	0.022976	0.871029	0.154001	5.770733	0.612731	0.407168	0.510998
692	645	647	645	650	684	678	685	669	0.124922	0.071404	0.29348	0.016095	0.072771	-0.000731	-0.095686	-0.03517
693	646	648	646	651	685	679	686	670	0.093335	0.159789	0.888083	-0.013986	0.040613	0.002428	-0.030279	-0.004238
694	647	649	647	652	686	680	687	671	0.47837	1.740272	1.170946	1.18039	0.117252	0.005954	-0.045196	0.107058
695	648	650	648	653	687	681	688	672	0.196741	1.022906	0.674699	0.255164	0.169828	-0.083251	-0.028329	-0.083442
696	649	651	649	654	688	682	689	673	0.626916	0.266184	3.804727	0.214116	0.108035	0.001806	-0.051265	0.026661
697	650	652	650	655	689	683	690	674	1.18919	-0.013308	0.377286	0.009902	0.022787	-0.015638	-0.064485	-0.027193
698	651	653	651	656	690	684	691	675	0.570021	-0.028369	1.332109	0.221797	0.015697	-0.033629	-0.008784	-0.109312
699	652	654	652	657	691	685	692	676	1.286535	0.167346	1.154524	0.0543	-0.018147	-0.124491	0.002514	-0.026092
700	653	655	653	658	692	686	693	677	0.086993	1.220205	0.968005	0.982798	0.294748	0.164771	0.185585	0.138633
701	654	656	654	659	693	687	694	678	0.128081	0.328746	0.472267	0.05145	0.249256	0.184454	0.211209	0.110756
702	655	657	655	660	694	688	695	679	0.646983	1.67846	0.957533	0.07052	0.674063	0.486112	0.623831	0.459408
703	656	658	656	661	695	689	696	680	0.104566	0.63742	0.033454	0.047411	1.597198	1.711988	1.548423	1.440423
704	657	659	657	662	696	690	697	681	0.087416	0.207923	-0.012799	0.023812	0.331033	0.469989	0.391716	0.279322
705	658	660	658	663	697	691	698	682	0.038751	0.016569	-0.018945	-0.001758	0.148397	0.007499	0.008911	0.005715
706	659	661	659	664	698	692	699	683	0.138953	0.566358	0.042938	0.018202	0.266026	0.254923	0.183542	0.218412
707	660	662	660	665	699	693	700	684	0.127577	0.35324	0.130614	0.011124	0.270752	0.245329	0.296032	0.235254
708	661	663	661	666	700	694	701	685	0.176292	0.930539	0.319925	0.016062	0.199649	0.597227	0.637299	0.624913
709	662	664	662	667	701	695	702	686	0.554169	1.603757	1.606597	0.049345	1.003488	1.042995	0.836972	0.760598
710	663	665	663	668	702	696	703	687	0.057089	0.690505	0.143287	0.038093	0.084985	0.07729	0.08563	0.121814
711	664	666	664	669	703	697	704	688	0.153418	1.007133	0.940491	0.180511	0.46675	0.560988	0.632506	0.674652
712	665	667	665	670	704	698	705	689	0.480057	1.559086	1.121344	0.015561	0.031644	-0.138867	-0.19808	-0.013196
713	666	668	666	671	705	699	706	690	1.280481	1.335859	1.743444	1.45379	0.466672	1.115584	1.194724	0.956962
714	667	669	667	672	706	700	707	691	0.23062	0.103987	0.263441	0.627494	0.438184	1.516343	1.354204	1.401571
715	668	670	668	673	707	701	708	692	0.078054	-0.005148	0.043088	0.240606	0.125846	0.450807	0.415272	0.617664
716	669	671	669	674	708	702	709	693	-0.039091	0.045822	0.052341	0.142074	0.362985	0.261191	0.310789	0.174821
717	670	672	670	675	709	703	710	694	0.401757	0.111033	0.701856	1.117595	0.791359	0.955406	1.043322	0.804882
718	671	673	671	676	710	704	711	695	0.761065	0.371359	0.385209	0.269528	0.692868	0.6341	0.614554	0.567927
719	672	674	672	677	711	705	712	696	0.450761	0.185441	0.746939	-0.04381	0.172412	-0.162864	-0.021803	-0.028069
720	673	675	673	678	712	706	713	697	0.777398	0.603724	0.13614	0.043921	0.27003	-0.068758	-0.048908	0.156785
721	674	676	674	679	713	707	714	698	0.443978	0.377732	0.143066	0.064932	0.021125	0.030417	-0.042869	-0.083969
722	675	677	675	680	714	708	715	699	0.320803	0.004918	0.038534	0.077999	0.624735	0.188306	0.2321	0.20133
723	676	678	676	681	715	709	716	700	-0.017781	-0.013293	0.226591	0.386903	0.131578	0.04484	0.132202	0.166446
724	677	679	677	682	716	710	717	701	0.14465	0.150894	0.268647	0.066123	0.131207	0.180775	0.266251	0.509584
725	678	680	678	683	717	711	718	702	0.056865	0.022598	1.930494	-0.009704	0.82665	2.028262	1.782176	1.816769
726	679	681	679	684	718	712	719	703	0.134531	0.193542	0.156406	0.074195	0.138351	0.353974	0.370598	0.22516
727	680	682	680	685	719	713	720	704	0.05743	0.129319	0.319018	-0.027893	0.349039	0.256392	0.307604	0.446633
728	681	683	681	686	720	714	721	705	0.245781	0.270652	0.278146	0.095304	0.119378	0.085856	0.073261	-0.176319
729	682	684	682	687	721	715	722	706	0.680244	0.077951	0.288625	0.423886	0.879904	-0.080725	-0.046576	0.408921
730	683	685	683	688	722	716	723	707	0.991709	1.002402	0.046905	1.276435	0.050605	0.343134	0.128922	0.128333
731	684	686	684	689	723	717	724	708	0.670986	0.013752	0.270331	1.3142	1.744222	2.162853	1.851506	3.276893
732	685	687	685	690	724	718	725	709	0.011517	0.308947	-0.008093	1.418924	0.802573	0.66717	0.96654	1.224923
733	686	688	686	691	725	719	726	710	0.07351	0.242321	0.098519	0.874284	0.301155	0.44066	0.823043	0.185791
734	687	689	687	692	726	720	727	711	0.09719	0.53151	0.15019	1.421089	0.545899	0.776166	0.891592	0.927875
735	688	690	688	693	727	721	728	712	0.581034	0.941029	0.326743	1.7796	1.133576	1.601408	1.619489	0.829104
736	689	691	689	694	728	722	729	713	0.547029	0.213651	-0.044448	1.186673	0.105782	0.217575	0.205106	0.260336
737	690	692	690	695	729	723	730	714	1.17911	0.518549	0.266578	0.404616	-0.036237	0.186466	0.109634	0.093126
738	691	693	691	696	730	724	731	715	0.089236	0.176486	0.008873	0.491632	0.080531	0.182743	0.279433	0.220069
739	692	694	692	697	731	725	732	716	0.137748	1.178812	0.156376	1.023989	-0.002333	0.39906	0.411952	0.429283
740	693	695	693	698	732	726	733	717	0.978874	-0.034698	0.591951	0.252743	0.065491	0.555748	0.097443	0.633914
741	694	696	694	699	733	727	734	718	0.445656	0.142578	0.548046	0.628185	0.156154	0.307648	0.546104	0.474919
742	695	697	695	700	734	728	735	719	0.213949	0.334595	1.076379	1.483182	0.104472	0.004667	-0.052267	0.150522
743	696	698	696	701	735	729	736	720	0.019526	0.143288	0.510055	0.275467	-0.007704	0.337039	0.38333	0.262316
744	697	699	697	702	736	730	737	721	0.115086	0.090697	0.031116	0.298177	0.000006	-0.002156	0.046342	0.078133
745	698	700	698	703	737	731	738	722	0.109565	0.351967	-0.025906	0.601813	0.011869	1.061932	1.031586	1.273966
746	699	701	699	704	738	732	739	723	0.087999	0.096189	-0.000094	0.118125	0.069137	0.381794	0.389104	0.435072
747	700	702	700	705	739	733	740	724	0.788371	0.201306	0.017515	0.391753	0.098106	0.517031	0.559117	0.738372
748	701	703	701	706	740	734	741	725	0.113829	-999	0.38487	0.059456	0.304251	1.413466	1.615548	1.540936
749	702	704	702	707	741	735	742	726	0.683304	0.286471	0.8833	0.139762	0.63255	-0.013733	0.132274	0.356122
750	703	705	703	708	742	736	743	727	0.394794	0.658563	0.547357	0.171007	1.149745	1.236679	1.358709	1.230694
751	-	-	-	-	743	737	744	728	-	-	-	-	0.05704	0.019246	-0.086338	-0.060924
752	-	-	-	-	744	738	745	729	-	-	-	-	0.869267	0.636645	0.728509	0.323042
753	-	-	-	-	745	739	746	730	-	-	-	-	1.121336	0.917796	0.62097	0.70378
754	704	706	704	709	746	740	747	731	1.488734	0.0556	1.127711	0.738233	2.901568	1.94492	1.762938	1.766677
755	705	707	705	710	747	741	748	732	3.376767	-0.103345	2.519845	1.301796	2.046896	1.320303	1.45569	1.454996
756	706	708	706	711	748	742	749	733	0.858392	0.160307	1.570187	0.112085	1.701318	1.310352	1.53495	1.358176
757	707	709	707	712	749	743	750	734	0.978072	0.80335	0.064848	0.247362	1.194297	0.880117	0.733564	0.742314
758	708	710	708	713	750	744	751	735	0.224419	1.669786	0.241673	0.041226	0.787584	0.5193	0.555018	0.618216
759	709	711	709	714	751	745	752	736	0.07545	1.447942	1.478754	0.672448	0.939876	0.454014	0.30987	0.256519
760	710	712	710	715	752	746	753	737	-0.020416	0.183862	0.285615	0.471406	0.075999	0.148862	0.13679	0.020784
761	711	713	711	716	753	747	754	738	0.267951	0.780065	0.609629	0.363916	0.037313	0.253899	0.229907	0.337575
762	712	714	712	717	754	748	755	739	0.044618	0.121175	1.621525	0.745997	0.056872	0.275171	0.186377	0.294258
763	713	715	713	718	755	749	756	740	0.019115	0.046515	0.71997	0.898051	0.056781	0.518197	0.575114	0.558699
764	714	716	714	719	756	750	757	741	-0.003691	0.009708	0.798207	0.474671	0.015172	0.399098	0.633643	0.667865
765	715	717	715	720	757	751	758	742	0.082276	-0.015164	0.79191	1.062114	0.358371	0.690101	0.553829	0.728988
766	716	718	716	721	758	752	759	743	0.024365	-0.029077	0.062493	0.217546	1.020123	0.594427	0.664082	0.729829
767	717	719	717	722	759	753	760	744	0.048584	0.102409	0.16195	0.210769	0.205526	1.012207	1.303632	1.183562
768	718	720	718	723	760	754	761	745	0.278124	0.501429	0.07714	0.136816	0.780932	-0.015847	0.020375	0.104392
769	719	721	719	724	761	755	762	746	0.269414	0.314732	0.124824	0.64614	-0.033218	-0.057144	0.034476	0.042411
770	720	722	720	725	762	756	763	747	0.014636	0.347469	0.162494	0.621042	0.041279	0.057024	0.069961	-0.002137
771	721	723	721	726	763	757	764	748	-0.031198	0.18189	4.27937	0.93248	0.071546	0.060193	0.031589	-0.015959
772	722	724	722	727	764	758	765	749	-0.005507	0.189892	0.009027	0.901609	0.154893	0.103634	-0.019174	-0.064547
773	723	725	723	728	765	759	766	750	-0.05075	0.08303	0.072851	0.450373	-0.079675	0.017596	-0.011483	0.069918
774	724	726	724	729	766	760	767	751	0.041007	0.015832	0.03314	0.04939	0.351015	0.026092	0.112323	0.03028
775	725	727	725	730	767	761	768	752	0.205579	0.506534	0.00696	0.107369	0.217022	-0.014245	0.019394	0.05556
776	726	728	726	731	768	762	769	753	0.039844	0.167119	0.024066	0.205028	0.951222	0.135385	0.045948	0.060936
777	727	729	727	732	769	763	770	754	0.717333	0.975343	0.01667	0.658424	0.111416	0.100058	0.057137	-0.073551
778	728	730	728	733	770	764	771	755	0.026117	0.385644	0.023654	-0.032907	-0.183474	-0.155383	-0.13333	-0.12478
779	729	731	729	734	771	765	772	756	0.845157	2.414883	0.525104	1.008498	0.807607	0.10805	0.323157	0.628842
780	730	732	730	735	772	766	773	757	0.458216	1.433928	0.459536	0.215125	0.157158	0.030512	0.339212	0.280421
781	731	733	731	736	773	767	774	758	0.394414	0.792152	0.315281	0.242225	0.354145	-0.069248	-0.033225	0.009189
782	732	734	732	737	774	768	775	759	0.225605	0.908375	0.027312	0.152818	-0.024002	0.020369	-0.010948	-0.066387
783	733	735	733	738	775	769	776	760	-0.000824	0.007183	0.135626	0.173703	0.861566	0.004183	-0.094083	-0.108943
784	734	736	734	739	776	770	777	761	0.048046	0.218775	0.120201	0.09793	1.867792	0.071586	0.177944	0.028752
785	735	737	735	740	777	771	778	762	0.14187	0.084899	0.083744	0.045568	0.787033	0.082328	0.016451	0.202577
786	736	738	736	741	778	772	779	763	0.531943	0.200637	0.106692	0.33682	1.021457	-0.107232	0.221303	-0.055006
787	737	739	737	742	779	773	780	764	0.60034	1.011552	0.424033	0.760839	0.65151	0.076633	1.20772	0.110963
788	738	740	738	743	780	774	781	765	0.367373	0.131797	0.130321	0.061503	1.199233	0.087362	0.627238	0.109722
789	739	741	739	744	781	775	782	766	1.886213	0.064605	0.110189	0.057691	1.580095	0.130754	-999	0.311027
790	740	742	740	745	782	776	783	767	0.091681	0.000341	0.081439	-0.016036	1.310435	0.503431	1.439566	0.855346
791	741	743	741	746	783	777	784	768	0.191348	0.08813	0.11153	0.614791	1.333173	0.789802	0.703092	1.680353
792	742	744	742	747	784	778	785	769	0.074991	0.380984	0.34286	0.788935	0.837215	0.027592	-0.03846	0.751897
793	743	745	743	748	785	779	786	770	0.174906	0.366488	0.370917	0.320397	0.321306	0.06342	-0.022772	0.129738
794	744	746	744	749	786	780	787	771	0.694478	0.027475	0.013269	1.006488	3.244924	0.225525	0.197251	0.138811
795	745	747	745	750	787	781	788	772	0.415721	0.028536	0.017312	0.457871	0.296931	-0.067185	-0.039063	0.001493
796	746	748	746	751	788	782	789	773	0.23307	0.199401	0.250397	0.471534	0.431438	0.144564	0.311364	0.36499
797	747	749	747	752	789	783	790	774	0.755981	0.350171	-0.018476	0.686934	0.479178	0.587206	0.491648	0.471426
798	748	750	748	753	790	784	791	775	0.550459	0.063527	0.04638	0.634585	0.297526	0.922099	0.817569	0.312496
799	749	751	749	754	791	785	792	776	0.839562	0.062443	-0.005895	0.726428	0.479163	1.716733	0.894195	1.078611
800	750	752	750	755	792	786	793	777	0.845993	0.758473	0.068465	0.960705	0.665025	2.242531	1.155401	0.206925
801	751	753	751	756	793	787	794	778	0.75321	-0.036717	0.005798	0.362136	0.115226	0.050313	0.110606	0.082896
802	752	754	752	757	794	788	795	779	1.601419	0.583636	0.037494	0.672018	0.200253	0.23357	0.249171	0.525829
803	753	755	753	758	795	789	796	780	1.025639	0.283846	0.038602	0.675792	0.180081	0.038241	-0.025111	0.019047
804	754	756	754	759	796	790	797	781	0.586187	1.711707	0.030792	0.528624	0.271997	0.327523	0.320275	0.458741
805	755	757	755	760	797	791	798	782	0.815383	1.322771	0.276191	0.11919	0.459409	0.27366	0.040211	0.149776
806	756	758	756	761	798	792	799	783	0.387464	1.118603	-0.017949	0.274961	0.656186	1.328734	0.546539	0.579794
807	757	759	757	762	799	793	800	784	0.766968	0.271357	0.034336	0.054187	0.074179	0.074743	0.0342	0.041097
808	758	760	758	763	800	794	801	785	0.44567	0.362	0.017031	0.732785	0.234008	1.156915	0.973828	0.25754
809	759	761	759	764	801	795	802	786	1.455571	0.324941	0.333732	0.318503	0.698924	0.59324	0.244251	0.538694
810	760	762	760	765	802	796	803	787	1.324352	0.223557	1.182767	0.292249	0.378835	0.758377	0.860032	0.044734
811	761	763	761	766	803	797	804	788	1.154483	0.201166	0.492358	1.035815	0.28578	1.368476	1.325886	0.336044
812	762	764	762	767	804	798	805	789	1.12531	0.682093	0.1008	0.586698	0.108337	-0.135941	0.119755	-0.119165
813	763	765	763	768	805	799	806	790	0.62838	0.454141	0.299257	0.922225	0.083229	0.069697	0.441441	0.151711
814	764	766	764	769	806	800	807	791	0.436673	0.11436	-0.014182	0.644265	0.043182	-0.128998	-0.024682	0.019496
815	765	767	765	770	807	801	808	792	0.152357	-0.011448	0.550904	0.449847	0.25951	0.206637	0.08113	0.185786
816	766	768	766	771	808	802	809	793	0.49626	0.23886	1.179345	1.027162	0.484356	0.072134	0.449887	0.284324
817	767	769	767	772	809	803	810	794	1.18124	0.410612	0.441456	1.540308	0.562846	0.349699	0.355392	0.136571
818	768	770	768	773	810	804	811	795	0.57322	0.185168	0.088173	1.000618	1.564748	3.036545	1.798057	1.040781
819	769	771	769	774	811	805	812	796	0.222219	0.143507	0.028929	0.548021	1.940936	0.073037	0.311966	0.284158
820	770	772	770	775	812	806	813	797	0.067101	0.006321	-0.035841	0.064914	1.387347	0.059229	0.409852	0.23503
821	771	773	771	776	813	807	814	798	0.095144	0.131276	-0.000378	0.192754	2.313328	0.1309	0.610494	0.525854
822	772	774	772	777	814	808	815	799	0.233377	1.01151	0.009905	0.810662	1.10854	0.301339	0.424293	0.302849
823	773	775	773	778	815	809	816	800	0.02199	0.0761	0.041997	0.046309	0.214272	0.098429	0.179274	0.06822
824	774	776	774	779	816	810	817	801	0.180943	0.169694	0.186461	-0.045442	0.631949	0.822381	0.628058	1.193488
825	775	777	775	780	817	811	818	802	0.087341	0.348043	0.546935	-0.078885	0.448182	0.803362	0.895507	1.267692
826	776	778	776	781	818	812	819	803	0.213717	0.271767	0.734501	-0.012064	0.598892	0.666962	0.955904	1.822472
827	777	779	777	782	819	813	820	804	0.078318	0.257721	0.56669	0.014516	1.067734	1.929893	1.595642	2.119818
828	778	780	778	783	820	814	821	805	0.23297	0.432609	1.653748	0.06727	-0.040369	0.346665	0.274313	0.122426
829	779	781	779	784	821	815	822	806	0.042235	0.026206	0.929465	0.004308	0.872567	1.348107	1.143322	1.130221
830	780	782	780	785	822	816	823	807	-0.011948	0.008524	0.314933	0.010119	0.758057	1.763038	1.505359	1.769398
831	781	783	781	786	823	817	824	808	0.408462	-0.028843	1.132079	0.005429	1.170097	1.413246	1.904139	1.559381
832	782	784	782	787	824	818	825	809	0.004936	0.00782	0.141534	0.029318	0.982691	1.315493	1.184878	0.986963
833	783	785	783	788	825	819	826	810	0.223635	0.057471	0.215564	0.039034	1.459919	1.322533	1.339793	1.828421
834	784	786	784	789	826	820	827	811	0.260838	0.026838	-0.009879	0.099107	0.435981	1.505717	1.269853	1.123721
835	785	787	785	790	827	821	828	812	0.918276	0.108837	0.195959	0.65704	0.174276	0.245274	0.31814	0.355204
836	786	788	786	791	828	822	829	813	0.406176	0.089451	0.747336	0.220825	0.085364	0.080742	0.140938	0.370623
837	787	789	787	792	829	823	830	814	0.11892	0.062964	0.681213	-0.007021	0.047849	0.063225	-0.06479	0.105098
838	788	790	788	793	830	824	831	815	0.649929	0.376128	1.591477	0.261445	0.204165	1.637137	0.917808	1.02608
839	789	791	789	794	831	825	832	816	0.752626	0.443761	0.454702	0.459945	0.43197	0.46532	0.688228	0.796891
840	790	792	790	795	832	826	833	817	0.622072	0.472405	0.721119	0.417074	0.182254	0.134331	0.201985	0.18951
841	791	793	791	796	833	827	834	818	1.88797	0.818869	1.835629	0.717686	0.115625	0.812425	0.706355	0.770574
842	792	794	792	797	834	828	835	819	1.119521	0.14511	1.79359	0.886248	0.105775	3.535278	0.323804	0.196558
843	793	795	793	798	835	829	836	820	1.498871	0.088156	1.412486	0.149707	0.060501	-999	0.143996	0.283787
844	794	796	794	799	836	830	837	821	1.135292	0.047689	0.558571	0.111301	0.343291	0.972997	0.531216	0.776886
845	795	797	795	800	837	831	838	822	1.695726	0.03296	0.128386	0.042374	0.205558	0.863602	0.059849	0.250627
846	796	798	796	801	838	832	839	823	1.4548	0.114808	0.61027	-0.043634	-0.190641	1.587643	0.688696	1.991139
847	797	799	797	802	839	833	840	824	2.042602	0.205827	0.959213	0.545289	-0.437386	1.598533	0.787011	1.311835
848	798	800	798	803	840	834	841	825	0.491356	0.267662	1.201558	1.638282	0.112394	0.814992	1.201757	1.766101
849	799	801	799	804	841	835	842	826	2.116531	1.403572	0.239082	3.172113	0.639159	1.556107	2.165767	2.632779
850	800	802	800	805	842	836	843	827	1.396056	0.10397	1.909519	0.064077	0.842702	2.484502	2.451968	1.826264
851	801	803	801	806	843	837	844	828	1.808854	0.304168	1.379639	0.038621	0.52786	1.278026	1.677719	1.506641
852	802	804	802	807	844	838	845	829	0.754975	1.065374	0.279427	0.272241	0.396498	0.88234	1.442527	0.572173
853	803	805	803	808	845	839	846	830	0.080069	1.984126	0.338031	0.376991	0.432337	1.16458	1.403307	0.999614
854	804	806	804	809	846	840	847	831	0.047272	0.659239	0.510287	1.171156	0.092158	0.197254	0.125436	0.10125
855	805	807	805	810	847	841	848	832	0.011725	2.510043	0.847169	0.620512	1.005038	1.670952	1.889537	1.403039
856	806	808	806	811	848	842	849	833	0.119391	0.711736	0.585601	0.813971	1.801635	2.124157	1.981821	2.596778
857	807	809	807	812	849	843	850	834	0.325557	1.199995	0.132415	0.833261	0.746218	1.12786	0.839305	0.873249
858	808	810	808	813	850	844	851	835	0.240893	0.078475	0.134018	1.350427	0.544155	1.128787	1.344551	1.323925
859	809	811	809	814	851	845	852	836	2.433734	1.011039	0.75133	0.35886	-0.135793	0.448836	0.264321	-0.056928
860	810	812	810	815	852	846	853	837	0.066495	0.624158	0.606241	0.00886	1.033923	2.389926	2.667541	2.096333
861	811	813	811	816	853	847	854	838	-0.009258	-0.036897	0.430177	-0.032552	1.08365	0.534673	0.44018	0.639173
862	812	814	812	817	854	848	855	839	0.031489	0.004765	0.068972	-0.062106	0.06089	0.922404	0.858218	0.558733
863	813	815	813	818	855	849	856	840	0.022149	0.005496	-0.011076	0.11593	-0.093803	1.374974	1.369806	1.20228
864	814	816	814	819	856	850	857	841	0.013831	-0.047093	0.005398	0.158308	0.753249	1.593303	1.419311	1.024606
865	815	817	815	820	857	851	858	842	0.03385	0.092869	0.053198	0.107359	1.972896	1.886104	1.931958	1.377286
866	816	818	816	821	858	852	859	843	0.086532	0.00032	-0.002175	0.210992	1.176838	0.617072	0.731957	0.589403
867	817	819	817	822	859	853	860	844	0.013904	0.159175	0.007869	1.008417	2.170929	1.575799	1.63287	1.766594
868	818	820	818	823	860	854	861	845	0.415613	0.976982	0.018808	0.265137	1.263021	0.452958	0.624621	0.889955
869	819	821	819	824	861	855	862	846	0.413801	0.847779	0.250222	0.245462	0.421171	-0.02739	0.075699	0.099599
870	820	822	820	825	862	856	863	847	0.406544	1.128216	0.457434	0.245268	0.769521	1.89563	0.963149	0.296009
871	821	823	821	826	863	857	864	848	0.371481	0.420999	0.997198	1.570932	0.766911	0.846718	0.894203	0.601483
872	822	824	822	827	864	858	865	849	0.209959	0.041166	0.148992	0.651179	0.371504	0.381505	0.479964	0.518091
873	823	825	823	828	865	859	866	850	0.253855	0.261612	-0.010516	0.315895	0.252678	0.09078	0.255275	0.180413
874	824	826	824	829	866	860	867	851	0.630959	0.476611	0.103133	1.874503	0.546588	0.475294	0.429297	0.46003
875	825	827	825	830	867	861	868	852	0.320987	0.318556	0.08077	0.543793	0.361905	0.307014	0.644993	0.648667
876	826	828	826	831	868	862	869	853	0.011146	-0.032352	0.026514	-0.064938	0.069244	-0.03696	-0.0422	-0.040688
877	827	829	827	832	869	863	870	854	-0.000671	-0.023044	0.125107	-0.06673	-0.083406	-0.092348	0.019948	0.054954
878	828	830	828	833	870	864	871	855	0.028858	0.015742	0.039776	-0.108191	0.010016	0.082663	0.038962	0.142433
879	829	831	829	834	871	865	872	856	0.053114	0.022423	0.05948	0.071518	0.09322	-0.039111	-0.075757	-0.036978
880	830	832	830	835	872	866	873	857	0.052158	0.090863	0.051534	0.219274	0.17328	0.065693	0.073338	0.175441
881	831	833	831	836	873	867	874	858	0.076308	0.081113	0.005079	0.177931	0.210702	-0.03095	0.069149	0.110632
882	832	834	832	837	874	868	875	859	0.140857	0.150409	-0.014864	0.503513	0.135413	0.151813	0.037645	0.02894
883	833	835	833	838	875	869	876	860	0.125731	0.206053	0.047007	0.368392	-0.029169	0.418731	-999	0.39311
884	834	836	834	839	876	870	877	861	0.008068	0.062287	0.095718	0.116827	0.17099	0.025647	0.172726	0.019904
885	835	837	835	840	877	871	878	862	0.082063	0.39018	0.433857	0.138572	0.053373	0.381373	0.263664	0.323028
886	836	838	836	841	878	872	879	863	0.04625	0.575579	0.617503	0.163544	0.163261	0.008272	0.037608	-0.003368
887	837	839	837	842	879	873	880	864	0.095577	0.175482	0.323578	-0.124661	0.178764	0.129773	-0.008099	0.009721
888	838	840	838	843	880	874	881	865	0.046377	0.153539	0.112917	0.157137	0.219749	0.213156	0.238423	0.213236
889	839	841	839	844	881	875	882	866	0.373851	0.52299	1.351295	-0.082076	0.043771	0.132275	0.071186	-0.078516
890	840	842	840	845	882	876	883	867	0.550425	1.269315	0.720384	0.051709	0.458271	0.396803	0.379225	0.56102
891	841	843	841	846	883	877	884	868	0.242477	0.499148	1.121281	-0.085292	0.895291	0.584487	0.570676	0.874402
892	842	844	842	847	884	878	885	869	0.479038	1.729697	0.767248	0.132099	0.490456	-0.020432	-0.087219	-0.122523
893	843	845	843	848	885	879	886	870	0.046183	0.140007	0.020977	0.229358	0.225881	0.583975	0.395463	0.478089
894	844	846	844	849	886	880	887	871	0.120122	-0.01833	0.150176	0.200614	-0.117469	0.091959	0.101982	0.050885
895	845	847	845	850	887	881	888	872	0.022001	-0.036271	0.055746	0.047089	0.028549	-0.043755	-0.117358	-0.053425
896	846	848	846	851	888	882	889	873	0.060452	0.087589	0.027741	0.000311	0.312683	0.113914	0.009681	0.071825
897	847	849	847	852	889	883	890	874	-0.010627	0.18737	-0.067423	0.219063	0.616475	0.917649	0.895271	0.145241
898	848	850	848	853	890	884	891	875	0.005096	0.013344	0.011447	0.118049	1.153587	0.105021	-0.04427	0.071704
899	849	851	849	854	891	885	892	876	0.144991	0.044545	0.079262	0.218575	0.320567	0.152357	0.132408	0.023828
900	850	852	850	855	892	886	893	877	0.310994	0.268445	1.104788	0.368368	2.427172	0.013555	0.031839	0.093747
901	851	853	851	856	893	887	894	878	0.148965	1.116973	0.486112	0.315042	0.092382	0.090867	0.006532	0.10684
902	852	854	852	857	894	888	895	879	0.004201	0.155207	0.927661	0.150336	0.426826	-0.001568	0.014933	-0.067758
903	853	855	853	858	895	889	896	880	0.021005	-0.034828	0.03245	0.313256	-0.010812	0.072655	0.03956	0.076006
904	854	856	854	859	896	890	897	881	0.467181	0.170162	0.960284	0.952845	0.448511	0.241726	0.269765	0.26637
905	855	857	855	860	897	891	898	882	0.117841	0.008332	0.01348	0.388834	0.231133	0.073455	0.077149	0.081279
906	856	858	856	861	898	892	899	883	0.786737	0.093267	-0.019085	0.169083	0.665303	0.191798	0.200802	0.427227
907	857	859	857	862	899	893	900	884	0.083875	0.045792	0.10918	0.036965	0.334064	0.064082	0.101579	0.039159
908	858	860	858	863	900	894	901	885	0.564072	0.387826	0.19067	0.313711	0.022233	0.065803	0.304287	0.307552
909	859	861	859	864	901	895	902	886	0.985313	0.862883	0.070497	1.082187	0.752741	0.122951	0.120111	0.110563
910	860	862	860	865	902	896	903	887	0.009253	0.354733	-0.035805	1.741294	0.280556	0.429986	0.35371	0.284003
911	861	863	861	866	903	897	904	888	1.13465	0.754681	0.794442	2.21386	0.146747	0.117692	0.122197	0.066824
912	862	864	862	867	904	898	905	889	0.202909	0.950459	0.457919	-0.004911	0.155887	-0.001503	0.002977	-0.029797
913	863	865	863	868	905	899	906	890	0.177098	0.454516	0.241225	1.081807	0.139802	-0.08616	0.02635	0.095376
914	864	866	864	869	906	900	907	891	0.036186	0.381868	2.457248	0.980489	0.151669	0.265543	0.564646	0.353033
915	865	867	865	870	907	901	908	892	0.059097	-0.047974	0.611856	1.279319	0.399045	0.101418	0.475273	0.666469
916	866	868	866	871	908	902	909	893	0.371391	0.482354	0.514653	1.099166	0.078167	0.242381	0.248307	0.100125
917	867	869	867	872	909	903	910	894	0.281352	0.185141	0.21281	0.010632	0.770119	0.635123	0.548945	0.759801
918	868	870	868	873	910	904	911	895	0.291031	0.843475	0.152349	0.045174	0.990256	0.511774	0.016994	0.476226
919	869	871	869	874	911	905	912	896	0.09961	0.140024	0.156828	0.041779	0.629665	0.231113	0.249685	0.443073
920	870	872	870	875	912	906	913	897	-0.001902	-0.012927	-0.010691	0.021187	0.759645	0.41139	0.54793	1.122013
921	871	873	871	876	913	907	914	898	0.571248	0.028718	0.059453	0.024162	1.290014	0.877031	1.189068	1.218013
922	872	874	872	877	914	908	915	899	0.47819	0.187036	0.273082	0.087983	1.186783	1.647996	1.08562	1.203284
923	873	875	873	878	915	909	916	900	0.068321	0.268775	0.015539	0.671872	0.029015	0.075592	0.041066	-0.127006
924	874	876	874	879	916	910	917	901	0.520177	0.494036	0.004304	0.36782	0.105748	-0.092955	-0.001588	-0.048722
925	875	877	875	880	917	911	918	902	0.010941	0.368448	0.018065	0.634827	-0.005692	0.032123	0.064118	-0.042023
926	876	878	876	881	918	912	919	903	0.108844	0.828996	0.037378	1.046486	0.194991	0.184079	0.112003	0.066709
927	877	879	877	882	919	913	920	904	-0.063296	0.378199	0.056013	0.548565	0.902206	0.168325	1.33627	1.527889
928	878	880	878	883	920	914	921	905	0.299388	1.537741	0.268254	0.462879	1.466402	0.833636	1.315816	1.486552
929	879	881	879	884	921	915	922	906	0.042031	1.941006	0.038386	0.51462	0.46904	1.214683	0.975645	1.357391
930	880	882	880	885	922	916	923	907	0.141257	0.301331	0.042058	1.013883	0.177152	-999	0.103701	0.120714
931	881	883	881	886	923	917	924	908	0.208225	0.634963	0.290405	0.800293	0.35669	1.146611	0.309497	0.220078
932	882	884	882	887	924	918	925	909	0.068723	0.024239	0.019287	0.017817	0.145858	0.113859	0.087439	0.177102
933	883	885	883	888	925	919	926	910	0.112357	0.223146	0.066339	0.030831	-0.001322	0.124571	-0.141204	-0.063365
934	884	886	884	889	926	920	927	911	0.077875	0.111202	0.287971	0.167894	0.24237	0.045026	0.125558	0.078976
935	885	887	885	890	927	921	928	912	0.727888	0.317473	0.352847	0.088222	0.225321	0.235675	0.232098	0.481796
936	886	888	886	891	928	922	929	913	0.934267	0.219453	0.873726	0.055216	0.359983	0.638741	0.575551	0.527762
937	887	889	887	892	929	923	930	914	0.296621	0.722235	0.462521	0.295751	-0.092526	0.369917	-0.161391	-0.000194
938	888	890	888	893	930	924	931	915	0.796246	1.075722	0.632314	0.367591	0.398604	0.965419	0.307954	0.128792
939	889	891	889	894	931	925	932	916	0.780758	0.288263	0.160651	0.784136	0.167047	1.231596	0.330972	0.238566
940	890	892	890	895	932	926	933	917	0.192532	0.109309	0.141959	1.356097	0.324601	0.367228	0.570998	0.261155
941	891	893	891	896	933	927	934	918	0.13416	0.00292	0.293477	1.099348	0.267472	0.002676	0.045799	0.046807
942	892	894	892	897	934	928	935	919	0.256704	0.002635	0.047658	0.490941	0.795999	1.157942	0.842978	0.777015
943	893	895	893	898	935	929	936	920	0.631598	0.063088	0.190635	0.212329	1.340863	1.415598	1.141643	1.240824
944	894	896	894	899	936	930	937	921	1.04101	0.044645	0.39252	0.021548	1.38471	0.970769	1.133612	1.065652
945	895	897	895	900	937	931	938	922	0.66247	0.670587	0.893902	0.317975	0.747574	0.442341	0.657941	0.256677
946	896	898	896	901	938	932	939	923	1.918655	0.623924	2.32605	0.081981	0.15775	0.147329	0.108486	0.217387
947	897	899	897	902	939	933	940	924	0.114066	0.798936	0.48998	0.123633	1.236199	0.990391	1.242788	1.304041
948	898	900	898	903	940	934	941	925	0.359286	0.107826	1.542868	-999	1.110648	1.250155	0.877605	1.573394
949	899	901	899	904	941	935	942	926	1.581893	-0.017068	0.057295	0.39917	0.095485	0.026671	0.017048	0.044379
950	900	902	900	905	942	936	943	927	0.126515	0.171156	0.31015	1.181634	0.383231	0.36874	0.190844	0.208349
951	901	903	901	906	943	937	944	928	0.551041	0.468734	1.255518	0.616203	0.459886	0.207462	0.229592	0.053808
952	902	904	902	907	944	938	945	929	1.613347	1.977376	2.288935	0.560396	0.210553	0.1918	0.399405	0.162269
953	903	905	903	908	945	939	946	930	0.328415	0.032992	0.661594	0.059981	0.175189	0.115832	0.214816	0.206227
954	904	906	904	909	946	940	947	931	0.736295	0.839875	2.537101	0.058547	0.357164	1.037312	0.809241	0.527988
955	905	907	905	910	947	941	948	932	0.360212	0.231332	1.741097	0.081118	0.929035	1.942218	-999	1.12347
956	906	908	906	911	948	942	949	933	1.712914	0.280933	1.857368	0.057643	0.365856	1.0835	0.897114	0.660129
957	907	909	907	912	949	943	950	934	2.012437	0.207149	1.697068	0.648868	0.250409	1.761507	1.65502	2.231458
958	908	910	908	913	950	944	951	935	0.155655	0.232668	3.682768	1.312023	0.273335	2.338237	2.260376	1.832896
959	909	911	909	914	951	945	952	936	2.456423	0.016882	2.531126	0.223409	0.009689	0.288123	0.255503	0.393369
960	910	912	910	915	952	946	953	937	1.505626	0.131263	1.762208	0.081439	0.196847	0.851272	0.992803	0.645011
961	911	913	911	916	953	947	954	938	1.675243	0.21688	1.674004	0.125967	0.229011	0.888008	0.620187	0.495239
962	912	914	912	917	954	948	955	939	0.369484	0.061962	0.925035	0.023781	0.162023	0.131856	0.151867	0.074924
963	913	915	913	918	955	949	956	940	0.004975	1.179016	0.288596	0.113281	0.22203	0.046716	0.05494	0.027228
964	914	916	914	919	956	950	957	941	0.139755	0.247253	0.053389	0.371498	0.126859	0.049087	0.021845	0.025653
965	915	917	915	920	957	951	958	942	0.006088	0.508109	0.115736	0.089364	0.177632	-0.040731	-0.004668	0.003055
966	916	918	916	921	958	952	959	943	0.006185	0.098288	0.101708	0.157041	0.429044	0.226606	0.262252	0.247733
967	917	919	917	922	959	953	960	944	0.231472	0.212949	0.107691	0.008661	0.557193	0.365978	0.346303	0.335372
968	918	920	918	923	960	954	961	945	0.073625	0.012564	0.006963	0.016161	0.33411	0.206649	0.12325	0.297128
969	919	921	919	924	961	955	962	946	0.126728	0.325516	0.04229	-0.01198	0.442038	0.625443	0.582991	0.708813
970	920	922	920	925	962	956	963	947	1.21289	0.040136	0.116577	0.019412	0.261729	0.950075	0.778928	0.857214
971	921	923	921	926	963	957	964	948	1.362537	-0.127307	-0.006566	0.03323	-0.065288	-0.009718	0.013272	0.014425
972	922	924	922	927	964	958	965	949	0.650674	0.013359	0.044763	-0.018349	-0.102796	-0.013919	-0.125006	-0.015546
973	923	925	923	928	965	959	966	950	0.11292	0.043493	-0.069677	-0.082194	-0.003327	-0.004402	-0.088288	-0.065349
974	924	926	924	929	966	960	967	951	0.085289	-0.028843	0.098868	-0.051258	0.120711	0.271469	0.148734	0.139657
975	925	927	925	930	967	961	968	952	0.398096	0.155249	0.276879	0.182175	0.140696	0.258886	0.207373	0.155753
976	926	928	926	931	968	962	969	953	0.015212	0.239318	0.016204	0.141975	0.043159	-0.0073	-0.030334	-0.01698
977	927	929	927	932	969	963	970	954	0.280048	0.050536	0.489553	-0.121132	0.209781	-0.084411	-0.079534	-0.150911
978	928	930	928	933	970	964	971	955	0.008429	0.540608	0.017129	-0.156027	0.20395	0.281449	0.198819	0.242319
979	929	931	929	934	971	965	972	956	0.215695	1.854215	0.23288	0.036317	0.793099	0.587126	0.69812	0.486684
980	930	932	930	935	972	966	973	957	0.065635	1.425608	0.169703	0.498255	1.325744	1.35996	1.24465	1.272218
981	931	933	931	936	973	967	974	958	0.077807	0.918789	1.256445	0.095661	0.576317	0.940431	0.979963	0.947349
982	932	934	932	937	974	968	975	959	0.017459	0.744897	2.465819	0.137197	0.407466	1.397139	1.047536	1.239062
983	933	935	933	938	975	969	976	960	0.038657	0.329007	1.15502	0.535576	0.254896	0.37823	0.354307	0.263915
984	934	936	934	939	976	970	977	961	0.148391	0.049732	1.868319	1.471221	0.727559	-0.055814	-0.144655	-0.181783
985	935	937	935	940	977	971	978	962	0.335994	0.872547	1.826968	1.664211	0.2921	0.76632	0.187771	0.426823
986	936	938	936	941	978	972	979	963	0.605396	0.19159	0.955247	0.562616	0.09814	-0.005233	0.00765	0.085764
987	937	939	937	942	979	973	980	964	0.223165	0.261292	1.877302	0.572165	0.454483	0.914278	0.691342	0.422883
988	938	940	938	943	980	974	981	965	0.280004	0.484411	2.657971	0.622338	0.358668	0.74364	0.514223	0.362697
989	939	941	939	944	981	975	982	966	1.133929	0.653505	0.474245	0.625638	0.248926	0.150074	0.108044	0.084004
990	940	942	940	945	982	976	983	967	2.384468	0.180098	1.16362	1.225011	0.284996	0.23391	0.152745	0.111037
991	941	943	941	946	983	977	984	968	0.657491	0.570377	0.476961	0.603956	0.762776	0.394091	0.27743	0.270036
992	942	944	942	947	984	978	985	969	0.031053	1.475477	1.26057	0.314637	0.240263	0.013171	-0.013258	0.102424
993	943	945	943	948	985	979	986	970	0.10445	0.010334	0.063961	0.151836	0.090909	0.137648	0.260505	0.181093
994	944	946	944	949	986	980	987	971	0.05352	1.445929	0.426236	0.095944	1.091996	0.600744	0.868694	0.656387
995	945	947	945	950	987	981	988	972	0.008866	0.172067	0.341351	-0.008075	0.450538	0.554785	0.544566	0.755634
996	946	948	946	951	988	982	989	973	-0.023594	1.078903	0.421969	0.128863	1.504377	0.698719	1.744517	1.728772
997	947	949	947	952	989	983	990	974	0.078774	0.290765	0.495516	0.112043	0.52171	0.287702	0.511509	0.558349
998	948	950	948	953	990	984	991	975	0.003676	0.418677	0.674987	0.108284	0.384978	0.169095	0.396472	0.298738
999	949	951	949	954	991	985	992	976	0.41585	0.940653	1.772261	0.052131	0.632651	0.502735	0.705992	0.622115
1000	950	952	950	955	992	986	993	977	1.194735	1.412668	0.554561	0.657306	0.545558	0.296376	0.401169	0.446441
1001	951	953	951	956	993	987	994	978	0.406222	0.762254	0.192785	0.148228	0.028598	-0.005496	-0.105308	-0.056203
1002	952	954	952	957	994	988	995	979	1.694249	0.439309	1.644583	0.791766	0.47042	0.061226	0.144665	0.042414
1003	953	955	953	958	995	989	996	980	0.147973	0.350284	0.112311	0.15447	0.858911	0.294476	0.33902	0.193469
1004	954	956	954	959	996	990	997	981	0.005494	1.756963	0.319457	0.408859	0.250394	0.081974	0.050421	0.104464
1005	955	957	955	960	997	991	998	982	0.106569	0.296604	0.764229	0.167649	0.209929	-0.126852	-0.009481	0.187074
1006	956	958	956	961	998	992	999	983	0.088252	0.521244	0.592566	0.855678	0.505875	0.371203	0.363769	0.496467
1007	957	959	957	962	999	993	1000	984	0.01824	0.388216	0.438577	0.78649	1.084316	0.691226	0.760664	1.134788
1008	958	960	958	963	1000	994	1001	985	0.08238	0.370397	0.204923	0.734719	1.378535	0.072272	0.085865	0.093256
1009	959	961	959	964	1001	995	1002	986	0.157819	0.653013	0.318212	1.685617	1.756038	0.755205	0.830336	0.54086
1010	960	962	960	965	1002	996	1003	987	0.295266	1.184622	1.908732	0.135247	1.247224	0.590518	0.603082	0.393391
1011	961	963	961	966	1003	997	1004	988	0.14452	-0.018456	0.084247	-0.105432	0.51017	0.244714	0.559708	0.611512
1012	962	964	962	967	1004	998	1005	989	0.022585	0.312009	0.474598	0.007859	0.294648	0.181383	0.132699	0.19485
1013	963	965	963	968	1005	999	1006	990	0.261593	0.576198	0.690337	0.000691	0.46037	0.410099	0.613114	0.572827
1014	964	966	964	969	1006	1000	1007	991	0.110854	0.027306	0.088492	0.006956	0.039583	-0.042367	-0.00367	0.005245
1015	965	967	965	970	1007	1001	1008	992	0.196174	0.256975	0.402498	0.127979	0.171804	0.42531	0.337981	0.352713
1016	966	968	966	971	1008	1002	1009	993	0.05736	0.566654	0.202782	0.46536	-0.063113	0.782056	0.634018	0.572202
1017	967	969	967	972	1009	1003	1010	994	0.245459	0.491745	0.579533	0.549785	0.291206	0.250421	1.028937	0.731704
1018	968	970	968	973	1010	1004	1011	995	1.018297	1.054538	1.048606	1.963501	0.325935	1.061725	1.183735	1.032868
1019	969	971	969	974	1011	1005	1012	996	0.826793	0.581909	0.517483	1.198926	0.167851	0.583368	0.568441	0.477893
1020	970	972	970	975	1012	1006	1013	997	0.428224	0.088054	0.271264	0.686868	0.17415	0.362287	0.614449	0.375556
1021	971	973	971	976	1013	1007	1014	998	0.410222	0.028132	0.289195	0.849363	-0.090181	1.450115	1.049254	0.837264
1022	972	974	972	977	1014	1008	1015	999	0.520545	0.166926	0.28528	1.799799	0.364329	1.063804	1.142177	1.387254
1023	973	975	973	978	1015	1009	1016	1000	0.849197	0.235952	0.239723	2.483105	0.074369	0.9193	1.338193	1.742892
1024	974	976	974	979	1016	1010	1017	1001	0.567526	-0.009152	0.030405	0.667499	0.313732	0.66791	0.964889	0.90644
1025	975	977	975	980	1017	1011	1018	1002	0.295256	0.09419	0.012791	0.327636	0.143531	0.310005	0.549096	0.227923
1026	976	978	976	981	1018	1012	1019	1003	0.532973	0.017534	-0.005841	0.106637	0.286145	0.732625	1.028854	1.122594
1027	977	979	977	982	1019	1013	1020	1004	0.177693	0.01077	0.050317	0.093971	0.622736	0.91469	0.859061	1.043559
1028	978	980	978	983	1020	1014	1021	1005	0.163475	-0.01286	0.100119	-0.043886	0.912961	0.583649	0.642865	0.534683
1029	979	981	979	984	1021	1015	1022	1006	1.563691	0.109418	1.537465	-0.008888	0.594668	0.201753	0.292726	0.192596
1030	980	982	980	985	1022	1016	1023	1007	0.009568	0.206813	0.007172	0.020418	0.162687	-0.044785	-0.033835	0.13623
1031	981	983	981	986	1023	1017	1024	1008	0.086499	0.440701	0.194656	0.051325	0.386831	1.08906	1.273275	0.761727
1032	982	984	982	987	1024	1018	1025	1009	0.071381	0.653157	0.163963	0.371937	0.323611	-0.202613	-0.011789	0.206975
1033	983	985	983	988	1025	1019	1026	1010	0.037247	0.269287	0.014898	0.369727	0.153202	-0.069412	0.033305	0.093578
1034	984	986	984	989	1026	1020	1027	1011	0.006506	0.215331	0.026019	0.70843	0.171358	0.100578	0.114238	-0.03812
1035	985	987	985	990	1027	1021	1028	1012	0.17834	0.566223	0.028448	0.199634	0.098683	-999	-999	-999
1036	986	988	986	991	1028	1022	1029	1013	0.035213	0.502506	-0.040843	0.123518	0.310254	0.089599	0.14277	0.188455
1037	987	989	987	992	1029	1023	1030	1014	0.256909	0.669341	-0.023642	0.225244	0.173125	0.061965	0.109048	0.055395
1038	988	990	988	993	1030	1024	1031	1015	0.708298	0.898421	-0.012179	0.436582	0.070337	0.036652	-0.149234	0.10269
1039	989	991	989	994	1031	1025	1032	1016	1.612782	0.649687	0.845183	0.016043	0.311395	0.510886	0.438276	0.34277
1040	990	992	990	995	1032	1026	1033	1017	0.206252	0.080327	0.106556	0.403906	-0.144216	0.126173	0.227164	0.369885
1041	991	993	991	996	1033	1027	1034	1018	0.045096	0.102551	-0.014456	0.291384	0.41848	0.060773	-0.067574	0.066837
1042	992	994	992	997	1034	1028	1035	1019	0.23227	0.10286	-0.00467	0.094568	0.029235	0.221239	0.207166	0.135145
1043	993	995	993	998	1035	1029	1036	1020	0.227382	-0.0048	0.003706	0.104981	0.324985	0.205408	0.286951	0.083599
1044	994	996	994	999	1036	1030	1037	1021	0.027554	-0.011195	0.066288	0.018207	0.338953	0.256812	-0.055702	-0.11821
1045	995	997	995	1000	1037	1031	1038	1022	0.110702	0.002634	-999	0.010571	0.216988	0.150575	0.05248	0.14421
1046	996	998	996	1001	1038	1032	1039	1023	0.317688	-0.023629	0.000347	-0.02318	0.306984	0.142281	0.035528	0.085785
1047	997	999	997	1002	1039	1033	1040	1024	1.385085	0.167325	0.159427	0.204354	0.944236	0.913711	0.757026	0.472685
1048	998	1000	998	1003	1040	1034	1041	1025	0.597685	0.255731	0.167202	0.094092	0.976258	0.761265	0.540574	0.707217
1049	999	1001	999	1004	1041	1035	1042	1026	1.353098	0.296596	0.596768	0.233547	0.773302	1.155546	1.087402	0.978166
1050	1000	1002	1000	1005	1042	1036	1043	1027	0.473381	0.042258	0.220199	0.119626	0.847104	1.295295	0.899937	1.42793
1051	1001	1003	1001	1006	1043	1037	1044	1028	0.4035	0.897461	0.077983	0.395669	0.520547	0.571024	0.457406	0.550985
1052	1002	1004	1002	1007	1044	1038	1045	1029	0.057317	1.977473	0.032926	0.67211	0.39707	0.368584	0.530315	0.339105
1053	1003	1005	1003	1008	1045	1039	1046	1030	0.031007	1.379471	0.099588	0.414519	0.381706	0.235501	0.428997	0.245618
1054	1004	1006	1004	1009	1046	1040	1047	1031	0.101707	0.517194	0.048125	0.314909	0.284922	0.269848	0.301469	0.311965
1055	1005	1007	1005	1010	1047	1041	1048	1032	0.036439	0.018637	0.111101	0.886229	0.145787	0.043654	0.007599	0.035458
1056	1006	1008	1006	1011	1048	1042	1049	1033	0.027188	0.031263	0.150835	0.276755	0.12886	0.375222	0.490202	0.312187
1057	1007	1009	1007	1012	1049	1043	1050	1034	0.26759	0.224135	0.205424	0.563959	0.165335	0.161949	0.030744	0.19213
1058	1008	1010	1008	1013	1050	1044	1051	1035	0.131594	0.795687	0.014361	0.799606	0.724555	0.229322	0.334696	0.312435
1059	1009	1011	1009	1014	1051	1045	1052	1036	0.339707	0.73199	0.316119	2.05047	0.350865	0.817064	0.399026	0.32849
1060	1010	1012	1010	1015	1052	1046	1053	1037	0.28679	0.221508	0.357806	0.899853	0.383974	0.481935	0.172829	0.198317
1061	1011	1013	1011	1016	1053	1047	1054	1038	1.173931	0.972673	0.559556	0.861923	0.801733	1.133357	0.929221	0.977534
1062	1012	1014	1012	1017	1054	1048	1055	1039	0.94329	0.862981	0.019548	0.801916	0.982105	0.634898	0.527342	0.444445
1063	1013	1015	1013	1018	1055	1049	1056	1040	0.046821	0.508924	0.162933	0.406295	0.160727	0.538765	0.18738	0.530383
1064	1014	1016	1014	1019	1056	1050	1057	1041	0.322498	1.287545	-0.002991	0.448005	0.62041	0.519832	0.649218	0.149797
1065	1015	1017	1015	1020	1057	1051	1058	1042	0.045664	0.384372	0.033225	-0.100943	0.147965	0.47564	0.082376	0.200043
1066	1016	1018	1016	1021	1058	1052	1059	1043	0.149371	0.192106	-0.008915	-0.083204	0.050009	0.327623	0.120461	0.108627
1067	1017	1019	1017	1022	1059	1053	1060	1044	0.176986	0.445714	0.01676	0.006857	0.226997	0.853363	0.517244	0.625139
1068	1018	1020	1018	1023	1060	1054	1061	1045	0.29451	0.822841	0.01308	0.207124	0.355827	-999	0.708407	0.518315
1069	1019	1021	1019	1024	1061	1055	1062	1046	0.360145	0.823895	0.040711	0.244082	0.075845	0.157523	0.02102	0.0211
1070	1020	1022	1020	1025	1062	1056	1063	1047	0.207047	0.128839	0.119681	0.077695	-0.015742	0.069068	0.047435	0.187255
1071	1021	1023	1021	1026	1063	1057	1064	1048	0.08142	0.468959	0.063457	0.433011	0.219772	0.096808	0.185204	0.309091
1072	1022	1024	1022	1027	1064	1058	1065	1049	0.457564	0.164662	-0.012814	0.081624	0.09799	0.534307	0.517887	0.427224
1073	1023	1025	1023	1028	1065	1059	1066	1050	0.106799	0.387253	0.179733	0.114009	0.160515	0.34874	0.363122	0.368046
1074	1024	1026	1024	1029	1066	1060	1067	1051	0.083416	-0.021761	0.031105	0.152716	0.069288	-0.009513	-0.087703	-0.065501
1075	1025	1027	1025	1030	1067	1061	1068	1052	0.200371	0.176664	0.104294	0.146626	0.407423	0.204588	0.242625	-0.01378
1076	1026	1028	1026	1031	1068	1062	1069	1053	0.018312	0.053749	0.059679	0.007756	0.23484	0.02484	-0.087973	-0.046372
1077	1027	1029	1027	1032	1069	1063	1070	1054	0.062919	0.017612	0.097471	0.473716	0.477235	0.011173	0.008934	-0.015734
1078	1028	1030	1028	1033	1070	1064	1071	1055	0.127043	0.117705	0.221308	0.448697	0.833972	0.044195	0.085015	0.123898
1079	1029	1031	1029	1034	1071	1065	1072	1056	0.006751	0.487503	0.183119	-0.061912	0.179771	-0.15197	0.050794	0.162431
1080	1030	1032	1030	1035	1072	1066	1073	1057	0.176396	0.013109	0.037811	0.172814	0.139642	0.351091	0.319772	0.252998
1081	1031	1033	1031	1036	1073	1067	1074	1058	0.698652	0.033504	0.450603	0.509203	0.377841	0.810814	0.815004	0.913216
1082	1032	1034	1032	1037	1074	1068	1075	1059	0.065492	-0.004377	0.042522	0.01922	0.392352	2.707692	1.782916	2.055007
1083	1033	1035	1033	1038	1075	1069	1076	1060	0.06889	0.064774	0.060344	0.031893	0.390789	0.545547	0.957118	0.518754
1084	1034	1036	1034	1039	1076	1070	1077	1061	0.052369	0.21733	0.059533	0.118411	0.885295	1.528493	1.12857	1.623526
1085	1035	1037	1035	1040	1077	1071	1078	1062	0.023261	0.076014	0.021292	0.046266	0.228728	0.340044	0.339326	0.569734
1086	1036	1038	1036	1041	1078	1072	1079	1063	0.08088	0.00831	0.237236	-0.000597	0.214992	0.012104	-0.156568	0.02852
1087	1037	1039	1037	1042	1079	1073	1080	1064	0.057084	-0.000613	0.060273	-0.018192	0.031982	-0.067455	-0.059518	-0.142191
1088	1038	1040	1038	1043	1080	1074	1081	1065	0.265146	0.231023	0.742026	0.032477	0.405428	0.516899	0.576817	0.414814
1089	1039	1041	1039	1044	1081	1075	1082	1066	0.171005	0.26325	0.988731	-0.032753	0.352634	0.179567	0.088356	0.058247
1090	1040	1042	1040	1045	1082	1076	1083	1067	0.420914	0.49102	1.17551	0.019594	0.328033	-0.172039	0.082323	0.1444
1091	1041	1043	1041	1046	1083	1077	1084	1068	0.184887	0.733485	2.125966	0.10495	0.29305	0.152479	0.134211	0.296417
1092	1042	1044	1042	1047	1084	1078	1085	1069	0.566866	0.631398	1.59479	0.046373	0.301143	0.120457	0.091188	0.140802
1093	1043	1045	1043	1048	1085	1079	1086	1070	1.345958	0.048217	0.776306	0.122649	0.346382	0.100973	0.094318	0.336832
1094	1044	1046	1044	1049	1086	1080	1087	1071	0.988748	0.982473	1.418604	0.124276	0.387597	0.156564	0.263371	0.145401
1095	1045	1047	1045	1050	1087	1081	1088	1072	0.419764	0.748029	2.547604	0.20595	0.136768	0.122032	0.109444	0.058426
1096	1046	1048	1046	1051	1088	1082	1089	1073	0.190937	0.392213	0.971912	0.965447	0.225245	0.26147	0.367085	0.189602
1097	1047	1049	1047	1052	1089	1083	1090	1074	1.009467	1.355834	0.45778	0.116388	0.415179	0.588277	0.652837	0.444196
1098	1048	1050	1048	1053	1090	1084	1091	1075	0.379425	0.23971	0.029039	0.420051	0.153759	0.33195	0.325947	0.603265
1099	1049	1051	1049	1054	1091	1085	1092	1076	0.291637	0.181351	-0.050113	0.504133	0.097443	0.340487	0.35546	0.183443
1100	1050	1052	1050	1055	1092	1086	1093	1077	0.128522	0.24795	0.068067	0.198253	-0.011971	0.166717	0.182984	0.418924
1101	1051	1053	1051	1056	1093	1087	1094	1078	0.507024	0.28924	0.008864	0.404648	0.613681	0.123171	0.05529	-0.009908
1102	1052	1054	1052	1057	1094	1088	1095	1079	1.031567	1.788431	0.068775	1.559663	0.421963	0.367939	0.301393	0.368175
1103	1053	1055	1053	1058	1095	1089	1096	1080	0.157922	0.780625	0.345048	0.006739	0.193799	0.109512	0.203068	0.233008
1104	1054	1056	1054	1059	1096	1090	1097	1081	0.671453	1.389672	0.032113	0.024052	0.800666	0.069246	0.114055	0.108056
1105	1055	1057	1055	1060	1097	1091	1098	1082	0.026185	0.109229	0.886785	0.076962	1.276557	0.348251	0.484297	0.413948
1106	1056	1058	1056	1061	1098	1092	1099	1083	0.047168	1.162888	0.952874	0.324382	1.34946	0.073911	-0.01032	0.044191
1107	1057	1059	1057	1062	1099	1093	1100	1084	0.19964	0.494611	0.399078	0.091485	-999	0.401993	0.46341	0.757378
1108	1058	1060	1058	1063	1100	1094	1101	1085	0.19395	0.966964	0.917408	0.143956	0.771522	0.430869	0.347209	0.604818
1109	1059	1061	1059	1064	1101	1095	1102	1086	0.328379	1.142258	1.228671	0.395043	0.649716	0.705368	0.643143	1.030276
1110	1060	1062	1060	1065	1102	1096	1103	1087	0.235479	0.352731	0.697002	0.513887	0.252425	0.271917	-0.092087	-0.223246
1111	1061	1063	1061	1066	1103	1097	1104	1088	0.621195	0.06627	0.633888	0.140825	1.08081	0.837811	0.850026	1.057566
1112	1062	1064	1062	1067	1104	1098	1105	1089	0.280093	0.102869	0.122042	0.059954	1.914426	0.715132	0.757615	0.837508
1113	1063	1065	1063	1068	1105	1099	1106	1090	0.8558	1.465718	2.260443	1.428373	2.16121	1.594449	0.967494	0.460157
1114	1064	1066	1064	1069	1106	1100	1107	1091	1.106976	0.686056	0.978793	1.061325	1.754547	1.342281	1.141677	1.397119
1115	1065	1067	1065	1070	1107	1101	1108	1092	1.304415	1.560982	0.503291	0.953252	0.371042	1.398148	1.036084	0.667005
1116	1066	1068	1066	1071	1108	1102	1109	1093	0.873146	1.616211	0.031968	1.425454	0.497576	0.175663	0.149334	0.137735
1117	1067	1069	1067	1072	1109	1103	1110	1094	0.305585	2.220551	-0.003488	0.031395	0.058257	0.269907	0.285593	0.482653
1118	1068	1070	1068	1073	1110	1104	1111	1095	0.185411	0.308428	0.128131	0.11887	0.626774	0.180483	0.130169	0.129279
1119	1069	1071	1069	1074	1111	1105	1112	1096	0.055758	1.147767	0.029877	0.116292	0.143037	0.269705	0.27393	0.160199
1120	1070	1072	1070	1075	1112	1106	1113	1097	0.294756	1.725599	0.425457	0.483735	0.282751	0.551097	0.678558	0.654185
1121	1071	1073	1071	1076	1113	1107	1114	1098	0.380961	1.017904	0.706953	0.105231	0.032057	0.348515	0.23435	0.295012
1122	1072	1074	1072	1077	1114	1108	1115	1099	0.521519	0.451055	1.112432	0.064637	0.704874	1.397318	0.969338	1.436835
1123	1073	1075	1073	1078	1115	1109	1116	1100	0.625056	2.010499	1.079777	0.137203	0.341975	1.961519	1.658835	1.451148
1124	1074	1076	1074	1079	1116	1110	1117	1101	0.460577	0.258426	0.98791	0.309531	0.261757	0.638411	0.531238	0.552211
1125	1075	1077	1075	1080	1117	1111	1118	1102	0.559694	0.27794	0.403252	0.77288	0.467124	1.845342	1.667792	2.193067
1126	1076	1078	1076	1081	1118	1112	1119	1103	0.303851	0.091965	0.057192	0.789958	0.069473	0.219976	0.168905	0.142287
1127	1077	1079	1077	1082	1119	1113	1120	1104	0.608723	1.640388	0.200067	0.708814	0.038629	0.10651	0.201306	0.66828
1128	1078	1080	1078	1083	1120	1114	1121	1105	0.994829	1.019898	0.109774	1.018364	0.138984	0.43413	0.315993	0.522116
1129	1079	1081	1079	1084	1121	1115	1122	1106	0.72291	0.73381	0.166264	0.108039	0.133456	0.219954	0.267279	0.279425
1130	1080	1082	1080	1085	1122	1116	1123	1107	0.618908	0.657339	0.571491	0.289563	0.247173	0.060086	0.150053	0.01884
1131	1081	1083	1081	1086	1123	1117	1124	1108	0.530975	0.69542	0.220246	0.322562	0.192959	0.574843	0.583031	0.497522
1132	1082	1084	1082	1087	1124	1118	1125	1109	0.217843	0.130584	0.027015	0.145433	0.312334	0.400078	0.559946	0.586769
1133	1083	1085	1083	1088	1125	1119	1126	1110	0.066438	0.041062	-0.003566	0.050993	0.157864	0.119231	0.094043	0.171771
1134	1084	1086	1084	1089	1126	1120	1127	1111	0.33664	0.114031	0.051779	0.037724	0.328927	0.583093	0.377396	0.364799
1135	1085	1087	1085	1090	1127	1121	1128	1112	0.634511	0.760391	0.214879	0.323522	0.680938	0.74171	1.024953	1.085233
1136	1086	1088	1086	1091	1128	1122	1129	1113	1.31358	0.860316	0.046618	0.409615	0.698912	-0.041297	-0.032621	0.032264
1137	1087	1089	1087	1092	1129	1123	1130	1114	0.156679	0.712913	0.196497	0.746283	0.171537	0.256356	0.112647	-0.078869
1138	1088	1090	1088	1093	1130	1124	1131	1115	2.012235	0.661182	0.054164	0.545485	0.561681	0.347029	0.545296	0.550107
1139	1089	1091	1089	1094	1131	1125	1132	1116	1.607366	0.932795	1.116488	1.217792	0.530319	0.884857	0.871897	1.076967
1140	1090	1092	1090	1095	1132	1126	1133	1117	0.128714	0.037152	1.405017	1.580425	-0.06413	0.006448	0.128717	0.07295
1141	1091	1093	1091	1096	1133	1127	1134	1118	0.004724	-0.013063	0.452088	0.788631	0.217161	0.112605	0.098794	0.191903
1142	1092	1094	1092	1097	1134	1128	1135	1119	0.027663	-0.009873	0.039501	0.514809	0.04659	-0.011041	-0.019025	0.013297
1143	1093	1095	1093	1098	1135	1129	1136	1120	-0.021629	-0.001501	0.026132	0.1942	-0.028275	-0.060341	0.036721	-0.102686
1144	1094	1096	1094	1099	1136	1130	1137	1121	0.035224	0.069104	0.053088	0.060272	0.066713	-0.020732	-0.010247	-0.071959
1145	1095	1097	1095	1100	1137	1131	1138	1122	0.083585	0.040423	0.215325	0.220073	0.119971	0.050166	0.055808	0.080159
1146	1096	1098	1096	1101	1138	1132	1139	1123	0.057913	0.159632	0.220957	-0.000094	0.126117	0.000143	0.120205	-0.030712
1147	1097	1099	1097	1102	1139	1133	1140	1124	0.15559	0.770969	0.85326	0.150938	0.371443	0.090674	0.106782	0.14345
1148	1098	1100	1098	1103	1140	1134	1141	1125	0.016649	0.095867	0.15654	0.161302	0.119801	0.076135	0.026702	0.025852
1149	1099	1101	1099	1104	1141	1135	1142	1126	-0.018535	0.215684	0.053399	0.925599	0.243885	0.143279	0.112884	0.240586
1150	1100	1102	1100	1105	1142	1136	1143	1127	0.01118	0.154508	-0.015217	0.398601	0.319358	-0.082967	0.077108	0.038793
1151	1101	1103	1101	1106	1143	1137	1144	1128	0.073384	1.202551	0.340386	2.042234	0.599259	1.189707	0.625429	1.158604
1152	1102	1104	1102	1107	1144	1138	1145	1129	0.024634	0.91548	0.725181	2.122413	1.098093	2.848974	3.651094	3.070611
1153	1103	1105	1103	1108	1145	1139	1146	1130	0.101236	1.183046	1.581638	2.859349	1.483903	4.543551	4.42122	4.651319
1154	1104	1106	1104	1109	1146	1140	1147	1131	0.008502	0.899353	0.809184	1.506333	0.46779	1.357186	1.865193	1.930617
1155	1105	1107	1105	1110	1147	1141	1148	1132	0.021378	0.778337	0.320029	1.313901	0.768635	1.765231	1.61686	1.81567
1156	1106	1108	1106	1111	1148	1142	1149	1133	0.407605	0.66687	0.622169	0.826472	0.146506	0.777564	0.872727	0.705393
1157	1107	1109	1107	1112	1149	1143	1150	1134	0.654932	1.21497	0.580115	0.763034	-0.043221	0.36802	0.119965	0.001059
1158	1108	1110	1108	1113	1150	1144	1151	1135	1.499015	0.776354	0.0365	1.005687	0.161457	-0.072807	0.048228	0.037662
1159	1109	1111	1109	1114	1151	1145	1152	1136	1.227261	1.266066	0.142445	2.171387	0.181076	-0.021825	-0.010016	-0.069566
1160	1110	1112	1110	1115	1152	1146	1153	1137	0.149912	2.037429	0.105399	1.587153	0.818484	4.369641	4.712152	3.641062
1161	1111	1113	1111	1116	1153	1147	1154	1138	0.64709	0.743666	0.353198	0.258018	0.439417	-0.17475	-0.072908	-0.033115
1162	1112	1114	1112	1117	1154	1148	1155	1139	0.148694	1.369524	0.414436	1.375779	0.542318	0.054705	-0.02428	0.008554
1163	1113	1115	1113	1118	1155	1149	1156	1140	0.109543	1.812656	0.056176	0.165402	0.171994	0.127706	-0.004385	0.015667
1164	1114	1116	1114	1119	1156	1150	1157	1141	0.230214	0.049594	0.222373	0.850193	0.107812	-0.072501	0.010584	-0.085165
1165	1115	1117	1115	1120	1157	1151	1158	1142	1.518353	1.738531	0.661926	1.355416	0.351547	0.125872	0.224881	-0.041563
1166	1116	1118	1116	1121	1158	1152	1159	1143	1.19263	0.032716	0.334095	0.332699	0.812272	0.225916	0.182959	0.199127
1167	1117	1119	1117	1122	1159	1153	1160	1144	0.7807	0.281027	0.25925	0.630538	0.641308	-0.039152	-0.061895	0.049618
1168	1118	1120	1118	1123	1160	1154	1161	1145	1.694254	0.252598	0.127141	0.959493	0.183863	0.424585	0.312819	0.437989
1169	1119	1121	1119	1124	1161	1155	1162	1146	1.387938	0.261719	0.27229	0.926934	0.991879	0.902157	0.915303	0.797411
1170	1120	1122	1120	1125	1162	1156	1163	1147	1.261635	0.234118	0.008879	0.25386	-0.021515	0.165819	0.304704	0.234324
1171	1121	1123	1121	1126	1163	1157	1164	1148	0.207919	0.013418	0.171426	0.073104	0.088926	0.065866	0.019249	0.000716
1172	1122	1124	1122	1127	1164	1158	1165	1149	0.485639	0.103486	0.024767	0.102722	0.360154	0.19113	0.059085	0.090836
1173	1123	1125	1123	1128	1165	1159	1166	1150	1.100854	0.364374	0.077348	0.167634	0.068796	0.512746	0.671872	0.566764
1174	1124	1126	1124	1129	1166	1160	1167	1151	1.802692	0.531215	0.167345	0.106635	0.05213	0.383601	0.334472	0.404194
1175	1125	1127	1125	1130	1167	1161	1168	1152	0.482159	1.142683	0.416784	0.451202	0.011277	1.049596	1.139105	0.921588
1176	1126	1128	1126	1131	1168	1162	1169	1153	0.308038	0.121859	0.026545	0.444875	0.326351	0.04091	0.729371	0.571545
1177	1127	1129	1127	1132	1169	1163	1170	1154	1.217665	0.194023	0.390874	1.552002	0.369576	1.984969	1.798692	1.835346
1178	1128	1130	1128	1133	1170	1164	1171	1155	1.919881	0.014569	0.393227	0.799924	0.15026	1.103361	1.088059	1.141484
1179	1129	1131	1129	1134	1171	1165	1172	1156	1.009197	0.204028	0.189873	0.858933	0.668225	1.211849	1.380109	1.31299
1180	1130	1132	1130	1135	1172	1166	1173	1157	0.424917	1.091582	0.343067	0.267616	0.029735	-0.127949	0.503452	0.080069
1181	1131	1133	1131	1136	1173	1167	1174	1158	1.312121	0.248848	0.352926	1.304466	0.266446	0.943414	1.807862	0.801008
1182	1132	1134	1132	1137	1174	1168	1175	1159	0.700886	0.186123	0.029236	1.063189	0.09763	0.2909	-999	0.223561
1183	1133	1135	1133	1138	1175	1169	1176	1160	0.279023	0.879139	0.133404	0.844996	0.211394	0.735266	1.084163	0.424595
1184	1134	1136	1134	1139	1176	1170	1177	1161	0.33452	1.08599	0.255325	1.412128	0.174556	0.921729	0.27497	0.326339
1185	1135	1137	1135	1140	1177	1171	1178	1162	0.357594	1.151085	0.359431	0.936922	0.277557	0.65782	0.876019	0.712434
1186	1136	1138	1136	1141	1178	1172	1179	1163	0.122641	0.597692	0.32551	1.146676	0.517095	0.786505	0.714798	0.751172
1187	1137	1139	1137	1142	1179	1173	1180	1164	0.235085	0.047589	0.369863	0.436699	0.434411	0.461034	0.503292	0.650194
1188	1138	1140	1138	1143	1180	1174	1181	1165	0.047857	-0.029271	0.008978	-0.007972	0.098884	0.04639	0.030775	-0.018711
1189	1139	1141	1139	1144	1181	1175	1182	1166	0.08071	0.161664	0.096744	0.052799	0.11816	0.033726	0.004349	-0.066222
1190	1140	1142	1140	1145	1182	1176	1183	1167	0.101181	0.341137	0.758316	0.01891	0.866622	0.15965	0.217843	0.20387
1191	1141	1143	1141	1146	1183	1177	1184	1168	0.030917	0.017356	-0.07297	0.000491	0.13836	0.389992	0.275424	0.37081
1192	1142	1144	1142	1147	1184	1178	1185	1169	0.204263	0.164798	-0.021764	0.044792	0.076977	-0.008239	0.047069	0.072177
1193	1143	1145	1143	1148	1185	1179	1186	1170	0.171133	0.214489	0.328307	-0.024313	0.153716	0.574208	0.408011	0.597801
1194	1144	1146	1144	1149	1186	1180	1187	1171	0.252306	0.692896	-0.002571	0.115445	0.309403	0.375379	0.351674	0.353069
1195	1145	1147	1145	1150	1187	1181	1188	1172	0.455625	0.25463	0.228991	0.062861	0.253637	0.507965	0.351645	0.245838
1196	1146	1148	1146	1151	1188	1182	1189	1173	0.586096	0.065887	0.219366	0.102745	0.579055	0.418099	0.267656	0.25851
1197	1147	1149	1147	1152	1189	1183	1190	1174	0.298267	0.895032	0.151946	1.129411	0.301272	-0.009434	-0.054383	0.135101
1198	1148	1150	1148	1153	1190	1184	1191	1175	0.315644	0.066484	0.071853	1.216704	1.397114	-0.068435	-0.049421	0.206587
1199	1149	1151	1149	1154	1191	1185	1192	1176	0.495982	1.273283	0.796734	1.213861	0.431996	-0.096844	-0.023604	0.002732
1200	1150	1152	1150	1155	1192	1186	1193	1177	1.027661	0.030058	0.39608	0.989457	0.141712	-0.102848	-0.005736	0.014048
1201	1151	1153	1151	1156	1193	1187	1194	1178	1.367052	0.686963	0.497678	2.33436	-0.0167	0.101772	0.132706	0.256314
1202	1152	1154	1152	1157	1194	1188	1195	1179	0.559109	0.185832	1.537229	1.592765	-0.004602	0.079648	0.076629	0.052463
1203	1153	1155	1153	1158	1195	1189	1196	1180	1.179851	0.030879	3.610311	1.137066	0.161083	-0.089601	0.057219	0.09111
1204	1154	1156	1154	1159	1196	1190	1197	1181	0.837009	0.036539	0.507353	0.49321	0.100904	0.095683	0.010429	0.057203
1205	1155	1157	1155	1160	1197	1191	1198	1182	0.328758	0.064423	0.349236	0.286	0.084027	0.057723	0.095495	0.074194
1206	1156	1158	1156	1161	1198	1192	1199	1183	0.001142	0.082915	0.004029	0.016597	-0.084802	-0.080412	-0.042015	-0.095746
1207	1157	1159	1157	1162	1199	1193	1200	1184	0.24063	0.163258	0.004056	0.333845	0.078231	0.070747	0.25643	0.082837
1208	1158	1160	1158	1163	1200	1194	1201	1185	0.029053	0.066431	0.283323	0.015612	0.108569	0.048967	-0.137012	-0.032741
1209	1159	1161	1159	1164	1201	1195	1202	1186	0.642567	1.392555	0.02838	0.331551	0.990023	0.73738	0.622101	0.6459
1210	1160	1162	1160	1165	1202	1196	1203	1187	0.568175	1.131728	0.186269	0.178739	0.767958	1.008691	0.93753	0.9098
1211	1161	1163	1161	1166	1203	1197	1204	1188	0.807556	2.001818	0.256661	0.462007	0.993066	1.519862	1.273143	0.765506
1212	1162	1164	1162	1167	1204	1198	1205	1189	0.244101	0.343477	0.030507	0.130046	0.497073	0.812855	0.582926	0.352924
1213	1163	1165	1163	1168	1205	1199	1206	1190	0.120748	0.340562	0.061016	0.170022	0.080248	-0.127513	-0.000926	0.281437
1214	1164	1166	1164	1169	1206	1200	1207	1191	0.376038	0.318199	0.089458	0.998501	0.240769	0.463044	0.181753	0.660611
1215	1165	1167	1165	1170	1207	1201	1208	1192	0.335585	0.588233	0.05924	1.233142	0.351356	0.455376	0.515609	0.62663
1216	1166	1168	1166	1171	1208	1202	1209	1193	0.485669	0.50655	0.035374	0.632889	0.186847	0.196644	0.138872	0.178889
1217	1167	1169	1167	1172	1209	1203	1210	1194	0.411571	0.207149	0.020158	0.188595	0.187467	0.138091	0.239767	0.319262
1218	1168	1170	1168	1173	1210	1204	1211	1195	1.181585	0.807823	-0.013018	0.596987	0.242757	0.471296	0.390358	0.68201
1219	1169	1171	1169	1174	1211	1205	1212	1196	0.247995	0.224235	0.236679	0.101035	1.043332	0.940543	1.424002	1.477468
1220	1170	1172	1170	1175	1212	1206	1213	1197	0.446645	0.13516	0.120773	0.481215	1.335625	1.297216	1.750643	1.222175
1221	1171	1173	1171	1176	1213	1207	1214	1198	0.269239	0.516979	0.695736	0.093013	1.325065	1.511119	1.305523	1.144403
1222	1172	1174	1172	1177	1214	1208	1215	1199	0.076278	-0.051626	0.181156	0.022757	0.509783	0.400926	0.554356	0.485362
1223	1173	1175	1173	1178	1215	1209	1216	1200	0.083166	0.33652	0.919835	0.016625	-0.015073	-0.065529	-0.072912	-0.133521
1224	1174	1176	1174	1179	1216	1210	1217	1201	0.116081	-0.009565	1.915611	0.868772	0.320102	0.264689	0.354663	-0.021022
1225	1175	1177	1175	1180	1217	1211	1218	1202	0.163358	0.268891	0.937274	1.500157	0.054421	-0.013019	-999	-0.036018
1226	1176	1178	1176	1181	1218	1212	1219	1203	0.01879	0.277718	0.079776	2.340391	0.15853	0.218369	0.106741	0.38548
1227	1177	1179	1177	1182	1219	1213	1220	1204	1.054722	-0.040439	0.0486	0.16688	0.055781	-0.021006	-0.221763	-0.226157
1228	1178	1180	1178	1183	1220	1214	1221	1205	1.118829	0.251613	0.175124	1.515243	0.107876	0.000679	-0.0811	0.02935
1229	1179	1181	1179	1184	1221	1215	1222	1206	0.594948	0.782373	0.558113	0.07696	0.104811	0.070767	0.187626	0.205196
1230	1180	1182	1180	1185	1222	1216	1223	1207	0.217104	0.346087	1.058855	0.112862	0.143659	0.188775	0.363575	0.469568
1231	1181	1183	1181	1186	1223	1217	1224	1208	0.257708	0.028171	-0.091607	1.025807	0.483991	0.65472	0.451779	0.576881
1232	1182	1184	1182	1187	1224	1218	1225	1209	0.164316	1.611756	0.050554	1.489461	0.612359	1.074977	0.834265	0.705256
1233	1183	1185	1183	1188	1225	1219	1226	1210	0.181487	0.667617	0.043806	0.998174	0.951318	0.828406	1.162182	0.580658
1234	1184	1186	1184	1189	1226	1220	1227	1211	0.138291	1.069974	0.303743	0.908361	0.974108	1.319552	0.860302	1.05842
1235	1185	1187	1185	1190	1227	1221	1228	1212	0.770777	0.205447	0.522401	0.016613	1.022991	0.894301	1.155502	1.053395
1236	1186	1188	1186	1191	1228	1222	1229	1213	1.098615	0.928116	0.202113	0.090102	0.188809	0.558353	0.488924	0.460989
1237	1187	1189	1187	1192	1229	1223	1230	1214	0.821496	0.062299	0.062119	0.008414	0.265018	0.513657	0.28551	0.13719
1238	1188	1190	1188	1193	1230	1224	1231	1215	1.096161	0.045054	1.676724	0.580457	0.073312	0.452636	0.774475	0.631451
1239	1189	1191	1189	1194	1231	1225	1232	1216	0.952466	0.172539	0.129791	0.09797	0.6522	2.176003	1.743996	1.136894
1240	1190	1192	1190	1195	1232	1226	1233	1217	1.196362	0.054117	0.531121	0.465772	0.091442	0.069133	0.19212	0.422328
1241	1191	1193	1191	1196	1233	1227	1234	1218	0.391724	0.048893	0.221693	0.275627	0.41249	0.175585	0.124075	0.419019
1242	1192	1194	1192	1197	1234	1228	1235	1219	0.228473	0.021187	0.127717	0.370076	0.341969	0.056333	0.137003	0.544324
1243	1193	1195	1193	1198	1235	1229	1236	1220	0.061413	0.423597	0.10273	0.167137	0.399199	0.073711	0.131251	0.922892
1244	1194	1196	1194	1199	1236	1230	1237	1221	-0.005339	0.416115	0.229641	0.651007	0.701076	0.201152	0.12802	0.523529
1245	1195	1197	1195	1200	1237	1231	1238	1222	0.086903	0.432744	0.131054	0.365336	0.94758	0.624505	0.064951	0.198493
1246	1196	1198	1196	1201	1238	1232	1239	1223	0.092348	0.121616	0.263868	0.117977	0.892705	0.43629	0.463087	0.167036
1247	1197	1199	1197	1202	1239	1233	1240	1224	0.183999	1.883546	1.255835	0.472353	0.245268	0.463043	0.412053	-0.023946
1248	1198	1200	1198	1203	1240	1234	1241	1225	0.456498	0.588015	1.999483	1.060312	0.58051	1.642835	1.257894	-0.092605
1249	1199	1201	1199	1204	1241	1235	1242	1226	0.87725	1.419517	1.474686	0.186185	0.450092	0.97213	0.872837	0.227147
1250	1200	1202	1200	1205	1242	1236	1243	1227	1.322269	2.367064	1.370152	0.297362	0.695525	1.706221	1.980993	0.597197
1251	1201	1203	1201	1206	1243	1237	1244	1228	0.265815	0.360662	0.039774	0.157053	0.964637	2.183416	2.026298	0.785804
1252	1202	1204	1202	1207	1244	1238	1245	1229	0.076261	0.892461	0.062847	0.718766	0.991957	1.392665	1.322255	1.016624
1253	1203	1205	1203	1208	1245	1239	1246	1230	1.203568	0.450679	0.242024	1.407354	1.636119	1.583698	1.470727	1.807109
1254	1204	1206	1204	1209	1246	1240	1247	1231	0.163485	0.429868	0.196999	0.016036	0.852928	0.666292	0.749974	0.894852
1255	1205	1207	1205	1210	1247	1241	1248	1232	0.741139	0.168173	0.133254	0.921263	0.035762	0.078223	0.101372	0.226041
1256	1206	1208	1206	1211	1248	1242	1249	1233	-0.054715	-0.012041	0.242037	0.411518	0.021219	-0.093038	-0.155618	-0.072355
1257	1207	1209	1207	1212	1249	1243	1250	1234	0.105261	0.019476	0.405735	0.127755	0.006406	0.008544	0.037283	0.171924
1258	1208	1210	1208	1213	1250	1244	1251	1235	0.042939	0.046983	0.215176	0.233207	0.094451	0.086278	0.152456	0.18815
1259	1209	1211	1209	1214	1251	1245	1252	1236	0.240461	0.075485	0.236499	0.095136	0.12692	0.171323	0.21507	0.053685
1260	1210	1212	1210	1215	1252	1246	1253	1237	0.034613	0.325061	0.166254	-0.004153	0.557212	1.531569	1.179187	0.696703
1261	1211	1213	1211	1216	1253	1247	1254	1238	0.540987	0.295876	1.820741	-0.061093	0.267659	0.216862	0.19059	0.594518
1262	1212	1214	1212	1217	1254	1248	1255	1239	0.307782	0.809461	2.291064	0.224011	1.107989	1.482733	1.462517	0.602615
1263	1213	1215	1213	1218	1255	1249	1256	1240	1.187914	1.254485	0.301501	0.497309	0.267175	0.49495	0.516378	0.388202
1264	1214	1216	1214	1219	1256	1250	1257	1241	1.041673	1.142924	1.283977	1.003835	1.888102	2.545586	2.457363	1.978407
1265	1215	1217	1215	1220	1257	1251	1258	1242	0.878016	0.212452	3.534766	0.013735	2.855255	2.439175	2.725006	3.181183
1266	1216	1218	1216	1221	1258	1252	1259	1243	1.473934	0.264725	0.155074	0.242968	1.879229	0.911622	1.169226	0.867145
1267	1217	1219	1217	1222	1259	1253	1260	1244	0.992739	-0.013346	0.408851	0.043701	0.163602	0.841015	0.440185	0.474641
1268	1218	1220	1218	1223	1260	1254	1261	1245	1.334511	0.13837	0.012176	0.54029	1.380869	2.193307	2.019694	1.462663
1269	1219	1221	1219	1224	1261	1255	1262	1246	0.697916	0.059106	0.229099	0.381084	0.626358	0.450491	1.463129	1.326262
1270	1220	1222	1220	1225	1262	1256	1263	1247	0.021988	0.177324	0.154257	0.276037	0.857843	0.251273	0.335438	0.237371
1271	1221	1223	1221	1226	1263	1257	1264	1248	0.189125	0.061613	0.092757	0.336871	2.032814	2.061177	1.820951	1.596306
1272	1222	1224	1222	1227	1264	1258	1265	1249	0.660225	0.0556	0.099377	0.076414	1.360342	1.691672	1.883834	1.642684
1273	1223	1225	1223	1228	1265	1259	1266	1250	0.578426	0.164946	0.10985	0.220002	0.507228	1.431246	1.121677	0.565921
1274	1224	1226	1224	1229	1266	1260	1267	1251	0.230456	0.043624	0.090441	0.051014	0.14026	0.596419	0.601124	0.279368
1275	1225	1227	1225	1230	1267	1261	1268	1252	0.123439	0.520562	0.079883	0.727381	0.243054	0.161028	0.172714	0.002292
1276	1226	1228	1226	1231	1268	1262	1269	1253	0.165449	0.177519	2.185035	0.0688	0.314992	0.084432	0.073006	0.002846
1277	1227	1229	1227	1232	1269	1263	1270	1254	0.358251	0.265395	0.279941	0.111878	0.250261	0.397124	0.434445	0.168503
1278	1228	1230	1228	1233	1270	1264	1271	1255	0.181473	0.327935	0.775701	0.055221	0.266502	0.495189	0.275522	0.067575
1279	1229	1231	1229	1234	1271	1265	1272	1256	0.489633	0.021353	0.397557	-0.070128	0.423546	0.355674	0.38789	0.204843
1280	1230	1232	1230	1235	1272	1266	1273	1257	0.856427	0.20987	0.798329	0.032664	1.252127	0.548171	0.47887	0.51428
1281	1231	1233	1231	1236	1273	1267	1274	1258	0.271066	0.382908	0.228136	-0.047738	1.631019	0.5718	0.722959	0.751046
1282	1232	1234	1232	1237	1274	1268	1275	1259	0.131776	0.403677	0.178916	-0.081988	0.33729	0.206782	0.133446	0.498276
1283	1233	1235	1233	1238	1275	1269	1276	1260	0.011829	0.008688	0.035373	0.030886	0.488537	0.175969	0.102503	0.062812
1284	1234	1236	1234	1239	1276	1270	1277	1261	0.027737	0.292982	0.03344	0.077458	0.052661	0.031252	0.076951	0.358817
1285	1235	1237	1235	1240	1277	1271	1278	1262	-999	0.063746	-999	0.173417	0.014028	-0.057988	-0.066329	-0.003335
1286	1236	1238	1236	1241	1278	1272	1279	1263	-0.047775	-0.012408	0.005661	0.027681	0.134571	-0.061293	0.018196	0.01433
1287	1237	1239	1237	1242	1279	1273	1280	1264	-0.023786	0.047517	0.016467	0.060246	0.057475	0.095672	0.101381	-0.031971
1288	1238	1240	1238	1243	1280	1274	1281	1265	-0.017219	-0.020137	-0.001656	-0.000335	0.06518	0.047717	0.134224	-0.016595
1289	1239	1241	1239	1244	1281	1275	1282	1266	0.033844	0.152704	0.034284	-0.013057	0.138526	0.614731	0.723892	0.47248
1290	1240	1242	1240	1245	1282	1276	1283	1267	0.12963	0.05501	0.26779	-0.042685	1.111011	0.1533	0.184754	0.12619
1291	1241	1243	1241	1246	1283	1277	1284	1268	0.232506	0.874004	0.905838	0.235952	0.471198	1.140336	1.046105	0.750087
1292	1242	1244	1242	1247	1284	1278	1285	1269	0.706626	0.858483	1.031149	0.722335	0.64566	1.025478	1.245741	1.019507
1293	1243	1245	1243	1248	1285	1279	1286	1270	0.193257	0.450903	0.514369	0.415288	0.898974	0.246663	0.501651	0.592411
1294	1244	1246	1244	1249	1286	1280	1287	1271	0.07642	0.110427	0.141474	0.076595	0.316896	0.144914	0.138111	0.326842
1295	1245	1247	1245	1250	1287	1281	1288	1272	0.028537	0.41907	0.111637	-0.014835	0.233527	0.280659	0.445202	0.765521
1296	1246	1248	1246	1251	1288	1282	1289	1273	0.13303	0.158529	0.079203	0.137238	0.27257	0.101037	0.251335	0.34391
1297	1247	1249	1247	1252	1289	1283	1290	1274	-0.034337	0.016109	0.275328	0.101356	0.311622	0.145209	0.120482	0.246913
1298	1248	1250	1248	1253	1290	1284	1291	1275	0.052605	-0.006426	0.614946	0.126172	0.585645	0.123356	0.14554	0.921529
1299	1249	1251	1249	1254	1291	1285	1292	1276	0.053372	0.326778	0.560026	0.196822	0.278878	0.072604	0.1038	0.054644
1300	1250	1252	1250	1255	1292	1286	1293	1277	-0.000538	0.24994	0.135185	0.100576	0.240879	0.161884	0.083825	0.296091
1301	1251	1253	1251	1256	1293	1287	1294	1278	0.02944	0.70272	0.233895	0.052323	0.545472	0.2144	0.250511	0.070468
1302	1252	1254	1252	1257	1294	1288	1295	1279	0.042885	0.623186	0.066687	0.179867	0.812974	0.97407	0.929227	0.850679
1303	1253	1255	1253	1258	1295	1289	1296	1280	0.330791	0.547047	0.212203	0.841958	0.478118	0.166434	0.106058	0.080153
1304	1254	1256	1254	1259	1296	1290	1297	1281	0.102036	1.10418	0.439022	1.862001	0.265668	0.119787	0.133989	0.253566
1305	1255	1257	1255	1260	1297	1291	1298	1282	0.029396	1.072099	0.402268	0.928744	0.752282	0.298605	0.29353	0.404163
1306	1256	1258	1256	1261	1298	1292	1299	1283	0.539979	1.240279	0.149284	1.162922	0.721213	0.264799	0.267912	0.491815
1307	1257	1259	1257	1262	1299	1293	1300	1284	0.237672	0.427964	0.202244	1.095698	0.765822	0.171465	0.310569	0.311032
1308	1258	1260	1258	1263	1300	1294	1301	1285	0.545558	0.656371	0.308196	1.618856	1.233094	0.672417	0.60782	0.927177
1309	1259	1261	1259	1264	1301	1295	1302	1286	0.46697	0.140462	0.240464	0.556985	0.346612	0.16564	0.254604	0.472425
1310	1260	1262	1260	1265	1302	1296	1303	1287	0.652766	0.046306	0.024298	0.304273	0.009277	-0.042437	0.035255	0.327899
1311	1261	1263	1261	1266	1303	1297	1304	1288	0.257625	0.05482	0.073146	0.090845	-0.024317	0.244422	0.230823	0.379959
1312	1262	1264	1262	1267	1304	1298	1305	1289	1.037993	0.090349	0.839407	0.42103	0.215814	0.48369	0.614018	0.28567
1313	1263	1265	1263	1268	1305	1299	1306	1290	0.126841	-0.031989	0.244198	-0.022612	0.128618	0.655333	0.476165	0.652832
1314	1264	1266	1264	1269	1306	1300	1307	1291	0.720191	0.043904	1.528682	0.268637	0.257462	1.016792	0.752501	0.534121
1315	1265	1267	1265	1270	1307	1301	1308	1292	0.385441	0.013448	0.35041	0.035058	0.007469	-0.023276	0.021512	0.052687
1316	1266	1268	1266	1271	1308	1302	1309	1293	0.261323	0.010691	0.310158	0.224992	0.112143	-0.066109	-0.025412	0.081498
1317	1267	1269	1267	1272	1309	1303	1310	1294	0.334636	0.023988	0.359574	0.295456	-0.013716	-0.273332	-0.207981	-0.019902
1318	1268	1270	1268	1273	1310	1304	1311	1295	0.540286	0.224853	1.423864	0.53981	0.472567	0.27414	0.225308	0.080453
1319	1269	1271	1269	1274	1311	1305	1312	1296	0.08616	0.001962	0.247349	0.256836	0.164352	-0.041868	-0.033683	0.024954
1320	1270	1272	1270	1275	1312	1306	1313	1297	0.017686	0.078495	0.239901	0.945622	-0.021762	0.002095	-0.012445	0.069863
1321	1271	1273	1271	1276	1313	1307	1314	1298	-0.064745	0.897703	0.196443	0.235371	0.065153	0.188698	0.250692	0.197631
1322	1272	1274	1272	1277	1314	1308	1315	1299	0.8979	-0.022502	0.603806	0.031635	0.0681	0.011813	-0.072456	-0.083382
1323	1273	1275	1273	1278	1315	1309	1316	1300	1.897863	0.342992	0.229362	0.234606	-0.034547	0.013946	-0.097115	-0.029209
1324	1274	1276	1274	1279	1316	1310	1317	1301	3.446663	0.265967	0.086319	0.824622	0.068994	0.116247	0.128443	0.111531
1325	1275	1277	1275	1280	1317	1311	1318	1302	0.247983	0.014644	0.089166	0.178694	0.120777	-0.025706	-0.011913	0.078575
1326	1276	1278	1276	1281	1318	1312	1319	1303	0.836825	0.170492	1.112387	0.135985	0.715367	0.180806	0.282355	0.268992
1327	1277	1279	1277	1282	1319	1313	1320	1304	1.789968	1.799476	1.062146	0.337128	0.948971	2.914303	2.714768	2.881411
1328	1278	1280	1278	1283	1320	1314	1321	1305	1.277316	-0.036708	0.38237	0.232899	0.069408	-0.414191	0.116958	-0.026446
1329	1279	1281	1279	1284	1321	1315	1322	1306	0.584272	0.158424	0.670891	1.129602	1.200107	0.010486	0.013539	0.118115
1330	1280	1282	1280	1285	1322	1316	1323	1307	0.044875	-0.028321	0.058245	0.34918	0.484921	-0.01373	-0.029147	0.074615
1331	1281	1283	1281	1286	1323	1317	1324	1308	0.03445	0.188224	0.194661	1.083983	0.674702	-0.037025	-0.099919	-0.011619
1332	1282	1284	1282	1287	1324	1318	1325	1309	-0.018092	-0.023818	0.021535	0.053339	0.382231	0.101325	0.160452	0.107319
1333	1283	1285	1283	1288	1325	1319	1326	1310	0.035225	0.057251	0.117681	0.39987	0.096295	0.029066	-0.025095	-0.226387
1334	1284	1286	1284	1289	1326	1320	1327	1311	0.247823	0.311048	0.668241	1.477069	0.177651	0.059785	0.329925	0.169953
1335	1285	1287	1285	1290	1327	1321	1328	1312	0.306533	0.434672	0.79487	1.200076	0.089136	1.599961	1.42155	2.782244
1336	1286	1288	1286	1291	1328	1322	1329	1313	1.358444	1.669407	0.573201	1.475946	0.258626	1.339809	1.806804	1.022367
1337	1287	1289	1287	1292	1329	1323	1330	1314	2.392735	1.279493	0.537639	1.699604	0.247995	2.461811	2.611289	2.537862
1338	1288	1290	1288	1293	1330	1324	1331	1315	0.881818	0.693924	1.173418	1.26093	0.147598	1.481672	1.471985	-999
1339	1289	1291	1289	1294	1331	1325	1332	1316	0.156326	0.100607	0.308758	0.045041	0.179637	0.442314	0.197603	1.847122
1340	1290	1292	1290	1295	1332	1326	1333	1317	0.300873	0.213197	1.516423	0.063814	0.353008	0.602544	0.503957	1.137576
1341	1291	1293	1291	1296	1333	1327	1334	1318	1.059819	0.45019	0.287486	0.007688	0.389874	0.573036	0.109872	2.021237
1342	1292	1294	1292	1297	1334	1328	1335	1319	0.760205	1.180963	1.103578	0.050884	1.533122	0.000516	-0.012861	-0.07987
1343	1293	1295	1293	1298	1335	1329	1336	1320	1.181523	0.154736	1.337313	0.09983	0.475449	-0.305337	-0.353808	-0.129713
1344	1294	1296	1294	1299	1336	1330	1337	1321	0.544912	1.055045	2.299634	2.306826	1.315072	0.08458	0.061382	0.262059
1345	1295	1297	1295	1300	1337	1331	1338	1322	0.290304	1.098603	0.533265	1.296614	0.81151	0.050968	-0.007442	0.177539
1346	1296	1298	1296	1301	1338	1332	1339	1323	0.121705	0.488087	0.054376	0.143589	0.443945	-0.039747	-0.055283	0.023167
1347	1297	1299	1297	1302	1339	1333	1340	1324	-0.049085	1.266746	-0.025963	0.064028	0.12524	-0.390999	-0.207158	-0.018337
1348	1298	1300	1298	1303	1340	1334	1341	1325	0.035303	0.286676	0.065847	-0.014598	0.295483	-0.12419	-0.025802	0.018241
1349	1299	1301	1299	1304	1341	1335	1342	1326	-0.005252	1.246523	0.084071	0.034112	0.95215	-0.0079	-0.064988	-0.070388
1350	1300	1302	1300	1305	1342	1336	1343	1327	-0.044879	0.024997	0.21959	0.012146	1.028708	-0.130065	0.206648	0.079867
1351	1301	1303	1301	1306	1343	1337	1344	1328	0.001961	0.241898	0.251251	0.067072	1.510564	0.494142	0.269765	0.317262
1352	1302	1304	1302	1307	1344	1338	1345	1329	0.040927	1.790505	0.87917	0.212188	1.996242	1.298693	0.922513	0.802231
1353	1303	1305	1303	1308	1345	1339	1346	1330	0.059475	1.031112	0.739376	0.190108	1.363955	0.739759	0.767018	0.99407
1354	1304	1306	1304	1309	1346	1340	1347	1331	1.199601	0.413661	0.00234	0.19544	0.754998	0.318489	0.125245	0.013643
1355	1305	1307	1305	1310	1347	1341	1348	1332	0.067777	0.291998	-0.025946	1.072838	0.614809	1.785799	1.405363	1.753607
1356	1306	1308	1306	1311	1348	1342	1349	1333	0.0764	0.147367	0.780057	1.07454	0.725284	-0.143347	-0.012532	-0.04724
1357	1307	1309	1307	1312	1349	1343	1350	1334	0.223179	0.551872	1.131025	0.374287	0.732312	1.105156	0.916996	0.901863
1358	1308	1310	1308	1313	1350	1344	1351	1335	-0.028915	0.407388	1.560684	0.590629	0.412242	0.270897	0.298831	0.541775
1359	1309	1311	1309	1314	1351	1345	1352	1336	-0.05753	0.144849	1.223147	0.600058	0.008357	0.449528	0.539996	0.444499
1360	1310	1312	1310	1315	1352	1346	1353	1337	-0.027485	0.166587	0.34898	0.343021	0.114542	0.2369	0.386326	0.249106
1361	1311	1313	1311	1316	1353	1347	1354	1338	0.028557	0.955789	0.289545	0.253015	0.053901	-0.245381	0.024815	0.107148
1362	1312	1314	1312	1317	1354	1348	1355	1339	0.460556	1.355549	0.076133	0.11503	0.032593	0.060652	-0.023317	0.097209
1363	1313	1315	1313	1318	1355	1349	1356	1340	0.061012	0.089838	0.397373	0.195944	0.017928	0.144283	0.145002	0.189065
1364	1314	1316	1314	1319	1356	1350	1357	1341	0.472088	0.237234	0.08178	0.044982	0.212264	0.045638	-0.117247	-0.173519
1365	1315	1317	1315	1320	1357	1351	1358	1342	0.112892	0.663191	0.16588	0.034367	0.301157	0.189372	0.154455	0.205719
1366	1316	1318	1316	1321	1358	1352	1359	1343	0.40023	0.898585	0.873359	0.49823	1.009221	-0.047442	0.124284	0.23193
1367	1317	1319	1317	1322	1359	1353	1360	1344	0.40216	0.08012	0.1655	1.669247	1.71476	0.428224	0.381253	0.506659
1368	1318	1320	1318	1323	1360	1354	1361	1345	0.078378	0.982744	0.957974	0.018749	0.989493	0.541083	0.645575	0.604493
1369	1319	1321	1319	1324	1361	1355	1362	1346	0.739913	0.66054	0.551678	0.199485	0.732418	0.197489	0.147549	0.289988
1370	1320	1322	1320	1325	1362	1356	1363	1347	1.246653	0.003309	0.035942	0.06341	0.259426	-0.148115	-0.023356	-0.073247
1371	1321	1323	1321	1326	1363	1357	1364	1348	0.72111	0.282717	0.024058	0.023031	0.257371	-0.064943	-0.007539	0.035942
1372	1322	1324	1322	1327	1364	1358	1365	1349	1.056723	0.095041	0.057262	0.06801	0.364724	0.087487	0.159593	0.348533
1373	1323	1325	1323	1328	1365	1359	1366	1350	0.040018	0.017963	0.121295	0.007276	0.47392	-0.148522	-0.109523	-0.111494
1374	1324	1326	1324	1329	1366	1360	1367	1351	0.174401	0.066143	0.041321	0.084755	0.230156	-0.269341	-0.05051	0.004614
1375	1325	1327	1325	1330	1367	1361	1368	1352	1.104651	0.097652	0.036683	0.208031	0.245116	-0.105862	-0.261988	-0.091887
1376	1326	1328	1326	1331	1368	1362	1369	1353	0.837706	0.535499	1.075832	0.270615	0.716287	0.172532	0.035085	0.000585
1377	1327	1329	1327	1332	1369	1363	1370	1354	0.71198	0.838364	1.488586	0.290996	0.540065	0.04342	0.036034	0.062399
1378	1328	1330	1328	1333	1370	1364	1371	1355	1.026134	0.593253	1.737015	1.017728	0.074786	0.0626	-0.159578	0.002852
1379	1329	1331	1329	1334	1371	1365	1372	1356	0.969607	0.503472	2.02208	1.232671	0.100254	0.405349	0.250029	0.138812
1380	1330	1332	1330	1335	1372	1366	1373	1357	0.428761	0.982277	0.585137	1.201141	0.142507	0.144719	0.177305	0.276628
1381	1331	1333	1331	1336	1373	1367	1374	1358	1.420941	0.545051	1.802644	0.961193	0.109571	1.558584	1.332155	1.642232
1382	1332	1334	1332	1337	1374	1368	1375	1359	0.857618	0.208434	1.601418	0.166872	0.911068	0.08202	-0.031424	0.268518
1383	1333	1335	1333	1338	1375	1369	1376	1360	0.546137	1.814784	1.340859	0.159134	1.390816	1.211394	1.588808	0.946288
1384	1334	1336	1334	1339	1376	1370	1377	1361	0.524418	0.05067	0.563646	0.139526	0.145238	1.270527	1.124875	1.114538
1385	1335	1337	1335	1340	1377	1371	1378	1362	0.935097	0.506798	0.962031	0.697623	0.765128	2.551694	2.647916	2.23705
1386	1336	1338	1336	1341	1378	1372	1379	1363	0.506524	0.603903	0.043736	-0.028939	0.130366	0.134657	0.064032	0.112064
1387	1337	1339	1337	1342	1379	1373	1380	1364	0.614512	0.085379	0.171458	0.092476	0.668175	0.431558	0.398907	0.506528
1388	1338	1340	1338	1343	1380	1374	1381	1365	0.786041	0.430986	0.193916	0.481848	0.137117	0.090471	0.017703	0.197957
1389	1339	1341	1339	1344	1381	1375	1382	1366	1.119458	0.523672	0.053783	0.521002	0.447627	0.057302	0.044968	0.133457
1390	1340	1342	1340	1345	1382	1376	1383	1367	0.163345	0.386774	0.100416	0.862147	0.726037	0.187653	0.182552	0.161953
1391	1341	1343	1341	1346	1383	1377	1384	1368	0.580517	0.735334	2.435035	1.234366	1.356155	1.148765	0.968901	1.053447
1392	1342	1344	1342	1347	1384	1378	1385	1369	1.065556	0.320532	0.46444	0.884037	0.908455	0.857739	0.732111	0.378256
1393	1343	1345	1343	1348	1385	1379	1386	1370	2.343413	0.077313	0.687633	0.975152	0.593048	-0.127318	-0.013708	0.082639
1394	1344	1346	1344	1349	1386	1380	1387	1371	2.382038	0.634643	0.462581	1.088624	1.577937	1.572485	1.573746	0.939184
1395	1345	1347	1345	1350	1387	1381	1388	1372	0.468047	0.521701	0.800546	1.289948	0.087439	0.048547	0.019239	0.076501
1396	1346	1348	1346	1351	1388	1382	1389	1373	0.286675	0.376226	0.092833	-0.045865	0.964565	0.288696	0.450998	0.242372
1397	1347	1349	1347	1352	1389	1383	1390	1374	0.424968	0.205742	0.242391	0.150694	0.531394	0.238323	0.340367	0.168691
1398	1348	1350	1348	1353	1390	1384	1391	1375	0.357606	0.064982	0.144243	0.882519	1.152558	0.598379	0.477451	0.635631
1399	1349	1351	1349	1354	1391	1385	1392	1376	0.534089	0.58774	0.348955	0.805194	1.501489	1.682727	1.691343	1.107693
1400	1350	1352	1350	1355	1392	1386	1393	1377	0.542654	0.517159	0.10221	0.220626	1.307701	1.692231	1.771271	1.631282
1401	1351	1353	1351	1356	1393	1387	1394	1378	1.064333	0.656555	0.17157	0.768921	0.855453	0.805913	0.8173	1.535141
1402	1352	1354	1352	1357	1394	1388	1395	1379	3.569969	1.074477	1.367351	0.174649	1.041962	1.55642	1.994135	1.599241
1403	1353	1355	1353	1358	1395	1389	1396	1380	1.21957	0.066657	0.20698	0.936588	0.63209	1.742452	1.563159	1.499205
1404	1354	1356	1354	1359	1396	1390	1397	1381	2.516781	0.698588	0.038706	0.491101	0.305823	0.41525	0.539732	0.206923
1405	1355	1357	1355	1360	1397	1391	1398	1382	0.183942	0.837111	0.225899	0.568036	0.156077	0.892063	0.938153	0.628382
1406	1356	1358	1356	1361	1398	1392	1399	1383	0.019621	0.366775	0.562587	0.631678	0.713911	0.412028	0.494121	0.210181
1407	1357	1359	1357	1362	1399	1393	1400	1384	0.00705	0.754965	0.992935	0.795979	0.849411	0.173249	0.188917	0.319312
1408	1358	1360	1358	1363	1400	1394	1401	1385	0.07103	0.913723	2.239978	1.153033	0.664416	-0.005885	0.026464	-0.070591
1409	1359	1361	1359	1364	1401	1395	1402	1386	0.086028	0.533858	0.504753	0.260927	0.671089	0.091603	-0.003651	0.221563
1410	1360	1362	1360	1365	1402	1396	1403	1387	0.054055	0.557318	0.637604	0.522587	0.737093	0.189166	0.201146	0.793151
1411	1361	1363	1361	1366	1403	1397	1404	1388	0.591979	-0.018511	0.408445	0.279213	0.352909	0.108766	0.107713	0.683845
1412	1362	1364	1362	1367	1404	1398	1405	1389	0.004195	0.283767	0.050381	0.020791	0.052334	-0.004446	0.010493	-0.050591
1413	1363	1365	1363	1368	1405	1399	1406	1390	0.036079	0.139232	0.056718	0.060929	0.115333	0.012563	-0.176358	0.271198
1414	1364	1366	1364	1369	1406	1400	1407	1391	0.060682	-0.068429	0.329572	0.3057	0.11063	0.05819	0.025219	0.178097
1415	1365	1367	1365	1370	1407	1401	1408	1392	0.483825	1.080942	0.23457	0.563462	0.42988	-0.034203	0.032909	0.245499
1416	1366	1368	1366	1371	1408	1402	1409	1393	0.087048	0.07146	0.041204	0.289716	0.265678	-0.085331	-0.205731	0.113313
1417	1367	1369	1367	1372	1409	1403	1410	1394	2.147895	0.163632	0.094361	0.392903	0.106657	0.009854	-0.011324	-0.088174
1418	1368	1370	1368	1373	1410	1404	1411	1395	0.031697	0.081565	-0.00549	1.168817	-0.103911	-0.12338	0.034853	-0.057155
1419	1369	1371	1369	1374	1411	1405	1412	1396	0.071316	0.244307	0.07424	0.436238	0.513642	0.233687	-0.014911	-0.056506
1420	1370	1372	1370	1375	1412	1406	1413	1397	0.09732	0.024745	0.066115	0.048997	0.425435	0.049744	0.013383	0.000651
1421	1371	1373	1371	1376	1413	1407	1414	1398	0.030087	0.039185	0.007556	0.12579	-0.063158	0.058814	0.022462	-0.07546
1422	1372	1374	1372	1377	1414	1408	1415	1399	0.745439	0.101509	0.184666	0.669167	0.140764	-0.002025	0.026052	-0.068145
1423	1373	1375	1373	1378	1415	1409	1416	1400	0.272078	0.320271	0.034682	0.069899	0.098669	-0.224361	-0.164816	-0.127618
1424	1374	1376	1374	1379	1416	1410	1417	1401	0.449308	0.440122	0.118546	0.149775	0.031424	0.115147	0.102672	0.35775
1425	1375	1377	1375	1380	1417	1411	1418	1402	0.012801	1.067512	0.169343	0.312017	0.151881	0.241979	0.221938	0.209447
1426	1376	1378	1376	1381	1418	1412	1419	1403	0.011916	1.510628	0.048951	0.547889	0.375178	0.878508	0.74381	0.796175
1427	1377	1379	1377	1382	1419	1413	1420	1404	0.032754	0.004355	0.291025	-0.000502	0.54088	1.342509	1.500292	1.07043
1428	1378	1380	1378	1383	1420	1414	1421	1405	0.028446	0.312713	0.559161	0.023691	0.125378	-0.037224	-0.0426	-0.03246
1429	1379	1381	1379	1384	1421	1415	1422	1406	-0.007356	0.431662	0.294615	0.000641	0.141547	0.669847	0.658804	0.51636
1430	1380	1382	1380	1385	1422	1416	1423	1407	0.04239	0.696412	1.516714	0.469481	-0.016911	0.939516	1.0138	1.062878
1431	1381	1383	1381	1386	1423	1417	1424	1408	0.026786	0.756112	0.253828	0.406442	0.079046	0.134953	0.203367	0.353822
1432	1382	1384	1382	1387	1424	1418	1425	1409	-0.065829	0.209315	0.633897	0.234141	-0.07992	-0.003257	0.077992	0.082797
1433	1383	1385	1383	1388	1425	1419	1426	1410	0.00537	0.425571	0.279801	0.242057	-0.308919	0.234244	0.210069	0.28498
1434	1384	1386	1384	1389	1426	1420	1427	1411	0.042871	0.531674	0.031781	1.048726	-0.037852	0.258601	0.27704	0.261889
1435	1385	1387	1385	1390	1427	1421	1428	1412	0.02894	0.48152	0.034076	0.807491	0.017822	0.818296	0.796595	1.146157
1436	1386	1388	1386	1391	1428	1422	1429	1413	0.086242	0.03831	0.089069	0.613924	0.126612	1.775859	1.652068	1.47667
1437	1387	1389	1387	1392	1429	1423	1430	1414	0.056809	0.480431	0.129	1.611131	-0.075589	0.545753	0.537989	0.49552
1438	-	-	-	-	1430	1424	1431	1415	-	-	-	-	1.227316	2.398245	2.107984	1.38846
1439	-	-	-	-	1431	1425	1432	1416	-	-	-	-	0.721544	0.447381	0.460623	0.523868
1440	-	-	-	-	1432	1426	1433	1417	-	-	-	-	-999	1.049131	1.227085	0.843287
1441	-	-	-	-	-	1427	1434	1418	-	-	-	-	-	1.265005	1.222692	1.53172
1442	-	-	-	-	-	1428	1435	1419	-	-	-	-	-	0.507524	0.463797	0.280797
1443	-	-	-	-	-	1429	1436	1420	-	-	-	-	-	3.955854	2.502353	3.515743
1444	-	-	-	-	-	1430	1437	1421	-	-	-	-	-	1.96103	1.823167	1.722484
1445	-	-	-	-	-	1431	1438	1422	-	-	-	-	-	1.512524	1.123333	1.472644
1446	-	-	-	-	-	1432	1439	1423	-	-	-	-	-	1.530812	1.32478	0.99293
1447	-	-	-	-	-	1433	1440	1424	-	-	-	-	-	0.494435	0.477732	0.809703
1448	-	-	-	-	-	1434	1441	1425	-	-	-	-	-	0.229134	0.060733	0.223993
1449	-	-	-	-	-	1435	1442	1426	-	-	-	-	-	0.474853	0.269254	0.3352
1450	-	-	-	-	-	1436	1443	1427	-	-	-	-	-	0.068275	0.009339	0.10183
1451	-	-	-	-	-	1437	1444	1428	-	-	-	-	-	0.108548	0.008993	0.086992
1452	-	-	-	-	-	1438	1445	1429	-	-	-	-	-	0.606861	0.526003	0.244436
1453	1388	1390	1388	1393	1433	1439	1446	1430	0.171819	0.39266	0.418908	0.214655	0.660545	0.476597	0.506792	0.300868
1454	1389	1391	1389	1394	1434	1440	1447	1431	0.281211	0.835812	0.265334	0.576016	-999	0.679716	0.492864	0.621294
1455	1390	1392	1390	1395	1435	1441	1448	1432	0.278155	0.378128	0.148574	0.598198	-999	0.608328	0.476082	0.690719
1456	1391	1393	1391	1396	1436	1442	1449	1433	0.761692	0.766033	2.289199	0.680862	-0.135398	0.004299	0.004127	0.394008
1457	1392	1394	1392	1397	1437	1443	1450	1434	0.62408	0.93448	2.307207	2.051828	0.427006	0.275796	0.22821	1.304874
1458	1393	1395	1393	1398	1438	1444	1451	1435	1.317457	0.39	1.238851	0.035293	0.856141	0.452207	0.318133	1.889885
1459	1394	1396	1394	1399	1439	1445	1452	1436	0.736192	0.598112	0.953219	0.833822	0.570105	0.209373	0.236283	0.441013
1460	1395	1397	1395	1400	1440	1446	1453	1437	0.63454	0.335807	0.140524	0.403562	0.538592	1.085048	1.006665	0.746438
1461	1396	1398	1396	1401	1441	1447	1454	1438	1.043852	0.299001	0.5515	0.119876	0.714263	0.507982	0.495414	1.018963
1462	1397	1399	1397	1402	1442	1448	1455	1439	0.634197	0.060021	0.167121	-0.006012	0.79693	0.651458	0.522229	0.106861
1463	1398	1400	1398	1403	1443	1449	1456	1440	0.0501	0.196897	1.037219	0.048921	0.393845	0.197445	0.256901	1.106433
1464	1399	1401	-	1404	1444	1450	1457	1441	0.120683	0.650928	-	1.036177	0.332019	0.150487	0.091682	0.506967
1465	1400	1402	-	1405	1445	1451	1458	1442	0.233598	0.181616	-	0.00321	2.115119	0.330676	0.335054	1.645876
1466	1401	1403	-	1406	1446	1452	1459	1443	0.106088	0.137624	-	0.264905	0.938765	0.365054	0.274945	1.12485
1467	1402	1404	-	1407	1447	1453	1460	1444	0.625129	0.150217	-	0.054821	0.885225	0.676508	0.651757	0.58226
1468	1403	1405	-	1408	1448	1454	1461	1445	1.461763	0.460509	-	0.213114	0.880746	1.985424	1.655878	2.065841
1469	1404	1406	-	1409	1449	1455	1462	1446	1.760592	0.266757	-	0.095421	0.694059	1.070101	0.880289	0.626934
1470	1405	1407	1399	1410	1450	1456	1463	1447	0.628291	0.491215	0.119087	0.094929	10.596967	0.905468	1.214428	1.708285
1471	1406	1408	1400	1411	1451	1457	1464	1448	0.797286	0.106654	0.288741	-0.065946	-999	0.684478	0.790028	0.468253
1472	1407	1409	1401	1412	1452	1458	1465	1449	1.154128	0.000538	0.326486	0.794229	1.259414	1.361521	1.660808	2.189051
1473	1408	1410	1402	1413	1453	1459	1466	1450	0.078004	0.030637	1.058069	0.561923	1.910077	0.722143	0.858775	0.493787
1474	1409	1411	1403	1414	1454	1460	1467	1451	0.064182	0.119091	0.422018	0.1261	0.913381	1.517969	1.379263	1.158664
1475	1410	1412	1404	1415	1455	1461	1468	1452	0.019038	0.044344	0.248492	0.153377	0.874714	0.984728	1.16149	1.013208
1476	1411	1413	1405	1416	1456	1462	1469	1453	0.408849	0.446675	0.75369	0.799295	0.356097	0.318281	0.358851	0.235696
1477	1412	1414	1406	1417	1457	1463	1470	1454	0.563513	0.894887	0.257342	0.202931	0.320087	0.288229	0.130613	0.099037
1478	1413	1415	1407	1418	1458	1464	1471	1455	0.367922	1.605634	-0.01587	0.33007	1.193555	1.141977	1.028463	0.850386
1479	1414	1416	1408	1419	1459	1465	1472	1456	0.597575	0.670959	0.020445	0.462735	0.266325	0.778516	0.930682	1.006999
1480	1415	1417	1409	1420	1460	1466	1473	1457	0.707172	0.485197	-0.008134	0.599381	0.147844	0.794678	0.995959	0.997972
1481	1416	1418	1410	1421	1461	1467	1474	1458	0.224431	0.5781	0.129593	0.180071	0.03456	1.325595	1.126542	1.362185
1482	1417	1419	1411	1422	1462	1468	1475	1459	0.164262	1.302871	0.157258	0.305546	0.0348	0.578277	0.556336	0.470351
1483	1418	1420	1412	1423	1463	1469	1476	1460	0.204398	0.741087	0.043278	-0.001201	0.031408	0.301706	0.39251	0.3026
1484	1419	1421	1413	1424	1464	1470	1477	1461	0.18508	0.585029	0.302435	0.02452	0.153567	0.17768	0.156005	0.077539
1485	1420	1422	1414	1425	1465	1471	1478	1462	0.909355	1.456144	0.438609	0.04609	-0.029062	1.308673	1.463324	1.077591
1486	1421	1423	1415	1426	1466	1472	1479	1463	0.998663	0.593075	1.074428	0.244055	-0.125802	0.754063	1.056458	1.276648
1487	1422	1424	1416	1427	1467	1473	1480	1464	0.307162	0.576378	1.409201	0.192798	0.054312	0.911664	1.344381	1.156961
1488	1423	1425	1417	1428	1468	1474	1481	1465	0.863351	0.401013	0.263479	0.457868	0.180039	-0.093771	-0.021155	0.173301
1489	1424	1426	1418	1429	1469	1475	1482	1466	0.859114	0.539556	2.572507	0.983169	0.100412	1.451396	0.88171	1.550599
1490	1425	1427	1419	1430	1470	1476	1483	1467	0.425586	0.012353	2.300711	1.302088	0.382352	1.454425	1.492882	1.170907
1491	1426	1428	1420	1431	1471	1477	1484	1468	0.441846	0.095128	1.007687	0.648689	0.357303	0.935647	0.59212	0.686066
1492	1427	1429	1421	1432	1472	1478	1485	1469	0.467892	0.148492	0.702914	0.977287	1.301594	0.818571	0.852948	0.731056
1493	1428	1430	1422	1433	1473	1479	1486	1470	0.348385	0.05694	0.893431	0.140041	0.965745	0.34292	0.391461	0.177137
1494	1429	1431	1423	1434	1474	1480	1487	1471	0.131338	0.06607	0.795418	0.025869	0.163409	0.051101	0.081108	0.158777
1495	1430	1432	1424	1435	1475	1481	1488	1472	0.049449	0.030799	-0.004797	-0.051772	-0.010414	-0.03144	-0.070616	-0.022042
1496	1431	1433	1425	1436	1476	1482	1489	1473	0.228501	-0.00152	0.415685	0.064985	0.071419	0.142483	0.129461	0.025593
1497	1432	1434	1426	1437	1477	1483	1490	1474	0.258998	0.310968	0.03225	0.098963	0.112386	0.064386	0.057062	-0.13584
1498	1433	1435	1427	1438	1478	1484	1491	1475	0.862274	0.2391	0.107408	1.194971	0.408354	1.137396	0.846871	1.068793
1499	1434	1436	1428	1439	1479	1485	1492	1476	0.897366	0.790603	0.151643	0.16041	0.612448	1.075044	1.155331	0.905471
1500	1435	1437	1429	1440	1480	1486	1493	1477	1.407991	1.084315	0.176475	0.103548	0.323237	0.635624	0.62958	0.588035
1501	1436	1438	1430	1441	1481	1487	1494	1478	0.069615	0.282319	0.0626	0.06748	0.307886	0.490536	0.351524	0.302756
1502	1437	1439	1431	1442	1482	1488	1495	1479	0.183298	0.160446	0.174226	0.112148	0.189544	1.007236	1.2695	0.916971
1503	1438	1440	1432	1443	1483	1489	1496	1480	0.031664	0.025704	1.403662	0.08584	0.28403	0.691453	0.614567	0.812673
1504	1439	1441	1433	1444	1484	1490	1497	1481	0.116129	0.003281	0.247879	0.282594	0.060364	0.466645	0.52069	0.384511
1505	1440	1442	1434	1445	1485	1491	1498	1482	-0.055794	0.11175	0.334353	0.069653	0.101299	0.335041	0.608924	0.686279
1506	1441	1443	1435	1446	1486	1492	1499	1483	0.082102	-0.013915	0.494653	0.416181	0.346413	0.785193	0.798904	0.812671
1507	1442	1444	1436	1447	1487	1493	1500	1484	1.117455	0.204096	1.001433	0.139902	0.409346	0.775968	0.751433	0.824073
1508	1443	1445	1437	1448	1488	1494	1501	1485	0.570489	0.113633	0.272134	0.239156	0.569165	0.49708	0.918637	0.584757
1509	1444	1446	1438	1449	1489	1495	1502	1486	1.176435	0.438676	0.848145	0.125531	0.99839	1.144771	1.122785	1.061119
1510	1445	1447	1439	1450	1490	1496	1503	1487	0.912414	0.91376	0.418152	0.208151	0.441909	0.307656	0.396162	0.304406
1511	1446	1448	1440	1451	1491	1497	1504	1488	0.226931	0.167879	0.331774	0.471664	0.417236	-0.087487	-0.120084	-0.047882
1512	1447	1449	1441	1452	1492	1498	1505	1489	1.933789	1.02063	0.308863	1.207239	0.399688	0.168405	0.193676	0.071824
1513	1448	1450	1442	1453	1493	1499	1506	1490	1.927144	0.866645	0.631714	1.152772	1.22756	0.048557	0.122274	0.04212
1514	1449	1451	1443	1454	1494	1500	1507	1491	0.133037	0.627654	0.362066	1.811667	0.412679	0.185332	0.05629	0.05271
1515	1450	1452	1444	1455	1495	1501	1508	1492	1.515844	0.72024	0.31612	0.69978	0.644805	-0.006993	0.054618	0.201633
1516	1451	1453	1445	1456	1496	1502	1509	1493	0.715409	0.079274	0.166079	0.813048	0.042207	-0.059567	-0.019138	-0.034977
1517	1452	1454	1446	1457	1497	1503	1510	1494	0.748194	0.773885	0.156408	0.127212	0.167858	0.07417	-0.094451	-0.035638
1518	1453	1455	1447	1458	1498	1504	1511	1495	0.329717	0.275106	0.072401	1.684728	0.51151	0.234388	0.203392	0.118086
1519	1454	1456	1448	1459	1499	1505	1512	1496	0.774045	0.368868	0.512927	0.494942	0.186249	0.295806	0.311514	0.25994
1520	1455	1457	1449	1460	1500	1506	1513	1497	0.234422	0.633776	0.084771	1.088131	-0.157509	0.278717	0.172611	0.135187
1521	1456	1458	1450	1461	1501	1507	1514	1498	0.043241	0.939255	0.008965	1.466381	0.08251	-0.18969	-0.059299	0.141111
1522	1457	1459	1451	1462	1502	1508	1515	1499	0.072327	0.293971	0.19498	0.525669	-0.02916	-0.064879	-0.074036	-0.047059
1523	1458	1460	1452	1463	1503	1509	1516	1500	0.034629	0.1192	0.394612	0.466608	-0.065143	0.07828	0.034306	0.044057
1524	1459	1461	1453	1464	1504	1510	1517	1501	0.04386	0.576547	0.121943	0.403876	0.066998	0.005633	-0.005875	0.066096
1525	1460	1462	1454	1465	1505	1511	1518	1502	0.161803	0.23209	-0.022171	-0.03261	0.007904	-0.076585	-0.059199	0.047834
1526	1461	1463	1455	1466	1506	1512	1519	1503	0.176025	0.113149	0.082357	0.027693	-0.068764	-0.072972	-0.057237	-0.014204
1527	1462	1464	1456	1467	1507	1513	1520	1504	0.173139	0.068476	0.142855	0.083801	0.491822	-0.17439	-0.238202	-0.024141
1528	1463	1465	1457	1468	1508	1514	1521	1505	0.095035	0.015074	0.240548	0.081525	0.316953	-0.090282	-0.04915	-0.133085
1529	1464	1466	1458	1469	1509	1515	1522	1506	0.432093	-0.015892	1.001236	0.091163	0.130261	0.060221	-0.014541	0.090849
1530	1465	1467	1459	1470	1510	1516	1523	1507	0.054417	-0.009552	1.337547	0.037669	0.086359	-0.101593	0.213439	0.040976
1531	1466	1468	1460	1471	1511	1517	1524	1508	0.073958	0.04539	2.604892	0.132677	0.542592	0.2968	0.182302	-0.115997
1532	1467	1469	1461	1472	1512	1518	1525	1509	0.399418	0.154126	1.52164	3.381132	-0.043534	0.373132	-0.169918	0.158544
1533	1468	1470	1462	1473	1513	1519	1526	1510	0.168327	0.045882	1.077442	0.449435	0.962898	0.9514	0.891405	0.395736
1534	1469	1471	1463	1474	1514	1520	1527	1511	0.173487	0.045722	1.041105	0.260389	1.037775	0.726705	0.673879	1.428046
1535	1470	1472	1464	1475	1515	1521	1528	1512	0.511573	-0.037929	0.312213	0.320841	1.443738	0.655556	0.241318	0.41332
1536	1471	1473	1465	1476	1516	1522	1529	1513	1.083537	0.405544	0.552342	1.605653	-999	1.167865	0.998671	0.857589
1537	1472	1474	1466	1477	1517	1523	1530	1514	0.244191	0.011628	0.55581	0.294957	0.984475	1.12103	0.897954	0.509264
1538	1473	1475	1467	1478	1518	1524	1531	1515	0.10117	0.145529	0.086735	0.693766	0.004274	0.110875	0.129251	0.100332
1539	1474	1476	1468	1479	1519	1525	1532	1516	0.158309	-0.000893	0.05083	1.210223	-0.003334	0.700947	0.069904	-0.163882
1540	1475	1477	1469	1480	1520	1526	1533	1517	0.868901	0.312761	0.012374	0.577124	0.264385	-999	0.220461	0.023004
1541	1476	1478	1470	1481	1521	1527	1534	1518	0.469797	-0.034355	0.089568	0.259728	-0.014891	-0.062776	-0.121725	-0.119915
1542	1477	1479	1471	1482	1522	1528	1535	1519	0.737599	0.94966	0.407894	0.946232	1.023242	1.350388	1.007011	1.033073
1543	1478	1480	1472	1483	1523	1529	1536	1520	1.318109	0.67453	0.307998	0.293947	0.566551	0.235125	0.141595	0.250107
1544	1479	1481	1473	1484	1524	1530	1537	1521	0.23922	0.519927	0.058141	0.894482	0.290324	-0.056582	0.026208	0.15816
1545	1480	1482	1474	1485	1525	1531	1538	1522	1.658318	0.003818	0.110621	0.30881	1.003891	0.583207	0.552075	0.43355
1546	1481	1483	1475	1486	1526	1532	1539	1523	0.054527	0.069542	0.112412	0.385602	0.107772	0.238135	0.225614	0.330076
1547	1482	1484	1476	1487	1527	1533	1540	1524	0.335821	0.069096	0.343279	0.450175	0.227465	0.555848	0.77813	0.58228
1548	1483	1485	1477	1488	1528	1534	1541	1525	0.440466	0.042869	1.219394	0.340911	0.485044	0.553562	0.81808	0.812114
1549	1484	1486	1478	1489	1529	1535	1542	1526	0.928213	0.076357	1.031611	0.852562	0.6302	1.017513	1.076568	0.831086
1550	1485	1487	1479	1490	1530	1536	1543	1527	1.909092	0.213733	0.58102	0.820049	1.218343	1.10188	1.013997	1.398629
1551	1486	1488	1480	1491	1531	1537	1544	1528	0.347505	0.642573	1.322909	-0.006685	1.846456	0.121705	0.228299	0.791271
1552	1487	1489	1481	1492	1532	1538	1545	1529	1.54362	0.413774	0.722934	0.051965	0.403254	0.547428	0.440579	0.445097
1553	1488	1490	1482	1493	1533	1539	1546	1530	0.570633	0.241888	0.116685	-0.011273	0.240515	0.227062	0.205338	0.264581
1554	1489	1491	1483	1494	1534	1540	1547	1531	0.076165	0.073826	0.082826	-0.100382	-0.116731	-0.01606	-0.13186	-0.019791
1555	1490	1492	1484	1495	1535	1541	1548	1532	0.010124	0.006439	0.038152	-0.046408	0.154867	-0.134897	0.063469	0.10068
1556	1491	1493	1485	1496	1536	1542	1549	1533	0.752043	-0.017735	0.049285	0.090172	0.416917	0.181025	0.128601	0.077046
1557	1492	1494	1486	1497	1537	1543	1550	1534	1.209937	0.008573	0.222601	0.204345	0.246249	0.027455	0.068367	0.005694
1558	1493	1495	1487	1498	1538	1544	1551	1535	0.068518	0.09513	0.091096	-0.103618	0.362345	0.092829	0.099937	0.081492
1559	1494	1496	1488	1499	1539	1545	1552	1536	0.785541	0.183364	0.066887	-0.136769	0.266523	0.236741	0.19604	0.218659
1560	1495	1497	1489	1500	1540	1546	1553	1537	0.341217	0.129375	0.041716	-0.024843	0.559622	-0.026049	0.010801	0.098953
1561	1496	1498	1490	1501	1541	1547	1554	1538	1.692686	0.244434	0.030847	0.050317	0.339683	0.21671	0.150378	0.248542
1562	1497	1499	1491	1502	1542	1548	1555	1539	0.232631	0.000228	0.027329	-0.023164	0.260334	0.290039	0.290883	0.355795
1563	1498	1500	1492	1503	1543	1549	1556	1540	0.362159	0.016245	0.070382	-0.007081	-0.12525	0.843329	0.505053	0.453335
1564	1499	1501	1493	1504	1544	1550	1557	1541	0.281158	0.078535	0.139309	-0.003986	0.44083	0.2218	0.200909	0.233629
1565	1500	1502	1494	1505	1545	1551	1558	1542	0.11581	0.161022	0.31232	-0.021488	0.253119	0.058949	0.079358	0.065719
1566	1501	1503	1495	1506	1546	1552	1559	1543	0.151256	0.061443	1.330762	0.020677	0.291671	0.132422	0.013323	0.063918
1567	1502	1504	1496	1507	1547	1553	1560	1544	0.054586	0.011318	0.036586	0.116418	0.076904	-0.101772	0.088832	-0.079648
1568	1503	1505	1497	1508	1548	1554	1561	1545	0.060279	0.473018	-0.011047	0.103183	-0.069214	-0.043926	-0.000071	-0.013972
1569	1504	1506	1498	1509	1549	1555	1562	1546	0.086248	-0.037726	0.132228	0.527137	0.115801	-0.108454	-0.204584	-0.210057
1570	1505	1507	1499	1510	1550	1556	1563	1547	-0.046702	0.091453	0.196471	0.752516	-0.005515	0.043172	0.232927	0.251606
1571	1506	1508	1500	1511	1551	1557	1564	1548	0.028803	-0.016734	0.735069	0.374187	0.075901	0.380894	0.259757	0.251693
1572	1507	1509	1501	1512	1552	1558	1565	1549	0.169777	-0.06791	0.111532	0.866067	0.09611	0.421684	0.562137	0.510234
1573	1508	1510	1502	1513	1553	1559	1566	1550	0.48621	0.395017	0.155482	0.658687	-0.01394	0.245867	0.22934	0.208737
1574	1509	1511	1503	1514	1554	1560	1567	1551	0.652585	1.14001	0.343555	0.515291	0.097648	0.862294	0.85628	1.232115
1575	1510	1512	1504	1515	1555	1561	1568	1552	0.158385	0.395047	0.094146	0.045656	0.108605	-0.031149	0.157288	0.273266
1576	1511	1513	1505	1516	1556	1562	1569	1553	0.338747	1.490075	0.079928	0.006493	0.351488	0.27758	0.432508	0.290976
1577	1512	1514	1506	1517	1557	1563	1570	1554	1.325237	0.248806	0.513543	-0.092426	0.206175	1.015834	0.810064	0.660243
1578	1513	1515	1507	1518	1558	1564	1571	1555	0.524871	0.535072	2.090936	0.542412	0.169071	0.221792	0.292748	0.212307
1579	1514	1516	1508	1519	1559	1565	1572	1556	0.951679	1.11243	2.35913	0.490354	0.499892	0.151407	0.295632	0.370008
1580	1515	1517	1509	1520	1560	1566	1573	1557	1.134801	2.078847	4.143679	1.22335	1.202064	0.909094	0.827915	0.876708
1581	1516	1518	1510	1521	1561	1567	1574	1558	1.752964	1.386873	0.782169	0.615297	1.354895	0.882963	0.79626	1.209465
1582	1517	1519	1511	1522	1562	1568	1575	1559	1.848761	0.791215	1.243857	0.396569	0.239489	0.263454	0.254362	0.364254
1583	1518	1520	1512	1523	1563	1569	1576	1560	0.897666	0.599076	0.947407	0.443898	1.556556	1.493837	1.244055	0.837449
1584	1519	1521	1513	1524	1564	1570	1577	1561	0.12917	-0.038238	0.777432	0.080831	0.050527	0.546965	0.876745	0.575711
1585	1520	1522	1514	1525	1565	1571	1578	1562	1.666182	0.636397	1.076925	0.21432	0.352157	0.340953	1.058874	0.793504
1586	1521	1523	1515	1526	1566	1572	1579	1563	0.50751	0.282554	0.771227	0.493519	0.178919	1.258347	2.386535	2.331035
1587	1522	1524	1516	1527	1567	1573	1580	1564	0.089558	-0.063362	1.510336	0.106531	0.572016	1.889164	3.268635	2.689043
1588	1523	1525	1517	1528	1568	1574	1581	1565	0.401019	-0.007651	0.867022	1.355558	0.336788	0.535509	0.644645	0.474811
1589	1524	1526	1518	1529	1569	1575	1582	1566	0.617616	0.003075	0.0963	0.088623	1.543822	2.004263	2.28799	2.074437
1590	1525	1527	1519	1530	1570	1576	1583	1567	0.224229	-0.008817	0.430312	-0.06499	0.387538	0.831884	0.325142	0.241331
1591	1526	1528	1520	1531	1571	1577	1584	1568	0.15132	-0.018159	0.488705	0.012963	0.349068	0.468788	0.695865	0.229947
1592	1527	1529	1521	1532	1572	1578	1585	1569	0.31957	-0.015296	0.80736	-0.002096	1.128678	2.318523	1.862525	1.650421
1593	1528	1530	1522	1533	1573	1579	1586	1570	1.022697	-0.023608	4.888313	0.360703	0.031203	1.105393	1.927785	1.239296
1594	1529	1531	1523	1534	1574	1580	1587	1571	0.123034	0.128135	1.007866	0.67838	0.399233	0.224139	0.283144	0.230387
1595	1530	1532	1524	1535	1575	1581	1588	1572	0.447433	0.045958	0.211575	0.79001	-0.008965	0.124648	0.062713	0.027715
1596	1531	1533	1525	1536	1576	1582	1589	1573	1.015094	0.073507	0.700921	0.400916	0.278741	1.940765	1.124763	1.422757
1597	1532	1534	1526	1537	1577	1583	1590	1574	1.273577	0.342973	0.782879	0.378264	0.170623	0.728996	1.16363	1.017697
1598	1533	1535	1527	1538	1578	1584	1591	1575	1.042696	0.035411	0.555844	0.441099	0.36656	0.398199	0.264338	0.658553
1599	1534	1536	1528	1539	1579	1585	1592	1576	1.217573	0.667312	0.860061	0.115232	-0.17404	0.659019	0.912301	0.692692
1600	1535	1537	1529	1540	1580	1586	1593	1577	2.507711	1.544208	6.891417	1.70897	0.318101	1.220936	1.329761	1.04713
1601	1536	1538	1530	1541	1581	1587	1594	1578	2.382122	0.421992	0.59782	2.047518	0.330985	1.244379	0.829986	0.994017
1602	1537	1539	1531	1542	1582	1588	1595	1579	1.952203	0.654054	0.90061	0.859445	0.448529	2.048465	1.171319	1.940043
1603	1538	1540	1532	1543	1583	1589	1596	1580	1.714019	0.188349	0.782686	0.409059	1.005041	2.101926	1.4057	1.315991
1604	1539	1541	1533	1544	1584	1590	1597	1581	1.243513	0.178033	1.400357	0.755935	1.264396	2.080233	1.528876	1.506033
1605	1540	1542	1534	1545	1585	1591	1598	1582	2.779862	0.670563	0.300627	0.108922	0.922453	1.464882	2.053097	2.140654
1606	1541	1543	1535	1546	1586	1592	1599	1583	1.176207	0.274378	0.928683	0.335475	1.019964	1.449704	1.57197	1.549967
1607	1542	1544	1536	1547	1587	1593	1600	1584	0.063575	0.682625	0.544123	0.987438	2.159245	1.143548	1.014737	0.442095
1608	1543	1545	1537	1548	1588	1594	1601	1585	2.144247	1.327161	0.470631	1.672142	2.125797	1.182017	1.595812	1.057402
1609	1544	1546	1538	1549	1589	1595	1602	1586	0.440124	0.188625	0.355229	0.052067	1.709619	0.315512	0.296062	0.388531
1610	1545	1547	1539	1550	1590	1596	1603	1587	0.141715	1.358911	0.786659	1.46387	2.496039	0.782612	0.48138	0.331926
1611	1546	1548	1540	1551	1591	1597	1604	1588	2.015282	0.380032	0.380673	0.049208	0.013863	0.123884	0.038203	0.078556
1612	1547	1549	1541	1552	1592	1598	1605	1589	0.632376	0.329427	0.055818	0.337723	0.323462	0.386881	0.403993	0.621322
1613	1548	1550	1542	1553	1593	1599	1606	1590	2.346197	0.24738	0.115685	0.178194	0.532031	0.391764	0.455291	0.267897
1614	1549	1551	1543	1554	1594	1600	1607	1591	1.818896	0.008561	0.551222	0.147842	0.246987	0.616725	0.565001	0.485858
1615	1550	1552	1544	1555	1595	1601	1608	1592	0.30297	0.060077	0.11297	0.140795	0.704385	-0.00528	0.115526	0.063576
1616	1551	1553	1545	1556	1596	1602	1609	1593	0.241457	0.622645	0.019264	0.042396	0.30054	0.362071	0.137032	0.22305
1617	1552	1554	1546	1557	1597	1603	1610	1594	0.043131	0.026153	0.268345	0.020048	0.33223	0.41253	0.572744	0.438456
1618	1553	1555	1547	1558	1598	1604	1611	1595	0.286115	0.222949	0.626159	0.094405	0.059937	1.426548	1.193221	0.884333
1619	1554	1556	1548	1559	1599	1605	1612	1596	0.1897	-0.013203	0.025248	0.893797	0.116811	1.333107	1.195694	1.596622
1620	1555	1557	1549	1560	1600	1606	1613	1597	0.768501	0.068238	0.022563	1.609014	0.21018	0.074633	0.120558	0.098423
1621	1556	1558	1550	1561	1601	1607	1614	1598	0.011101	0.184971	0.067644	1.278289	0.153708	0.292436	0.265366	0.418961
1622	1557	1559	1551	1562	1602	1608	1615	1599	-0.018478	0.147022	0.215954	0.674864	0.76232	0.027396	0.049917	0.02908
1623	1558	1560	1552	1563	1603	1609	1616	1600	0.111129	-0.015228	1.82855	0.10499	0.24095	0.012339	0.105434	0.071753
1624	1559	1561	1553	1564	1604	1610	1617	1601	0.16413	0.203293	2.663685	0.736276	1.294561	0.406382	0.426011	0.624569
1625	1560	1562	1554	1565	1605	1611	1618	1602	1.145712	0.111484	1.338503	1.681002	1.291741	0.704054	0.506326	0.627351
1626	1561	1563	1555	1566	1606	1612	1619	1603	0.954558	0.038297	0.774891	0.425815	0.888518	0.292079	0.031894	0.002389
1627	1562	1564	1556	1567	1607	1613	1620	1604	0.269811	0.298963	1.343202	1.659607	1.611244	0.142899	0.160095	0.402583
1628	1563	1565	1557	1568	1608	1614	1621	1605	1.657582	0.106599	1.105757	1.689205	1.668617	0.752684	0.784403	0.721573
1629	1564	1566	1558	1569	1609	1615	1622	1606	0.181351	0.011601	0.53473	0.081816	0.96885	0.226066	0.401468	0.210278
1630	1565	1567	1559	1570	1610	1616	1623	1607	0.955531	0.000554	0.994493	0.143848	1.781591	0.320959	0.137565	0.103131
1631	1566	1568	1560	1571	1611	1617	1624	1608	0.984765	0.757161	0.63115	0.869918	0.711681	0.475202	0.300614	0.396092
1632	1567	1569	1561	1572	1612	1618	1625	1609	1.998072	1.632903	1.938716	1.429938	0.978895	0.238129	0.3012	0.343827
1633	1568	1570	1562	1573	1613	1619	1626	1610	1.427438	1.832053	2.819538	1.883304	0.918819	0.283879	0.284054	0.270659
1634	1569	1571	1563	1574	1614	1620	1627	1611	0.253234	0.199091	0.372366	0.234487	0.49374	0.214795	0.196511	0.070437
1635	1570	1572	1564	1575	1615	1621	1628	1612	0.35186	0.400004	0.279808	0.038076	0.190869	0.169161	0.166291	0.248306
1636	1571	1573	1565	1576	1616	1622	1629	1613	0.048692	0.180229	0.154112	0.094657	0.008522	0.082462	0.057328	0.0616
1637	1572	1574	1566	1577	1617	1623	1630	1614	0.255179	0.069842	0.087741	0.207511	0.16352	-0.071667	-0.010752	-0.008048
1638	1573	1575	1567	1578	1618	1624	1631	1615	0.050741	0.378248	0.030813	-0.03253	0.080198	0.087742	0.068374	0.021162
1639	1574	1576	1568	1579	1619	1625	1632	1616	0.754316	0.504819	0.298309	0.069473	0.310111	-0.008347	0.067962	0.043807
1640	1575	1577	1569	1580	1620	1626	1633	1617	0.191843	0.910239	0.064577	1.850577	0.502198	0.154042	0.056639	0.12105
1641	1576	1578	1570	1581	1621	1627	1634	1618	0.953492	2.034284	0.4631	1.555823	0.774715	0.131336	0.114861	0.087626
1642	1577	1579	1571	1582	1622	1628	1635	1619	0.326233	0.597831	0.374422	1.668127	0.656169	0.194026	0.176402	0.118358
1643	1578	1580	1572	1583	1623	1629	1636	1620	0.40198	1.174008	0.445691	0.433398	1.110149	0.262486	0.054702	0.174332
1644	1579	1581	1573	1584	1624	1630	1637	1621	0.070989	-0.03033	0.068061	-0.006108	0.161557	-0.040921	0.074104	-0.034902
1645	1580	1582	1574	1585	1625	1631	1638	1622	0.046247	0.124362	0.016565	0.013753	0.513406	0.392199	0.413363	0.391857
1646	1581	1583	1575	1586	1626	1632	1639	1623	0.075288	-0.000671	0.032233	0.000914	0.09954	0.362577	0.323667	0.238529
1647	1582	1584	1576	1587	1627	1633	1640	1624	0.836152	0.065474	0.512527	0.476934	0.139941	-0.096614	-0.084596	-0.076322
1648	1583	1585	1577	1588	1628	1634	1641	1625	-0.000875	0.00119	0.031183	0.056117	0.050497	0.492281	0.587422	0.499052
1649	1584	1586	1578	1589	1629	1635	1642	1626	0.59682	0.050302	0.174944	0.579723	0.150701	-0.055431	0.006449	0.226338
1650	1585	1587	1579	1590	1630	1636	1643	1627	0.22092	0.248246	0.029373	0.096072	0.42308	0.45116	0.369531	0.322878
1651	1586	1588	1580	1591	1631	1637	1644	1628	0.184833	0.215475	0.054346	-0.040304	0.198911	0.256059	0.279521	0.154052
1652	1587	1589	1581	1592	1632	1638	1645	1629	0.103964	0.271515	0.031784	0.059726	0.847312	0.403575	0.23691	0.255803
1653	1588	1590	1582	1593	1633	1639	1646	1630	0.123575	0.862015	1.512484	0.681734	0.399127	1.206704	1.580877	1.18617
1654	1589	1591	1583	1594	1634	1640	1647	1631	0.005534	0.27234	0.532741	0.259882	-0.006433	-0.163314	0.115393	-0.007019
1655	1590	1592	1584	1595	1635	1641	1648	1632	0.236555	0.211808	0.136933	0.229992	0.223132	0.24565	0.121183	0.095165
1656	1591	1593	1585	1596	1636	1642	1649	1633	0.074741	0.677145	0.171249	0.475636	0.185916	-0.074595	-0.074802	0.081029
1657	1592	1594	1586	1597	1637	1643	1650	1634	0.098477	0.221307	0.064598	0.111398	0.24514	-0.06896	-0.117765	0.342303
1658	1593	1595	1587	1598	1638	1644	1651	1635	0.160325	0.130497	0.017876	0.070428	0.331781	0.076127	0.086216	0.106432
1659	1594	1596	1588	1599	1639	1645	1652	1636	0.06934	-0.0065	-0.008385	0.069741	0.018416	-0.046394	-0.100886	0.062272
1660	1595	1597	1589	1600	1640	1646	1653	1637	0.414896	0.112928	0.022442	0.165236	0.175124	0.509433	0.385233	0.420266
1661	1596	1598	1590	1601	1641	1647	1654	1638	-0.064109	0.04372	0.128871	0.05188	0.731367	0.215148	0.325249	0.255432
1662	1597	1599	1591	1602	1642	1648	1655	1639	0.11102	0.19969	0.381219	0.008872	0.40696	0.164669	0.644734	0.361276
1663	1598	1600	1592	1603	1643	1649	1656	1640	-0.007066	0.028615	0.104583	-0.015797	0.091478	0.465155	0.468996	0.301484
1664	1599	1601	1593	1604	1644	1650	1657	1641	0.182107	0.104161	0.628246	0.051167	0.159112	0.636464	0.738808	0.717782
1665	1600	1602	1594	1605	1645	1651	1658	1642	0.122751	0.196581	0.257672	0.062901	0.071965	0.176452	0.152834	0.161595
1666	1601	1603	1595	1606	1646	1652	1659	1643	0.30041	0.32231	0.328971	0.038164	0.013203	0.092889	0.077815	0.08528
1667	1602	1604	1596	1607	1647	1653	1660	1644	0.004981	0.170443	0.324968	-0.001053	0.151324	0.054138	0.066326	0.104069
1668	1603	1605	1597	1608	1648	1654	1661	1645	0.380802	1.428307	1.091307	0.405237	0.070898	0.244396	0.138133	0.213005
1669	1604	1606	1598	1609	1649	1655	1662	1646	0.027953	0.040275	0.168496	-0.034197	0.078038	-0.059543	0.022092	0.082102
1670	1605	1607	1599	1610	1650	1656	1663	1647	-0.042192	0.350296	0.211993	0.060312	0.226493	0.00675	0.119438	0.119461
1671	1606	1608	1600	1611	1651	1657	1664	1648	0.370152	0.220607	0.393711	0.075395	0.696553	0.838019	0.87735	1.163677
1672	1607	1609	1601	1612	1652	1658	1665	1649	0.328959	0.56929	1.311202	0.15408	0.917463	0.482178	0.521468	0.072504
1673	1608	1610	1602	1613	1653	1659	1666	1650	-0.056881	0.224605	0.271327	0.112272	0.903173	0.269263	0.463473	0.413289
1674	1609	1611	1603	1614	1654	1660	1667	1651	0.430799	0.778735	0.361786	0.367197	0.886313	1.094409	0.887498	0.656812
1675	1610	1612	1604	1615	1655	1661	1668	1652	1.303189	0.027438	1.220942	0.052012	0.685031	0.232681	0.327553	0.277377
1676	1611	1613	1605	1616	1656	1662	1669	1653	0.189423	0.038853	0.87304	0.027604	0.663713	0.099287	-0.026021	0.221315
1677	1612	1614	1606	1617	1657	1663	1670	1654	1.240489	0.080455	1.053758	0.459736	-999	0.084876	0.197878	0.164561
1678	1613	1615	1607	1618	1658	1664	1671	1655	0.312346	0.200146	0.606165	0.199976	0.768023	0.222124	0.270301	0.287643
1679	1614	1616	1608	1619	1659	1665	1672	1656	0.692236	0.175251	0.753646	0.154577	0.540091	0.209648	0.056987	0.117949
1680	1615	1617	1609	1620	1660	1666	1673	1657	0.66249	1.114707	0.908155	0.965332	0.963475	0.358817	0.384681	0.313191
1681	1616	1618	1610	1621	1661	1667	1674	1658	0.417874	0.652691	0.267829	1.136166	0.767476	0.336867	0.265497	0.325623
1682	1617	1619	1611	1622	1662	1668	1675	1659	0.328458	0.105527	0.953955	2.24871	0.376871	0.109223	0.09633	0.166711
1683	1618	1620	1612	1623	1663	1669	1676	1660	1.506428	1.186085	0.780682	1.907723	0.064178	-0.036604	-0.071295	-0.005513
1684	1619	1621	1613	1624	1664	1670	1677	1661	0.89312	0.341148	0.217417	1.041121	0.152071	0.081939	0.058618	0.337925
1685	1620	1622	1614	1625	1665	1671	1678	1662	0.665004	0.957335	0.19137	0.24064	-999	0.380382	0.225476	0.081189
1686	1621	1623	1615	1626	1666	1672	1679	1663	2.286802	0.829139	0.422639	0.181904	0.640292	0.714898	0.604186	0.700343
1687	1622	1624	1616	1627	1667	1673	1680	1664	0.644792	0.77041	0.565764	0.564201	0.686421	0.175682	0.0172	-0.095383
1688	1623	1625	1617	1628	1668	1674	1681	1665	0.187553	1.463069	0.020519	0.875806	0.766713	0.937873	0.790094	0.854713
1689	1624	1626	1618	1629	1669	1675	1682	1666	0.078421	1.437558	0.330055	0.140383	0.461412	0.90007	0.872344	0.464663
1690	1625	1627	1619	1630	1670	1676	1683	1667	0.13983	0.141669	0.250759	1.11558	0.370404	0.178262	0.122679	0.163362
1691	1626	1628	1620	1631	1671	1677	1684	1668	0.242457	0.330724	0.516317	0.416512	0.262434	0.364906	0.194886	0.258718
1692	1627	1629	1621	1632	1672	1678	1685	1669	0.148854	0.609572	1.460959	0.216191	0.346485	0.346991	0.412354	0.382885
1693	1628	1630	1622	1633	1673	1679	1686	1670	0.380971	1.17082	1.788691	0.578384	1.20378	0.844045	0.986412	1.38968
1694	1629	1631	1623	1634	1674	1680	1687	1671	0.239364	1.25055	1.668787	0.630352	0.899715	0.727838	0.901719	0.913548
1695	1630	1632	1624	1635	1675	1681	1688	1672	0.210099	1.419804	0.630817	0.106118	0.724848	0.50132	0.546533	0.56063
1696	1631	1633	1625	1636	1676	1682	1689	1673	0.11854	1.404117	0.818953	0.529799	-0.068062	-0.072533	0.373256	0.223416
1697	1632	1634	1626	1637	1677	1683	1690	1674	1.209221	1.593528	0.471135	1.016593	0.537689	0.089713	0.300871	0.216211
1698	1633	1635	1627	1638	1678	1684	1691	1675	0.34239	1.230695	0.17403	1.169301	0.126529	0.180824	0.323509	0.498974
1699	1634	1636	1628	1639	1679	1685	1692	1676	0.535587	0.603824	0.497264	1.624869	0.259251	0.211361	0.298904	0.278838
1700	1635	1637	1629	1640	1680	1686	1693	1677	0.3181	1.163548	0.74492	2.390566	1.143827	2.051488	2.091368	1.574503
1701	1636	1638	1630	1641	1681	1687	1694	1678	0.258429	0.600986	0.828163	0.435602	0.403861	0.399816	0.446946	0.218006
1702	1637	1639	1631	1642	1682	1688	1695	1679	0.617268	0.453383	0.254161	2.364893	0.399727	0.98976	0.992426	0.586154
1703	1638	1640	1632	1643	1683	1689	1696	1680	1.613643	0.910702	1.103614	0.110959	0.519748	0.203819	0.210674	0.360962
1704	1639	1641	1633	1644	1684	1690	1697	1681	0.561511	0.530629	0.235841	0.412565	0.259126	0.194426	0.417896	0.519348
1705	1640	1642	1634	1645	1685	1691	1698	1682	0.087515	0.357308	0.005799	0.119651	-0.031123	0.07032	0.009613	0.023085
1706	1641	1643	1635	1646	1686	1692	1699	1683	0.26005	0.828893	0.018718	0.123289	0.258215	0.879192	1.054092	1.223362
1707	1642	1644	1636	1647	1687	1693	1700	1684	0.244513	1.364379	0.006618	0.283848	0.355001	0.369769	0.264954	0.481792
1708	1643	1645	1637	1648	1688	1694	1701	1685	0.31992	0.354648	-0.020917	0.571605	0.40202	0.378439	0.652131	0.616935
1709	1644	1646	1638	1649	1689	1695	1702	1686	0.02677	1.124757	0.116637	0.232575	1.14852	0.255003	0.324949	0.374743
1710	1645	1647	1639	1650	1690	1696	1703	1687	0.020109	0.125769	0.118937	0.001801	0.457503	0.210858	0.254079	-0.030301
1711	1646	1648	1640	1651	1691	1697	1704	1688	0.052573	-0.004401	0.233763	0.144859	0.614599	0.722136	0.729018	0.32596
1712	1647	1649	1641	1652	1692	1698	1705	1689	0.033015	-0.02109	0.090594	0.082294	1.191857	0.239285	0.320345	0.515501
1713	1648	1650	1642	1653	1693	1699	1706	1690	0.230963	0.073901	0.384556	0.078965	2.722896	0.862794	1.100545	0.869002
1714	1649	1651	1643	1654	1694	1700	1707	1691	0.80474	0.004651	0.816523	0.515751	1.934056	0.220794	0.148475	0.230859
1715	1650	1652	1644	1655	1695	1701	1708	1692	0.558458	0.089208	0.241186	0.464853	2.103816	0.301915	0.174711	0.135405
1716	1651	1653	1645	1656	1696	1702	1709	1693	0.906129	0.018109	0.653572	0.360196	1.468488	0.056666	0.105599	-0.040071
1717	1652	1654	1646	1657	1697	1703	1710	1694	0.242423	0.449027	0.189526	0.116472	1.184318	0.001533	-0.010966	0.039428
1718	1653	1655	1647	1658	1698	1704	1711	1695	2.43707	0.124229	0.572775	0.198565	0.750924	0.188962	0.385587	-0.015428
1719	1654	1656	1648	1659	1699	1705	1712	1696	0.786841	0.273199	1.028804	0.342079	1.129915	0.427113	0.56594	0.629556
1720	1655	1657	1649	1660	1700	1706	1713	1697	1.77116	0.061849	0.11939	1.416687	1.243012	0.710816	0.728208	0.77123
1721	1656	1658	1650	1661	1701	1707	1714	1698	2.258062	0.031283	0.168472	1.425359	1.262858	1.514603	1.530848	1.670922
1722	1657	1659	1651	1662	1702	1708	1715	1699	1.106418	-0.070198	0.148457	0.178631	0.619162	0.132123	0.093377	0.206166
1723	1658	1660	1652	1663	1703	1709	1716	1700	0.511558	-0.084013	0.104851	0.051507	0.20587	-0.107564	-0.226514	0.044583
1724	1659	1661	1653	1664	1704	1710	1717	1701	1.12924	0.45939	0.064876	0.040544	0.267463	0.12514	0.025568	0.185091
1725	1660	1662	1654	1665	1705	1711	1718	1702	0.240994	0.045716	0.152493	0.18068	0.095518	0.490114	0.38446	0.493448
1726	1661	1663	1655	1666	1706	1712	1719	1703	0.077679	0.030683	0.01207	0.094765	-0.047259	0.157594	0.238172	0.127453
1727	1662	1664	1656	1667	1707	1713	1720	1704	0.040686	-0.049538	0.007222	0.038023	-0.054723	-0.159912	0.062168	-0.041603
1728	1663	1665	1657	1668	1708	1714	1721	1705	0.133157	-0.059359	0.745262	0.303366	-0.01094	0.885484	0.844584	0.853266
1729	1664	1666	1658	1669	1709	1715	1722	1706	0.234791	-0.019651	0.138922	0.117589	0.18429	0.14941	0.082999	0.096904
1730	1665	1667	1659	1670	1710	1716	1723	1707	1.27223	0.318703	1.771698	1.109236	0.612951	1.195689	0.990582	0.846035
1731	1666	1668	1660	1671	1711	1717	1724	1708	0.972176	0.321084	0.577001	0.284486	0.557312	0.497443	0.462858	0.412469
1732	1667	1669	1661	1672	1712	1718	1725	1709	0.607335	0.322831	0.116324	0.099862	0.15281	0.051992	-0.031298	0.025156
1733	1668	1670	1662	1673	1713	1719	1726	1710	0.54134	0.274477	0.25055	0.21412	0.052767	-0.108268	0.023853	-0.085681
1734	1669	1671	1663	1674	1714	1720	1727	1711	0.68721	0.284485	0.121341	0.03789	-0.155775	0.029805	0.101607	-0.020937
1735	1670	1672	1664	1675	1715	1721	1728	1712	1.820501	0.323132	1.20624	0.288594	1.257058	0.107216	0.365573	0.601253
1736	1671	1673	1665	1676	1716	1722	1729	1713	1.743439	1.457542	0.43046	0.178343	1.262279	1.78403	2.688165	1.679433
1737	1672	1674	1666	1677	1717	1723	1730	1714	1.205953	0.434648	-0.008625	0.354196	0.803755	1.364684	1.079177	1.382932
1738	1673	1675	1667	1678	1718	1724	1731	1715	1.018519	0.119169	0.556656	-0.024133	1.033125	1.857943	0.892679	1.666342
1739	1674	1676	1668	1679	1719	1725	1732	1716	1.217796	0.470878	0.09693	-0.072881	0.153138	0.251671	0.211958	0.156477
1740	1675	1677	1669	1680	1720	1726	1733	1717	0.029362	0.1504	0.226377	0.22397	0.062676	-0.109301	0.039573	-0.00311
1741	1676	1678	1670	1681	1721	1727	1734	1718	0.16021	0.309804	1.189357	0.667287	0.075573	0.094465	0.108014	0.27187
1742	1677	1679	1671	1682	1722	1728	1735	1719	0.557987	0.120119	0.470701	1.236343	0.647723	0.950733	0.610792	0.681015
1743	1678	1680	1672	1683	1723	1729	1736	1720	0.570024	0.394166	0.41754	0.509525	0.423959	0.407354	0.414735	0.685915
1744	1679	1681	1673	1684	1724	1730	1737	1721	0.437501	0.293131	0.555449	0.521025	0.391488	0.908396	0.725181	0.999196
1745	1680	1682	1674	1685	1725	1731	1738	1722	1.468647	0.500773	0.312986	0.675942	0.100366	1.098011	0.902014	1.658651
1746	1681	1683	1675	1686	1726	1732	1739	1723	1.375777	0.363626	1.259129	0.19917	0.239493	0.626204	0.331727	0.369695
1747	1682	1684	1676	1687	1727	1733	1740	1724	0.269509	0.233567	0.152279	0.166123	0.099882	0.342777	0.375128	0.297047
1748	1683	1685	1677	1688	1728	1734	1741	1725	0.275759	0.298711	0.758607	-0.002046	0.017768	-0.079705	-0.096892	0.049431
1749	1684	1686	1678	1689	1729	1735	1742	1726	0.079862	0.031674	1.188327	0.121259	0.282993	0.294085	0.37335	0.29679
1750	1685	1687	1679	1690	1730	1736	1743	1727	0.155488	0.453347	0.464073	0.529813	0.618637	0.461416	0.345121	0.520571
1751	1686	1688	1680	1691	1731	1737	1744	1728	0.226985	0.098996	0.014911	0.465949	0.020356	0.230457	0.245402	0.232543
1752	1687	1689	1681	1692	1732	1738	1745	1729	0.704784	0.076286	0.722089	0.435633	0.11017	0.350491	0.267993	0.261721
1753	1688	1690	1682	1693	1733	1739	1746	1730	0.352182	0.915148	0.5532	0.317106	0.2333	0.17275	0.209236	0.008076
1754	1689	1691	1683	1694	1734	1740	1747	1731	0.046907	0.029696	0.040945	0.046139	0.187487	0.036963	0.107005	0.121018
1755	1690	1692	1684	1695	1735	1741	1748	1732	2.46477	0.617147	0.037009	0.058964	-0.134769	-0.022365	0.030157	-0.100595
1756	1691	1693	1685	1696	1736	1742	1749	1733	0.595437	0.160794	0.039245	0.089578	-0.062041	0.235231	0.312898	0.118189
1757	1692	1694	1686	1697	1737	1743	1750	1734	0.249881	0.249026	0.27403	0.043695	-0.132951	-0.13031	-0.173163	0.009121
1758	1693	1695	1687	1698	1738	1744	1751	1735	0.779294	1.278356	1.336085	0.555605	-0.220699	0.764686	0.687369	0.562523
1759	1694	1696	1688	1699	1739	1745	1752	1736	0.524536	0.807092	0.574472	0.483406	-0.14189	0.558193	0.309456	0.334027
1760	1695	1697	1689	1700	1740	1746	1753	1737	0.347771	0.040533	0.191403	-0.002181	-0.175121	0.122489	0.207431	0.15495
1761	1696	1698	1690	1701	1741	1747	1754	1738	0.729755	1.479893	0.816957	1.556858	-0.17521	0.241973	0.066202	0.12816
1762	1697	1699	1691	1702	1742	1748	1755	1739	0.199291	0.141523	0.240867	0.018188	-0.070821	0.544346	0.66802	0.510867
1763	1698	1700	1692	1703	1743	1749	1756	1740	0.902094	0.050431	0.784156	0.339839	0.090084	-999	0.627096	0.562906
1764	1699	1701	1693	1704	1744	1750	1757	1741	1.27767	0.166563	0.163633	-0.027902	-0.133797	0.007169	0.058223	0.061814
1765	1700	1702	1694	1705	1745	1751	1758	1742	0.291022	0.074999	0.976318	0.140358	-0.059567	0.481021	0.434862	0.286984
1766	1701	1703	1695	1706	1746	1752	1759	1743	0.88629	1.165652	1.208797	-0.137442	-0.011952	0.483658	0.618531	0.695487
1767	1702	1704	1696	1707	1747	1753	1760	1744	1.331514	1.364286	0.384449	-0.165689	0.168704	0.697318	0.743136	0.881959
1768	1703	1705	1697	1708	1748	1754	1761	1745	1.290101	1.879075	0.094171	-0.057348	0.099857	0.929933	0.726434	0.752757
1769	1704	1706	1698	1709	1749	1755	1762	1746	0.010634	0.126888	0.227319	0.130089	0.67313	0.339347	0.373953	0.349856
1770	1705	1707	1699	1710	1750	1756	1763	1747	0.134485	0.626863	-0.020658	-0.049397	0.886828	0.478114	0.468315	0.259044
1771	1706	1708	1700	1711	1751	1757	1764	1748	0.149372	-0.027637	0.105288	0.134813	0.210931	0.268063	0.292803	0.206024
1772	1707	1709	1701	1712	1752	1758	1765	1749	0.059158	-0.025573	0.003566	0.044849	-0.021803	0.102411	0.190486	0.117797
1773	1708	1710	1702	1713	1753	1759	1766	1750	0.455336	0.028109	0.9628	0.444749	-0.072123	2.017199	0.528941	2.040709
1774	1709	1711	1703	1714	1754	1760	1767	1751	0.014096	0.025118	0.079687	0.052028	-0.031505	-0.001671	-0.016169	0.008915
1775	1710	1712	1704	1715	1755	1761	1768	1752	0.114746	0.465166	0.249551	0.108067	0.122063	0.43068	0.310319	0.309498
1776	1711	1713	1705	1716	1756	1762	1769	1753	0.45327	0.542498	0.290857	0.206673	0.021371	0.363907	0.466558	0.390095
1777	1712	1714	1706	1717	1757	1763	1770	1754	0.653033	0.82405	0.661696	0.768927	0.029361	0.483713	0.545447	0.781328
1778	1713	1715	1707	1718	1758	1764	1771	1755	0.222344	1.280875	0.47539	1.538263	0.353892	0.059729	-0.013663	-0.069473
1779	1714	1716	1708	1719	1759	1765	1772	1756	0.0281	0.198905	0.052044	0.122112	1.01806	0.262573	0.076955	0.412474
1780	1715	1717	1709	1720	1760	1766	1773	1757	0.273346	0.291614	0.169021	0.068753	1.688072	0.750573	0.798033	0.877564
1781	1716	1718	1710	1721	1761	1767	1774	1758	0.50204	1.03684	1.244373	0.258497	2.350613	0.457562	0.507515	0.543553
1782	1717	1719	1711	1722	1762	1768	1775	1759	0.004703	0.772797	0.186747	0.400123	-0.076671	0.065278	0.047582	-0.074475
1783	1718	1720	1712	1723	1763	1769	1776	1760	0.233013	1.7806	0.765166	0.024573	0.104674	0.247928	0.110334	0.062261
1784	1719	1721	1713	1724	1764	1770	1777	1761	0.859576	1.24977	0.274337	0.091644	0.02944	0.207218	0.235804	0.107885
1785	1720	1722	1714	1725	1765	1771	1778	1762	0.342333	0.843081	0.345198	0.052516	-0.05786	0.269504	0.237767	0.141636
1786	1721	1723	1715	1726	1766	1772	1779	1763	0.306966	0.101658	0.292316	0.103042	0.09735	0.266454	0.293314	0.391265
1787	1722	1724	1716	1727	1767	1773	1780	1764	0.179011	0.32766	0.163427	-0.016902	0.003961	-0.090212	-0.173967	-0.093108
1788	1723	1725	1717	1728	1768	1774	1781	1765	0.357949	0.278985	0.32451	0.007078	0.068593	0.216714	-0.010382	0.122622
1789	1724	1726	1718	1729	1769	1775	1782	1766	0.160815	0.32797	1.89395	-0.022029	-0.234912	0.011137	-0.018986	-0.038876
1790	1725	1727	1719	1730	1770	1776	1783	1767	0.40412	0.244854	0.082739	0.019837	0.114517	0.173917	0.24759	0.079491
1791	1726	1728	1720	1731	1771	1777	1784	1768	0.269058	0.026709	0.739424	0.193259	0.278473	0.44859	0.310891	0.376126
1792	1727	1729	1721	1732	1772	1778	1785	1769	0.70471	0.621629	0.328692	-0.012804	1.014751	0.497868	0.506338	0.605495
1793	1728	1730	1722	1733	1773	1779	1786	1770	0.224371	0.035736	0.162872	-0.058501	0.14533	0.380101	0.49607	0.280471
1794	1729	1731	1723	1734	1774	1780	1787	1771	0.187081	-0.00276	0.259732	-0.036663	-0.0085	0.201046	0.266098	0.287926
1795	1730	1732	1724	1735	1775	1781	1788	1772	0.123491	-0.003727	0.21568	0.065583	0.043838	0.729741	0.250842	0.398618
1796	1731	1733	1725	1736	1776	1782	1789	1773	0.185659	-0.020774	0.146238	0.054821	0.010625	0.244385	0.373672	0.236226
1797	1732	1734	1726	1737	1777	1783	1790	1774	0.665517	-0.022939	0.940806	0.361266	0.101823	1.261573	1.357629	1.038858
1798	1733	1735	1727	1738	1778	1784	1791	1775	0.12771	-0.000284	0.292462	0.145595	-0.017613	-0.017867	-0.028915	-0.048547
1799	1734	1736	1728	1739	1779	1785	1792	1776	0.315081	0.038961	0.093336	0.269038	-0.092756	0.036715	-0.012223	0.030573
1800	1735	1737	1729	1740	1780	1786	1793	1777	0.167298	0.058648	0.765258	0.046533	0.038997	0.035052	0.061339	-0.071087
1801	1736	1738	1730	1741	1781	1787	1794	1778	0.388725	0.413865	2.029606	0.484564	0.025673	0.148605	0.194233	0.158782
1802	1737	1739	1731	1742	1782	1788	1795	1779	0.381997	1.051522	0.460477	0.060887	-0.049554	0.042563	0.11591	0.050744
1803	1738	1740	1732	1743	1783	1789	1796	1780	0.224103	0.471247	1.830745	1.228553	0.224374	0.255514	0.174748	0.188225
1804	1739	1741	1733	1744	1784	1790	1797	1781	0.416388	0.544769	1.672193	4.452827	0.176076	0.527222	0.569511	0.361689
1805	1740	1742	1734	1745	1785	1791	1798	1782	0.764221	0.554375	0.547856	4.423481	0.229782	0.848852	0.840734	0.935521
1806	1741	1743	1735	1746	1786	1792	1799	1783	1.065217	0.788082	1.305194	3.583127	0.541137	0.103652	0.142843	0.205012
1807	1742	1744	1736	1747	1787	1793	1800	1784	0.885646	1.746707	0.800754	0.299163	0.318269	-0.009271	-0.039497	-0.045213
1808	1743	1745	1737	1748	1788	1794	1801	1785	0.056205	0.097521	0.092771	0.232439	0.709565	0.166705	0.014774	0.316157
1809	1744	1746	1738	1749	1789	1795	1802	1786	0.199163	0.399987	0.119564	0.188801	1.270434	1.034842	0.826568	0.950434
1810	1745	1747	1739	1750	1790	1796	1803	1787	0.029883	0.606421	0.068765	0.3118	0.783212	4.423562	4.570818	3.575428
1811	1746	1748	1740	1751	1791	1797	1804	1788	0.727139	0.812579	0.195043	0.896135	0.474407	0.414563	0.538256	0.529265
1812	1747	1749	1741	1752	1792	1798	1805	1789	0.52325	0.227422	0.475926	0.568864	0.193518	0.711817	0.247278	0.136991
1813	1748	1750	1742	1753	1793	1799	1806	1790	0.507146	0.454068	0.942469	0.042815	0.505012	0.623896	0.599745	0.754402
1814	1749	1751	1743	1754	1794	1800	1807	1791	0.39264	0.576175	1.130383	0.432992	0.820467	1.665088	1.464175	1.677218
1815	1750	1752	1744	1755	1795	1801	1808	1792	0.403966	0.509026	1.009744	0.372554	1.513837	0.564325	0.525042	0.695181
1816	1751	1753	1745	1756	1796	1802	1809	1793	-0.002457	0.022545	0.134437	0.040831	0.425282	0.099387	0.176185	-0.285255
1817	1752	1754	1746	1757	1797	1803	1810	1794	0.210754	0.721184	0.210714	0.272148	0.561808	0.278714	0.287372	0.427897
1818	1753	1755	1747	1758	1798	1804	1811	1795	0.433273	0.399761	0.46914	0.142249	0.269468	0.125178	-0.051304	-0.033303
1819	1754	1756	1748	1759	1799	1805	1812	1796	0.360233	0.043581	0.042202	0.214844	0.174207	0.047752	0.025267	0.020944
1820	1755	1757	1749	1760	1800	1806	1813	1797	0.526329	0.341116	0.051598	0.654894	0.193019	0.036503	0.042714	0.084521
1821	1756	1758	1750	1761	1801	1807	1814	1798	1.08587	1.17777	0.13472	1.303226	0.417531	0.474939	0.516306	0.481775
1822	1757	1759	1751	1762	1802	1808	1815	1799	1.009661	0.240778	0.104407	0.09252	0.247403	0.374851	0.380631	0.315477
1823	1758	1760	1752	1763	1803	1809	1816	1800	0.851157	0.279182	0.016457	0.268855	0.488476	0.243366	0.356488	0.398715
1824	1759	1761	1753	1764	1804	1810	1817	1801	0.824974	1.034377	0.95783	0.359892	1.20407	0.720056	0.869281	0.705665
1825	1760	1762	1754	1765	1805	1811	1818	1802	0.42127	0.436548	0.369872	1.395298	1.042735	0.690643	0.917433	0.574934
1826	1761	1763	1755	1766	1806	1812	1819	1803	0.365036	0.753985	0.094261	1.480649	0.961569	1.295803	1.323174	0.999068
1827	1762	1764	1756	1767	1807	1813	1820	1804	1.399083	0.366216	0.187861	0.245164	0.330566	0.452615	0.475614	0.34199
1828	1763	1765	1757	1768	1808	1814	1821	1805	0.326184	0.386346	0.590421	1.018167	0.285704	0.349505	0.55009	0.314501
1829	1764	1766	1758	1769	1809	1815	1822	1806	0.661168	1.384832	0.205869	1.186169	0.273064	0.190082	0.361808	0.343716
1830	1765	1767	1759	1770	1810	1816	1823	1807	0.156086	1.505319	0.095144	0.095433	0.670532	0.554758	0.388042	0.308357
1831	1766	1768	1760	1771	1811	1817	1824	1808	0.570718	0.322309	0.477638	1.186995	1.152817	0.966785	1.242758	0.66539
1832	-	-	-	-	1812	1818	1825	1809	-	-	-	-	-999	0.297168	0.387585	0.34997
1833	-	-	-	-	1813	1819	1826	1810	-	-	-	-	0.422846	-0.088154	-0.183128	-0.041482
1834	-	-	-	-	1814	1820	1827	1811	-	-	-	-	0.922101	-0.024148	-0.08452	0.177428
1835	1767	1769	1761	1772	1815	1821	1828	1812	0.453144	0.444317	0.284029	1.819106	0.687296	-0.031021	0.00508	-0.01648
1836	1768	1770	1762	1773	1816	1822	1829	1813	0.469459	0.159321	0.236876	1.056603	0.662259	0.154437	0.134163	0.212617
1837	1769	1771	1763	1774	1817	1823	1830	1814	0.013283	0.14502	0.074194	0.055434	0.506684	-0.030934	-0.135039	-0.153583
1838	1770	1772	1764	1775	1818	1824	1831	1815	0.150808	0.042978	0.124412	0.233855	0.192602	0.137416	0.018849	-0.011672
1839	1771	1773	1765	1776	1819	1825	1832	1816	0.164189	0.925854	0.226047	0.021853	0.466443	0.032681	0.113469	0.281591
1840	1772	1774	1766	1777	1820	1826	1833	1817	0.050605	1.032513	0.045044	-0.058839	-0.000639	-0.041304	-0.097067	-0.066715
1841	1773	1775	1767	1778	1821	1827	1834	1818	0.094334	-0.012922	0.062464	0.026407	0.219705	0.01008	0.116314	0.100943
1842	1774	1776	1768	1779	1822	1828	1835	1819	0.108044	0.868014	0.022288	0.29952	0.138133	-0.069169	-0.138547	-0.02382
1843	1775	1777	1769	1780	1823	1829	1836	1820	0.07916	0.206038	0.02397	0.102103	0.099059	0.078743	0.054935	-0.015782
1844	1776	1778	1770	1781	1824	1830	1837	1821	0.119961	0.173934	0.026005	0.172237	0.167921	-0.051674	-0.024162	-0.106325
1845	1777	1779	1771	1782	1825	1831	1838	1822	0.111908	0.097202	0.040302	0.233047	0.10391	0.021425	-0.051316	0.063332
1846	1778	1780	1772	1783	1826	1832	1839	1823	0.39992	0.05264	0.837304	0.033141	0.201263	0.179919	0.066634	-0.030965
1847	1779	1781	1773	1784	1827	1833	1840	1824	0.504532	0.46543	0.373263	0.44774	0.803098	0.531325	0.465577	0.372456
1848	1780	1782	1774	1785	1828	1834	1841	1825	0.298364	0.085085	0.16573	0.006173	0.75764	0.352373	0.34822	0.328811
1849	1781	1783	1775	1786	1829	1835	1842	1826	0.853785	0.024489	0.462845	0.322586	0.473449	1.031397	0.823072	0.159963
1850	1782	1784	1776	1787	1830	1836	1843	1827	0.967267	0.890789	2.315973	-0.011235	0.663534	0.937248	0.624516	0.963774
1851	1783	1785	1777	1788	1831	1837	1844	1828	1.315085	1.40262	1.00117	0.121788	0.855221	1.22173	1.194069	1.642126
1852	1784	1786	1778	1789	1832	1838	1845	1829	0.277976	1.990404	0.687933	0.878209	0.079006	0.275584	-0.008334	0.219135
1853	1785	1787	1779	1790	1833	1839	1846	1830	0.450825	1.294404	0.241912	1.274216	0.00695	-0.02746	0.052928	0.429644
1854	1786	1788	1780	1791	1834	1840	1847	1831	1.417784	0.418001	0.935333	0.63829	0.283631	0.78128	0.708697	1.282265
1855	1787	1789	1781	1792	1835	1841	1848	1832	1.29022	0.043598	0.895435	0.197547	0.06265	0.738871	0.677437	0.882696
1856	1788	1790	1782	1793	1836	1842	1849	1833	1.533238	0.019133	0.939093	0.275323	0.071652	0.629231	0.61762	0.554173
1857	1789	1791	1783	1794	1837	1843	1850	1834	0.175273	0.270044	0.122052	0.185868	0.01615	-0.002685	-0.136836	-0.090188
1858	1790	1792	1784	1795	1838	1844	1851	1835	1.411871	0.297086	1.395852	0.594371	0.153239	0.197116	0.326948	0.3676
1859	1791	1793	1785	1796	1839	1845	1852	1836	0.686083	0.059599	0.317888	0.337861	0.064601	0.110473	0.108271	0.164464
1860	1792	1794	1786	1797	1840	1846	1853	1837	0.407532	0.074977	0.275787	0.846011	0.14021	0.094096	-0.087565	-0.07621
1861	1793	1795	1787	1798	1841	1847	1854	1838	0.407623	0.020084	0.13036	0.509131	0.46199	-0.051069	0.16465	-0.001242
1862	1794	1796	1788	1799	1842	1848	1855	1839	1.103468	0.345268	0.761556	0.053117	1.28869	0.125278	0.164435	0.202385
1863	1795	1797	1789	1800	1843	1849	1856	1840	1.581405	0.616518	0.749426	0.019938	1.278963	0.596338	0.746357	0.505954
1864	1796	1798	1790	1801	1844	1850	1857	1841	0.441774	0.489194	0.778444	0.236828	0.650492	0.717402	0.950071	0.799192
1865	1797	1799	1791	1802	1845	1851	1858	1842	0.623205	0.197716	1.191803	0.10141	0.150654	0.932378	0.980669	1.097266
1866	1798	1800	1792	1803	1846	1852	1859	1843	1.394887	0.211917	0.147778	0.037778	-0.002975	0.099783	-0.0554	0.010252
1867	1799	1801	1793	1804	1847	1853	1860	1844	0.823229	0.218627	0.033216	0.438045	1.320022	1.629286	1.323049	1.372198
1868	1800	1802	1794	1805	1848	1854	1861	1845	0.345236	0.009859	-999	0.130085	0.647202	1.566686	1.861844	0.386745
1869	1801	1803	1795	1806	1849	1855	1862	1846	0.997251	0.00389	0.019903	0.363098	0.365867	0.578214	0.470669	0.070746
1870	1802	1804	1796	1807	1850	1856	1863	1847	0.396321	0.093928	0.068974	0.811876	0.221632	2.888243	1.972522	0.5603
1871	1803	1805	1797	1808	1851	1857	1864	1848	0.713036	0.30979	0.386569	1.4317	0.107337	1.430848	1.350292	0.594443
1872	1804	1806	1798	1809	1852	1858	1865	1849	0.754298	0.380398	0.283576	0.316121	0.316061	1.517164	1.800195	0.303388
1873	1805	1807	1799	1810	1853	1859	1866	1850	0.392517	0.297067	0.173041	0.159355	0.444338	0.427948	0.473729	1.10828
1874	1806	1808	1800	1811	1854	1860	1867	1851	1.686752	1.65956	2.42721	0.475252	0.778982	1.673074	1.681056	1.295133
1875	1807	1809	1801	1812	1855	1861	1868	1852	0.559276	0.470332	1.064762	0.158844	0.271173	0.86131	1.133378	1.133259
1876	1808	1810	1802	1813	1856	1862	1869	1853	1.011714	0.20419	0.077629	0.054305	0.286298	1.794578	1.110276	0.579971
1877	1809	1811	1803	1814	1857	1863	1870	1854	0.049718	0.167668	0.171745	0.06282	0.873327	1.49286	1.363707	1.049172
1878	1810	1812	1804	1815	1858	1864	1871	1855	0.801297	0.57601	0.766052	0.26773	0.962322	1.459727	0.902441	0.130684
1879	1811	1813	1805	1816	1859	1865	1872	1856	1.273658	0.041467	0.11093	0.075871	2.005531	2.602842	1.969714	2.475492
1880	1812	1814	1806	1817	1860	1866	1873	1857	0.198724	0.524638	2.827497	0.018268	1.753701	1.397767	1.447076	1.141731
1881	1813	1815	1807	1818	1861	1867	1874	1858	0.12938	0.111705	0.33807	0.048506	1.644766	1.63975	1.526583	1.330908
1882	1814	1816	1808	1819	1862	1868	1875	1859	0.060159	0.099807	0.443741	0.370358	0.937846	0.517652	0.7141	0.459039
1883	1815	1817	1809	1820	1863	1869	1876	1860	0.673827	0.105375	0.126886	0.142256	0.898715	1.722698	1.160377	1.168626
1884	1816	1818	1810	1821	1864	1870	1877	1861	0.515026	0.102323	0.208069	0.959288	1.12332	0.921165	1.371712	1.749349
1885	1817	1819	1811	1822	1865	1871	1878	1862	0.953618	0.56084	0.316433	0.826321	0.919742	0.671746	0.571249	0.356149
1886	1818	1820	1812	1823	1866	1872	1879	1863	0.207141	0.855104	0.181595	0.737706	1.053553	0.917569	0.847405	0.672009
1887	1819	1821	1813	1824	1867	1873	1880	1864	1.026332	0.754006	0.021412	0.620935	0.057369	0.073203	0.007787	0.129861
1888	1820	1822	1814	1825	1868	1874	1881	1865	0.422199	0.382936	0.07309	0.732666	0.056894	0.00601	-0.038265	-0.003791
1889	1821	1823	1815	1826	1869	1875	1882	1866	0.726268	0.337935	0.028271	0.662651	-0.062747	0.061595	-0.042145	-0.178108
1890	1822	1824	1816	1827	1870	1876	1883	1867	0.267272	1.489169	0.51954	0.958494	0.251272	0.369145	0.184309	0.256093
1891	1823	1825	1817	1828	1871	1877	1884	1868	1.334642	1.90737	1.281227	1.573647	0.339303	0.292999	0.278704	0.247114
1892	1824	1826	1818	1829	1872	1878	1885	1869	1.303628	0.802617	0.573436	0.775929	0.243066	0.58869	0.760359	0.660301
1893	1825	1827	1819	1830	1873	1879	1886	1870	0.426507	0.945306	0.229874	0.828074	0.290699	0.327085	0.598213	0.348982
1894	1826	1828	1820	1831	1874	1880	1887	1871	0.01722	0.061324	0.078715	0.055164	0.040588	-0.137586	-0.000975	-0.043071
1895	1827	1829	1821	1832	1875	1881	1888	1872	0.570252	1.107799	-0.002795	0.485162	0.360422	0.168676	0.058883	0.365875
1896	1828	1830	1822	1833	1876	1882	1889	1873	0.949306	1.625356	0.0303	1.444687	0.772253	1.232859	1.083289	1.442448
1897	1829	1831	1823	1834	1877	1883	1890	1874	0.468642	0.324558	0.25951	0.692994	0.354489	0.666052	0.623098	0.628741
1898	1830	1832	1824	1835	1878	1884	1891	1875	1.985489	1.443763	1.247713	1.472017	1.494177	1.451635	1.406483	0.928888
1899	1831	1833	1825	1836	1879	1885	1892	1876	0.59845	0.300726	0.344095	1.060208	0.521315	0.077481	0.311701	0.262448
1900	1832	1834	1826	1837	1880	1886	1893	1877	1.15443	0.009983	0.009282	0.316769	0.521782	0.014829	-0.030589	-0.010564
1901	1833	1835	1827	1838	1881	1887	1894	1878	0.158895	0.096643	0.04155	0.739378	0.147707	0.116935	0.041729	0.073037
1902	1834	1836	1828	1839	1882	1888	1895	1879	0.654002	0.023261	0.113244	1.160133	0.169732	0.078493	0.116487	-0.025809
1903	1835	1837	1829	1840	1883	1889	1896	1880	1.067391	1.020775	0.381732	2.040726	0.419579	0.326091	0.383912	0.444479
1904	1836	1838	1830	1841	1884	1890	1897	1881	0.128431	0.568373	0.087673	1.337906	0.316622	0.189221	0.173663	0.334668
1905	1837	1839	1831	1842	1885	1891	1898	1882	0.129385	0.669667	0.05941	0.763803	0.236712	0.555835	0.597566	0.282021
1906	1838	1840	1832	1843	1886	1892	1899	1883	0.016953	-0.019015	0.007873	0.083125	0.046125	-0.059272	-0.079096	-0.004538
1907	1839	1841	1833	1844	1887	1893	1900	1884	0.038229	0.057469	0.040495	0.225239	0.196372	0.059109	0.051935	0.080947
1908	1840	1842	1834	1845	1888	1894	1901	1885	0.151133	0.008794	0.089862	0.047447	0.440759	-0.003818	-0.153346	-0.09706
1909	1841	1843	1835	1846	1889	1895	1902	1886	0.378242	0.693713	0.191904	0.054125	0.444513	0.105713	0.177909	0.274746
1910	1842	1844	1836	1847	1890	1896	1903	1887	0.10082	-0.004496	0.157239	0.310089	0.435549	-0.118817	-0.049591	0.02979
1911	1843	1845	1837	1848	1891	1897	1904	1888	0.330423	0.36699	0.445955	0.306915	0.04968	0.141142	0.145635	0.308452
1912	1844	1846	1838	1849	1892	1898	1905	1889	0.486203	0.217558	0.903095	0.365072	0.031648	0.133859	0.121633	0.06407
1913	1845	1847	1839	1850	1893	1899	1906	1890	0.050327	0.483359	1.295582	0.900954	0.032022	0.485842	0.302648	0.477402
1914	1846	1848	1840	1851	1894	1900	1907	1891	0.081198	1.978652	1.438739	1.15436	0.071844	0.75642	0.709742	0.62981
1915	1847	1849	1841	1852	1895	1901	1908	1892	0.111452	0.892344	0.896914	1.287944	0.031666	0.389103	0.276589	0.142411
1916	1848	1850	1842	1853	1896	1902	1909	1893	0.077439	0.674772	0.039754	0.869093	0.022836	-0.036316	0.054607	-0.000102
1917	1849	1851	1843	1854	1897	1903	1910	1894	0.741119	0.263279	0.000794	0.554831	0.166944	0.615419	0.719123	0.215439
1918	1850	1852	1844	1855	1898	1904	1911	1895	1.258267	0.01978	0.143365	0.137337	0.334382	0.057991	-0.084736	-0.007949
1919	1851	1853	1845	1856	1899	1905	1912	1896	0.386662	0.128895	0.269806	0.008517	0.256226	0.144706	0.0161	0.133996
1920	1852	1854	1846	1857	1900	1906	1913	1897	0.79457	1.339057	0.088847	0.04295	0.415182	0.487791	0.608293	0.525605
1921	1853	1855	1847	1858	1901	1907	1914	1898	1.125834	0.858278	0.548903	-0.031628	0.733103	0.802129	0.42652	0.860871
1922	1854	1856	1848	1859	1902	1908	1915	1899	1.113653	2.089956	0.073734	-0.03536	0.20694	0.321299	-0.024572	-0.309536
1923	1855	1857	1849	1860	1903	1909	1916	1900	0.234818	1.258982	0.897219	0.169721	1.057368	0.909042	0.932185	1.035188
1924	1856	1858	1850	1861	1904	1910	1917	1901	0.438108	0.478638	0.500118	0.324345	0.581431	0.272247	0.420419	0.526906
1925	1857	1859	1851	1862	1905	1911	1918	1902	1.178882	0.050038	1.802717	0.602522	0.121602	0.110285	0.001164	0.118538
1926	1858	1860	1852	1863	1906	1912	1919	1903	1.524436	0.169461	1.773876	0.569505	0.584827	1.436999	1.229271	1.103597
1927	1859	1861	1853	1864	1907	1913	1920	1904	0.999398	0.595322	1.36012	0.981011	0.431775	0.712211	0.634213	0.681724
1928	1860	1862	1854	1865	1908	1914	1921	1905	0.24149	-0.016724	2.234879	1.054522	0.299183	0.575704	0.659705	0.573904
1929	1861	1863	1855	1866	1909	1915	1922	1906	0.533292	0.341258	0.826863	0.736287	0.330427	0.505561	0.410454	0.227071
1930	1862	1864	1856	1867	1910	1916	1923	1907	0.223145	0.598695	0.467943	0.621169	0.632113	0.913273	0.738661	1.030864
1931	1863	1865	1857	1868	1911	1917	1924	1908	1.225949	1.820416	3.123803	1.947453	0.582809	1.756901	0.692614	1.313766
1932	1864	1866	1858	1869	1912	1918	1925	1909	0.203453	0.342944	1.25028	1.023141	0.197173	0.651877	0.716209	0.657368
1933	1865	1867	1859	1870	1913	1919	1926	1910	2.141837	0.929873	2.557283	1.461545	0.105526	1.233823	1.099675	1.501813
1934	1866	1868	1860	1871	1914	1920	1927	1911	1.546968	0.326435	2.298566	-0.016124	-0.0131	0.015708	-0.008068	-0.065059
1935	1867	1869	1861	1872	1915	1921	1928	1912	0.386789	0.965292	1.476795	0.081724	-0.003375	-0.21031	-0.079544	-0.132311
1936	1868	1870	1862	1873	1916	1922	1929	1913	0.271404	1.236744	0.320022	0.276501	0.113752	-0.145841	-0.150077	0.038332
1937	1869	1871	1863	1874	1917	1923	1930	1914	0.115601	0.115989	-0.018747	0.158951	0.025332	-0.032233	0.001767	-0.044381
1938	1870	1872	1864	1875	1918	1924	1931	1915	0.157926	0.119601	0.080577	0.049513	0.310624	-0.023077	0.100883	-0.003218
1939	1871	1873	1865	1876	1919	1925	1932	1916	0.061077	0.024355	-0.00218	-0.001828	0.090083	-0.04068	-0.067471	0.03258
1940	1872	1874	1866	1877	1920	1926	1933	1917	0.351356	1.400862	0.202809	0.438897	0.340641	0.075063	0.171154	0.066812
1941	1873	1875	1867	1878	1921	1927	1934	1918	0.120468	0.790623	0.769877	0.696397	0.565302	0.239345	0.208162	0.366933
1942	1874	1876	1868	1879	1922	1928	1935	1919	0.382233	0.748456	0.377645	0.421166	1.345984	0.826156	0.442123	0.630508
1943	1875	1877	1869	1880	1923	1929	1936	1920	0.117992	1.059577	0.513391	0.469727	0.750974	0.348243	0.405585	0.242877
1944	1876	1878	1870	1881	1924	1930	1937	1921	0.02828	1.750751	1.305073	1.161442	0.628274	0.239611	0.440133	0.271573
1945	1877	1879	1871	1882	1925	1931	1938	1922	0.220918	0.464394	0.470439	0.345941	0.564611	0.231341	0.413669	0.408894
1946	1878	1880	1872	1883	1926	1932	1939	1923	0.023965	0.705763	0.020262	1.36545	1.34037	2.171865	1.348502	0.998505
1947	1879	1881	1873	1884	1927	1933	1940	1924	0.106998	-0.039835	-0.008248	-0.024824	0.133786	0.313607	0.201949	0.477098
1948	1880	1882	1874	1885	1928	1934	1941	1925	0.237976	-0.034115	0.0066	0.118721	0.148074	1.31668	1.325117	1.408728
1949	1881	1883	1875	1886	1929	1935	1942	1926	0.847854	-0.027307	0.062391	0.469658	0.146286	0.433504	0.386947	0.259634
1950	1882	1884	1876	1887	1930	1936	1943	1927	1.290515	-0.194001	-0.00419	0.189519	0.051282	0.013513	0.027841	-0.01895
1951	1883	1885	1877	1888	1931	1937	1944	1928	0.642186	0.007999	0.005153	0.066125	-0.362487	0.111477	0.112244	0.001067
1952	1884	1886	1878	1889	1932	1938	1945	1929	0.932504	0.878662	0.024565	0.752227	0.701958	4.78154	3.724788	4.234738
1953	1885	1887	1879	1890	1933	1939	1946	1930	0.228927	0.272767	-0.007405	0.135598	0.618344	0.074715	0.014397	0.279936
1954	1886	1888	1880	1891	1934	1940	1947	1931	0.043073	0.115303	-0.000293	0.153652	0.457562	0.09717	0.019051	-0.039487
1955	1887	1889	1881	1892	1935	1941	1948	1932	0.001702	0.079413	-0.016307	0.232831	-0.022596	-0.01183	-0.115727	-0.084294
1956	1888	1890	1882	1893	1936	1942	1949	1933	0.173532	1.016763	0.084356	0.687646	0.990871	0.167832	0.15259	0.055632
1957	1889	1891	1883	1894	1937	1943	1950	1934	0.33765	0.697189	0.028559	0.632777	0.938157	0.020832	-0.170284	-0.000834
1958	1890	1892	1884	1895	1938	1944	1951	1935	0.431806	0.102959	0.091873	0.67105	0.770812	0.365143	0.381479	0.594144
1959	1891	1893	1885	1896	1939	1945	1952	1936	0.447586	1.181926	0.469536	0.039176	0.849056	0.711491	0.598871	0.749326
1960	1892	1894	1886	1897	1940	1946	1953	1937	0.457309	2.984826	21.736546	0.096387	0.568765	0.839587	0.475956	1.012125
1961	1893	1895	1887	1898	1941	1947	1954	1938	0.272182	2.038744	0.470108	0.366206	0.15399	0.04492	0.036776	0.170938
1962	1894	1896	1888	1899	1942	1948	1955	1939	0.030848	3.040845	0.508837	0.400481	0.701342	1.545697	0.91425	0.346717
1963	1895	1897	1889	1900	1943	1949	1956	1940	0.459666	3.619577	0.398973	0.420911	0.896233	0.873204	0.960827	0.903893
1964	1896	1898	1890	1901	1944	1950	1957	1941	0.169867	0.517811	0.085623	0.12095	-0.028777	-0.058576	0.268791	0.535146
1965	1897	1899	1891	1902	1945	1951	1958	1942	1.037849	1.568253	0.082204	0.541443	0.480382	0.895122	0.747518	0.73115
1966	1898	1900	1892	1903	1946	1952	1959	1943	0.382803	2.743317	0.332928	0.634416	0.068031	0.047433	0.201957	0.157598
1967	1899	1901	1893	1904	1947	1953	1960	1944	0.025617	0.082148	0.979277	1.052867	-0.103566	-0.044979	0.088617	0.076982
1968	1900	1902	1894	1905	1948	1954	1961	1945	0.059596	1.515418	0.762289	1.063762	-0.034166	0.071219	0.12914	0.158175
1969	1901	1903	1895	1906	1949	1955	1962	1946	0.481782	1.051892	1.135221	1.1063	0.390661	0.384309	0.322375	0.342625
1970	1902	1904	1896	1907	1950	1956	1963	1947	0.701024	0.484192	3.506475	0.42757	0.433059	0.532706	0.479539	0.490118
1971	1903	1905	1897	1908	1951	1957	1964	1948	0.230901	0.20835	0.344358	0.893405	0.23467	0.273918	0.316405	0.27374
1972	1904	1906	1898	1909	1952	1958	1965	1949	1.708279	0.507286	0.822478	0.859927	0.167099	0.056904	0.31844	0.217391
1973	1905	1907	1899	1910	1953	1959	1966	1950	0.606551	0.764367	0.013325	0.198798	0.151772	0.41854	0.343979	0.732869
1974	1906	1908	1900	1911	1954	1960	1967	1951	1.378848	0.97531	0.093711	1.332222	0.097082	0.85258	0.958598	0.926432
1975	1907	1909	1901	1912	1955	1961	1968	1952	0.424143	0.939366	0.144481	0.880077	0.228907	0.341683	0.245669	0.79815
1976	1908	1910	1902	1913	1956	1962	1969	1953	0.979264	0.109843	0.15372	1.220862	0.273247	0.404041	0.631768	1.039168
1977	1909	1911	1903	1914	1957	1963	1970	1954	1.140375	1.681026	0.158816	0.60549	0.576349	0.427278	0.361354	0.981014
1978	1910	1912	1904	1915	1958	1964	1971	1955	1.554376	1.218377	0.249785	0.377555	0.802104	0.127251	0.046123	0.229442
1979	1911	1913	1905	1916	1959	1965	1972	1956	1.018199	1.847091	0.436192	1.798501	1.262556	1.010923	0.959695	1.796595
1980	1912	1914	1906	1917	1960	1966	1973	1957	0.310466	0.083053	0.09103	-0.02715	0.898451	0.720602	0.570625	1.700729
1981	1913	1915	1907	1918	1961	1967	1974	1958	0.115353	0.039766	-0.080371	0.324061	0.086568	-0.057309	-0.06879	-0.12554
1982	1914	1916	1908	1919	1962	1968	1975	1959	0.262714	-0.030492	0.050126	0.323744	0.162936	0.127075	0.031956	-0.033454
1983	1915	1917	1909	1920	1963	1969	1976	1960	0.512628	0.009888	0.00276	0.559879	0.153042	0.105336	0.066508	-0.014686
1984	1916	1918	1910	1921	1964	1970	1977	1961	0.350866	-0.003586	-0.006845	0.482596	-0.022596	0.002492	-0.050192	-0.039878
1985	1917	1919	1911	1922	1965	1971	1978	1962	0.064239	0.009661	-0.02486	0.032479	-0.048557	0.198323	-0.036822	0.088932
1986	1918	1920	1912	1923	1966	1972	1979	1963	0.21263	-0.000636	0.026565	0.422005	0.05993	0.117166	0.056578	0.007895
1987	1919	1921	1913	1924	1967	1973	1980	1964	0.516785	0.00348	0.275509	-0.004858	0.279968	0.449309	0.42343	0.26306
1988	1920	1922	1914	1925	1968	1974	1981	1965	0.195982	0.072597	0.472886	0.31122	0.147265	0.157879	0.223468	-0.056855
1989	1921	1923	1915	1926	1969	1975	1982	1966	0.798362	0.510278	0.904803	0.172488	1.45944	1.28178	0.913622	2.063517
1990	1922	1924	1916	1927	1970	1976	1983	1967	0.860961	-0.003321	0.403561	0.110421	1.752679	1.756818	1.865265	3.320939
1991	1923	1925	1917	1928	1971	1977	1984	1968	0.419671	0.02273	0.514404	0.172737	0.738173	0.549451	0.684449	0.637372
1992	1924	1926	1918	1929	1972	1978	1985	1969	0.146376	0.006159	0.03792	0.535782	1.659829	0.760931	0.621679	1.914303
1993	1925	1927	1919	1930	1973	1979	1986	1970	0.04114	0.00083	-0.025103	0.085913	0.323424	0.269027	0.198833	0.189967
1994	1926	1928	1920	1931	1974	1980	1987	1971	0.546367	0.16748	0.014894	0.220515	0.518913	0.16187	0.17226	0.174306
1995	1927	1929	1921	1932	1975	1981	1988	1972	0.343331	-0.022188	0.132571	0.015182	0.675201	0.47234	0.537372	0.669775
1996	1928	1930	1922	1933	1976	1982	1989	1973	0.373934	0.103648	0.031511	0.066564	0.092461	-0.077393	0.072263	-0.131824
1997	1929	1931	1923	1934	1977	1983	1990	1974	0.348312	0.07731	0.011931	0.401528	0.13127	0.140304	0.082565	0.055976
1998	1930	1932	1924	1935	1978	1984	1991	1975	0.591491	0.036948	0.0041	0.362479	0.143956	0.261231	0.221717	0.005703
[truncated: 8,911 more rows]
