# Supplementary material for: Structure mapping of dengue and Zika viruses reveals functional long-range interactions
Source: Nat Commun. 2019 Mar 29;10:1408. doi: 10.1038/s41467-019-09391-8 (PMC6441010; doi:10.1038/s41467-019-09391-8)
Supplement: Supplementary file 6 — Supplementary Data 2 [file 41467_2019_9391_MOESM6_ESM.csv]

Supplementary Data 2. Top 100 SPLASH interactions in DENV inside virions
DENV-1					DENV-2					DENV-3					DENV-4
PosLeft	PosRight	SeqLeft	SeqRight	Count	PosLeft	PosRight	SeqLeft	SeqRight	Count	PosLeft	PosRight	SeqLeft	SeqRight	Count	PosLeft	PosRight	SeqLeft	SeqRight	Count
2975	3905	TGACCACCGGCTAATGTCAGCTGCCATCAAGGACAGCAAGG	GACTGACTTTCAATCACATCAGCTGTGGGCTACCTTGCTGT	22	7940	9635	ACATACGGTTGGAATCTGGTGCGTCTTCAAAGTGGAGTTGA	GACATGGGAAAGGTTAGGAAAGACATACAGCAATGGGAACC	10478	195	8140	CAGTTGGCGAAGAGATTCTCAAAAGAACTGCTGAACGGCCA	TGCCAACTGTGATTGAGCACCTAGAAAGACTACAAAGGAAA	1596	1910	9735	GGAACAACAGTGGTGAAAGTCAAGTATGAAGGCGCTGGAGC	TTATGAAAGATGGCCGCTCACTAGTTGTTCCATGCAGAAAC	3385
3685	3980	CTTCCGACAGGATGGGGATGGGAACGACATACCTAGCTCTG	CTATGCATGGAAGACAATGGCTATGGTACTGTCAATTGTAT	21	335	4130	AAATCAAAGGCTATCAATGTCTTGAGAGGGTTCAGGAAAGA	TCAAGAACTAGCAAGAAAAGGAGCTGGCCACTAAACGAGGC	9975	1385	7970	CACAGGAGACCAACATCAGGTGGGAAATGAAACGCAAGGAG	AAAGGATGTGTTCTATCTCCCACCTGAAAAGTGTGATACCC	1331	2440	8585	AGCAGACATGGGTTGTGTGGTGTCATGGAATGGGAAGGAAT	ATTCCAATGGTGACCCAGTTGGCCATGACAGACACAACCCC	893
675	10095	TGGGTGACCTATGGAACATGTTCCCAAACTGGCGAGCATCG	GTTCCATATTTAGGGAAAAGGGAAGATCAATGGTGTGGATC	13	2345	6205	ACATGGATAGGAATGAATTCACGTAGCACCTCACTGTCTGT	CAACTACGCAGACAGAAGGTGGTGCTTTGATGGAGTCAAGA	3013	3275	5725	AGGAACAACAGTTGTCATCACAGAAAGCTGTGGGACAAGAG	CTAAACTGAATGATTGGGACTTTGTGGTGACAACTGACATT	1307	7060	7270	CCTAATGGGACTTGGAAAAGGATGGCCGCTCCACAGAATGG	CCCTACGGTGGACGGGATAACAGTAATAGATCTAGAACCAA	706
6760	6915	AGCCAGACAGACAACGCACTCCGCAGGACAACCAGCTGGCA	CACCATGCCGCAATGCTGGACGTAGACTTACATCCAGCTTC	12	2420	3195	TTGGGAGTTATGGTGCAGGCCGATAGTGGTTGTGTTGTGAG	CACAACACAATTATAGACCAGGCTATCATACACAAACGGCA	2753	4025	4475	AGTGTGCCAGTCTTCAAGCATGAGGAAAACAGATTGGCTCC	ATACTCCATACCCGCAACATTGTTGGTCTGGCACACTTGGC	1292	6675	10340	GCTTGCTCTGGGTAGCAGAAATTCAGCCCCAGTGGATAGCA	CTTGAGCAAACCGTGCTGCCTGTAGCTCCGCCAATAATGGG	675
4790	5330	GCTTCAAGGATCCTGGAACACGGGAGAAGAAGTGCAGGTGA	CACTTTCACCATGCGCCTCCTGTCTCCCGTGAGAGTTCCCA	11	1485	4990	GCTATGGCACTGTCACGATGGAATGCTCTCCGAGAACGGGT	TGGTAACGGTGTCGTCACAAGGAGTGGAACATATGTGAGTG	2639	5330	5745	CACAATGCGTTTGCTGTCACCAGTTAGGGTCCCAAATTACA	TTTGTGGTGACAACTGACATTTCAGAAATGGGGGCCAATTT	1244	4440	5030	CTCTCTTGGTGAAACTGGCACTGATAACAGTATCAGGTCTT	AGTGCCATAACGCAAGCCGAGAGAATTGGTGAGCCAGATTA	554
3480	3665	TCAATGGTCTCTGCAGGGTCAGGGGAAGTGGACAGCTTTTC	CATCATGGTTGGAGCCAACGCTTCCGACAGGATGGGGATGG	8	1480	10405	AACAGGCTATGGCACTGTCACGATGGAATGCTCTCCGAGAA	CTACAAGTGCCATAGCTTGAGTAAACTGTGCAGCCTGTAGC	2258	7350	9100	GTTATGCTCCTGGTTTTGTGCGCAGTCCAACTCTTGCTAAT	TAGAAGGAGAAGGACTGCACAAGCTAGGCTACATATTAAGG	1157	1065	7950	AGGGAAAACCAACCTTGGATTTTGAATTGACCAAGACAACA	TGGTCAAACTCCATTCAGGGGTTGATGTGTTTTACAAACCC	544
6555	6765	ACGTTGATGCTCCTAGCTTTGATAGCTGTGTTAACTGGTGG	GACAGACAACGCACTCCGCAGGACAACCAGCTGGCATATGT	8	2405	7140	GTCGTGACACTGTATTTGGGAGTTATGGTGCAGGCCGATAG	ATTCACAAGTCAACCCCATAACTCTCACAGCAGCCCTTCTC	2207	2600	5310	AATTAGGTCAACAACCAGAATGGAGAATCTCTTGTGGAAGC	CTAATGTGCCACGCAACGTTCACAATGCGTTTGCTGTCACC	1151	4410	4710	TACGGGACGTCGAGGAAACCAATATGATAACTCTCTTGGTG	CAGTGATCTGCCATGAGACAGGGAGATTAGAGCCATCTTGG	533
415	1230	CTGTGACCATGCTCCTTATGCTGATGCCTACAGCCTTGGCG	CGACGAACGTTTGTGGACAGAGGCTGGGGCAATGGCTGTGG	8	1430	5725	GGCAAGGAAATTAAAGTAACACCACAGAGTTCCATCACAGA	CAAGACTAGGACCAATGATTGGGACTTTGTGGTCACGACAG	2072	6505	9845	GGGCTTACAGGCATGCGGTGGAGGAACTACCAGAAACAATG	GGGGAAAGCCTACGCCCAAATGTGGAGTCTCATGTATTTTC	882	3040	8210	TTATTGGATAGAGAGCTCAAAAAACCAGACCTGGCAGATAG	CTATCCAGGAATTCTACCCATGAGATGTATTGGGTGTCAGG	512
2165	6165	AACTGCCAGAGGAGCACGAAGGATGGCCATACTGGGAGACA	CTACCTGTCTGGCTATCCTACAAAGTTGCCTCAGAAGGCTT	8	1705	5005	TGTTGTTTTAGGATCCCAAGAAGGGGCTATGCATACAGCAC	CACAAGGAGTGGAACATATGTGAGTGCCATAGCCCAGACTG	1922	260	9830	GTTCATAGCTTTCCTCAGATTTCTAGCCATTCCACCAACAG	AGAAACTGCATGTCTGGGGAAAGCCTACGCCCAAATGTGGA	772	1120	7935	TCTGTTAAGAACTTATTGCATTGAAGCCTCGATATCAAACA	CTTATGGCTGGAACTTGGTCAAACTCCATTCAGGGGTTGAT	470
255	9800	ATGGCTTTCATAGCATTCCTAAGATTTCTAGCCATACCCCC	GGCTAGAGTATCACAAGGGGCTGGATGGAGCCTGAGAGAAA	7	3520	8245	CTCACTAGGAGTCTTGGGAATGGCATTGTTCCTGGAAGAGA	CTGGGTATCCAATGCTTCCGGGAACATAGTGTCATCAGTGA	1677	2350	6225	TGAATTCAAAGAACACATCCATGTCATTTTCATGCATTGCG	TTTGATGGGCAACGCAATAATCAAATTTTAGAGGAGAACAT	748	260	3420	CTAGCATTCATCACGTTTTTGCGGGTCCTTTCCATCCCACC	AAGATGGATGTTGGTATGGGATGGAGATCAGGCCTTTGAGT	440
4315	9925	CGGCTGAGGTCTCTTGGGAAGAAGAAGCAGAACACTCTGGT	TCTGTTCAGCCGTTCCAGTTGATTGGGTCCCAACCAGCCGC	7	9120	10425	GGCTGCACAAACTAGGCTACATTTTAAGAGACGTGAGTAAG	GTAAACTGTGCAGCCTGTAGCTCCACCTGAGAAGGTGTAAA	1594	6885	7740	TCTAAGGAGCCAGGTGTTGTTTCTCCAACCAGCTATTTGGA	CATGCCGTGTCCCGAGGTAGCGCAAAACTCCAATGGTTTGT	673	6555	7710	AAACACTCATGCTTGTAGCTCTACTAGGTGCTATGACAGCC	CTGCCCTAAAAGATGGATCTAAAATCAAGCATGCGGTGTCC	428
7780	8025	GGTGGTTTGTGGAGAGGAACCTTGTGAAACCAGAAGGGAAA	TGTGATATTGGTGAGTCCTCTCCAAACCCAACTATAGAGGA	6	2960	4280	AGGCAGGATGTATCTTGTGACTCAAAACTCATGTCAGCAGC	CTCACTGGAAGATCGGCTGATTTGGAACTGGAGAGAGCTGC	1502	2210	7465	CTTTGGATCAGTAGGTGGTGTTCTGAACTCATTAGGCAAAA	CTGGTAAGTTCTGGAACACCACGATAGCTGTTTCCATGGCG	652	595	5405	CGAAGACACTGTCACGTACAAGTGTCCTCTACTGGTCAACA	TTCACTGACCCTTGCAGTGTCGCGGCTAGAGGATACATTTC	411
4000	8920	CTATGGTACTGTCAATTGTATCTCTCTTCCCCTTATGCCTG	AGGGAAAATGTGCCACGTGTGTTTACAACATGATGGGGAAG	6	3175	9570	GAATTTTGCAGGACCAGTATCACAACACAATTATAGACCAG	GTGGAGATGATTGTGTTGTGAAACCCTTAGATGACAGGTTT	1494	3980	4135	CTGGAGAACAGCCACTCTGATTTTGGCCGGAGTTTCGCTTT	AAAGGAGAAGCTGGCCACTGAATGAAGGAGTGATGGCTGTT	650	4625	8100	AGAGGGCTGTTTGGGAAAACTCAGGTTGGAGTAGGAATACA	CTTCAAAACCTGAGTTCTGCATCAAAGTCCTCAACCCCTAT	410
3705	3830	GGAACGACATACCTAGCTCTGATGGCCACTTTTAAAATGAG	ATCTGTGGAGTTACCAAATTCCTTGGAGGAGCTGGGGGATG	6	2405	3935	GTCGTGACACTGTATTTGGGAGTTATGGTGCAGGCCGATAG	GTGACTATCATGGCCATCTTGTGCGTCCCAAATGCAGTGAT	1489	2935	9005	GGCTGAAACTCCGAGAGGTGTACACCCAACTATGTGACCAT	GTACATGTGGTTGGGAGCCAGGTACCTTGAGTTCGAAGCCC	616	3840	5570	CAATCCCACATGACCTCATGGAACTCATTGATGGAATATCA	TCATGGAACACAGGGTTCGACTGGATAACAGACTACCAAGG	401
3635	9915	ATTGACATGGAATGATCTGATCAGATTATGCATCATGGTTG	GCTAATGCTATCTGTTCAGCCGTTCCAGTTGATTGGGTCCC	6	2840	9550	CTCATTGATGGCCCCGAAACAGCAGAATGTCCCAACACAAA	GTTATCAAGAATGGCCATCAGTGGAGATGATTGTGTTGTGA	1482	4690	6405	CAAGAGGGGCAGTGTTGACACATAATGGGAAAAGACTGGAA	CTTGTGACAGAAATAGGAAGAGTGCCTTCACATCTAGCCCA	616	1660	7910	AGAGAGAATGGTGACGTTCAAGGTTCCTCATGCCAAGAGAC	CATGAGGAACCAATCCCCATGGCTACTTATGGCTGGAACTT	385
3550	4945	TCGAAGAGGTGATGAGATCCAGATGGAGTAGAAAAATGCTG	GATCTCCCATCGTGAACAGAGAAGGGAAAATAGTAGGTCTT	6	3820	6220	CGTACTCCTCTCCCAGAGCACCATACCAGAGACTATACTTG	AAGGTGGTGCTTTGATGGAGTCAAGAACAACCAAATCTTGG	1462	8880	9860	CTTGTGGACAGAGAACGTGAACTCCACAAATTGGGCAAATG	CCAAATGTGGAGTCTCATGTATTTTCACAGAAGAGATCTCA	601	7030	7175	TTTAGCAGCCATTGCCAACCAAGCAGCTGTCCTAATGGGAC	ATGCTTTTAGTCCATTATGCCATAATAGGTCCAGGATTGCA	380
4000	4635	CTATGGTACTGTCAATTGTATCTCTCTTCCCCTTATGCCTG	AGGTCCCAAGTAGGGGTAGGAGTTTTTCAAGAAAACGTGTT	5	7155	8925	CCATAACTCTCACAGCAGCCCTTCTCTCATTGGTAGCACAT	AGTGTGAGACATGTGTGTACAACATGATGGGAAAGAGAGAG	1423	425	5990	TCTCATGATGATATTGCCAGCAGCACTTGCTTTCCACTTGA	TGCTCACTGGACAGAAGCAAAAATGCTGCTGGACAACATCA	575	885	4350	ATATGATTGGGCAAACAGGAATCCAGCGAACTGTTTTCTTT	ACATAACTGGCTCAAGCCCAATCATAGAAGTGAAGCAGGAT	371
6425	6600	AGGGAAACTTCCACAACACTTGACGCAAAGGGCCCAGAATG	ACGCTGTTCTTCCTATCAGGAAAGGGCTTAGGGAAAACATC	5	3075	6175	TTGAGAAAGCCTCTTTCATTGAAGTTAAAAGCTGCCACTGG	GCTAGCCTACAGAGTGGCAGCTGAAGGTATCAACTACGCAG	1352	2250	2480	ATGGTGCACCAAATATTTGGAAGTGCCTACACAGCCCTGTT	GAGCGGAATTTTCGTCACCAATGAGGTCCATACCTGGACAG	558	1410	3745	TAGGAAATGACACATCCAGCCATGGAGTGACAGCCACGATA	GTCACCAGGATATGTGCTGGGTGTGTTTTTAAGGAAACTTA	345
240	9915	CCCATGAAACTGGTGATGGCTTTCATAGCATTCCTAAGATT	GCTAATGCTATCTGTTCAGCCGTTCCAGTTGATTGGGTCCC	5	1655	5940	AAGGAGACATTGGTCACTTTCAAAAATCCCCATGCAAAGAA	ATGAAAGTGACCAGTACATATACATGGGGGAACCTCTGGAA	1344	7340	7520	ACTGGGACAGGTTATGCTCCTGGTTTTGTGCGCAGTCCAAC	GAGCTATTTAGCAGGAGCTGGGCTTGCTTTTTCTATTATGA	472	1015	8510	ATGGGTCGACTTGGTGCTAGAACATGGAGGATGCGTCACAA	GAAGCTCCTTCGACAGGCTCAGCATCCTCCATGGTGAATGG	326
265	2790	TAGCATTCCTAAGATTTCTAGCCATACCCCCAACAGCAGGA	TGGGGAAAGGCTAAAATCATAGGGGCAGATGTACAGAACAC	5	7150	9120	CAACCCCATAACTCTCACAGCAGCCCTTCTCTCATTGGTAG	GGCTGCACAAACTAGGCTACATTTTAAGAGACGTGAGTAAG	1303	6115	10205	GTGAGTCCAGGAAGACTTTCGTGGAACTCATGAGGAGGGGT	AGGCAATGAAGAGTTCCTGGACTACATGCCTTCAATGAAGA	472	3120	5735	CCAAAACCCACACGCTGTGGAGCAATGGAGTGTTGGAAAGT	AAACTCACGGACTGGGATTTTGTGGTCACCACAGACATATC	322
120	10650	AACCAACGAAAAAAGACGGCTCGACCGTCTTTCAATATGCT	AGCATATTGACGCTGGGAGAGACCAGAGATCCTGCTGTCTC	5	1760	5005	GAAATCCAGATGTCGTCAGGAAACTTACTGTTCACAGGACA	CACAAGGAGTGGAACATATGTGAGTGCCATAGCCCAGACTG	1281	4960	9905	AGGGAAAGGTAGTGGGACTGTATGGCAATGGAGTGGTTACA	AGCATCCAACGCCATATGTTCAGCAGTACCAGTCCACTGGG	403	8150	8320	GTTATAGAAGAGCTGGAGAAACTCCAGAGAAGATATGGTGG	GCATAGGAAACCCACTTATGAGAAGGACGTGGATCTTGGGG	316
395	8090	AATGAATAGAAGGAAAAGATCTGTGACCATGCTCCTTATGC	GATGGTGGAACCATGGCTCAGAGGAAACCAATTTTGCATAA	5	9070	10415	AGATCACTGGTTTTCCAGAGAGAACTCCCTGAGTGGAGTGG	CATAGCTTGAGTAAACTGTGCAGCCTGTAGCTCCACCTGAG	1259	2435	6155	CATGGGTTGTGTCATAAACTGGAAGGGCAAAGAACTCAAAT	TGACCTTCCAGTTTGGTTAGCCCATAAAGTAGCATCAGAAG	401	1255	7025	AGGGTGGGGCAATGGCTGTGGCTTATTTGGAAAAGGAGGAG	CTATCTTTAGCAGCCATTGCCAACCAAGCAGCTGTCCTAAT	311
1240	4890	TTGTGGACAGAGGCTGGGGCAATGGCTGTGGGCTCTTCGGA	ACTCCTGAAGGCGAAGTTGGAGCCATTGCCCTAGATTTTAA	5	1690	5930	AAAGAAACAGGATGTTGTTGTTTTAGGATCCCAAGAAGGGG	AATCCAAAAAATGAAAGTGACCAGTACATATACATGGGGGA	1216	6955	9175	CATTGTACGCCGTGGCCACTACAGTAATAACACCAATGTTA	CTGATGACACAGCTGGTTGGGACACAAGAATAACAGAAGAT	395	7350	9950	TCATGCTACTAGTCCTGTGTGTTGGACAATTACTTTTGATG	CCAACAAGCAGGACAACATGGTCAATCCACGCTCATCACCA	287
325	415	CATTCAAGAAGAATGGAGCGATCAAAGTGCTACGGGGTTTC	CTGTGACCATGCTCCTTATGCTGATGCCTACAGCCTTGGCG	5	415	4100	AACCGCAGGTATAATTATTATGATGATTCCAACAGTGATGG	AATCCAACAGCCATTTTCTTAACAACCCTCTCAAGAACTAG	1130	4160	8035	AGGAGTGATGGCTGTTGGGCTTGTGAGCATTCTGGCCAGTT	CACCAAGCCCAACAGTGGAAGAGAGCAGAACTATAAGAGTT	382	2445	6980	ACATGGGTTGTGTGGTGTCATGGAATGGGAAGGAATTGAAA	CTGACTCCCATGCTGAGACACACCATAGAAAACACGTCTGC	286
8005	8710	AGAAATGTGACACCCTTTTGTGTGATATTGGTGAGTCCTCT	TGGAGGTGACAGCCAGGTGGTTATGGGGTTTTCTTTCTAGA	4	7160	9520	ACTCTCACAGCAGCCCTTCTCTCATTGGTAGCACATTATGC	AAACTGGTTAGTAAGAGTGGGGCGTGAGAGGTTATCAAGAA	1122	2410	9920	ATCTGGGAGCTGTGGTACAAGCTGACATGGGTTGTGTCATA	ATGTTCAGCAGTACCAGTCCACTGGGTTCCCACAAGTAGAA	379	2105	3125	GGAGAGAGTGCATTAACACTCCATTGGTTCAGAAAAGGGAG	ACCCACACGCTGTGGAGCAATGGAGTGTTGGAAAGTCAGAT	279
275	2675	AAGATTTCTAGCCATACCCCCAACAGCAGGAATTTTGGCTA	GCTTGAAAATGACATGAAATTCACAGTGGTTGTAGGAGATG	4	1555	7025	AATGGAAAACAAAGCTTGGCTGGTGCACAGGCAATGGTTCT	GTGAATGTGTCTCTAACAGCCATTGCCAACCAAGCCACAGT	1087	3405	4010	GGAGAAGACGGCTGCTGGTATGGCATGGAAATCAGACCCAT	AGTTTCGCTTTTACCAGTGTGCCAGTCTTCAAGCATGAGGA	378	3815	8780	GGAATGGCCATGACAACGGTGTTTTCAATCCCACATGACCT	ATCTCAAAAGTTAGGTCAAATGCAGCCATAGGCGCAGTCTT	279
410	3580	AAGATCTGTGACCATGCTCCTTATGCTGATGCCTACAGCCT	GAAAAATGCTGATGACTGGAACACTGGCTGTGTTCTTCCTT	4	7165	9070	CACAGCAGCCCTTCTCTCATTGGTAGCACATTATGCCATCA	AGATCACTGGTTTTCCAGAGAGAACTCCCTGAGTGGAGTGG	1066	9910	10685	CCAACGCCATATGTTCAGCAGTACCAGTCCACTGGGTTCCC	AACGCCAGAAAATGGAATGGTGCTGTTGAATCAACAGGTTC	374	100	10575	TAGAGAGCAGATCTCTGGAAAAATGAACCAACGAAAAAAGG	TGACGCTGGGAAAGACCAGAGATCCTGCTGTCTCTGCAACA	277
115	6810	TGAACAACCAACGAAAAAAGACGGCTCGACCGTCTTTCAAT	ATAGGTTTGTTATTCATGATACTGACAGTAGCAGCCAATGA	3	7025	9025	GTGAATGTGTCTCTAACAGCCATTGCCAACCAAGCCACAGT	TGGAGCACGCTTCTTAGAGTTTGAAGCCCTAGGATTCTTGA	1004	9390	9910	GTGGGAACTTATGGCCTTAATACATTCACCAACATGGAAGC	CCAACGCCATATGTTCAGCAGTACCAGTCCACTGGGTTCCC	370	7150	10425	AACAACCCTGACAGCATCCTTAGTCATGCTTTTAGTCCATT	GCGTGGCATATTGGACTAGCGGTTAGAGGAGACCCCTCCCA	275
3755	4155	TGCTGTAGGGCTACTATTCCGCAGACTAACATCCAGAGAAG	CCCCTCAATGAAGGAATCATGGCTGTTGGAATAGTCAGCAT	3	3485	6140	TTGGTCACAGCCGGACATGGACAGATTGACAACTTCTCACT	GTGGACCTAATGAGAAGAGGAGACCTACCAGTCTGGCTAGC	994	3575	8470	GAAACACATGATTGCAGGGGTTTTCTTTACGTTTGTGCTCC	AAAACCCCTACAAAACGTGGGCTTACCATGGATCGTATGAA	369	560	1515	TGTACCCTTATTGCTATGGACCTGGGTGAAATGTGCGAAGA	AACCCAGGTCCGGAATTGATTTTAATGAGATGATCCTGATG	266
1305	2490	AAGTTCAAGTGTGTGACAAAACTGGAAGGAAAAATAGTTCA	GGCATTTTTGTCACCAATGAAGTTCACACTTGGACAGAGCA	3	595	6140	AGACACAATCACTTATAATTGTCCTCTTCTCAAGCAGAATG	GTGGACCTAATGAGAAGAGGAGACCTACCAGTCTGGCTAGC	993	3405	9905	GGAGAAGACGGCTGCTGGTATGGCATGGAAATCAGACCCAT	AGCATCCAACGCCATATGTTCAGCAGTACCAGTCCACTGGG	363	215	340	TTCTCAACCGGACTTTTCTCCGGGAAAGGACCTTTGCGGAT	GAACAAGGCCATCAAAATACTGATTGGATTCAGGAAGGAGA	257
885	1020	ATAGGAACATCCATCACCCAGAAAGGGATTATCTTCATTTT	GTGGTGCTGGAACATGGAAGTTGCGTCACTACCATGGCAAA	3	595	6085	AGACACAATCACTTATAATTGTCCTCTTCTCAAGCAGAATG	GGTGGACGCCATTGATGGTGAATACCGCTTGAGAGGAGAAG	989	6890	7655	GGAGCCAGGTGTTGTTTCTCCAACCAGCTATTTGGATGTGG	GTTTGACCTTTACAAGAAATCTGGAATCACTGAAGTAGATA	350	6430	6620	CAGTTTGCCAACTTACCTTTCCTCTAAGGCCAAGCTGGCCC	GGGAAAGGAATAGGAAAATTGTCAATGGGTCTAATAGCCAT	256
4485	5025	TCAATACCAGCGACCCTTTTTGTGTGGTACTTTTGGCAGAA	AGTGCCATAGCTCAAGCCAAAGCATCACAAGAAGGGCCCCT	3	3265	9925	GGACTTTGATTTCTGCGAAGGAACCACAGTGGTGGTGACTG	TTGCTCGGCAGTCCCATCACACTGGGTTCCAACAAGTCGAA	982	1730	7365	TACCGCACTGACAGGAGCTACAGAAATCCAAAACTCAGGAG	TTGTGCGCAGTCCAACTCTTGCTAATGAGAACATCATGGGC	344	8340	9565	AGAAGGACGTGGATCTTGGGGCAGGAACGAGAAGTGTCTCC	CAGTGGAGATGACTGCGTGGTGAAACCCCTAGATGAGAGGT	255
8030	10010	TATTGGTGAGTCCTCTCCAAACCCAACTATAGAGGAAGGAA	AGACATGCTGTCAGTGTGGAATAGGGTTTGGATAGAGGAAA	3	4815	4915	GAGAAGAAGTCCAGGTCCTGGCATTAGAGCCTGGAAAGAAT	CGTGTCTCTGGACTTTTCTCCTGGAACGTCAGGATCTCCAA	956	5335	9245	TGCGTTTGCTGTCACCAGTTAGGGTCCCAAATTACAACTTG	GCAAATGGACCCTGAACACAGACAGTTAGCGAACGCTATAT	341	445	4730	TCCCACCGTAATGGCGTTTCACTTGTCAACAAGAGATGGCG	GGGAGATTAGAGCCATCTTGGGCTGACGTCAGGAACGACAT	252
6150	6725	ATGAGAAGAGGAGATCTACCTGTCTGGCTATCCTACAAAGT	ACTGGAGTTCTTCCTGATGGTGCTGCTTATTCCAGAGCCAG	3	4255	5135	AGGGCTTCTCACTGTGTGTTACGTGCTCACTGGAAGATCGG	AAAACAAAGAGATACCTTCCAGCAATAGTCAGAGAAGCCAT	930	2075	6885	CAATATAGTAATTGGAATTGGAGACAACGCCTTGAAAATCA	TCTAAGGAGCCAGGTGTTGTTTCTCCAACCAGCTATTTGGA	340	1305	2860	GTGCGAAGTTTTTATGCTCGGGGAAGATAACAGGCAATCTG	CACCTCCGAATGCCCCAATGAGCGAAGAGCATGGAACTTTT	252
3915	6125	CAATCACATCAGCTGTGGGCTACCTTGCTGTCCTTGACATT	AGCAAGGAAAACGTTTGTGGAGCTCATGAGAAGAGGAGATC	3	3585	8255	AACATGCAATATTACTAGTTGCAGTTTCTTTCGTGACATTG	AATGCTTCCGGGAACATAGTGTCATCAGTGAACATGATTTC	921	435	650	ATATTGCCAGCAGCACTTGCTTTCCACTTGACTTCACGAGA	CTGCTGGTGCAACCTTACATCAACATGGGTGACTTATGGAA	314	835	9020	CTGGATACTCAGAAACCCAGGATTCGCGCTCTTGGCAGGAT	GGGGCGCGGTTCCTGGAATTTGAAGCCCTGGGTTTCTTGAA	240
1820	8280	GGATAAACTGACTCTAAAAGGGATGTCATATGTGATGTGCA	GCAGTAAACATGACATCCAGAATGTTGCTAAATCGATTCAC	3	7060	7440	CACAGTGTTAATGGGTCTTGGGAAAGGATGGCCATTGTCAA	GGCCCATCTCTACACTGTGGGAAGGAAATCCAGGGAGATTT	862	3800	6975	AGGAGTTGGGTTGGCCATGGCAACAACGTTACAACTGCCAG	ACAGTAATAACACCAATGTTAAGACATACCATAGAGAACTC	313	5810	9690	ATAGACCCCAGGAGATGCCTCAAGCCAGTTATCCTAACAGA	ACTGGCAAGAGGTCCCTTTTTGCTCCCACCATTTTCATAAG	236
6635	8085	AACATCTATCGGCCTACTCTGCGTGATGGCTTCAAGCGTAC	CTAAAGATGGTGGAACCATGGCTCAGAGGAAACCAATTTTG	3	7145	8865	CAAGTCAACCCCATAACTCTCACAGCAGCCCTTCTCTCATT	TTGAAGACAGTGGATTTTGGGAGTTGGTTGACAAGGAAAGG	850	8845	9620	CGAAAGCTGCTGTTGAGGATGAAGAATTTTGGAAACTTGTG	TGCTCTGAACGATATGGGAAAGGTTCGGAAAGACATACCTC	303	7020	9530	CCAACCTATCTTTAGCAGCCATTGCCAACCAAGCAGCTGTC	GAGTGTGGCGTCGACAGGTTGAAGAGGATGGCAATCAGTGG	236
7390	7755	TCCTCTTGATGCGGACTACATGGGCCTTGTGCGAATCCATC	GTGTCGAGAGGAACCGCTAAATTGAGGTGGTTTGTGGAGAG	3	425	2340	ATAATTATTATGATGATTCCAACAGTGATGGCGTTCCATTT	TCATCACATGGATAGGAATGAATTCACGTAGCACCTCACTG	830	880	2270	ATTACATAGGCACTTCCCTGACCCAGAAGGTGGTTATTTTC	AAGTGCCTACACAGCCCTGTTCAGTGGAGTCTCTTGGGTGA	300	3175	9105	AAGATCATATGCAGGCCCCTTTTCACAGCACAATTACCGTC	AAGGGGAAGGTCTGCACAGATTGGGATATATCTTGGAGGAT	234
9270	9585	CATGCCCTACTGGCTAAGGCAATCTTCAAGCTAACCTACCA	GTAGTGAAACCAATTGATGATAGGTTTGCAACAGCCTTAAC	3	830	3520	ACTTGGGTCTTGAGACATCCAGGCTTCACCGTAATGGCAGC	CTCACTAGGAGTCTTGGGAATGGCATTGTTCCTGGAAGAGA	824	4460	9800	ATCAGGCATTTTTCCATACTCCATACCCGCAACATTGTTGG	AATCTCTCAAGGAGCGGGATGGAGCCTTAGAGAAACTGCAT	297	995	6445	GAAGGAGTCTCGGGTGGAGCATGGGTCGACTTGGTGCTAGA	CCTTTCCTCTAAGGCCAAGCTGGCCCTTGACAACATAGTTA	234
270	7515	TTCCTAAGATTTCTAGCCATACCCCCAACAGCAGGAATTTT	AACATTTTCAGAGGAAGTTATCTAGCAGGAGCAGGTCTGGC	3	4295	7165	GCTGATTTGGAACTGGAGAGAGCTGCTGACGTAAGATGGGA	CACAGCAGCCCTTCTCTCATTGGTAGCACATTATGCCATCA	820	2270	8270	AAGTGCCTACACAGCCCTGTTCAGTGGAGTCTCTTGGGTGA	TTCAGTCAACATGGTGTCTAGATTGCTACTGAACAGGTTCA	288	915	4785	CTGTTTTCTTTGTCCTGATGATGCTAGTCGCCCCATCCTAC	GGGGATGGAGGCTCGGAGACAAATGGGACAAAGAAGAAGAT	228
1940	3855	AGATGCACCATGCAAGATCCCTTTTTCGACCCAAGATGAAA	GAGGAGCTGGGGGATGGACTTGCAATGGGCATTATGATTTT	3	2960	5580	AGGCAGGATGTATCTTGTGACTCAAAACTCATGTCAGCAGC	GACATGAGTGGGTCACGGATTTTAAAGGGAAGACTGTTTGG	797	2580	4450	TGGGAGAATGGAGTGTGTGGAATTAGGTCAACAACCAGAAT	TACTAATAGTATCAGGCATTTTTCCATACTCCATACCCGCA	278	30	9095	CTGTGTGGACCGACAAGGACAGTTCCAAATCGGAAGCTTGC	AGTGGAGTGGAAGGGGAAGGTCTGCACAGATTGGGATATAT	213
425	535	GCTCCTTATGCTGATGCCTACAGCCTTGGCGTTCCATTTGA	CCTCAGCAGGTGTTAACATGTGCACCCTTATAGCGATGGAT	3	4760	4910	AAAGACCTAATATCGTATGGAGGAGGCTGGAAGCTAGAAGG	GGCGCCGTGTCTCTGGACTTTTCTCCTGGAACGTCAGGATC	797	880	3310	ATTACATAGGCACTTCCCTGACCCAGAAGGTGGTTATTTTC	CAAGAGGCCCATCATTGAGAACAACAACAGTGTCAGGGAAG	264	6675	6825	GCTTGCTCTGGGTAGCAGAAATTCAGCCCCAGTGGATAGCA	CCATCATCGGTCTTATAGCAGCCAATGAGATGGGGCTGATT	213
625	915	CTGAGGCGGAACCAGATGACGTTGATTGTTGGTGCAATGCC	ATCTTCATTTTGTTAATGCTGGTTACACCATCCATGGCCAT	2	915	4445	TGATTTTCATCTTGCTGACAGCTGTCGCTCCTTCAATGACA	ATTAGAACAGGACTGCTGGTGATATCAGGACTTTTTCCCGT	786	2685	9725	AAATTAACGGTAGTTGTGGGCGATACAATTGGGGTCTTAGA	TGAATTGATCATGAAAGATGGAAGAAAGTTGGTGGTTCCCT	263	5490	6650	CAACCCCTCCTGGAGCGACAGATCCCTTCCCCCAGAGCAAC	CTAATAGCCATAGCCGTGGCTAGTGGCTTGCTCTGGGTAGC	213
60	9020	CGGAAGCTTGCTTAACGTAGTTCTAACAGTTTTTTATTAGA	GTGGTTGGGAGCACGCTTTCTAGAATTCGAAGCTCTTGGTT	2	820	3585	GAGAATTGAAACTTGGGTCTTGAGACATCCAGGCTTCACCG	AACATGCAATATTACTAGTTGCAGTTTCTTTCGTGACATTG	781	1695	7925	GTAGTTGTCCTTGGATCGCAAGAGGGAGCAATGCATACCGC	ACCTATGTCTACATATGGATGGAACATAGTTAAGTTAATGA	258	4230	9420	TTCCTTTGGCTGGCCCAATGGTGGCAGGAGGCTTGCTTCTA	CTAACATGGAAGTTCAACTCATCCGCCAAATGGAAGCTGAA	207
5610	10090	AAAACAGTTTGGTTTGTTCCAAGCATTAAATCAGGAAATGA	AAGATGTTCCATATTTAGGGAAAAGGGAAGATCAATGGTGT	2	3075	7805	TTGAGAAAGCCTCTTTCATTGAAGTTAAAAGCTGCCACTGG	CCAGAAGGGAAAGTAGTGGACCTTGGCTGCGGCAGGGGGGG	767	4855	4975	ACTTTCAAACCATGCCAGGCACTTTTCAGACTACTACAGGG	GACTGTATGGCAATGGAGTGGTTACAAAGAATGGTGGCTAT	252	3950	6660	TTGACTTTTTTAAGATCAACAATACCATTAGTCATGGCTTG	TAGCCGTGGCTAGTGGCTTGCTCTGGGTAGCAGAAATTCAG	205
130	630	AAAAGACGGCTCGACCGTCTTTCAATATGCTGAAACGCGCG	GCGGAACCAGATGACGTTGATTGTTGGTGCAATGCCACAGA	2	7535	8960	GCCGGAGCCGGACTTCTCTTCTCTATCATGAAGAACACGGC	AGAGAGAAGAAGCTAGGGGAGTTCGGCAAAGCAAAAGGCAG	745	2780	5490	AACGTGGGGAAAGGCAAAAATAGTGACAGCTGAAACACAAA	CCTGGAACAGCTGATGCCTTTCCTCAGAGCAATGCTCCAAT	251	1065	8505	AGGGAAAACCAACCTTGGATTTTGAATTGACCAAGACAACA	GCTATGAAGCTCCTTCGACAGGCTCAGCATCCTCCATGGTG	205
2200	4905	GAGACACCGCATGGGACTTTGGTTCTATAGGAGGAGTGTTC	GTTGGAGCCATTGCCCTAGATTTTAAACCCGGCACATCTGG	2	915	6210	TGATTTTCATCTTGCTGACAGCTGTCGCTCCTTCAATGACA	ACGCAGACAGAAGGTGGTGCTTTGATGGAGTCAAGAACAAC	742	4200	8375	TCTCTCCTTAGAAATGACGTACCCATGGCTGGACCATTAGT	TAATGCGGAACCAGAAACACCCAACATGGATGTCATTGGGG	248	3820	4015	GGCCATGACAACGGTGTTTTCAATCCCACATGACCTCATGG	TGTGGTCACACTCATTCCTTTGTGCAGGACAAGCTGTCTTC	195
910	9340	GGATTATCTTCATTTTGTTAATGCTGGTTACACCATCCATG	CAAAAAATGGAACCGTGATGGATGTCATATCCAGACGTGAC	2	2815	8910	CACAGAACTTCATAACCACACCTTTCTCATTGATGGCCCCG	TCCATCTTGAAGGAAAGTGTGAGACATGTGTGTACAACATG	718	9690	9830	TGGCAACAGGTTCCTTTCTGCTCCCACCACTTTCATGAATT	AGAAACTGCATGTCTGGGGAAAGCCTACGCCCAAATGTGGA	248	4005	8695	CTGTGTTCTTTGTGGTCACACTCATTCCTTTGTGCAGGACA	AATGATTATGACCACGACAGCCAATTGGCTGTGGGCTCTCC	186
8240	9205	AATGTATTGGGTTTCATGTGGAACAGGAAACATTGTGTCAG	ATACAAGGATAACAGAGGATGATCTTCAGAATGAGGCCAAA	2	2420	2810	TTGGGAGTTATGGTGCAGGCCGATAGTGGTTGTGTTGTGAG	CTCTCCACAGAACTTCATAACCACACCTTTCTCATTGATGG	697	5950	7820	ACATATTCACGGGCCAGCCTCTCAACAATGATGAAGACCAT	CTTGGGCTGTGGAAGAGGAGGCTGGTCATATTACTGTGCAG	242	5845	9890	AACAGATGGGCCAGAGAGAGTTATTCTAGCAGGTCCAATCC	AGAAGGGACCTGCGTTTAGCCTCCATGGCCATATGTTCAGC	161
2880	3765	AGAGCATGGAACATTTGGGAAGTTGAGGATTATGGATTCGG	CTACTATTCCGCAGACTAACATCCAGAGAAGTTCTTCTTCT	2	4460	9610	CTGGTGATATCAGGACTTTTTCCCGTGTCAATACCAATCAC	TGCAAGCGCTCTAACAGCTCTAAATGACATGGGAAAGGTTA	691	1105	3780	CCCAACTGGCGACCCTAAGGAAGCTATGCATTGAGGGGAAA	TCTAGAGAAAATTTATTGTTAGGAGTTGGGTTGGCCATGGC	242	4230	4730	TTCCTTTGGCTGGCCCAATGGTGGCAGGAGGCTTGCTTCTA	GGGAGATTAGAGCCATCTTGGGCTGACGTCAGGAACGACAT	161
230	2190	AGGCCAAGGACCCATGAAACTGGTGATGGCTTTCATAGCAT	GCCATACTGGGAGACACCGCATGGGACTTTGGTTCTATAGG	2	1520	2820	ACGGGTCTCGACTTCAATGAGATGGTGTTGCTGCAAATGGA	AACTTCATAACCACACCTTTCTCATTGATGGCCCCGAAACA	669	1485	4175	ACCCTTGGGCTAGAATGCTCACCACGGACAGGTTTGGATTT	TGGGCTTGTGAGCATTCTGGCCAGTTCTCTCCTTAGAAATG	235	7410	7935	GCGAAGTCTTGACTTTGGCCACAGGACCAGCCATGACCTTG	CTTATGGCTGGAACTTGGTCAAACTCCATTCAGGGGTTGAT	159
2215	5190	ACTTTGGTTCTATAGGAGGAGTGTTCACGTCTGTTGGAAAA	CGCACACTAATTCTGGCTCCCACAAGGGTTGTCGCTTCCGA	2	5440	7410	TTCAACTCGAGTAGAGATGGGTGAAGCAGCTGGGATTTTTA	CTTTATGTGAAGCTCTAACCTTAGCAACCGGGCCCATCTCT	660	6800	7165	CGTGATAGGCATACTTACATTGGCTGCAATAATAGCAGCCA	CGGCAGTACTTTTGCTAATCACACATTATGCTATCATAGGT	227	770	900	GAAACAAGAGCTGAGACATGGATGTCATCGGAAGGGGCTTG	CAGGAATCCAGCGAACTGTTTTCTTTGTCCTGATGATGCTA	155
4985	6710	TTATGGAAATGGAGTAGTGACAACAAGTGGAACCTATGTCA	AGCGGCCTCCATCATACTGGAGTTCTTCCTGATGGTGCTGC	2	3635	3795	AACATGTCCTTTCGAGATTTGGGGAGAGTGATGGTCATGGT	AATTGATGATGACCACCATAGGAATCGTACTCCTCTCCCAG	657	9140	9335	GGACATTTCCAAGATACCCGGAGGAGCCATGTATGCTGATG	AACGGGCACGGTAATGGACATTATATCTAGGAAAGACCAAA	227	1735	4455	TATGCATTCTGCCCTCGCCGGAGCCACAGAAGTGGATTCTG	TGGCACTGATAACAGTATCAGGTCTTTACCCCTTGGCAATT	153
3815	4005	ATTGAGTCTAGTGGCATCTGTGGAGTTACCAAATTCCTTGG	GTACTGTCAATTGTATCTCTCTTCCCCTTATGCCTGTCCAC	2	2190	4095	TGGCCATTTTAGGTGACACAGCTTGGGATTTTGGATCCCTG	GCCTCAATCCAACAGCCATTTTCTTAACAACCCTCTCAAGA	650	5075	8260	AGAGATGTTCAAAAAGCGAAACCTGACCATAATGGATCTTC	ACATTGTCTCTTCAGTCAACATGGTGTCTAGATTGCTACTG	221	3015	7290	AGAAAGCTGTGCATGCTGACATGGGTTATTGGATAGAGAGC	CAGTAATAGATCTAGAACCAATATCCTATGACCCAAAATTT	149
3345	10200	GTCACAGGAAAGATAATTCATGAATGGTGTTGCAGATCTTG	AGAAGACTAATTGGGAATGAGAATTATCTAGATTACATGAC	2	440	6080	ATTCCAACAGTGATGGCGTTCCATTTAACCACACGCAACGG	GAAAAGGTGGACGCCATTGATGGTGAATACCGCTTGAGAGG	644	565	3110	TAGCCATGGATCTGGGAGAGATGTGTGATGACACGGTCACT	AAAATCACACACTCTCTGGAGTAATGGTGTGCTAGAGAGTG	212	3990	7460	GGAGGACCATTATGGCTGTGTTCTTTGTGGTCACACTCATT	AACCCGGGAAGGTTTTGGAACACGACCATAGCTGTATCCAC	146
830	2195	TTGGGCCCTGAGACACCCAGGATTCACGGTGATAGCCCTTT	ACTGGGAGACACCGCATGGGACTTTGGTTCTATAGGAGGAG	2	135	10640	AGGCGAGAAATACGCCTTTCAATATGCTGAAACGCGAGAGA	CATATTGACGCTGGGAAAGACCAGAGATCCTGCTGTCTCCT	642	4205	8780	CCTTAGAAATGACGTACCCATGGCTGGACCATTAGTGGCCG	AAAAAAGGTCAGAACTAACGCAGCCATGGGCGCCGTTTTCA	205	6440	7770	ACTTACCTTTCCTCTAAGGCCAAGCTGGCCCTTGACAACAT	GATGGATTGTTGAAAGAGGGATGGTAAAGCCAAAAGGGAAG	145
4625	6145	ACTGTTGGGCAGGTCCCAAGTAGGGGTAGGAGTTTTTCAAG	AGCTCATGAGAAGAGGAGATCTACCTGTCTGGCTATCCTAC	2	4010	7730	CTGGCAGTGGTGTCCGTTTCCCCACTGCTTTTAACATCCTC	GGAGAAACGGACCATCACGCTGTGTCGCGAGGCTCGGCGAA	631	995	5495	GCTATCAGGAGCTACGTGGGTTGACGTGGTGCTCGAGCACG	AACAGCTGATGCCTTTCCTCAGAGCAATGCTCCAATCCAAG	203	2205	4840	GTGAAACAGCTTGGGATTTTGGTTCTGTTGGTGGACTGTTC	CATAGAACCAGGGAAAAATCCCAAACATGTCCAAACGAAAC	142
4485	4615	TCAATACCAGCGACCCTTTTTGTGTGGTACTTTTGGCAGAA	TGCAGAGAGGACTGTTGGGCAGGTCCCAAGTAGGGGTAGGA	2	85	10640	AACAGTTTTTTAATTAGAGAGCAGATCTCTGATGAATAACC	CATATTGACGCTGGGAAAGACCAGAGATCCTGCTGTCTCCT	624	2345	7960	AGGGTTGAATTCAAAGAACACATCCATGTCATTTTCATGCA	TAATGAGTGGAAAGGATGTGTTCTATCTCCCACCTGAAAAG	200	9015	9895	GGCTGGGGGCGCGGTTCCTGGAATTTGAAGCCCTGGGTTTC	GGACCTGCGTTTAGCCTCCATGGCCATATGTTCAGCAGTTC	140
5190	7755	CGCACACTAATTCTGGCTCCCACAAGGGTTGTCGCTTCCGA	GTGTCGAGAGGAACCGCTAAATTGAGGTGGTTTGTGGAGAG	2	3525	10660	TAGGAGTCTTGGGAATGGCATTGTTCCTGGAAGAGATGCTC	CCAGAGATCCTGCTGTCTCCTCAGCATCATTCCAGGCACAG	615	780	3760	ACCTGGATGTCGGCTGAAGGAGCTTGGAGACAAGTCGAGAA	TTTTCCTAAGAAAGCTGACATCTAGAGAAAATTTATTGTTA	196	3625	4180	TATCATCCTAGGAGGTCTCACATGGATGGACTTACTACGAG	GGCTGTGGGTTTGGTGAGCCTCTTAGGAAGCGCCCTCTTGA	137
3280	3915	AGGGTACCACGGTTGTTGTGGATGAACATTGTGGAAATCGA	CAATCACATCAGCTGTGGGCTACCTTGCTGTCCTTGACATT	2	1580	4970	CACAGGCAATGGTTCTTAGACCTGCCGTTACCATGGCTGCC	GGAAAAGTTGTGGGCCTTTATGGTAACGGTGTCGTCACAAG	585	855	4735	ACCATACTAGCCCTATTTCTCGCCCATTACATAGGCACTTC	ACTGGGCTAGTGTGAAAAAAGATCTGATTTCATATGGAGGA	175	430	5930	ATTGCTGTGTTTGATTCCCACCGTAATGGCGTTTCACTTGT	AGGAATCCAGCACAGGAAGATGACCAATATGTTTTCTCCGG	135
3260	5995	ACTGGACTTTGATTTGTGTGAGGGTACCACGGTTGTTGTGG	ACGCTCACTGGACGGAAGCAAAAATGCTCCTTGATAATATA	2	5595	5865	CGGATTTTAAAGGGAAGACTGTTTGGTTTGTTCCAAGTATA	TCTTGGCAGGACCCATGCCAGTGACCCACTCTAGTGCAGCA	578	8360	9690	AGGAACTCGACATGTTAATGCGGAACCAGAAACACCCAACA	TGGCAACAGGTTCCTTTCTGCTCCCACCACTTTCATGAATT	173	4155	7170	CTTGGCCTCTTAATGAGGGCATAATGGCTGTGGGTTTGGTG	TAGTCATGCTTTTAGTCCATTATGCCATAATAGGTCCAGGA	135
725	8920	ACGTTCCGTCGCACTGGCCCCACACGTGGGACTTGGTTTGG	AGGGAAAATGTGCCACGTGTGTTTACAACATGATGGGGAAG	2	7535	8920	GCCGGAGCCGGACTTCTCTTCTCTATCATGAAGAACACGGC	AGGAAAGTGTGAGACATGTGTGTACAACATGATGGGAAAGA	577	980	3715	AGATTTTGTGGAAGGGCTATCAGGAGCTACGTGGGTTGACG	CTCTAATTGCAACATTCAAAATCCAGCCATTCTTGGCTTTG	171	3555	4090	TGGAAGAATGCTTGAGGAGAAGAGTCACTAGGAAACACATG	CATCCTAGGAGCCCAGGCTTTGCCAGTGTACCTAATGACTC	132
725	1210	ACGTTCCGTCGCACTGGCCCCACACGTGGGACTTGGTTTGG	AAGACGCGAACTTTGTGTGTCGACGAACGTTTGTGGACAGA	2	3720	8555	TTGCCCTATTAGCAGCCTTCAAAGTCAGACCAACTTTTGCA	GGAGTGGTTAGGCTGCTAACAAAACCTTGGGATGTCATCCC	570	2455	9025	GGAAGGGCAAAGAACTCAAATGTGGGAGCGGAATTTTCGTC	GGTACCTTGAGTTCGAAGCCCTTGGATTCTTAAATGAAGAC	171	4080	9020	TAACAGCACTCATCCTAGGAGCCCAGGCTTTGCCAGTGTAC	GGGGCGCGGTTCCTGGAATTTGAAGCCCTGGGTTTCTTGAA	127
3910	7270	ACTTTCAATCACATCAGCTGTGGGCTACCTTGCTGTCCTTG	TAATGAAAAATCCAACCGTTGATGGAATCGTTGCAATAGAT	2	3510	3630	TTGACAACTTCTCACTAGGAGTCTTGGGAATGGCATTGTTC	CAGGGAACATGTCCTTTCGAGATTTGGGGAGAGTGATGGTC	560	5820	6455	CTCAAACCAGTGATCTTGACAGATGGACCAGAGCGGGTGAT	AAACGCTCTGGATAATCTGGTGATGCTGCATACGTCAGAAC	168	940	1575	AGTCGCCCCATCCTACGGAATGCGATGCGTAGGGGTAGGGA	GGCTTGTGCATAAGCAATGGTTTTTAGACCTACCTCTACCA	123
5600	6460	CTTCCCAGGCAAAACAGTTTGGTTTGTTCCAAGCATTAAAT	AGAATGCCTTGGACAACCTGGTTATGTTGCACAACTCCGAA	2	7105	7535	GGACATCGGAGTTCCCCTTCTCGCCATCGGGTGCTATTCAC	GCCGGAGCCGGACTTCTCTTCTCTATCATGAAGAACACGGC	558	7915	8000	AAGAACCAGTACCTATGTCTACATATGGATGGAACATAGTT	GTGTGATACCCTGTTGTGTGACATTGGAGAATCTTCACCAA	162	3780	4195	AACTTACTTCAAGAGAGACAGCGCTAATGGTAATAGGAATG	GAGCCTCTTAGGAAGCGCCCTCTTGAAGAATGATGTTCCTT	122
3560	7985	GATGAGATCCAGATGGAGTAGAAAAATGCTGATGACTGGAA	CGTATTCTTTATACCACCTGAGAAATGTGACACCCTTTTGT	2	1150	2420	GACCAACACAACAACAGCATCTCGCTGCCCAACACAAGGAG	TTGGGAGTTATGGTGCAGGCCGATAGTGGTTGTGTTGTGAG	512	955	9690	TGAGATGTGTGGGAGTAGGAAACAGAGATTTTGTGGAAGGG	TGGCAACAGGTTCCTTTCTGCTCCCACCACTTTCATGAATT	158	2835	8245	GTACGTTTTTAATAGACGGACCAGACACCTCCGAATGCCCC	GTCAGGTGCGTCGGGAAACATCGTGAGTTCTGTGAACACAA	121
2245	6720	CTGTTGGAAAATTAGTACACCAGATTTTTGGAACTGCATAT	ATCATACTGGAGTTCTTCCTGATGGTGCTGCTTATTCCAGA	2	6250	9700	CCAAATCTTGGAAGAAAATGTGGAAGTGGAAATTTGGACAA	ACAAGTGCCCTTTTGTTCACACCATTTCCATGAGTTAATCA	493	5340	7140	TTGCTGTCACCAGTTAGGGTCCCAAATTACAACTTGATAAT	CAAGTGAACCCACTGACTCTAACTGCGGCAGTACTTTTGCT	156	4435	5830	GATAACTCTCTTGGTGAAACTGGCACTGATAACAGTATCAG	CAAGCCAGTTATCCTAACAGATGGGCCAGAGAGAGTTATTC	120
725	1010	ACGTTCCGTCGCACTGGCCCCACACGTGGGACTTGGTTTGG	TTGGGTAGATGTGGTGCTGGAACATGGAAGTTGCGTCACTA	2	2275	6710	TGGAGCAATCTATGGGGCTGCCTTCAGTGGGGTTTCATGGA	GCAGCTTCAATAATACTGGAGTTTTTTCTCATAGTCTTGCT	476	7830	8520	GGAAGAGGAGGCTGGTCATATTACTGTGCAGGACTGAAAAA	ACAGGCTCAGCCTCCTCCATGATAAATGGAGTCGTGAAACT	156	730	9595	GCGCTCAGTAGCTTTAACACCACATTCAGGAATGGGATTGG	AGATGAGAGGTTCAGCGCTTCCCTCCTCTTCTTGAACGACA	119
6800	10320	ATATGTGGTGATAGGTTTGTTATTCATGATACTGACAGTAG	ATAAGAAATCAAACAAGGCAAGAAGTCAGGCCGGATTAAGC	2	4245	8800	TAGTGGCTGGAGGGCTTCTCACTGTGTGTTACGTGCTCACT	AAGCAATGCAGCCTTAGGTGCCATATTCACTGATGAGAACA	476	3330	6640	ACAACAACAGTGTCAGGGAAGTTGATACACGAATGGTGTTG	GACTCATTTGTGTAATCGCTTCCAGCGGCATGTTGTGGATG	152	3415	6800	GGGAGAAGATGGATGTTGGTATGGGATGGAGATCAGGCCTT	ATCTACGTCATATTGACCATTCTCACCATCATCGGTCTTAT	118
400	8720	ATAGAAGGAAAAGATCTGTGACCATGCTCCTTATGCTGATG	AGCCAGGTGGTTATGGGGTTTTCTTTCTAGAAACAAGAAGC	2	9835	10120	GGAAACAGCCTGTTTGGGGAAGTCTTACGCCCAAATGTGGA	CCAATGGTGCGGCTCATTGATTGGGCTAACAAGCAGGGCCA	476	875	8910	CGCCCATTACATAGGCACTTCCCTGACCCAGAAGGTGGTTA	TTGGGCAAATGTGGAAGCTGCGTTTATAACATGATGGGCAA	150	3415	9270	GGGAGAAGATGGATGTTGGTATGGGATGGAGATCAGGCCTT	CCCTAGCCAAAGCCATTTTCAAACTAACCTATCAAAACAAA	116
1775	4190	AACGACAACAATTTTTGCAGGACACTTGAAATGTAGACTAA	CAGCATCCTACTAAGTTCACTCCTCAAAAATGATGTGCCGC	2	4095	8890	GCCTCAATCCAACAGCCATTTTCTTAACAACCCTCTCAAGA	GGTTGACAAGGAAAGGAATCTCCATCTTGAAGGAAAGTGTG	468	425	3405	TCTCATGATGATATTGCCAGCAGCACTTGCTTTCCACTTGA	GGAGAAGACGGCTGCTGGTATGGCATGGAAATCAGACCCAT	145	7935	8095	CTTATGGCTGGAACTTGGTCAAACTCCATTCAGGGGTTGAT	GCTCTCTTCAAAACCTGAGTTCTGCATCAAAGTCCTCAACC	110
4180	6720	TTGGAATAGTCAGCATCCTACTAAGTTCACTCCTCAAAAAT	ATCATACTGGAGTTCTTCCTGATGGTGCTGCTTATTCCAGA	2	3870	7940	ACGCGTTGGCTTTAGGGATGATGGTTCTTAAAGTAGTGAGA	ACATACGGTTGGAATCTGGTGCGTCTTCAAAGTGGAGTTGA	461	3710	6310	CCTAGCTCTAATTGCAACATTCAAAATCCAGCCATTCTTGG	GACCTAGGTGGCTTGATGCCCGCACTTATTCAGATCCATTA	133	1290	6425	GAGGAGTTGTGACATGTGCGAAGTTTTTATGCTCGGGGAAG	ATTGCCAGTTTGCCAACTTACCTTTCCTCTAAGGCCAAGCT	108
895	6525	CCATCACCCAGAAAGGGATTATCTTCATTTTGTTAATGCTG	GCAATGGAAGAACTGCCAGATACCATAGAAACGTTGATGCT	2	415	10660	AACCGCAGGTATAATTATTATGATGATTCCAACAGTGATGG	CCAGAGATCCTGCTGTCTCCTCAGCATCATTCCAGGCACAG	460	4460	10010	ATCAGGCATTTTTCCATACTCCATACCCGCAACATTGTTGG	GCTTACTGTTTGGAACAGGGTGTGGATAGAGGAAAATCCAT	131	2215	8695	TTGGGATTTTGGTTCTGTTGGTGGACTGTTCACATCATTGG	AATGATTATGACCACGACAGCCAATTGGCTGTGGGCTCTCC	107
185	9385	AACTGTTTCACAGTTGGCGAAGAGATTCTCAAAAGGATTGC	GAGGAAGTGGCCAGGTCGGAACTTATGGCTTAAACACTTTC	2	3635	3935	AACATGTCCTTTCGAGATTTGGGGAGAGTGATGGTCATGGT	GTGACTATCATGGCCATCTTGTGCGTCCCAAATGCAGTGAT	458	2810	2950	TGAAACACAAAATTCCTCTTTCATAATAGACGGGCCAAACA	AGGTGTACACCCAACTATGTGACCATAGGCTAATGTCGGCA	131	3985	10630	GGCTTGGAGGACCATTATGGCTGTGTTCTTTGTGGTCACAC	GAGCGCCGCGAGATGGATTGGTGTTGTTGATCCAACAGGTT	99
420	725	ACCATGCTCCTTATGCTGATGCCTACAGCCTTGGCGTTCCA	ACGTTCCGTCGCACTGGCCCCACACGTGGGACTTGGTTTGG	2	425	1940	ATAATTATTATGATGATTCCAACAGTGATGGCGTTCCATTT	GACGGTTCTCCGTGCAAGATCCCTTTTGAAATAATGGACTT	457	3675	3790	AACGCCTCTGACAGGATGGGAATGGGCGTCACCTACCTAGC	ATTTATTGTTAGGAGTTGGGTTGGCCATGGCAACAACGTTA	127	3300	4005	CAATTCGGGAGGATTGTGATCACAGAGGCCCATCTTTGAGA	CTGTGTTCTTTGTGGTCACACTCATTCCTTTGTGCAGGACA	94
3245	9680	CCTAGGCAAGTTGGAACTGGACTTTGATTTGTGTGAGGGTA	AAAAGGATGGAATGATTGGCAACAAGTGCCTTTTTGTTCAC	1	4190	7535	GTGAGCATTTTAGCCAGTTCTCTCTTAAAAAATGATATTCC	GCCGGAGCCGGACTTCTCTTCTCTATCATGAAGAACACGGC	449	2805	5590	ACAGCTGAAACACAAAATTCCTCTTTCATAATAGACGGGCC	CCGACTTCGCTGGGAAAACGGTGTGGTTTGTCCCTAGCATT	112	915	1670	CTGTTTTCTTTGTCCTGATGATGCTAGTCGCCCCATCCTAC	GTGACGTTCAAGGTTCCTCATGCCAAGAGACAGGATGTGAC	94
3250	4290	GCAAGTTGGAACTGGACTTTGATTTGTGTGAGGGTACCACG	TCAGCCGATCTATCACTAGAGAAAGCGGCTGAGGTCTCTTG	1	250	7175	ACTGTTCATGGCCCTGGTGGCATTTCTTCGTTTCCTAACAA	CTTCTCTCATTGGTAGCACATTATGCCATCATAGGGCCAGG	446	3490	4060	GAAGTGGAAAGGTGGACAACTTCACAATGGGAGTCTTGTGT	GGCTCCCAATGACAGTGGCAGCTATGGGAGTTCCACCCCTT	110	8105	10110	AAACCTGAGTTCTGCATCAAAGTCCTCAACCCCTATATGCC	GAGAGGATTTGTGGTGTGGATCCCTGATTGGACTCTCTTCC	93
910	2445	GGATTATCTTCATTTTGTTAATGCTGGTTACACCATCCATG	GGATGTGTAATTAATTGGAAAGGTAGAGAACTCAAATGTGG	1	3075	5215	TTGAGAAAGCCTCTTTCATTGAAGTTAAAAGCTGCCACTGG	AGTTGTGGCGGCTGAAATGGAAGAAGCTCTCAGAGGACTTC	434	970	4085	TAGGAAACAGAGATTTTGTGGAAGGGCTATCAGGAGCTACG	GGGAGTTCCACCCCTTCCACTTTTTATTTTTAGCTTGAAAG	107	9085	9710	AAACTCATGGAGTGGAGTGGAAGGGGAAGGTCTGCACAGAT	TGCTCCCACCATTTTCATAAGATCTTTATGAAAGATGGCCG	93
2675	5595	GCTTGAAAATGACATGAAATTCACAGTGGTTGTAGGAGATG	ACTGACTTCCCAGGCAAAACAGTTTGGTTTGTTCCAAGCAT	1	2930	3070	ACCACTAACATATGGCTGAAATTGAAAGAAAGGCAGGATGT	GAAGATTGAGAAAGCCTCTTTCATTGAAGTTAAAAGCTGCC	429	4465	4625	GCATTTTTCCATACTCCATACCCGCAACATTGTTGGTCTGG	TGGGAAAACCCAAGTAGGGGTTGGAGTACAGAAAGAAGGAG	107	2955	4005	TCCGAGAAGGAAGTTCAGAAGTGTGTGACCATAGATTAATG	CTGTGTTCTTTGTGGTCACACTCATTCCTTTGTGCAGGACA	92
70	390	CTTAACGTAGTTCTAACAGTTTTTTATTAGAGAGCAGATCT	AATATAATGAATAGAAGGAAAAGATCTGTGACCATGCTCCT	1	1280	3605	GGAAAAGGAGGCATCGTGACCTGTGCAATGTTCACATGTAA	GCAGTTTCTTTCGTGACATTGATCACAGGGAACATGTCCTT	427	7285	7635	GGATAATGACAATAGACCTAGATCCTGTGATATATGATTCA	AATCAATTATCCCGGAAAGAGTTTGACCTTTACAAGAAATC	106	8940	9270	ACATGATGGGAAAACGTGAGAAAAAATTAGGAGAGTTTGGT	CCCTAGCCAAAGCCATTTTCAAACTAACCTATCAAAACAAA	89
4000	4115	CTATGGTACTGTCAATTGTATCTCTCTTCCCCTTATGCCTG	TCTTATAGCAGAAAATAAAATCTGGGGAAGGAAAAGTTGGC	1	1115	2435	GCCACTCTAAGGAAGTATTGTATAGAGGCAAAGCTGACCAA	CAGGCCGATAGTGGTTGTGTTGTGAGTTGGAAAAACAAAGA	417	5185	6395	GAACCTTAATTTTGGCACCGACAAGGGTGGTTGCAGCTGAG	CGCCCTTGATCTTGTGACAGAAATAGGAAGAGTGCCTTCAC	105	3015	7140	AGAAAGCTGTGCATGCTGACATGGGTTATTGGATAGAGAGC	AAGTGAACCCAACAACCCTGACAGCATCCTTAGTCATGCTT	87
4400	6815	GAAGATAAAGGATGAAGAGAGAGATGACACGCTAACTATTC	TTTGTTATTCATGATACTGACAGTAGCAGCCAATGAGATGG	1	1690	6925	AAAGAAACAGGATGTTGTTGTTTTAGGATCCCAAGAAGGGG	CCTGGACATAGATCTACGTCCTGCATCAGCTTGGACTCTAT	404	880	5095	ATTACATAGGCACTTCCCTGACCCAGAAGGTGGTTATTTTC	ACCTGACCATAATGGATCTTCATCCTGGGTCAGGAAAGACA	102	4375	5465	AGAAGTGAAGCAGGATGAAGATGGCTCTTTCTCCATACGGG	GAGGCAGCAGCTATCTTCATGACTGCAACCCCTCCTGGAGC	85
3890	6795	GATTTTAAAATTATTGACTGACTTTCAATCACATCAGCTGT	CTGGCATATGTGGTGATAGGTTTGTTATTCATGATACTGAC	1	6140	7535	GTGGACCTAATGAGAAGAGGAGACCTACCAGTCTGGCTAGC	GCCGGAGCCGGACTTCTCTTCTCTATCATGAAGAACACGGC	402	2445	4090	GTCATAAACTGGAAGGGCAAAGAACTCAAATGTGGGAGCGG	TTCCACCCCTTCCACTTTTTATTTTTAGCTTGAAAGACACA	96	3920	5660	AACACCCAAGTGGGAACCCTAGCCCTTTCCTTGACTTTTTT	AATTGTTTGAGAAAGTCGGGAAAGAGAGTGATCCAGTTGAG	80
245	510	GAAACTGGTGATGGCTTTCATAGCATTCCTAAGATTTCTAG	AGAGGAAAGTCACTTTTGTTTAAGACCTCAGCAGGTGTTAA	1	7535	9000	GCCGGAGCCGGACTTCTCTTCTCTATCATGAAGAACACGGC	GCAGAGCCATATGGTACATGTGGCTTGGAGCACGCTTCTTA	392	880	5135	ATTACATAGGCACTTCCCTGACCCAGAAGGTGGTTATTTTC	ACGGAAATACCTTCCAGCTATTGTCAGAGAGGCAATCAAGA	91	5945	6560	GAAGATGACCAATATGTTTTCTCCGGAGACCCACTAAAAAA	CTCATGCTTGTAGCTCTACTAGGTGCTATGACAGCCGGCAT	80
2280	8230	GCATATGGAGTTTTGTTCAGCGGTGTTTCCTGGACCATGAA	CTACTCATGAAATGTATTGGGTTTCATGTGGAACAGGAAAC	1	2585	2815	GCTCATGAAGAAGGCATTTGTGGAATCCGCTCAGTAACAAG	CACAGAACTTCATAACCACACCTTTCTCATTGATGGCCCCG	373	4525	4625	CCCAAAGATCCGGCGTTTTATGGGATGTACCCAGCCCCCCA	TGGGAAAACCCAAGTAGGGGTTGGAGTACAGAAAGAAGGAG	85	40	5750	CGACAAGGACAGTTCCAAATCGGAAGCTTGCTTAACACAGT	GATTTTGTGGTCACCACAGACATATCTGAAATGGGGGCCAA	80
2050	3245	ACATTGAGGCAGAACCGCCTTTTGGTGAGAGTTACATCGTG	CCTAGGCAAGTTGGAACTGGACTTTGATTTGTGTGAGGGTA	1	6210	9700	ACGCAGACAGAAGGTGGTGCTTTGATGGAGTCAAGAACAAC	ACAAGTGCCCTTTTGTTCACACCATTTCCATGAGTTAATCA	362	6565	6785	GACTTATGATCTTGTTGACAGGTGGAGCAATGCTTTTCTTG	CCAACTCGCATATGTCGTGATAGGCATACTTACATTGGCTG	82	2210	7310	ACAGCTTGGGATTTTGGTTCTGTTGGTGGACTGTTCACATC	ATATCCTATGACCCAAAATTTGAAAAGCAATTAGGGCAAGT	77
4075	4970	TGCTGTTGGGATCTCTTGGATGCAAACCACTAACCATGTTT	GAAAATAGTAGGTCTTTATGGAAATGGAGTAGTGACAACAA	1	1690	6865	AAAGAAACAGGATGTTGTTGTTTTAGGATCCCAAGAAGGGG	AAAAACAAAGAAAGATTTTGGATTGGGAAGCAGTACAACCC	356	6585	6680	GGTGGAGCAATGCTTTTCTTGATATCAGGTAAAGGGATTGG	GGCCGAAGTTCCACTCCAATGGATCGCGTCGGCTATAGTCC	81	3515	7080	GAAACTTTTTCTATGGGGCTGCTATGCCTGACCTTGTTTGT	GATGGCCGCTCCACAGAATGGACCTCGGTGTGCCGCTGTTA	75
450	4490	TTGGCGTTCCATTTGACTACACGAGGGGGAGAGCCGCACAT	ACCAGCGACCCTTTTTGTGTGGTACTTTTGGCAGAAAAAGA	1	4290	6720	GATCGGCTGATTTGGAACTGGAGAGAGCTGCTGACGTAAGA	TAATACTGGAGTTTTTTCTCATAGTCTTGCTCATTCCAGAA	347	60	525	CGGAAGCTTGCTTAACGTAGTGCTGACAGTTTTTTATTAGA	CTTTTCAAGACAGCTTCTGGAATCAACATGTGCACACTCAT	81	2010	2205	TCATCTCATCTACCCCTTTTGCTGAGAATACCAACAGCGTA	GTGAAACAGCTTGGGATTTTGGTTCTGTTGGTGGACTGTTC	73
3825	8010	GTGGCATCTGTGGAGTTACCAAATTCCTTGGAGGAGCTGGG	TGTGACACCCTTTTGTGTGATATTGGTGAGTCCTCTCCAAA	1	4015	8855	AGTGGTGTCCGTTTCCCCACTGCTTTTAACATCCTCACAGC	CGTGAGGCTGTTGAAGACAGTGGATTTTGGGAGTTGGTTGA	334	8090	8795	ACCATGGCTAAAAAACAACCAGTTTTGCATTAAAGTTTTGA	TAACGCAGCCATGGGCGCCGTTTTCACAGAGGAGAACCAAT	80	9395	9895	GGAACATATGGTTTAAACACATTCACTAACATGGAAGTTCA	GGACCTGCGTTTAGCCTCCATGGCCATATGTTCAGCAGTTC	69
70	2715	CTTAACGTAGTTCTAACAGTTTTTTATTAGAGAGCAGATCT	GTTGCTGGGATCTTGGCTCAAGGAAAAAAAATGATTAGGCC	1	9390	9565	GTGGACAAGTCGTCACTTATGGCCTCAATACTTTCACCAAC	CATCAGTGGAGATGATTGTGTTGTGAAACCCTTAGATGACA	328	255	955	ATGGCGTTCATAGCTTTCCTCAGATTTCTAGCCATTCCACC	TGAGATGTGTGGGAGTAGGAAACAGAGATTTTGTGGAAGGG	79	920	1255	TTCTTTGTCCTGATGATGCTAGTCGCCCCATCCTACGGAAT	AGGGTGGGGCAATGGCTGTGGCTTATTTGGAAAAGGAGGAG	68
3865	9025	GGGATGGACTTGCAATGGGCATTATGATTTTAAAATTATTG	TGGGAGCACGCTTTCTAGAATTCGAAGCTCTTGGTTTCATG	1	255	10120	TCATGGCCCTGGTGGCATTTCTTCGTTTCCTAACAATCCCG	CCAATGGTGCGGCTCATTGATTGGGCTAACAAGCAGGGCCA	299	2805	3520	ACAGCTGAAACACAAAATTCCTCTTTCATAATAGACGGGCC	GAGTCTTGTGTTTGGCAATCCTCTTTGAAGAGGTGATGAGA	75	260	2450	CTAGCATTCATCACGTTTTTGCGGGTCCTTTCCATCCCACC	GGTTGTGTGGTGTCATGGAATGGGAAGGAATTGAAATGTGG	57
885	4585	ATAGGAACATCCATCACCCAGAAAGGGATTATCTTCATTTT	CAGTTCTTGATGATGGTATCTATAGAATCATGCAGAGAGGA	1	535	9700	AACAGAGAACGGTGTGAACATGTGCACCCTCATGGCCATGG	ACAAGTGCCCTTTTGTTCACACCATTTCCATGAGTTAATCA	291	3790	3960	ATTTATTGTTAGGAGTTGGGTTGGCCATGGCAACAACGTTA	ATTTTTACGTTGACTGTTGCCTGGAGAACAGCCACTCTGAT	67	1140	1275	TTGAAGCCTCGATATCAAACATAACCACGGCAACAAGATGT	GCTTATTTGGAAAAGGAGGAGTTGTGACATGTGCGAAGTTT	56
7670	9700	CACCTATAAAAGGAGTGGGATTATGGAAGTGGACAGATCCG	AACAAGTGCCTTTTTGTTCACACCACTTCCACCAGCTGATT	1	415	6585	AACCGCAGGTATAATTATTATGATGATTCCAACAGTGATGG	TCACGGGCGGAATCTTCCTGTTCTTGATGAGCGGAAAGGGT	281	7170	7345	GTACTTTTGCTAATCACACATTATGCTATCATAGGTCCAGG	GACAGGTTATGCTCCTGGTTTTGTGCGCAGTCCAACTCTTG	66	1995	2125	AAGTGGTCGGGCGTATCATCTCATCTACCCCTTTTGCTGAG	CCATTGGTTCAGAAAAGGGAGCTCCATTGGTAAGATGTTTG	56
35	3245	TGGACCGACAAGAACAGTTTCGAATCGGAAGCTTGCTTAAC	CCTAGGCAAGTTGGAACTGGACTTTGATTTGTGTGAGGGTA	1	1350	1520	CAGAAAATTTGGAGTACACCATTGTGATAACACCTCACTCA	ACGGGTCTCGACTTCAATGAGATGGTGTTGCTGCAAATGGA	276	9875	10000	CATGTATTTTCACAGAAGAGATCTCAGATTAGCATCCAACG	CAGAAGACATGCTTACTGTTTGGAACAGGGTGTGGATAGAG	66	235	915	CGGGAAAGGACCTTTGCGGATGGTGCTAGCATTCATCACGT	CTGTTTTCTTTGTCCTGATGATGCTAGTCGCCCCATCCTAC	56
2475	8920	CTCAAATGTGGAAGTGGCATTTTTGTCACCAATGAAGTTCA	AGGGAAAATGTGCCACGTGTGTTTACAACATGATGGGGAAG	1	6790	7060	CCAATTAACTTATGTTGTCATAGCCATCCTTACAGTGGTAG	CACAGTGTTAATGGGTCTTGGGAAAGGATGGCCATTGTCAA	240	1565	1685	GATGGTACATAGACAATGGTTCTTTGACCTACCTCTACCAT	AAAACAAGAAGTAGTTGTCCTTGGATCGCAAGAGGGAGCAA	56	9710	9890	TGCTCCCACCATTTTCATAAGATCTTTATGAAAGATGGCCG	AGAAGGGACCTGCGTTTAGCCTCCATGGCCATATGTTCAGC	53
510	2425	AGAGGAAAGTCACTTTTGTTTAAGACCTCAGCAGGTGTTAA	TCATGGTTCAGGCGGATTCAGGATGTGTAATTAATTGGAAA	1	6645	7515	GAATGTGTTGCATAATCACGGCCAGTATTCTCCTATGGTAT	TTTTTAGAGGGAGTTACCTGGCCGGAGCCGGACTTCTCTTC	238	1640	9695	GAACAGGAAGGAGCTTCTTGTGACATTCAAAAACGCACATG	ACAGGTTCCTTTCTGCTCCCACCACTTTCATGAATTGATCA	55	395	575	AACATCTTGAATAGGAGAAGAAGGTCAACAATGACATTGCT	ATGGACCTGGGTGAAATGTGCGAAGACACTGTCACGTACAA	52
8700	9685	GCACAAATCATGGAGGTGACAGCCAGGTGGTTATGGGGTTT	GATGGAATGATTGGCAACAAGTGCCTTTTTGTTCACACCAC	1	9275	9560	AAACTTGCTGAAGCCATTTTCAAATTAACGTACCAAAACAA	ATGGCCATCAGTGGAGATGATTGTGTTGTGAAACCCTTAGA	202	6715	7170	TAGTCCTGGAGTTTTTTATGATGGTGTTGCTCATACCAGAA	GTACTTTTGCTAATCACACATTATGCTATCATAGGTCCAGG	54	910	1010	GCGAACTGTTTTCTTTGTCCTGATGATGCTAGTCGCCCCAT	GGAGCATGGGTCGACTTGGTGCTAGAACATGGAGGATGCGT	48
905	1790	GAAAGGGATTATCTTCATTTTGTTAATGCTGGTTACACCAT	TGCAGGACACTTGAAATGTAGACTAAAGATGGATAAACTGA	1	5600	10180	TTTAAAGGGAAGACTGTTTGGTTTGTTCCAAGTATAAAAGC	AACAGCAATAAATCAAGTTAGATCCCTAATAGGCAATGAGG	188	3510	7140	TTCACAATGGGAGTCTTGTGTTTGGCAATCCTCTTTGAAGA	CAAGTGAACCCACTGACTCTAACTGCGGCAGTACTTTTGCT	53	2130	2310	GGTTCAGAAAAGGGAGCTCCATTGGTAAGATGTTTGAGTCC	TCTCATGGATGGTTAGAATCCTAATTGGGTTCTTAGTATTG	41
4255	10090	GCATGCTAATAGCATGTTATGTTATATCTGGAAGCTCAGCC	AAGATGTTCCATATTTAGGGAAAAGGGAAGATCAATGGTGT	1	255	2190	TCATGGCCCTGGTGGCATTTCTTCGTTTCCTAACAATCCCG	TGGCCATTTTAGGTGACACAGCTTGGGATTTTGGATCCCTG	154	9695	10260	ACAGGTTCCTTTCTGCTCCCACCACTTTCATGAATTGATCA	GAGGAGTTGGAGGGAGCCATTTGGTAAATGTAGGAAGTGAA	52	430	1300	ATTGCTGTGTTTGATTCCCACCGTAATGGCGTTTCACTTGT	GACATGTGCGAAGTTTTTATGCTCGGGGAAGATAACAGGCA	32
5060	8720	GCCCCTACCAGAGATTGAAGACGAGGTGTTTAGGAAAAGAA	AGCCAGGTGGTTATGGGGTTTTCTTTCTAGAAACAAGAAGC	1	7535	10260	GCCGGAGCCGGACTTCTCTTCTCTATCATGAAGAACACGGC	GAGAAGAGGAAGAGGCAGGAGTCTTGTGGTAGAAAGCAGAA	152	1920	3510	GAGTACAAAGGGGAAGATGCACCTTGCAAGATTCCCTTTTC	TTCACAATGGGAGTCTTGTGTTTGGCAATCCTCTTTGAAGA	38	910	1065	GCGAACTGTTTTCTTTGTCCTGATGATGCTAGTCGCCCCAT	AGGGAAAACCAACCTTGGATTTTGAATTGACCAAGACAACA	26
