# Supplementary material for: Structure mapping of dengue and Zika viruses reveals functional long-range interactions
Source: Nat Commun. 2019 Mar 29;10:1408. doi: 10.1038/s41467-019-09391-8 (PMC6441010; doi:10.1038/s41467-019-09391-8)
Supplement: Supplementary file 7 — Supplementary Data 3 [file 41467_2019_9391_MOESM7_ESM.csv]

Supplementary Data 3. Top 100 SPLASH interactions in ZIKV inside virions
ZIKV-AFR					ZIKV-BRA					ZIKV-ILM					ZIKV-SIN
PosLeft	PosRight	SeqLeft	SeqRight	Count	PosLeft	PosRight	SeqLeft	SeqRight	Count	PosLeft	PosRight	SeqLeft	SeqRight	Count	PosLeft	PosRight	SeqLeft	SeqRight	Count
1930	4850	AGGTCCCAGCTGAAACACTGCATGGAACAGTCACAGTGGAG	GTCATACTGTGGGCCTTGGAAGTTGGATGCAGCTTGGGATG	717	3820	5650	CGTTGCTGGTATCTTTCATCTTCAGAGCTAATTGGACACCC	AGAGAGCCTGGAGCTCAGGCTTTGATTGGGTGACGGATCAT	1928	3900	5730	TCTTTTGCAAACTGCGATCTCCGCCTTGGAAGGCGACCTGA	GAGGAACGGCAATGAGATCGCAGCTTGTCTGACAAAGGCTG	2957	1015	3995	TGGAAGGTATGTCAGGTGGGACTTGGGTTGATGTTGTCTTG	CATCACCTTGGCAATCCTGGCTGCTCTGACACCACTGGCCC	21600
350	10285	AGAGGCTATGGAAATAATAAAGAAGTTCAAGAAAGATCTTG	TGGTGCGCAGGATCATAGGTGATGAAGAAAAGTACATGGAC	700	1540	1790	GAAGCTTAGGACTTGATTGTGAACCGAGGACAGGCCTTGAC	GGCCCTTGCTGGAGCTCTGGAGGCTGAGATGGATGGTGCAA	1534	7985	8190	TGAAAGGATACACAAAAGGAGGCCCTGGTCATGAAGAACCC	GGGGGATTGGCTTGAAAAAAGACCAGGAGCCTTTTGTATAA	1666	7965	8180	GAAGTGAAAGGATACACAAAAGGAGGCCCTGGTCATGAAGA	TTGGCTTGAAAAAAGACCAGGAGCCTTTTGTATAAAAGTGT	14866
8255	10710	CATGGAGCGACTGCAACGTAGGCATGGGGGAGGATTAGTCA	ATTGACGTGGGAAAGACCAGAGACTCCATGAGTTTCCACCA	678	5330	5975	CCTTAGAGGGCTTCCAGTGCGTTATATGACAACAGCAGTCA	TGCCAGCGCTGCCCAGAGGAGGGGGCGCATAGGCAGGAATC	1427	815	5300	GGTCGCAAACCTGGTTGGAATCAAGAGAATACACAAAGCAC	CTCCAACCAGGGTTGTCGCTGCTGAAATGGAGGAAGCCCTT	1522	1875	2515	AGATTGAAGGGCGTGTCATACTCCTTGTGTACCGCAGCGTT	TCTCAAAGAAGGAAACGAGATGCGGTACAGGGGTGTTCGTC	11008
3375	5860	AGAGGACCATCTCTGAGATCAACTACTGCAAGTGGAAGGGT	TGGGCGCCAACTTCAAGGCTGACCGGGTCATAGACTCTAGG	621	945	6725	GTCATATACTTGGTCATGATACTGCTGATTGCCCCGGCATA	TGGAATGGTGACTCTTGGGGCCAGCGCATGGCTCATGTGGC	1237	2470	2805	GGGGGAGTGTTGATCTTCTTATCCACAGCTGTCTCTGCTGA	AGGTCCACAGAGATTGCCCGTGCCTGTGAACGAGCTGCCCC	1494	1025	6090	GTCAGGTGGGACTTGGGTTGATGTTGTCTTGGAACATGGAG	ATGCTCCTTGACAATATCTACCTCCAAGATGGCCTCATAGC	9268
1045	1910	GTGGGACCTGGGTTGATGTTGTCTTGGAACATGGAGGCTGC	TGCGGCATTCACATTCACCAAGGTCCCAGCTGAAACACTGC	615	9270	9930	ATGTATGCAGATGACACTGCTGGCTGGGACACCCGCATCAG	CGGGAGACTGCTTGCCTAGCAAAATCATATGCGCAAATGTG	1038	2655	4690	CTGGGAAGATGGTATCTGTGGGATCTCCTCTGTTTCAAGAA	GATGGAGTGTACAGAGTAATGACTCGTAGACTGCTAGGTTC	1316	1270	7060	TGGACAGAGGCTGGGGAAATGGATGTGGACTTTTTGGAAAA	CTTTCATTACCCCAGCCGTCCAACATGCAGTGACCACTTCA	9123
3290	5380	AGGGCCATGGCACAGTGAAGAGCTTGAAATCCGGTTTGAGG	GGACAGAAATCGTTGATTTGATGTGCCATGCCACTTTCACT	559	1210	7005	GCCCAACACAAGGTGAAGCCTACCTTGACAAGCAATCAGAC	GGATTCTCAATGGACATTGACCTGCGGCCAGCCTCAGCTTG	993	1895	2510	TGAAGGGCGTGTCATACTCCTTGTGTACCGCAGCGTTCACA	ATGTGGGGTGCTCGGTGGACTTCTCAAAGAAGGAGACGAGA	1307	8860	9550	AAGAAGAGTTCATCAACAAGGTTCGTAGCAATGCAGCATTA	CTGAGGAAGTTCTAGAGATGCAAGACTTGTGGCTGCTGCGG	8895
6005	7250	GAACCCTAACAAACCTGGAGATGAGTACATGTATGGAGGTG	AGTAGCTATCATTCTGCTTGTGGCGCACTACATGTACTTGA	556	1810	2450	AGGCTGAGATGGATGGTGCAAAGGGAAGGCTGTCCTCTGGC	GTGCTTGGCCTTAGGGGGAGTGTTGATCTTCTTATCCACAG	943	8270	10720	TGGAGCGACTGCAGCGTAGGTATGGGGGAGGACTGGTCAGA	CATATTGACGCTGGGAAAGACCAGAGACTCCATGAGTTTCC	1282	4315	6595	GGCCCATGGCCGCGGTTGGTCTGCTAATTGTCAGTTACGTG	CCGCGGCGGCCCAATTGCCGGAGACCCTAGAGACCATTATG	8772
2780	2945	CCCCATGTGGAGAGGTCCACAAAGATTGCCAGTGCCTGTGA	GAATAGTTTTCTTGTGGAGGATCACGGGTTTGGAGTCTTCC	524	290	6820	GGCAATCAAGCCATCACTGGGTCTCATCAATAGATGGGGTT	TGCTGGTGGTGCTCATACCTGAGCCAGAAAAGCAAAGATCT	938	9995	10140	ACAGAAGGGACCTCCGACTGATGGCCAATGCCATTTGTTCA	GTGGATTGAGGAGAACGACCACATGGAAGACAAGACCCCAG	1171	2260	8925	CAGCCTGGGACTTTGGATCAGTTGGAGGCGCTCTCAACTCA	GAGTGGAAGACTGCAGTGGAAGCTGTGAACGATCCAAGGTT	8564
9965	10120	GCAGCTCCTTTATTTCCACAGAAGAGACCTTCGACTGATGG	ATAGAGTGTGGATTGAGGAGAACGACCATATGGAGGACAAG	519	7905	8120	AAGGTCATTGATCTTGGATGTGGCAGAGGGGGCTGGAGTTA	AGGTGAGTCATCATCTAGTCCTGAAGTGGAAGAAGCACGGA	935	2640	6255	AGCAGTCAAGCAAGCCTGGGAAGATGGTATCTGTGGGATCT	TCCTGTTTGGCTGGCCTATCAGGTTGCATCTGCCGGAATAA	1159	810	5290	TGGTTGGAGTCAAGAGAATACACAAAGCACTTGATTAGAGT	CTAGGGTTGTCGCTGCTGAAATGGAGGAAGCCCTTAGAGGG	8305
4805	8600	GGGAAGACTTGATCCATACTGGGGGGATGTCAAGCAGGACT	CTACGAAGCCCCCACGCAAGGATCAGCGTCTTCCCTCGTGA	515	295	9600	TCAAGCCATCACTGGGTCTCATCAATAGATGGGGTTCAGTG	AGGTCAGAGAAAGTGACCAACTGGTTGCAGAGCAACGGATG	813	2850	4010	CTGGAAGGCTTGGGGGAAATCGTACTTCGTCAGAGCAGCAA	ACATCACCTTGGCAATCCTGGCTGCTCTGACACCACTGGCC	1159	5410	7620	CCTTCACTTCACGTCTACTACAGCCAATCAGAGTCCCCAAC	GCTTCTCTAATCTACACAGTAACAAGAAACGCTGGTTTGGT	8150
495	3880	GAGATCACTAGACGCGGGAGTGCATACTACATGTACTTGGA	CTTCGTGTCTTCTGCAAACTGCGATCTCTGCTCTTGAAGGT	459	3370	8160	CATGTGGAACAAGAGGACCATCTCTGAGATCAACCACTGCA	ACGCTCAGAGTCCTCTCCATGGTGGGGGATTGGCTTGAAAA	802	115	10725	GAGTTTCTGGTCATGAAAAACCCAAAAAAGAAATCCGGAGG	TGACGCTGGGAAAGACCAGAGACTCCATGAGTTTCCACCAC	1150	2855	3975	GTACTTCGTCAGAGCAGCAAAGACAAATAACAGCTTTGTCG	GTTGTTCCACGCACTGACAACATCACCTTGGCAATCCTGGC	7890
3220	9155	TCATACCCAAGTCTTTAGCTGGTCCACTCAGCCACCACAAC	CGAGGACCATTGGATGGGAAGAGAAAACTCAGGAGGTGGAG	457	960	3085	ATGATACTGCTGATTGCCCCGGCATACAGCATCAGGTGCAT	ACAGTGATCTAGGCTACTGGATTGAGAGTGAGAAGAATGAC	799	7570	9555	AAGTACTGGAACTCCTCTACAGCCACTTCACTGTGTAACAT	GAATATGGAGGCTGAGGAAGTTCTAGAGATGCAAGACTTGT	1135	3975	9190	GTTGTTCCACGCACTGACAACATCACCTTGGCAATCCTGGC	GTGTTGAAGGGCTGGGATTACAAAGACTCGGATATGTCCTA	7512
1295	1940	TTGGGGAAACGGTTGTGGACTTTTTGGCAAAGGGAGCTTGG	TGAAACACTGCATGGAACAGTCACAGTGGAGGTGCAGTATG	444	7500	9485	TGGGGGGAGGCTGGGGCCCTGATCACAGCCGCAACTTCCAC	GAGCGGACAAGTTGTCACTTACGCTCTTAACACATTTACCA	759	2265	8940	CTTGGGAGACACAGCCTGGGACTTTGGATCAGTTGGAGGCG	AGAGTGGAAGACTGCAGTGGAAGCTGTGAACGATCCAAGGT	1128	985	6785	GGTGCATAGGAGTCAGCAATAGGGACTTTGTGGAAGGTATG	ATGTGTCCTCATTGTTGTGTTCCTATTGCTGGTGGTGCTCA	7439
3550	7675	CGGGGTCAACCGATCATATGGACCACTTCTCTCTTGGAGTG	GAGGTGGGACGGGAGAGACTCTGGGAGAGAAGTGGAAAGCT	407	8800	9490	TTATGAGCATGGTCTCTTCCTGGTTGTGGAAAGAGCTAGGC	GACAAGTTGTCACTTACGCTCTTAACACATTTACCAACCTA	758	5410	6045	TTAATGTGCCATGCCACCTTCACTTCACGTCTACTACAGCC	TCTGTATGGAGGTGGGTGCGCAGAGACTGACGAAGACCATG	1073	355	9655	AGAAGTTCAAGAAAGATCTGGCTGCCATGCTGAGAATAATC	TCAGTGGAGATGATTGCGTTGTGAAGCCAATTGATGATAGG	7364
370	515	AGAAGTTCAAGAAAGATCTTGCTGCCATGTTGAGAATAATC	TGCATACTACATGTACTTGGATAGGAGCGATGCCGGGAAGG	402	2470	7155	TGTTGATCTTCTTATCCACAGCCGTCTCTGCTGATGTGGGG	TTGTTTGGTATGGGCAAAGGGATGCCATTCTACGCATGGGA	757	9375	10010	GGCCTTGGCATTGGCCATAATCAAGTACACATACCAAAACA	GACTGATGGCCAATGCCATTTGTTCATCTGTGCCAGTTGAC	1060	3555	5065	ACTGATCACATGGATCACTTCTCCCTTGGAGTGCTTGTGAT	ATGGCAATGGGGTCGTGATCAAAAATGGGAGTTATGTTAGT	7246
8245	10770	TGATGGAAACCATGGAGCGACTGCAACGTAGGCATGGGGGA	ATCGCCGAACTTCGGCGGCCGGTGTGGGGAAATCCATGGTT	400	6725	8905	TGGAATGGTGACTCTTGGGGCCAGCGCATGGCTCATGTGGC	CATTAGGGGCAATATTTGAAGAGGAAAAAGAGTGGAAGACT	729	1275	7070	AAGAACGTTAGTGGACAGAGGCTGGGGAAATGGATGTGGAC	TGACAACTTTCATTACCCCAGCCGTCCAACATGCAGTGACC	953	750	2965	AGAAGAGCTGTGACGCTCCCCTCCCATTCCACTAGGAAGCT	ATGGGTTCGGGGTATTTCACACTAGTGTCTGGCTCAAGGTT	7047
9480	9670	AGTGGACAAGTTGTCACTTATGCTCTCAACACATTCACCAA	ACTGCGTTGTGAAGCCAATCGATGATAGGTTTGCACATGCC	398	2795	3915	GAGAGGTCCACAGAGATTGCCCGTGCCTGTGAACGAGCTGC	GCCTTGGAAGGCGACCTGATGGTTCTCATCAATGGTTTTGC	723	640	765	AGCTATGAATGCCCTATGCTGGATGAGGGGGTGGAACCAGA	TAGAAGAGCTGTGACGCTCCCCTCCCATTCCACTAGGAAGC	934	2645	6520	AGATGGTATCTGTGGGATCTCCTCTGTTTCAAGAATGGAAA	CAGAGAGATTCCAGGAAGCCATTGACAACCTCGCTGTGCTC	7030
3195	6900	GATGGAGTAGAAGAAAGTGATCTTATCATACCCAAGTCTTT	CTTCTAGGTTTGATAACTGCAAACGAACTTGGATGGCTGGA	385	2195	8865	GAGTGGCAGCACCATTGGAAAAGCATTTGAAGCCACTGTGA	ACCAAAGAAGAGTTCATCAACAAGGTTCGTAGCAATGCAGC	698	1615	1855	AATAACAAGCACTGGTTGGTTCACAAGGAGTGGTTCCACGA	GGCCACTTGAAATGTCGCCTGAAAATGGATAAACTTAGATT	931	1575	1830	TCAGATTTGTATTACTTGACTATGAATAACAAGCACTGGTT	CTGTCCTCTGGCCACTTGAAATGTCGCCTGAAAATGGACAA	7020
5050	5415	GAAGAGTGATAGGACTCTATGGCAATGGGGTTGTGATCAAG	TTCACTTCACGCTTACTACAACCCATCAGAGTCCCTAATTA	372	1540	3280	GAAGCTTAGGACTTGATTGTGAACCGAGGACAGGCCTTGAC	ACAGGACCCAAATGAAAGGGCCATGGCACAGTGAAGAGCTT	692	2655	6535	CTGGGAAGATGGTATCTGTGGGATCTCCTCTGTTTCAAGAA	ACAGAGAGATTCCAGGAAGCCATTGACAACCTCGCTGTGCT	918	6790	8980	TCCTCATTGTTGTGTTCCTATTGCTGGTGGTGCTCATACCT	ACAAGGAAAGAGAGCACCACCTGAGAGGAGAGTGCCAGAGC	6969
1145	1695	TAGTAACATGGCCGAGGTAAGATCCTATTGCTACGAGGCAT	AACAAAGAGGCATTGGTAGAATTCAAGGATGCCCACGCCAA	359	6190	9495	TCAAGCTTAGGACGGAGCAAAGGAAGACCTTTGTGGAACTC	GTTGTCACTTACGCTCTTAACACATTTACCAACCTAGTGGT	688	1005	6800	CATAGGAGTCAGCAATAGGGACTTTGTGGAAGGTATGTCAG	CATGTGTCCTCATTGTTGTGTTCCTATTGCTGGTGGTGCTC	913	5175	9545	AAGCAGCTAACTGTCTTAGACTTGCATCCTGGAGCTGGGAA	GGAGGCTGAGGAAGTTCTAGAGATGCAAGACTTGTGGCTGC	6779
3220	9400	TCATACCCAAGTCTTTAGCTGGTCCACTCAGCCACCACAAC	ACAAAGTGGTGAAGGTTCTCAGACCAGCTGAAGGAGGAAAA	350	750	5225	CGGAGATCTAGAAGAGCTGTGACGCTCCCCTCCCATTCCAC	AACCAGGAGAGTTCTTCCTGAAATAGTCCGTGAAGCCATAA	684	3575	5145	ATCACATGGATCACTTCTCCCTTGGAGTGCTTGTGATTCTG	GGAAGAGACTCCTGTTGAGTGCTTCGAGCCTTCGATGCTGA	900	3545	4785	TGCAGGATCAACTGATCACATGGATCACTTCTCCCTTGGAG	GCGCTGAGAAGCGGTGAAGGGAGACTTGATCCATACTGGGG	6611
1025	6105	CTTCGTGGAGGGCATGTCAGGTGGGACCTGGGTTGATGTTG	AACATCTACCTCCAGGATGGCCTCATAGCCTCGCTCTATCG	344	2555	9485	GGTGTTCGTCTATAACGACGTTGAAGCCTGGAGGGACAGGT	GAGCGGACAAGTTGTCACTTACGCTCTTAACACATTTACCA	681	8865	9570	AGTCTGTACCAAAGAAGAGTTCATCAACAAGGTTCGTAGCA	GGAAGTTCTAGAGATGCAAGACTTGTGGCTGCTGCGGAGGT	882	2630	6240	CAAGCAAGCCTGGGAAGATGGTATCTGTGGGATCTCCTCTG	CCTGTTTGGCTGGCCTATCAGGTTGCATCTGCCGGAATAAC	6590
3140	5825	CCACCTGATTGAGATGAAAACATGTGAATGGCCAAAGTCTC	GTGGGACTTTGTCATAACAACTGACATCTCAGAGATGGGCG	342	9900	10060	CGCGTCTCTCCAGGGGCGGGATGGAGCATCCGGGAGACTGC	GAACTACCTGGTCAATCCATGGAAAGGGAGAATGGATGACC	669	6800	9015	CATGTGTCCTCATTGTTGTGTTCCTATTGCTGGTGGTGCTC	CCTGAGAGGAGAGTGCCAGAGTTGTGTGTACAACATGATGG	864	1020	3150	GGTATGTCAGGTGGGACTTGGGTTGATGTTGTCTTGGAACA	ATGAAAACATGTGAATGGCCAAAGTCCCACACATTGTGGAC	6508
3350	3900	TTACGTGGAGGAGACATGCGGAACTAGAGGACCATCTCTGA	GCGATCTCTGCTCTTGAAGGTGACTTGATGGTCCTCATTAA	340	960	3940	ATGATACTGCTGATTGCCCCGGCATACAGCATCAGGTGCAT	TCATCAATGGTTTTGCTTTGGCCTGGTTGGCAATACGAGCG	666	3995	9160	TTCCACGCACTGATAACATCACCTTGGCAATCCTGGCTGCT	TTCTTGAACGAGGATCACTGGATGGGGAGAGAGAACTCAGG	860	2510	7215	GGACTTCTCAAAGAAGGAAACGAGATGCGGTACAGGGGTGT	TGCTACTCACAATTAACACCCCTGACCCTAATAGTGGCCAT	6330
2220	2390	GCCACTGTGAGAGGCGCCAAGAGAATGGCAGTCCTGGGGGA	CACGCTGCTAGTGTGGTTAGGTTTGAACACAAAGAATGGAT	336	2920	6765	TGAAGGAATGCCCACTCAAACATAGAGCATGGAACAGCTTT	CTCTCGGAAATTGAGCCAGCCAGAATTGCATGTGTCCTCAT	618	2115	5440	GATGATGCTGGAACTTGATCCACCATTTGGGGACTCTTACA	CTACTACAGCCAATCAGAGTCCCCAACTATAATCTGTATAT	859	9340	10000	AAATGGAGAAAGGGCACAGGGCCTTGGCATTGGCCATAATC	TGGCCAATGCCATTTGTTCATCTGTGCCAGTTGACTGGGTT	6283
6350	7090	AGCAGAGGTTTGGACAAAGTATGGAGAGAAGAGAGTGCTCA	CGGTAACCACTTCATACAACAACTACTCCTTAATGGCGATG	322	3150	3635	CTGATCGAGATGAAAACATGTGAATGGCCAAAGTCCCACAC	GAGAATGACCACAAAGATCATCATAAGCACATCAATGGCAG	582	560	7400	TATCTTTTCCAACCACATTGGGGATGAATAAGTGTTATATA	ACATTGACACAATGACAATTGACCCCCAAGTGGAGAAAAAG	847	2645	4615	AGATGGTATCTGTGGGATCTCCTCTGTTTCAAGAATGGAAA	GGAGTGGTGCTCTATGGGATGTGCCTGCTCCCAAGGAAGTA	6214
2640	7265	GCCTGGGAAGAGGGGATCTGTGGGATCTCATCCGTTTCAAG	GCTTGTGGCGCACTACATGTACTTGATCCCAGGCCTACAAG	318	5860	6675	CAGAGATGGGCGCCAACTTTAAAGCTGACCGTGTCATAGAT	GGAATCTTTTTCGTCTTGATGAGGAACAAGGGCATAGGGAA	582	775	2965	GTGACGCTCCCCTCCCATTCCACTAGGAAGCTGCAAACGCG	TTTCTTGTGGAGGATCATGGGTTCGGGGTATTTCACACTAG	846	6225	6835	AAAAGAGGAGATCTTCCTGTTTGGCTGGCCTATCAGGTTGC	CAGAAAAGCAAAGATCTCCCCAGGACAACCAAATGGCAATC	6151
2660	5465	TGGGATCTCATCCGTTTCAAGAATGGAAAACATCATGTGGA	CATCATGGATGAAGCCCACTTCACAGACCCCTCAAGTATAG	311	5520	9490	GGATACATTTCAACAAGGGTTGAGATGGGCGAGGCGGCTGC	GACAAGTTGTCACTTACGCTCTTAACACATTTACCAACCTA	575	6540	8650	GAGATTCCAGGAAGCCATTGACAACCTCGCTGTGCTCATGC	ATAAACGGGGTTGTCAGGCTCCTGTCAAAACCCTGGGATGT	832	5925	6740	GGCGAGAGAGTCATTCTGGCTGGACCCATGCCTGTCACACA	CGCATGGCTCATGTGGCTCTCGGAAATTGAGCCAGCCAGAA	5990
4740	10130	ATGCAAGAGGGAGTCTTCCACACCATGTGGCACGTTACAAA	GATTGAGGAGAACGACCATATGGAGGACAAGACTCCTGTAA	307	3915	9100	GCCTTGGAAGGCGACCTGATGGTTCTCATCAATGGTTTTGC	CCATCTGGTATATGTGGCTAGGGGCTAGATTTCTAGAGTTC	571	1895	4220	TGAAGGGCGTGTCATACTCCTTGTGTACCGCAGCGTTCACA	TGCTCACAAGGAGTGGGAAGCGGAGCTGGCCCCCTAGCGAA	813	6525	8630	AGATTCCAGGAAGCCATTGACAACCTCGCTGTGCTCATGCG	TCTAATAAACGGGGTTGTCAGGCTCCTGTCAAAACCCTGGG	5919
1600	5050	TGAACAATAAGCATTGGTTGGTGCACAAAGAGTGGTTTCAT	GAAGAGTGATAGGACTCTATGGCAATGGGGTTGTGATCAAG	297	3485	4725	CTGTTGGTATGGAATGGAGATAAGGCCCAGGAAAGAACCAG	ACACAAGTTGGAGTGGGAGTTATGCAAGAGGGGGTCTTTCA	570	3150	5855	GGCCCATCTGATCGAGATGAAAACATGTGAATGGCCAAAGT	CAACTGACATTTCAGAGATGGGCGCCAACTTTAAAGCTGAC	789	2380	7530	TCATTGGAACGTTGCTGATGTGGTTGGGCCTGAACACAAAG	ACTTTGTGGGAAGGCTCTCCGAACAAGTACTGGAACTCCTC	5760
5615	5920	AATCATGGACACAGAAGTGGAAGTCCCAGAGAGAGCCTGGA	TACTTGATGGTGAGAGAGTCATCTTGGCTGGGCCCATGCCT	289	3745	9485	CCACCTTCGCGGAAATGAACACTGGAGGAGATGTAGCTCAT	GAGCGGACAAGTTGTCACTTACGCTCTTAACACATTTACCA	553	3565	4805	GGATCAACTGATCACATGGATCACTTCTCCCTTGGAGTGCT	TGAGAAGCGGTGAAGGGAGACTTGATCCATACTGGGGAGAT	788	3040	4540	TTATTGGAACAGCTGTTAAGGGAAAGGAGGCTGCACACAGT	CCATCTGTGGCATGAACCCAATAGCCATACCCTTTGCAGCT	5589
1425	1625	CATGGCTCCCAGCATAGCGGGATGATTGGATATGAAACTGA	CAAAGAGTGGTTTCATGACATCCCATTGCCTTGGCATGCTG	285	6170	6765	AGCAGCCATTGAGGGAGAGTTCAAGCTTAGGACGGAGCAAA	CTCTCGGAAATTGAGCCAGCCAGAATTGCATGTGTCCTCAT	552	1620	3370	CAAGCACTGGTTGGTTCACAAGGAGTGGTTCCACGACATTC	GAGGAAACATGTGGAACAAGAGGACCATCTCTGAGATCAAC	785	2615	9550	ATTGGCAGCAGCAGTCAAGCAAGCCTGGGAAGATGGTATCT	CTGAGGAAGTTCTAGAGATGCAAGACTTGTGGCTGCTGCGG	5310
2620	10390	TGGCAGCAGCAGTCAAGCAGGCCTGGGAAGAGGGGATCTGT	CAATTTTAGTGTTGTCAGGCCTGCTAGTCAGCCACAGTTTG	275	3075	5775	GAGGCTGTACACAGTGATCTAGGCTACTGGATTGAGAGTGA	ATACAGCTCAGCAGAAAGACTTTTGAGACAGAGTTCCAGAA	550	9210	9445	TGAAGGGCTGGGATTACAAAGACTCGGATATGTCCTAGAAG	AAAGGGAAGACAGTTATGGACATTATTTCGAGACAAGACCA	747	2645	4700	AGATGGTATCTGTGGGATCTCCTCTGTTTCAAGAATGGAAA	TAGACTGCTAGGTTCAACACAAGTTGGAGTGGGAGTCATGC	5291
1030	5440	TGGAGGGCATGTCAGGTGGGACCTGGGTTGATGTTGTCTTG	TCAGAGTCCCTAATTACAATCTCAACATCATGGATGAAGCC	266	2570	6175	CGACGTTGAAGCCTGGAGGGACAGGTACAAGTACCATCCTG	CCATTGAGGGAGAGTTCAAGCTTAGGACGGAGCAAAGGAAG	546	3230	3700	TGATCATACCCAAGTCTTTAGCTGGGCCACTCAGCCATCAC	CTGGGAGGATTTTCAATGAGTGACCTGGCTAAGCTTGCAAT	668	450	2980	GGCCTCCTGCTGACCACAGCTATGGCAGCGGAGGTCACTAG	TTCACACTAGTGTCTGGCTCAAGGTTAGAGAAGATTATTCA	5201
3055	7570	CTGTTAAGGGAAGGGAGGCCGCGCACAGTGATCTGGGCTAT	CCTCTACAGCCACCTCACTGTGCAACATCTTCAGAGGAAGC	249	6465	8570	GCTGGGAAAAGAGGAGCGGCTTTTGGAGTGATGGAAGCCCT	AAACCACCCATATAGGACATGGGCTTACCATGGAAGCTATG	542	5935	6755	CTTGATGGCGAGAGAGTCATTCTGGCTGGACCCATGCCTGT	GCGCATGGCTCATGTGGCTCTCGGAAATTGAGCCAGCCAGA	641	480	9975	GAGGTCACTAGACGTGGGAGTGCATACTATATGTACTTGGA	TTCCACAGAAGGGACCTCCGACTGATGGCCAATGCCATTTG	5113
4045	10400	CACTGCTCGTGGCATGGAGAGCGGGCCTGGCTACTTGTGGA	GTTGTCAGGCCTGCTAGTCAGCCACAGTTTGGGGAAAGCTG	245	390	2915	ATGCTGAGAATAATCAATGCCAGGAAGGAGAAGAAGAGACG	CACACTGAAGGAATGCCCACTCAAACATAGAGCATGGAACA	525	6240	6840	GAAAAGAGGAGATCTTCCTGTTTGGCTGGCCTATCAGGTTG	CATACCTGAGCCAGAAAAGCAAAGATCTCCCCAGGACAACC	640	3555	5150	ACTGATCACATGGATCACTTCTCCCTTGGAGTGCTTGTGAT	CTTCGAGCCTTCGATGCTGAAGAAGAAGCAGCTAACTGTCT	5002
6140	7110	CTATCGGCCTGAGGCCGATAAGGTAGCCGCCATTGAGGGAG	AACTACTCCTTAATGGCGATGGCCACACAAGCTGGAGTGCT	238	485	7330	AGCGGAGGTCACTAGACGTGGGAGTGCATACTATATGTACT	CCCAGAAGAGAACGGCAGCTGGCATCATGAAGAACCCTGTT	521	370	9685	AAGAAGTTCAAGAAAGATCTGGCTGCCATGCTGAGAATAAT	TGCGTTGTGAAGCCAATTGATGATAGGTTTGCACATGCCCT	637	4455	4810	GCACTAGATGAGAGTGGTGATTTCTCCCTGGTGGAGGATGA	TTGATCCATACTGGGGAGATGTCAAGCAGGATCTGGTGTCA	4939
5015	9825	AGGGACCTCAGGATCTCCGATCCTAGACAAATGTGGAAGAG	CTGTACCTCAAGGATGGGAGATCCATTGTGGTCCCTTGCCG	238	5345	7560	AGTGCGTTATATGACAACAGCAGTCAATGTCACCCACTCTG	AACAAGTACTGGAACTCCTCTACAGCCACTTCACTGTGTAA	507	2995	6805	TTTCACACTAGTGTCTGGCTCAAGGTTAGAGAAGATTATTC	GTCCTCATTGTTGTGTTCCTATTGCTGGTGGTGCTCATACC	618	2450	3450	CTTAGGGGGAGTGTTGATCTTCTTATCCACAGCCGTCTCTG	CCACTGTCGTTCCGGGCTAAAGATGGCTGTTGGTATGGAAT	4851
4865	9820	TTGGAAGTTGGATGCAGCTTGGGATGGACTCAGCGAGGTAC	ACAAGCTGTACCTCAAGGATGGGAGATCCATTGTGGTCCCT	237	9170	9355	CTGGATGGGGAGAGAGAACTCAGGAGGTGGTGTTGAAGGGC	AGAAAGGGCACAGGGCCTTGGCATTGGCCATAATCAAGTAC	492	1040	4010	TGTCAGGTGGGACTTGGGTTGATGTTGTCTTGGAACATGGA	ACATCACCTTGGCAATCCTGGCTGCTCTGACACCACTGGCC	594	1880	4180	GAAGGGCGTGTCATACTCCTTGTGTACCGCAGCGTTCACAT	CCATCAACGTGGTGGGACTGCTGTTGCTCACAAGGAGTGGG	4783
1025	4000	CTTCGTGGAGGGCATGTCAGGTGGGACCTGGGTTGATGTTG	TCGCTCTACCAATCTTGGCTGCTCTAACACCACTAGCTCGA	235	1815	4140	GAGATGGATGGTGCAAAGGGAAGGCTGTCCTCTGGCCACTT	TTACCATTTGTCATGGCCCTGGGACTAACCGCTGTGAGGCT	474	1340	8805	CATGCGCTAAGTTTGCATGCTCCAAGAAAATGACCGGGAAG	GGTTATGAGCATGGTCTCTTCCTGGTTGTGGAAAGAGCTAG	549	3710	6815	GGCTAAGCTTGCAATTTTGATGGGTGCCACCTTCGCGGAAA	GGTGGTGCTCATACCTGAGCCAGAAAAGCAAAGATCTCCCC	4746
2410	4790	GTTTGAACACAAAGAATGGATCTATCTCCCTCACATGCTTG	ACTGAGGAGCGGTGAGGGAAGACTTGATCCATACTGGGGGG	235	3500	5005	GGAGATAAGGCCCAGGAAAGAACCAGAAAGCAACTTAGTAA	CGCTGGATTACCCAGCAGGAACTTCAGGATCTCCAATCCTA	471	2320	3725	GGCAAGGGCATCCATCAAATTTTTGGAGCAGCTTTCAAATC	TGGCTAAGCTTGCAATTTTGATGGGTGCCACCTTCGCGGAA	540	3285	4130	AAAGGGCCATGGCACAGTGAAGAGCTTGAAATTCGGTTTGA	CTTACCATTTGTCATGGCCCTGGGACTAACCGCTGTGAGGC	4737
7560	9560	TACTGGAACTCCTCTACAGCCACCTCACTGTGCAACATCTT	AGTGTTAGAGATGCAAGACTTATGGTTGTTGAGGAAGCCAG	230	3220	4070	ATCTGATCATACCCAAGTCTTTAGCTGGGCCACTCAGCCAT	AGCAGGCCTTGCTACTTGCGGGGGGTTTATGCTCCTCTCTC	471	365	6895	TAATAAAGAAGTTCAAGAAAGATCTGGCTGCCATGCTGAGA	ATCATGGTAGCAGTAGGTCTTCTGGGCTTGATTACCGCCAA	539	2445	7850	TTGGCCTTAGGGGGAGTGTTGATCTTCTTATCCACAGCCGT	AAAGCTGAGATGGTTGGTGGAGCGGGGATACCTGCAGCCCT	4644
3725	3880	GATCCTGATGGGTGCTACTTTCGCAGAAATGAACACTGGAG	CTTCGTGTCTTCTGCAAACTGCGATCTCTGCTCTTGAAGGT	222	6420	6720	GTTTGTTCAGATCATGCGGCCCTGAAGTCATTCAAGGAGTT	GGCTTTGGAATGGTGACTCTTGGGGCCAGCGCATGGCTCAT	470	445	3000	GATACTAGTGTCGGAATTGTTGGCCTCCTGCTGACCACAGC	CACTAGTGTCTGGCTCAAGGTTAGAGAAGATTATTCATTAG	534	2535	3845	TGCGGTACAGGGGTGTTCGTCTATAACGACGTTGAAGCCTG	GACACCCCGTGAAAGCATGCTGCTGGCCTTGGCCTCGTGTC	4555
1955	3890	AACAGTCACAGTGGAGGTGCAGTATGCAGGGACAGATGGAC	TCTGCAAACTGCGATCTCTGCTCTTGAAGGTGACTTGATGG	219	560	7175	TCCAACCACATTGGGGATGAATAAGTGTTATATACAGATCA	GATGCCATTCTACGCATGGGACTTTGGAGTCCCGCTGCTAA	456	3400	3580	CTGAGATCAACCACTGCAAGCGGAAGGGTGATCGAGGAATG	ATGGATCACTTCTCCCTTGGAGTGCTTGTGATTCTGCTCAT	526	6785	9410	ATGTGTCCTCATTGTTGTGTTCCTATTGCTGGTGGTGCTCA	GGTCCTTAGACCAGCTGAAAAAGGGAAGACAGTGATGGACA	4500
1025	9695	CTTCGTGGAGGGCATGTCAGGTGGGACCTGGGTTGATGTTG	TAGGTTTGCACATGCCCTCAGGTTCTTGAATGACATGGGAA	218	295	795	TCAAGCCATCACTGGGTCTCATCAATAGATGGGGTTCAGTG	AAGCTGCAAACGCGGTCGCAAACCTGGTTGGAATCAAGAGA	455	2155	2470	ATTGTCATAGGAGTCGGGGAGAAGAAGATCACCCACCACTG	GGGGGAGTGTTGATCTTCTTATCCACAGCTGTCTCTGCTGA	523	3210	3700	GATCTGATCATACCCAAGTCTTTAGCTGGGCCACTCAGCCA	TGAGTGACCTGGCTAAGCTTGCAATTTTGATGGGTGCCACC	4447
1025	3125	CTTCGTGGAGGGCATGTCAGGTGGGACCTGGGTTGATGTTG	GAGGCTGAAGAGGGCCCACCTGATTGAGATGAAAACATGTG	214	9470	9615	ACAAGACCAAAGGGGGAGCGGACAAGTTGTCACTTACGCTC	ACCAACTGGTTGCAGAGCAACGGATGGGATAGGCTCAAACG	453	3735	6800	TGCAATTTTGATGGGTGCCACCTTCGCGGAAATGAACACTG	CATGTGTCCTCATTGTTGTGTTCCTATTGCTGGTGGTGCTC	510	5705	6780	TCCAAGCGTGAGGAACGGCAATGAGATCGCAGCTTGTCTGA	ATTGCATGTGTCCTCATTGTTGTGTTCCTATTGCTGGTGGT	4407
8015	8185	GCTGGTGCAAAGCTATGGGTGGAACATAGTTCGTCTCAAGA	GGCTTGAAAAAAGACCAGGGGCCTTCTGTATAAAGGTGCTG	213	2245	3655	AGAGAATGGCAGTCTTGGGAGACACAGCCTGGGACTTTGGA	TCATAAGCACATCAATGGCAGTGCTGGTAGCTATGATCCTG	447	640	1005	AGCTATGAATGCCCTATGCTGGATGAGGGGGTGGAACCAGA	CATAGGAGTCAGCAATAGGGACTTTGTGGAAGGTATGTCAG	508	4125	5060	AAGAACTTACCATTTGTCATGGCCCTGGGACTAACCGCTGT	ACTCTATGGCAATGGGGTCGTGATCAAAAATGGGAGTTATG	4407
665	3220	GGGAGTGGAACCAGATGATGTCGATTGCTGGTGCAACACGA	TCATACCCAAGTCTTTAGCTGGTCCACTCAGCCACCACAAC	212	2825	8295	GAACGAGCTGCCCCACGGCTGGAAGGCTTGGGGGAAATCGT	CTGGTCAGAGTGCCACTCTCCCGCAACTCTACACATGAGAT	431	4575	9425	AATAGCCATACCCTTTGCAGCTGGAGCGTGGTACGTATACG	AGGTCCTTAGACCAGCTGAAAAAGGGAAGACAGTTATGGAC	508	2390	10380	GTTGCTGATGTGGTTGGGCCTGAACACAAAGAATGGATCTA	TAAGCACCAATCTTAGTGTTGTCAGGCCTGCTAGTCAGCCA	4399
10190	10365	CTATCTAGGAAAAAGGGAGGACTTATGGTGTGGATCCCTTA	TCCACACCCGGAGTGTTGTAAGCACCAATTTTAGTGTTGTC	206	3485	5090	CTGTTGGTATGGAATGGAGATAAGGCCCAGGAAAGAACCAG	GATAAAAAATGGGAGTTATGTTAGTGCCATCACCCAAGGGA	410	1040	3195	TGTCAGGTGGGACTTGGGTTGATGTTGTCTTGGAACATGGA	CACATTGTGGACAGATGGAATAGAAGAGAGTGATCTGATCA	503	8785	9555	GTCAGGTTATGAGCATGGTCTCTTCCTGGTTGTGGAAAGAG	GAAGTTCTAGAGATGCAAGACTTGTGGCTGCTGCGGAGGTC	4241
2230	7225	GAGGCGCCAAGAGAATGGCAGTCCTGGGGGATACAGCCTGG	CACAATTAACACCCCTGACTCTGATAGTAGCTATCATTCTG	204	3645	6750	ACAAAGATCATCATAAGCACATCAATGGCAGTGCTGGTAGC	GCATGGCTCATGTGGCTCTCGGAAATTGAGCCAGCCAGAAT	408	375	875	GTTCAAGAAAGATCTGGCTGCCATGCTGAGAATAATCAATG	GGATATTCAGGAACCCTGGCTTCGCGTTAGCAGCAGCTGCC	503	6485	6780	GATGGAAGCCCTGGGAACACTGCCGGGACACATGACAGAGA	ATTGCATGTGTCCTCATTGTTGTGTTCCTATTGCTGGTGGT	4194
3695	8550	ATTTTCAATGAGTGACCTGGCCAAGCTTGTGATCCTGATGG	TGGTTTCTTGATGAAAACCACCCATACAGGACATGGGCCTA	203	5635	6720	AAGTGGAAGTCCCAGAGAGAGCCTGGAGCTCAGGCTTTGAT	GGCTTTGGAATGGTGACTCTTGGGGCCAGCGCATGGCTCAT	399	3300	4145	GAAAGGGCCATGGCACAGTGAAGAGCTTGAAATTCGGTTTG	ACTTACCATTTGTCATGGCCCTGGGACTAACCGCTGTGAGG	503	115	10705	AAAACCCAAAAAAGAAATCCGGAGGATTCCGGATTGTCAAT	ATATTGACGCTGGGAAAGACCAGAGACTCCATGAGTTTCCA	4128
3940	9600	ATGGATTTGCTTTGGCCTGGTTGGCAATTCGAGCAATGGCC	GAGAAAGTGACCAGATGGTTGCAGAGCAATGGATGGGATAG	202	4530	5345	CTCAAGGTGGTCCTGATGACCATCTGTGGCATGAACCCAAT	AGTGCGTTATATGACAACAGCAGTCAATGTCACCCACTCTG	396	2550	7240	ATGCGGTACAGGGGTGTTCGTCTATAACGACGTTGAAGCCT	CAATTAACACCCCTGACCCTAATAGTGGCCATCATTTTGCT	494	6045	6775	TGCGCAGAGACTGATGAAGACCATGCACACTGGCTTGAAGC	CCAGAATTGCATGTGTCCTCATTGTTGTGTTCCTATTGCTG	4045
3555	9470	TCAACCGATCATATGGACCACTTCTCTCTTGGAGTGCTTGT	CCAGAGAGGGAGTGGACAAGTTGTCACTTATGCTCTCAACA	197	5110	9480	TTAGTGCCATCACCCAAGGGAGGAGGGAGGAAGAGACTCCT	AGGGGGAGCGGACAAGTTGTCACTTACGCTCTTAACACATT	383	2020	2470	CCAGCTCAGATGGCGGTGGACATGCAAACTCTGACCCCAGT	GGGGGAGTGTTGATCTTCTTATCCACAGCTGTCTCTGCTGA	491	310	7215	ATAGATGGGGTTCAGTGGGGAAAAAAGAGGCTATGGAAATA	TGCTACTCACAATTAACACCCCTGACCCTAATAGTGGCCAT	4043
690	9680	TGCTGGTGCAACACGACATCAACTTGGGTTGTGTACGGAAC	GAAGCCAATCGATGATAGGTTTGCACATGCCCTCAGGTTCT	190	4065	4995	TGGAGAGCAGGCCTTGCTACTTGCGGGGGGTTTATGCTCCT	GGAGCGGTTGCGCTGGATTACCCAGCAGGAACTTCAGGATC	377	6115	7880	GACAATATTTACCTCCAAGATGGCCTCATAGCCTCGCTCTA	TGGTGGAGCGGGGATACCTGCAGCCCTATGGAAAGGTCATT	491	2105	5435	GCTGGAACTTGATCCACCATTTGGGGACTCTTACATTGTCA	AATCAGAGTCCCCAACTATAATCTGTATATTATGGATGAGG	4042
3745	6095	TCGCAGAAATGAACACTGGAGGAGATGTAGCTCACTTGGCA	GCTTCTTGACAACATCTACCTCCAGGATGGCCTCATAGCCT	185	245	7155	GCCCATCAGGATGGTCTTGGCGATTCTAGCCTTTTTGAGAT	TTGTTTGGTATGGGCAAAGGGATGCCATTCTACGCATGGGA	373	9530	9695	CCAACCTAGTGGTGCAACTCATTCGGAATATGGAGGCTGAG	AGCCAATTGATGATAGGTTTGCACATGCCCTCAGGTTCTTG	486	555	7385	ACCACACTGGGGATGAATAAGTGTTATATACAGATCATGGA	CATTGACACAATGACAATTGACCCCCAAGTGGAGAAAAAGA	3921
4320	10390	CCCATGGCTGCAGTAGGCTTGCTAATTGTCAGCTATGTGGT	CAATTTTAGTGTTGTCAGGCCTGCTAGTCAGCCACAGTTTG	184	3020	7500	AGATTATTCATTAGAGTGTGATCCAGCCGTTATTGGAACAG	TGGGGGGAGGCTGGGGCCCTGATCACAGCCGCAACTTCCAC	367	4470	4805	GGCGCTAGATGAGAGTGGTGATTTCTCCCTGGTGGAGGATG	TGAGAAGCGGTGAAGGGAGACTTGATCCATACTGGGGAGAT	483	5405	6020	TGCCACCTTCACTTCACGTCTACTACAGCCAATCAGAGTCC	AGATGAGTATCTGTATGGAGGTGGGTGCGCAGAGACTGATG	3857
4560	9375	CCAATAGCTATACCTTTTGCTGCAGGAGCGTGGTATGTGTA	GCCGTGATTAAATACACATACCAAAACAAAGTGGTGAAGGT	184	5685	8010	GATCATTCTGGAAAAACAGTTTGGTTTGTTCCAAGCGTGAG	GAAGAACCCGTGTTGGTGCAAAGCTATGGGTGGAACATAGT	362	1035	5425	AGGTATGTCAGGTGGGACTTGGGTTGATGTTGTCTTGGAAC	ACCTTCACTTCACGTCTACTACAGCCAATCAGAGTCCCCAA	483	3140	5835	CCTGATCGAGATGAAAACATGTGAATGGCCAAAGTCCCACA	GTGACAACTGACATTTCAGAGATGGGCGCCAACTTTAAAGC	3831
765	4210	AGAAGAGCCGTGACGCTCCCTTCTCACTCTACAAGGAAGTT	TCACAAGGAGTGGGAAGCGGAGCTGGCCCCCTAGTGAAGTT	184	3150	3390	CTGATCGAGATGAAAACATGTGAATGGCCAAAGTCCCACAC	TCTCTGAGATCAACCACTGCAAGCGGAAGGGTGATCGAGGA	355	3775	4460	GGAGGAGATGTAGCTCATCTGGCGCTGATAGCGGCATTCAA	GGCTCGATGTGGCGCTAGATGAGAGTGGTGATTTCTCCCTG	436	2305	3710	GCAAGGGCATCCATCAAATTTTTGGAGCAGCTTTCAAATCA	GGCTAAGCTTGCAATTTTGATGGGTGCCACCTTCGCGGAAA	3815
85	10710	CAACAGGTTTAATTTGGATTTGGAAACGAGAGTTTCTGGTC	ATTGACGTGGGAAAGACCAGAGACTCCATGAGTTTCCACCA	183	2580	6460	GCCTGGAGGGACAGGTACAAGTACCATCCTGACTCTCCCCG	TTGCCGCTGGGAAAAGAGGAGCGGCTTTTGGAGTGATGGAA	354	3875	9105	GCATGCTGCTGGCCTTGGCCTCGTGTCTTTTGCAAACTGCG	CGCCATCTGGTATATGTGGCTAGGGGCTAGATTTCTAGAGT	436	620	7250	CATGAGCTATGAATGCCCTATGCTGGATGAGGGGGTAGAAC	GGCCATCATTTTGCTCGTGGCGCACTACATGTACTTGATCC	3734
8300	10100	GCCATTGTGTCGCAACTCCACACATGAGATGTACTGGGTCT	GGACATGCTCATGGTGTGGAATAGAGTGTGGATTGAGGAGA	183	1080	6825	GTCACCGTAATGGCACAGGACAAACCGACTGTCGACATAGA	GTGGTGCTCATACCTGAGCCAGAAAAGCAAAGATCTCCCCA	344	4310	7030	AGGCAGATATAGAGATGGCTGGGCCCATGGCCGCGGTCGGT	GACCTGCGGCCAGCCTCAGCTTGGGCCATCTATGCTGCCTT	429	2985	6800	ACTAGTGTCTGGCTCAAGGTTAGAGAAGATTATTCATTAGA	TGTGTTCCTATTGCTGGTGGTGCTCATACCTGAGCCAGAAA	3651
4970	5150	GACAAAGGACGGGGACATCGGAGCAGTTGCTCTGGACTACC	ATGTTTCGAACCCTCGATGCTGAAGAAGAAGCAGCTAACTG	182	6040	7805	TGTATGGAGGTGGGTGCGCAGAGACTGACGAAGACCATGCA	CGCCCTCAAGGACGGTGTGGCAACGGGAGGCCATGCTGTGT	336	3730	3910	AAGCTTGCAATTTTGATGGGTGCCACCTTCGCGGAAATGAA	ACTGCGATCTCCGCCTTGGAAGGCGACCTGATGGTTCTCAT	426	1800	4535	GAGGCTGAGATGGATGGTGCAAAGGGAAGGCTGTCCTCTGG	GATGACCATCTGTGGCATGAACCCAATAGCCATACCCTTTG	3642
9095	9565	CATCTGGTACATGTGGTTGGGAGCCAGATTCTTGGAGTTTG	TAGAGATGCAAGACTTATGGTTGTTGAGGAAGCCAGAGAAA	177	2975	4475	TGGGTTCGGGGTATTTCACACTAGTGTCTGGCTCAAGGTTA	GAGTGGTGACTTCTCCCTGGTGGAGGATGACGGTCCCCCCA	335	2460	7865	CTTGGCCTTAGGGGGAGTGTTGATCTTCTTATCCACAGCTG	CAAAGCTGAGATGGTTGGTGGAGCGGGGATACCTGCAGCCC	422	6465	8360	AGAGGAGCGGCTTTTGGAGTGATGGAAGCCCTGGGAACACT	AAAAAGTGTGTCCACCACGAGCCAGCTCCTCTTGGGGCGCA	3630
6615	8315	CCGGAGACCCTAGAGACCATTATGCTCTTAGGTTTGCTGGG	CTCCACACATGAGATGTACTGGGTCTCTGGGGCAAAGAGCA	176	3695	4385	GGGAGGATTTTCAATGAGTGACCTGGCTAAGCTTGCAATTT	CATGTACATTGAAAGAGCAGGTGACATCACATGGGAAAAAG	333	1155	6905	GGCGGAGGTAAGATCCTACTGCTATGAGGCATCAATATCGG	CAGTAGGTCTTCTGGGCTTGATTACCGCCAATGAACTCGGA	420	1040	2880	GGTTGATGTTGTCTTGGAACATGGAGGTTGTGTCACCGTAA	AATAACAGCTTTGTCGTGGATGGTGACACACTGAAGGAATG	3472
4145	7275	CATGGCCCTGGGATTGACAGCTGTGAGGGTAGTAGACCCTA	CACTACATGTACTTGATCCCAGGCCTACAAGCGGCAGCAGC	174	6385	7205	AAAGAGTGCTCAAACCGAGGTGGATGGACGCCAGAGTTTGT	CCCGCTGCTAATGATAGGTTGCTACTCACAATTAACACCCC	331	3230	3470	TGATCATACCCAAGTCTTTAGCTGGGCCACTCAGCCATCAC	TGTCGTTCCGGGCTAAAGATGGCTGTTGGTATGGAATGGAG	419	3885	5725	CTTTTGCAAACTGCGATTTCCGCCTTGGAAGGCGACCTGAT	ATGAGATCGCAGCTTGTCTGACGAAGGCTGGAAAACGGGTC	3454
8055	8310	AGTGGAGTGGACGTCTTCCACATGGCGGCTGAGCCGTGTGA	CGCAACTCCACACATGAGATGTACTGGGTCTCTGGGGCAAA	165	2080	2385	TAATCACTGAAAGCACTGAGAACTCTAAGATGATGCTGGAA	ATTCTCATTGGAACGTTGCTGATGTGGTTGGGTCTGAACAC	325	610	7260	GATCTTGGACACATGTGTGATGCCACCATGAGCTATGAATG	AATAGTGGCCATCATTTTGCTCGTGGCGCACTACATGTACT	418	4445	10005	GCTCGATGTGGCACTAGATGAGAGTGGTGATTTCTCCCTGG	AATGCCATTTGTTCATCTGTGCCAGTTGACTGGGTTCCAAC	3410
1550	2365	CTGTGAACCAAGGACAGGCCTTGACTTTTCAGATCTGTATT	CCTGGTTCTCACAGATCCTCATAGGCACGCTGCTAGTGTGG	161	9150	9430	GGATTCTTGAACGAGGATCACTGGATGGGGAGAGAGAACTC	CAGCTGAAAAAGGGAAAACAGTTATGGACATTATTTCGAGA	321	5760	8090	GACAAAGGCTGGAAAACGGGTCATACAGCTCAGCAGAAAGA	TGGCGGCTGAGCCGTGTGACACGTTGCTGTGTGACATAGGT	416	1270	1420	TGGACAGAGGCTGGGGAAATGGATGTGGACTTTTTGGAAAA	AGCACAGTGGGATGATCGTTAATGACACAGGACATGAAACT	3337
650	2390	CCCTATGCTGGATGAGGGAGTGGAACCAGATGATGTCGATT	CACGCTGCTAGTGTGGTTAGGTTTGAACACAAAGAATGGAT	149	1260	8725	GTCTGCAAAAGAACGTTAGTGGACAGAGGCTGGGGAAATGG	CGTATGGTCAGCAAAGAGTTTTCAAGGAAAAAGTGGACACT	318	6805	8960	GTCCTCATTGTTGTGTTCCTATTGCTGGTGGTGCTCATACC	AAGCTGTGAACGATCCAAGGTTCTGGGCTCTAGTGGACAAG	408	5745	8065	ACGAAGGCTGGAAAACGGGTCATACAGCTCAGCAGAAAGAC	TCTTTCATATGGCGGCTGAGCCGTGTGACACGTTGCTGTGT	3336
1650	10775	TTGCCTTGGCATGCTGGGGCAGACACCGGAACTCCACACTG	CGAACTTCGGCGGCCGGTGTGGGGAAATCCATGGTTTCT	149	690	2885	TGCAACACGACGTCAACTTGGGTTGTGTACGGAACCTGCCA	GACAAATAACAGCTTTGTCGTGGATGGTGACACACTGAAGG	312	6495	6800	TGGAGTGATGGAAGCCCTGGGAACACTGCCAGGACACATGA	CATGTGTCCTCATTGTTGTGTTCCTATTGCTGGTGGTGCTC	406	8060	10140	GGACGTCTTTCATATGGCGGCTGAGCCGTGTGACACGTTGC	GACCACATGGAAGACAAGACCCCAGTTACGAAATGGACAGA	3081
5290	6630	CAACTAGGGTTGTCGCTGCTGAGATGGAGGAGGCCTTGAGA	ACCATTATGCTCTTAGGTTTGCTGGGAACAGTTTCACTGGG	149	3800	9010	GGCATTCAAAGTCAGACCAGCGTTGCTGGTATCTTTCATCT	TGAGAGGAGAGTGCCAGAGTTGTGTGTACAACATGATGGGA	303	2725	8800	GGGGAGCTCAACGCAATCCTGGAAGAGAATGGAGTTCAACT	CGTCAGGTTATGAGCATGGTCTCTTCCTGGTTGTGGAAAGA	403	3210	3455	GATCTGATCATACCCAAGTCTTTAGCTGGGCCACTCAGCCA	GTCGTTCCGGGCTAAAGATGGCTGTTGGTATGGAATGGAGA	3075
4550	8845	TGGCATGAACCCAATAGCTATACCTTTTGCTGCAGGAGCGT	GGCCACGCGTCTGCACCAAAGAAGAGTTTATCAACAAGGTG	140	2390	3390	CATTGGAACGTTGCTGATGTGGTTGGGTCTGAACACAAAGA	TCTCTGAGATCAACCACTGCAAGCGGAAGGGTGATCGAGGA	296	7890	9835	GGGATACCTGCAGCCCTATGGAAAGGTCATTGATCTTGGAT	AAGCTCCATCTCAAGGACGGGAGGTCCATTGTGGTTCCCTG	401	2115	4445	GATCCACCATTTGGGGACTCTTACATTGTCATAGGAGTCGG	GCTCGATGTGGCACTAGATGAGAGTGGTGATTTCTCCCTGG	3059
7585	7755	CACTGTGCAACATCTTCAGAGGAAGCTATCTGGCAGGAGCT	AAAAAGTCAGGTATCACTGAAGTGTGTAGAGAGGAGGCTCG	139	9755	9930	CACACAAGAGTGGAAACCCTCAACTGGATGGGACAACTGGG	CGGGAGACTGCTTGCCTAGCAAAATCATATGCGCAAATGTG	293	325	7240	AATAGATGGGGTTCAGTGGGGAAAAAAGAGGCTATGGAAAT	CAATTAACACCCCTGACCCTAATAGTGGCCATCATTTTGCT	398	620	795	CATGAGCTATGAATGCCCTATGCTGGATGAGGGGGTAGAAC	ACGCGGTCGCAGACCTGGTTGGAGTCAAGAGAATACACAAA	2997
6500	6755	GGGAACACTGCCAGGACACATGACAGAGAGGTTTCAGGAAG	GTGGCTTTCGGAAATTGAACCAGCCAGAATTGCATGTGTCC	136	1685	1820	AACTCCACACTGGAACAACAAAGAAGCACTGGTAGAGTTCA	GGATGGTGCAAAGGGAAGGCTGTCCTCTGGCCACTTGAAAT	288	5700	6800	TGGAAAAACAGTTTGGTTTGTTCCAAGCGTGAGGAACGGCA	CATGTGTCCTCATTGTTGTGTTCCTATTGCTGGTGGTGCTC	368	6100	7865	ACAATATCTACCTCCAAGATGGCCTCATAGCCTCGCTCTAT	GGTGGAGCGGGGATACCTGCAGCCCTATGGAAAGGTCATTG	2957
2540	8310	TGGCACGGGGGTATTCATCTATAATGATGTTGAAGCCTGGA	CGCAACTCCACACATGAGATGTACTGGGTCTCTGGGGCAAA	136	3795	9290	ATAGCGGCATTCAAAGTCAGACCAGCGTTGCTGGTATCTTT	TGGCTGGGACACCCGCATCAGCAGGTTTGATCTGGAGAATG	287	6240	9425	GAAAAGAGGAGATCTTCCTGTTTGGCTGGCCTATCAGGTTG	AGGTCCTTAGACCAGCTGAAAAAGGGAAGACAGTTATGGAC	357	5360	8045	CAATGTCACCCACTCTGGGACAGAAATCGTTGACTTAATGT	TCTTAAGAGTGGGGTGGACGTCTTTCATATGGCGGCTGAGC	2834
9005	9960	GAGAGGAGAGTGTCACAGCTGTGTGTACAACATGATGGGAA	ATGTGGCAGCTCCTTTATTTCCACAGAAGAGACCTTCGACT	131	3240	7495	TTAGCTGGGCCACTCAGCCATCACAATACCAGAGAGGGCTA	GGGGGTGGGGGGAGGCTGGGGCCCTGATCACAGCCGCAACT	284	5470	6700	AATCTGTATATTATGGATGAGGCCCACTTCACAGATCCCTC	ATGAGGAACAAGGGCATAGGGAAGATGGGCTTTGGAATGGT	348	3860	9090	CATGCTGCTGGCCTTGGCCTCGTGTCTTTTGCAAACTGCGA	GCCATCTGGTATATGTGGCTAGGGGCTAGATTTCTAGAGTT	2809
630	6880	GCCACCATGAGTTATGAGTGCCCTATGCTGGATGAGGGAGT	TCATCATGGTGGCAGTGGGCCTTCTAGGTTTGATAACTGCA	130	2385	7795	ATTCTCATTGGAACGTTGCTGATGTGGTTGGGTCTGAACAC	AGGCCCGCCGCGCCCTCAAGGACGGTGTGGCAACGGGAGGC	271	9825	10010	CCACTTCAACAAGCTCCATCTCAAGGACGGGAGGTCCATTG	GACTGATGGCCAATGCCATTTGTTCATCTGTGCCAGTTGAC	346	2140	2450	TTGTCATAGGAGTCGGGGAGAAGAAGATCACCCACCACTGG	CTTAGGGGGAGTGTTGATCTTCTTATCCACAGCCGTCTCTG	2790
3845	8150	TTGGACACCCCGTGAGAGCATGCTGCTAGCCCTGGCTTCGT	ACGAACACTCAGAGTGCTCTCTATGGTGGGGGACTGGCTTG	129	475	2325	CAGCTATGGCAGCGGAGGTCACTAGACGTGGGAGTGCATAC	CATCAAATTTTTGGAGCAGCTTTCAAATCATTGTTTGGAGG	268	1405	5600	TACCGGATAATGCTGTCAGTTCATGGCTCCCAGCACAGTGG	GTGACGCATTTCCGGACTCCAACTCACCAATTATGGACACC	342	1775	5285	TCACACGGCCCTTGCTGGAGCTCTGGAGGCTGAGATGGATG	TCCAACTAGGGTTGTCGCTGCTGAAATGGAGGAAGCCCTTA	2747
925	1280	TTTTGGGAAGCTCGACGAGCCAAAAAGTCATATACTTGGTC	ATTAGTGGACAGAGGTTGGGGAAACGGTTGTGGACTTTTTG	124	4390	4745	ACATTGAAAGAGCAGGTGACATCACATGGGAAAAAGATGCG	TATGCAAGAGGGGGTCTTTCACACTATGTGGCACGTCACAA	264	2470	3470	GGGGGAGTGTTGATCTTCTTATCCACAGCTGTCTCTGCTGA	TGTCGTTCCGGGCTAAAGATGGCTGTTGGTATGGAATGGAG	340	7865	9845	GGTGGAGCGGGGATACCTGCAGCCCTATGGAAAGGTCATTG	CATTGTGGTTCCCTGCCGCCACCAAGATGAACTGATTGGCC	2697
3570	8040	GACCACTTCTCTCTTGGAGTGCTTGTGATTCTACTCATGGT	ATAGTTCGTCTCAAGAGTGGAGTGGACGTCTTCCACATGGC	122	375	2580	AAAGATCTGGCTGCCATGCTGAGAATAATCAATGCCAGGAA	GCCTGGAGGGACAGGTACAAGTACCATCCTGACTCTCCCCG	260	565	2400	TTTCCAACCACATTGGGGATGAATAAGTGTTATATACAGAT	TGGAACGTTGCTGATGTGGTTGGGTCTGAACACAAAGAATG	325	5465	6700	TATGGATGAGGCCCACTTCACAGATCCCTCAAGTATAGCAG	TAGGGAAGATGGGCTTTGGAATGGTGACTCTTGGGGCCAGC	2688
6880	7190	TCATCATGGTGGCAGTGGGCCTTCTAGGTTTGATAACTGCA	CCTTGGAGTCCCGCTGCTAATGATGGGTTGCTATTCACAAT	113	960	1125	ATGATACTGCTGATTGCCCCGGCATACAGCATCAGGTGCAT	GTTACAACAACAGTCAGCAACATGGCGGAGGTAAGATCCTA	259	4130	5080	GCAGTGTGAAGAAGAACTTACCATTTGTCATGGCCCTGGGA	TATGGCAATGGGGTCGTGATCAAAAATGGGAGTTATGTTAG	321	3840	4055	AATTGGACACCCCGTGAAAGCATGCTGCTGGCCTTGGCCTC	GTGGAGAGCAGGCCTTGCTACTTGCGGGGGGTTCATGCTCC	2578
5410	9555	CCACTTTCACTTCACGCTTACTACAACCCATCAGAGTCCCT	GAGGAAGTGTTAGAGATGCAAGACTTATGGTTGTTGAGGAA	112	7050	7175	ATCTATGCTGCCTTGACAACTTTCATTACCCCAGCCGTCCA	GATGCCATTCTACGCATGGGACTTTGGAGTCCCGCTGCTAA	240	6025	6120	AACAAACCTGGAGATGAGTATCTGTATGGAGGTGGGTGCGC	TATTTACCTCCAAGATGGCCTCATAGCCTCGCTCTATCGAC	321	625	990	GCTATGAATGCCCTATGCTGGATGAGGGGGTAGAACCAGAT	ATAGGAGTCAGCAATAGGGACTTTGTGGAAGGTATGTCAGG	2558
5930	7165	TGAGAGAGTCATCTTGGCTGGGCCCATGCCTGTCACGCATG	AAGGGATGCCATTTATGCATGGGGACCTTGGAGTCCCGCTG	108	5305	7960	TTGTCGCTGCTGAAATGGAGGAAGCCCTTAGAGGGCTTCCA	TCCGCAAAGTTCAAGAAGTGAAAGGATACACAAAAGGAGGC	237	10200	10360	TCCCTATTTGGGAAAAAGGGAAGACTTGTGGTGTGGATCTC	TACTTGGGTGAAGAAGGGTCTACACCTGGAGTGCTGTAAGC	320	1320	8785	GTGACATGCGCTAAGTTTGCATGCTCCAAGAAAATGACCGG	GTCAGGTTATGAGCATGGTCTCTTCCTGGTTGTGGAAAGAG	2543
8815	9975	GGCTGTGGAAGGAGCTGGGGAAACGCAAGCGGCCACGCGTC	TATTTCCACAGAAGAGACCTTCGACTGATGGCTAATGCCAT	107	2040	5360	ACTCTGACCCCAGTTGGGAGGTTGATAACCGCTAACCCCGT	AACAGCAGTCAATGTCACCCACTCTGGAACAGAAATCGTCG	229	375	570	GTTCAAGAAAGATCTGGCTGCCATGCTGAGAATAATCAATG	AACCACATTGGGGATGAATAAGTGTTATATACAGATCATGG	320	360	855	TTCAAGAAAGATCTGGCTGCCATGCTGAGAATAATCAATGC	AATTGGATATTCAGGAACCCTGGCTTCGCGTTAGCAGCAGC	2518
2705	7615	AGTAGAAGGGGAGCTCAATGCTATCCTAGAGGAGAATGGAG	TGGCAGGAGCTTCCCTTATCTATACAGTGACGAGAAACGCT	105	365	505	GAAGTTCAAGAAAGATCTGGCTGCCATGCTGAGAATAATCA	GGAGTGCATACTATATGTACTTGGACAGAAACGATGCTGGG	223	2440	9290	GGATCTATTTCCCTTATGTGCTTGGCCTTAGGGGGAGTGTT	ACACTGCTGGCTGGGACACCCGCATCAGCAGGTTTGATCTG	318	6310	10350	GCACGACCAACAACACCATAATGGAAGACAGTGTGCCGGCA	GGTGAAGAAGGGTCTACACCTGGAGTGCTGTAAGCACCAAT	2318
2065	2965	CCAACCCCGTGATTACTGAAAGCACTGAGAACTCAAAGATG	ATCACGGGTTTGGAGTCTTCCACACCAGTGTCTGGCTTAAG	103	8145	8275	GTGGAAGAAGCACGGACGCTCAGAGTCCTCTCCATGGTGGG	AGCGTAGGTATGGGGGAGGACTGGTCAGAGTGCCACTCTCC	223	9225	9505	ACAAAGACTCGGATATGTCCTAGAAGAGATGAGTCGCATAC	GTCACTTACGCTCTTAACACATTTACCAACCTAGTGGTGCA	303	1025	1225	GTCAGGTGGGACTTGGGTTGATGTTGTCTTGGAACATGGAG	TTGACAAGCAATCAGATACCCAATATGTCTGCAAAAGAACG	2295
3085	3195	ATCTGGGCTATTGGATTGAAAGTGAAAAGAATGACACATGG	GATGGAGTAGAAGAAAGTGATCTTATCATACCCAAGTCTTT	100	980	2825	GGCATACAGCATCAGGTGCATAGGAGTCAGCAATAGGGACT	GAACGAGCTGCCCCACGGCTGGAAGGCTTGGGGGAAATCGT	217	3310	7575	TGGCACAGTGAAGAGCTTGAAATTCGGTTTGAGGAATGCCC	CTGGAACTCCTCTACAGCCACTTCACTGTGTAACATTTTTA	282	2425	9280	GATCTATTTCCCTTATGTGCTTGGCCTTAGGGGGAGTGTTG	CTGGCTGGGACACCCGCATCAGCAGGTTTGATCTGGAGAAT	2252
3515	6645	ACCAGAGAGCAACTTAGTGAGGTCAATGGTGACAGCGGGGT	GGTTTGCTGGGAACAGTTTCACTGGGGATCTTCTTCGTCTT	100	6240	10285	GGAGATCTTCCTGTTTGGCTGGCCTATCAGGTTGCATCTGC	TCAACATGGTGCGCAGGATCATAGGTGATGAAGAAAAGTAC	208	1555	2360	GGACTTGATTGTGAACCGAGGACAGGCCTTGACTTTTCAGA	CATTGTTTGGAGGAATGTCCTGGTTCTCACAAATTCTCATT	280	7125	8220	ATGGCCACGCAAGCTGGAGTGTTGTTTGGTATGGGCAAAGG	TTGTGCCCATACACCAGCACTATGATGGAAACCCTGGAGCG	2157
2960	3690	GGAGGATCACGGGTTTGGAGTCTTCCACACCAGTGTCTGGC	GGAGGATTTTCAATGAGTGACCTGGCCAAGCTTGTGATCCT	97	1475	2290	GAATAGAGCGAAGGTTGAGATAACGCCCAATTCACCAAGAG	TTGGAGGCGCTCTCAACTCATTGGGCAAGGGCATCCATCAA	199	9115	9515	TATATGTGGCTAGGGGCTAGATTTCTAGAGTTCGAAGCCCT	CTCTTAACACATTTACCAACCTAGTGGTGCAACTCATTCGG	275	7255	7870	TCATTTTGCTCGTGGCGCACTACATGTACTTGATCCCAGGG	AGCGGGGATACCTGCAGCCCTATGGAAAGGTCATTGATCTT	2147
2370	5175	TTCTCACAGATCCTCATAGGCACGCTGCTAGTGTGGTTAGG	AAGAAGCAGCTAACTGTCTTGGATCTGCATCCAGGAGCCGG	96	3895	4065	TTTTGCAAACTGCGATCTCCGCCTTGGAAGGCGACCTGATG	TGGAGAGCAGGCCTTGCTACTTGCGGGGGGTTTATGCTCCT	195	8800	10525	CGTCAGGTTATGAGCATGGTCTCTTCCTGGTTGTGGAAAGA	GAAGAAGCCATGCTGCCTGTGAGCCCCTCAGAGGACACTGA	274	1540	2345	GACTTGATTGTGAACCGAGGACAGGCCTTGACTTTTCAGAT	ATTGTTTGGAGGAATGTCCTGGTTCTCACAAATTCTCATTG	2132
5835	7720	GTCATAACAACTGACATCTCAGAGATGGGCGCCAACTTCAA	TGAATCAGATGTCGGCCCTGGAGTTCTACTCTTATAAAAAG	94	1510	1665	CAAGAGCCGAAGCCACCCTGGGGGGTTTTGGAAGCTTAGGA	CACGCTGGGGCAGACACCGGAACTCCACACTGGAACAACAA	191	3970	4115	TGGTTGGCAATACGAGCGATGGTTGTTCCACGCACTGATAA	CTCTGAAGGGAAAAGGCAGTGTGAAGAAGAACTTACCATTT	258	1145	6885	GGTAAGATCCTACTGCTATGAGGCATCAATATCGGACATGG	GTAGCAGTAGGTCTTCTGGGCTTGATTACCGCCAATGAACT	2119
2295	6795	TTCAACTCACTGGGTAAGGGCATTCACCAGATTTTTGGAGC	CTCATTGTTGTGTTTTTATTACTGGTGGTGCTCATACCCGA	93	2360	9220	TGGAGGAATGTCCTGGTTCTCACAAATTCTCATTGGAACGT	AAAGACTCGGATATGTCCTAGAAGAGATGAGTCGCATACCA	183	1745	1890	CCAAAAGGCAAACTGTCGTGGTTCTAGGGAGTCAAGAAGGA	TAGATTGAAGGGCGTGTCATACTCCTTGTGTACCGCAGCGT	228	9965	10100	GCTCCTTTATTTCCACAGAAGGGACCTCCGACTGATGGCCA	CATGCTTGTGGTGTGGAACAGAGTGTGGATTGAGGAGAACG	1784
2860	9825	ATTTTGTTAGGGCGGCAAAGACCAACAACAGTTTTGTTGTC	CTGTACCTCAAGGATGGGAGATCCATTGTGGTCCCTTGCCG	90	6730	8720	TGGTGACTCTTGGGGCCAGCGCATGGCTCATGTGGCTCTCG	CACACCGTATGGTCAGCAAAGAGTTTTCAAGGAAAAAGTGG	180	2360	5215	CATTGTTTGGAGGAATGTCCTGGTTCTCACAAATTCTCATT	CATCCTGGAGCTGGGAAAACCAGGAGAGTTCTTCCTGAAAT	202	3005	3545	TAGAGAAGATTATTCATTAGAGTGTGATCCTGCCGTTATTG	TGCAGGATCAACTGATCACATGGATCACTTCTCCCTTGGAG	1569
4565	8790	AGCTATACCTTTTGCTGCAGGAGCGTGGTATGTGTATGTGA	CAGGTAATGAACATAGTCTCTTCCTGGCTGTGGAAGGAGCT	85	10120	10285	TGTGGAACAGAGTGTGGATTGAGGAGAACGACCACATGGAA	TCAACATGGTGCGCAGGATCATAGGTGATGAAGAAAAGTAC	177	30	3560	CTGTGTGAATCAGACTGCGACAGTTCGAGTTTGAAGCGAAA	CTGCAGGATCAACTGATCACATGGATCACTTCTCCCTTGGA	196	9830	9990	CAAGGACGGGAGGTCCATTGTGGTTCCCTGCCGCCACCAAG	CTCCGACTGATGGCCAATGCCATTTGTTCATCTGTGCCAGT	1501
2360	5220	AATGTCCTGGTTCTCACAGATCCTCATAGGCACGCTGCTAG	ACCAGGAGAGTTCTTCCTGAAATAGTCCGTGAAGCCATAAA	82	2295	7445	GGCGCTCTCAACTCATTGGGCAAGGGCATCCATCAAATTTT	GCTACTCATAGCAGTAGCCGTCTCCAGCGCCATACTGTCGC	175	9695	9835	AGCCAATTGATGATAGGTTTGCACATGCCCTCAGGTTCTTG	AAGCTCCATCTCAAGGACGGGAGGTCCATTGTGGTTCCCTG	196	430	570	ATACTAGTGTCGGAATTGTTGGCCTCCTGCTGACCACAGCT	AATAAGTGTTATATACAGATCATGGATCTTGGACACATGTG	1290
635	3570	CATGAGTTATGAGTGCCCTATGCTGGATGAGGGAGTGGAAC	GACCACTTCTCTCTTGGAGTGCTTGTGATTCTACTCATGGT	81	830	1210	AAGAGAATACACAAAGCACTTGATTAGAGTCGAAAATTGGA	GCCCAACACAAGGTGAAGCCTACCTTGACAAGCAATCAGAC	173	900	1310	GTTAGCAGCAGCTGCCATCGCTTGGCTTTTGGGAAGCTCAA	GTGGACTTTTTGGCAAAGGGAGCCTGGTGACATGCGCTAAG	187	3695	3880	TTCAATGAGTGACCTGGCTAAGCTTGCAATTTTGATGGGTG	CGTGTCTTTTGCAAACTGCGATTTCCGCCTTGGAAGGCGAC	1002
2860	4005	ATTTTGTTAGGGCGGCAAAGACCAACAACAGTTTTGTTGTC	CTACCAATCTTGGCTGCTCTAACACCACTAGCTCGAGGCAC	73	9615	9760	ACCAACTGGTTGCAGAGCAACGGATGGGATAGGCTCAAACG	AAGAGTGGAAACCCTCAACTGGATGGGACAACTGGGAAGAA	161	9805	10110	GAAGTTCCGTTTTGCTCCCACCACTTCAACAAGCTCCATCT	TGAAGACATGCTTGTGGTGTGGAACAGAGTGTGGATTGAGG	180	9435	9685	AAGACAGTGATGGACATTATTTCAAGACAAGACCAAAGGGG	TTGATGATAGGTTTGCACATGCCCTCAGGTTCTTGAATGAT	928
1055	1315	GGTTGATGTTGTCTTGGAACATGGAGGCTGCGTTACCGTGA	TTTTTGGCAAAGGGAGCTTGGTGACATGTGCCAAGTTTACG	61	5345	7065	AGTGCGTTATATGACAACAGCAGTCAATGTCACCCACTCTG	ACAACTTTCATTACCCCAGCCGTCCAACATGCAGTGACCAC	153	8800	9985	CGTCAGGTTATGAGCATGGTCTCTTCCTGGTTGTGGAAAGA	CTTTATTTCCACAGAAGGGACCTCCGACTGATGGCCAATGC	157	9520	9675	TAGTGGTGCAACTCATTCGGAATATGGAGGCTGAGGAAGTT	GTGAAGCCAATTGATGATAGGTTTGCACATGCCCTCAGGTT	808
7120	7245	TAATGGCGATGGCCACACAAGCTGGAGTGCTGTTTGGCATG	CTGATAGTAGCTATCATTCTGCTTGTGGCGCACTACATGTA	61	6725	8800	TGGAATGGTGACTCTTGGGGCCAGCGCATGGCTCATGTGGC	TTATGAGCATGGTCTCTTCCTGGTTGTGGAAAGAGCTAGGC	148	6655	6805	TTGGGGTTGCTGGGAACAGTCTCGCTGGGAATCTTTTTCGT	GTCCTCATTGTTGTGTTCCTATTGCTGGTGGTGCTCATACC	156	9650	10000	GGCAGTCAGTGGAGATGATTGCGTTGTGAAGCCAATTGATG	TGGCCAATGCCATTTGTTCATCTGTGCCAGTTGACTGGGTT	789
695	1025	GTGCAACACGACATCAACTTGGGTTGTGTACGGAACCTGTC	CTTCGTGGAGGGCATGTCAGGTGGGACCTGGGTTGATGTTG	59	9370	9620	CCTTGGCATTGGCCATAATCAAGTACACATACCAAAACAAA	CTGGTTGCAGAGCAACGGATGGGATAGGCTCAAACGAATGG	145	3855	4075	TAATTGGACACCCCGTGAAAGCATGCTGCTGGCCTTGGCCT	AGAGCAGGCCTTGCTACTTGCGGGGGGTTTATGCTCCTCTC	156	7115	7245	CTTAATGGCGATGGCCACGCAAGCTGGAGTGTTGTTTGGTA	ATAGTGGCCATCATTTTGCTCGTGGCGCACTACATGTACTT	476
5400	5665	ATGTGCCATGCCACTTTCACTTCACGCTTACTACAACCCAT	TTGATTGGGTGACAGACCATTCTGGGAAAACAGTTTGGTTC	56	495	590	ACTAGACGTGGGAGTGCATACTATATGTACTTGGACAGAAA	TATACAGATCATGGATCTTGGACACATGTGTGATGCCACCA	110	7130	7255	CCTTAATGGCGATGGCCACGCAAGCTGGAGTGTTGTTTGGT	ACCCTAATAGTGGCCATCATTTTGCTCGTGGCGCACTACAT	151	9680	9830	GCCAATTGATGATAGGTTTGCACATGCCCTCAGGTTCTTGA	CAAGGACGGGAGGTCCATTGTGGTTCCCTGCCGCCACCAAG	454
3810	5305	CCAGCCTTGCTGGTCTCCTTCATTTTCAGAGCCAATTGGAC	CTGCTGAGATGGAGGAGGCCTTGAGAGGACTTCCGGTGCGT	54	8725	9885	CGTATGGTCAGCAAAGAGTTTTCAAGGAAAAAGTGGACACT	CTGATTGGCCGGGCCCGCGTCTCTCCAGGGGCGGGATGGAG	99	555	685	GGCCATATCTTTTCCAACCACATTGGGGATGAATAAGTGTT	GTCGATTGTTGGTGCAACACGACGTCAACTTGGGTTGTGTA	111	1110	30	GAGCTGGTTACAACAACAGTCAGCAACATGGCGGAGGTAAG	GCGACAGTTCGAGTTTGAAGCGAAAGCTAGCAACAGTATCA	421
