# Supplementary material for: Structure mapping of dengue and Zika viruses reveals functional long-range interactions
Source: Nat Commun. 2019 Mar 29;10:1408. doi: 10.1038/s41467-019-09391-8 (PMC6441010; doi:10.1038/s41467-019-09391-8)
Supplement: Supplementary file 8 — Supplementary Data 4 [file 41467_2019_9391_MOESM8_ESM.csv]

Supplementary Data 4. Conserved SPLASH interactions in DENV
In cells			In virions
Left	Right	Strains	Left	Right	Strains
7810	7985	DENV-1 & DEN4	2345	6205	DEN2 & DEN3
8540	8710	DENV-1 & DEN2	2405	7140	DEN2 & DEN4
8540	8710	DENV-1 & DEN2	2930	3070	DEN2 & DEN3
4480	4665	DENV-1 & DEN4	135	10640	DEN2 & DEN3
7355	7525	DEN3 & DEN4	2250	2480	DEN3 & DEN4
6795	6920	DENV-1 & DEN4	4015	8855	DEN2 & DEN4
725	880	DENV-1 & DEN4	6885	7740	DEN3 & DEN4
2050	2320	DENV-1 & DEN4	6585	6680	DEN3 & DEN4
525	650	DENV-1 & DEN4	6790	7060	DEN2 & DEN3
3280	3935	DENV-1 & DEN2	85	10640	DEN2 & DEN3
5830	5995	DENV-1 & DEN4	9835	10120	DEN2 & DEN4
420	1250	DENV-1 & DEN4	4760	4910	DEN2 & DEN4
5195	5340	DENV-1 & DEN4	3410	6785	DEN2 & DEN4
3740	4175	DENV-1 & DEN4	7160	8960	DEN2 & DEN4
530	905	DENV-1 & DEN3	900	1210	DEN2 & DEN3
7290	7405	DENV-1 & DEN4	900	1210	DEN2 & DEN4
425	550	DENV-1 & DEN4	9845	10180	DEN2 & DEN4
1720	1840	DENV-1 & DEN4	6585	6725	DEN2 & DEN4
1720	1840	DENV-1 & DEN4	900	6180	DEN2 & DEN3
1690	1840	DENV-1 & DEN4	900	6180	DEN2 & DEN4
9690	9915	DENV-1 & DEN4	7960	8230	DEN2 & DEN3
7970	8220	DENV-1 & DEN4	900	2680	DEN2 & DEN3
7970	8220	DENV-1 & DEN4	260	410	DEN2 & DEN4
6010	6155	DENV-1 & DEN4	260	410	DEN2 & DEN4
3880	4175	DENV-1 & DEN4	4420	6585	DEN2 & DEN4
4100	4255	DENV-1 & DEN3	770	900	DEN2 & DEN4
4100	4255	DENV-1 & DEN4	4455	6585	DEN2 & DEN4
440	630	DENV-1 & DEN2	2480	3160	DEN2 & DEN4
440	630	DENV-1 & DEN3	9910	10070	DEN2 & DEN3
440	630	DENV-1 & DEN4	9910	10070	DEN2 & DEN3
440	630	DENV-1 & DEN4	9910	10070	DEN2 & DEN3
8815	9030	DEN3 & DEN4	9910	10070	DEN2 & DEN4
4490	5005	DENV-1 & DEN4	3530	3700	DEN2 & DEN3
4525	4650	DEN3 & DEN4	2430	2900	DEN2 & DEN4
4525	4650	DEN3 & DEN4	6540	6660	DEN2 & DEN3
2245	2395	DENV-1 & DEN4	6540	6660	DEN2 & DEN4
3875	4060	DENV-1 & DEN4	900	4755	DEN2 & DEN4
3140	3510	DENV-1 & DEN4	510	645	DEN2 & DEN4
905	1025	DENV-1 & DEN4	510	645	DEN2 & DEN4
4190	4690	DENV-1 & DEN2	4910	5065	DEN2 & DEN4
4190	4690	DENV-1 & DEN4	510	600	DEN2 & DEN4
1345	1485	DENV-1 & DEN2	510	600	DEN2 & DEN4
4005	4350	DENV-1 & DEN4	510	600	DEN2 & DEN4
4440	4575	DENV-1 & DEN3	4460	4690	DEN2 & DEN3
4440	4575	DENV-1 & DEN4	260	815	DEN2 & DEN3
4440	4575	DENV-1 & DEN4	9905	10015	DEN2 & DEN3
3355	3510	DENV-1 & DEN4	9905	10015	DEN2 & DEN3
7290	7465	DENV-1 & DEN4	1290	1490	DEN2 & DEN3
5950	6155	DENV-1 & DEN4	5315	9010	DEN2 & DEN4
9915	10080	DENV-1 & DEN2	8230	8365	DEN2 & DEN3
9915	10080	DENV-1 & DEN3	2555	2825	DEN2 & DEN3
4905	5135	DENV-1 & DEN2	8230	8335	DEN2 & DEN3
2430	2520	DENV-1 & DEN4	8230	8335	DEN2 & DEN3
6200	6465	DENV-1 & DEN3	9905	10035	DEN2 & DEN3
4065	4195	DENV-1 & DEN3	9905	10035	DEN2 & DEN3
410	630	DENV-1 & DEN3	2435	6945	DEN2 & DEN4
410	630	DENV-1 & DEN4	905	1065	DEN2 & DEN4
410	630	DENV-1 & DEN4	905	1065	DEN2 & DEN4
410	630	DENV-1 & DEN4	6565	6785	DEN3 & DEN4
4905	5095	DENV-1 & DEN2	3790	3960	DEN3 & DEN4
9915	10115	DENV-1 & DEN2	1920	3510	DEN3 & DEN4
9915	10115	DENV-1 & DEN3	1640	9695	DEN3 & DEN4
2280	2520	DEN3 & DEN4	9340	9930	DEN3 & DEN4
2900	3070	DENV-1 & DEN2	7915	8055	DEN3 & DEN4
2900	3070	DENV-1 & DEN4	6000	6640	DEN3 & DEN4
3790	3955	DENV-1 & DEN4	2965	7240	DEN3 & DEN4
7110	7305	DENV-1 & DEN4	850	985	DEN3 & DEN4
7110	7305	DENV-1 & DEN4	135	10610	DEN3 & DEN4
4095	4195	DENV-1 & DEN2	650	905	DEN3 & DEN4
4095	4195	DENV-1 & DEN4	4095	8055	DEN3 & DEN4
8870	9040	DENV-1 & DEN4	1180	2215	DEN3 & DEN4
8720	9120	DENV-1 & DEN4	9955	10070	DEN3 & DEN4
5305	5600	DENV-1 & DEN4	4690	6550	DEN3 & DEN4
3150	3470	DENV-1 & DEN4	9385	9570	DEN3 & DEN4
1520	1645	DENV-1 & DEN3	10000	10115	DEN3 & DEN4
