# Supplementary material for: Structure mapping of dengue and Zika viruses reveals functional long-range interactions
Source: Nat Commun. 2019 Mar 29;10:1408. doi: 10.1038/s41467-019-09391-8 (PMC6441010; doi:10.1038/s41467-019-09391-8)
Supplement: Supplementary file 9 — Supplementary Data 5 [file 41467_2019_9391_MOESM9_ESM.csv]

Supplementary Data 5. Conserved SPLASH interactions in ZIKV
In cells			In virions
Left	Right	Strains	Left	Right	Strains
10180	10345	ZAFR & ZBRA	1540	1790	ZBRA & ZSIN
10180	10345	ZAFR & ZILM	9995	10140	ZILM & ZSIN
10180	10345	ZAFR & ZILM	9270	9930	ZBRA & ZILM
10180	10345	ZAFR & ZSIN	9270	9930	ZBRA & ZSIN
9500	9680	ZAFR & ZBRA	7050	7175	ZBRA & ZILM
9500	9680	ZAFR & ZILM	9965	10120	ZAFR & ZILM
6280	6790	ZAFR & ZILM	9965	10120	ZAFR & ZSIN
1405	1630	ZAFR & ZILM	7905	8120	ZBRA & ZSIN
1405	1630	ZAFR & ZILM	960	3940	ZBRA & ZSIN
5400	5645	ZAFR & ZBRA	2780	2945	ZAFR & ZBRA
5400	5645	ZAFR & ZILM	2780	2945	ZAFR & ZILM
5400	5645	ZAFR & ZSIN	9170	9355	ZBRA & ZILM
9965	10110	ZAFR & ZBRA	1555	2360	ZILM & ZSIN
9965	10110	ZAFR & ZILM	1025	6105	ZAFR & ZILM
9965	10110	ZAFR & ZSIN	7130	7255	ZILM & ZSIN
2795	2940	ZAFR & ZBRA	7130	7255	ZILM & ZSIN
2795	2940	ZAFR & ZBRA	9480	9670	ZAFR & ZILM
3225	3445	ZBRA & ZILM	9480	9670	ZAFR & ZSIN
3225	3445	ZBRA & ZSIN	30	3560	ZILM & ZSIN
6285	10370	ZBRA & ZILM	6005	7250	ZAFR & ZSIN
9290	9400	ZAFR & ZBRA	475	2325	ZBRA & ZSIN
9290	9400	ZAFR & ZILM	370	515	ZAFR & ZILM
9290	9400	ZAFR & ZILM	10200	10360	ZILM & ZSIN
9290	9400	ZAFR & ZSIN	1685	1820	ZBRA & ZSIN
375	510	ZAFR & ZILM	8270	10720	ZILM & ZSIN
375	510	ZAFR & ZSIN	3970	4115	ZILM & ZSIN
375	510	ZAFR & ZSIN	560	7400	ZILM & ZSIN
9200	9440	ZBRA & ZILM	9615	9760	ZBRA & ZILM
9990	10150	ZBRA & ZILM	9615	9760	ZBRA & ZSIN
3105	3230	ZBRA & ZILM	830	1210	ZBRA & ZILM
3105	3210	ZAFR & ZBRA	830	1210	ZBRA & ZILM
3105	3210	ZAFR & ZILM	1025	4000	ZAFR & ZILM
1035	1200	ZBRA & ZILM	1550	2365	ZAFR & ZBRA
8005	8195	ZBRA & ZILM	1550	2365	ZAFR & ZSIN
7125	7290	ZBRA & ZSIN	375	875	ZILM & ZSIN
9815	10065	ZAFR & ZILM	2020	2470	ZILM & ZSIN
9815	10065	ZAFR & ZSIN	485	7330	ZBRA & ZSIN
3235	3450	ZILM & ZSIN	9150	9430	ZBRA & ZSIN
2195	2360	ZAFR & ZBRA	9150	9430	ZBRA & ZSIN
6020	6125	ZAFR & ZILM	925	1280	ZAFR & ZSIN
690	1030	ZAFR & ZILM	365	505	ZBRA & ZILM
2900	3010	ZAFR & ZSIN	375	570	ZILM & ZSIN
3400	3570	ZAFR & ZILM	8255	10710	ZAFR & ZILM
3550	3730	ZAFR & ZBRA	8255	10710	ZAFR & ZSIN
3550	3730	ZAFR & ZILM	555	685	ZILM & ZSIN
3550	3730	ZAFR & ZSIN	665	3220	ZAFR & ZILM
4920	5085	ZAFR & ZBRA	665	3220	ZAFR & ZILM
2400	2605	ZAFR & ZBRA	3310	7575	ZILM & ZSIN
2400	2605	ZAFR & ZSIN	85	10710	ZAFR & ZILM
9280	9660	ZAFR & ZBRA	85	10710	ZAFR & ZSIN
8770	8950	ZBRA & ZILM	2550	7240	ZILM & ZSIN
8770	8950	ZBRA & ZSIN	5050	5415	ZAFR & ZILM
6665	6830	ZAFR & ZILM	5050	5415	ZAFR & ZSIN
6665	6830	ZAFR & ZSIN	2375	7530	ZILM & ZSIN
6415	6620	ZAFR & ZBRA	10190	10365	ZAFR & ZSIN
6415	6620	ZAFR & ZBRA	3875	9060	ZILM & ZSIN
6415	6620	ZAFR & ZSIN	6880	7190	ZAFR & ZSIN
6415	6620	ZAFR & ZSIN	495	590	ZBRA & ZILM
9685	9840	ZBRA & ZILM	495	590	ZBRA & ZILM
4245	4370	ZAFR & ZBRA	495	590	ZBRA & ZSIN
3895	5750	ZBRA & ZILM	3290	5380	ZAFR & ZILM
4540	4685	ZAFR & ZBRA	3290	5380	ZAFR & ZSIN
4540	4685	ZAFR & ZILM	2825	8295	ZBRA & ZSIN
8305	8450	ZBRA & ZILM	1510	1665	ZBRA & ZSIN
10105	10215	ZAFR & ZBRA	1510	1665	ZBRA & ZSIN
10105	10215	ZAFR & ZILM	3140	5825	ZAFR & ZILM
10105	10215	ZAFR & ZILM	3140	5825	ZAFR & ZSIN
10105	10215	ZAFR & ZILM	3350	3900	ZAFR & ZILM
4825	5010	ZAFR & ZBRA	3725	3880	ZAFR & ZBRA
4825	5010	ZAFR & ZILM	3725	3880	ZAFR & ZILM
2725	3565	ZAFR & ZBRA	3725	3880	ZAFR & ZILM
860	1000	ZAFR & ZBRA	5305	7960	ZBRA & ZSIN
860	1000	ZAFR & ZSIN	6460	7295	ZILM & ZSIN
9285	9395	ZBRA & ZILM	8145	8275	ZBRA & ZILM
9285	9395	ZBRA & ZILM	8145	8275	ZBRA & ZSIN
