# Supplementary material for: Structure mapping of dengue and Zika viruses reveals functional long-range interactions
Source: Nat Commun. 2019 Mar 29;10:1408. doi: 10.1038/s41467-019-09391-8 (PMC6441010; doi:10.1038/s41467-019-09391-8)
Supplement: Supplementary file 10 — Supplementary Data 6 [file 41467_2019_9391_MOESM10_ESM.txt]

>gb:KY474305|Organism:Dengue virus 1|Strain Name:00099-S|Segment:null|Subtype:1|Host:Human
------------------------------------------------------------
------------------------------------------------------------
------------------------------------------------------------
------------------------------------------------------------
------------------------------------------------------------
------------------------------------------------------------
------------------------------------------------------------
------------------------------------------------------------
------------------------------------------------------------
------------------------------------------------------------
------------------------------------------------------------
------------------------------------------------------------
----------------------------------cgaaucgg-aa---------------
-----------------------------------------------------gcu--ug
c---u-u-------a----------------a-------cgua-g-uu------------
------------------c-u--agc-ag-uuuu-uu----a-uuagagagcagaucuc-
---ugaugaacaa-ccaacg-gaaaaagacgggucgacc---gucuuucaauaugcugaa
acgcgcgagaaaccgcgugucaacugguucacaguuggcgaagagauucucaaaaggauu
gcuuucaggccaaggacccaugaaauuggugauggcuuucauagcauuucuaagauuucu
agccauacccccaacagcaggaauuuuggcuagauggagcucauucaag-aagaauggag
cgaucaaaguguuacgggguuucaaaaaagagaucucaaguauguugaacauaaugaac-
------aggaggaaaagauccgugaccaugcuccucaug-----------------cugc
ugcccacagcccuggcguuccauuugaccacacgagggggagagccacacaugauaguua
guaaacaggaaagaggaaagucacucuuguuuaagaccucugcagguaucaauaugugca
cucucauugcgauggacuugggagaguuaugugaggacacaaugaccuacaaaugccccc
ggaucacuga---ggcggaaccagaugacguugacugcuggugcaaugccacagacacau
gggugaccuaugggacguguucuca---aaccggcgaacaccgacgagacaaacguuccg
uggcacuggccccacacgugggacuuggucuagaaacaagaaccgaaacauggauguccu
cugaaggcgccuggaaacaaauacaaagaguggagaccugggccuugagacacccaggau
ucacggugauagcccuuuuuuuagcacaugcuauaggaacauccaucacucagaaaggga
ucauuuucaucuugcugaugcuggugacaccaucaauggccaugcgaugcgugggaauag
gcaacagagacuucguugaaggacugucaggagcaacguggguggacgugguacuggagc
auggaagcugcgucaccaccauggcaaaaaauaaaccaacauuggacauugaacucuuga
agacggaggucacgaaccc--ugccgucuugcgcaaacugugcauugaagcuaaaauauc
aaacaccaccaccgauucaagauguccaacacaaggagaggcuacacugguggaagaaca
agacgcgaacuuugugugccgccgaacguuuguggacagaggcugggguaacggcugcgg
acuauucggaaagggaagucuuuugacgugugccaaguucaagugugugacaaaacuaga
aggaaagauaguucaauaugagaacuuaaaauauucagugauaguuacuguucacacugg
ggaccagcaccaggug-------------------------------------------g
gaaacgagaccacagaacauggaacaauugcaaccauaacaccucaagcuccuacgu-cg
gaaauacagcugaccgacuauggagcccuuacauuggacugcucaccuagaacagggcug
gacuuuaaugagauggugcuauuaacaaugaaagaaaaaucauggcuuguccacaagcaa
ugguuucuggaccuaccacugccauggacuucgggggcuucaacaucccaagagaccugg
aacagacaagauuugcuggucacauucaagacagcucaugcaaagaaacaggaaguaguc
guacugggaucacaggaaggagcaaugcacacugcauugacuggggcgacagaa----au
ccagacgucaggaacgacaa---caaucuucgcaggacaccugaaaugcagacuaaaaau
ggauaaacugacuuuaaaagggaugucauaugugaugugcacaggcucauuuaagcuaga
gaaggaaguggcugagacccagcauggaacuguucuagugcaggucaaauacgaaggaac
agacgcgccaugcaagauccccuucucga---cucaagaugagaaaggagugacccagaa
ugggagauugauaacagccaaucccauaguuacugacaaagaaaaaccagucaaca----
--uugagacagaaccaccuuuuggugagagcuacaucaugguaggggcaggcgaaaaagc
uuugaaacuaagcugguucaagaaaggaagcagcauagggaaaauguucgaagcaaccgc
ccgaggagcacgaaggauggcuauucugggagacaccgcaugggacuucgguucuauagg
aggaguguuuacaucugugggaaaauugguacaccagguuuuuggaaccgcauauggggu
ucuguucagcgguguuucuuggaccaugaaaauaggaauagggauucuguugacaugguu
gggauuaaauucaaggagcacgucacuuucgaugacgugcauugcaguuggcauggucac
acuguaccuaggagucaugguucaagcggacucgggauguguaaucaacuggaagggcag
agaacuuaaauguggaaguggcauuuuugucacuaaugaaguccacacuuggacagagca
auacaaauuccaggcugacuccccaaaaagacugucagcagccauuggaaaggcauggga
ggagggaguguguggaauucgaucagccacgcgucuugagaacaucauguggaagcaaau
aucaaaugaauugaaccacauucuacuugaaaaugacaugaaauucacagugguuguagg
agauguuuacggaauuuuggcccaagggaaaaaaaugauuaggccacaacccauggaaca
caaauacucauggaaaagcuggggaaaagcuaaaaucauaggagcggacauacaaaauac
uaccuuuaucaucgacggcccagacaccccagaaugucccgauggccaaaga-gcaugga
acauuugggaaguugaggacuauggguuuggaauuuucacgacaaacauauggcugaaau
ugcgugacuccuacacccaaaugugugaccaccggcuaaugucagcugccaucaaggaca
gcaaggcaguucaugcugacaugggguacuggauagaaagugaaaagaacgaaaccugga
agcuggcgagagccuccuucauagaagucaagacauguaccuggccaaaaucu-------
cacacucuauggagcaauggaguuuuggaaagugaaaugauaaucccaaagauauaugga
ggaccaauaucucagcacaacuacaggccaggguauuuuacacaaacagcagggccaugg
caccuagguaaguuggaacuggauuuugacuugugugaaggcaccacaguuguuguggau
gaacauuguggaaaucgagguccaucucucagaacuacaacagucacaggaaagauaauc
caugaaugguguugcagauccugcacguuaccccccuuacguuucagaggagaagacgga
uguugguauggcauggaaaucagaccgguaaaggagaaggaggagaaucuaguuagguca
auggucucugcaggguca---ggagaaguggacagcuucucauugggaauacuaugcgua
ucgauaaugauugaagaagugaugagauccagauggaguagaaagaugcugaugacugga
acacuggcuguuuuccuccuucuuauaaugggacaacugacauggaaugaucugauuagg
uuaugcaucaugguuggagcuaaugcuucaga---caggauggggaugggaacaacguac
cuagccuugauggcuacuuucaaaaugagaccaauguucgcuguugggcuauuauuccgc
---agauuaacauccagagaaguucuucuccucacgauuggauuaagccu----------
gguggcauccguggagcuaccaaauucuuuggaggagcuaggggauggacuugcaauggg
uaucaugauguuaaaauuguugacugaauuucagccacaccaguuauggaccaccuuacu
gucuuugacauuugucaaaacaacucucucacuggauuaugcauggaaaacaacggccau
gguacugucuaycguaucucucuuuccuuua-ugccugucuacgaccu------cccaaa
aaacaacaug-----------------------gcuuccggugcuguuaggaucuuuugg
augcaaaccauuaaccauguuucuuguaacagaaaacaaaaucuggggaaggaaaaguug
gccccucaaugaaggaauuauggcuauuggaauagucagcauucuacuaagcucacuccu
caaaaaugaugugccguuggccggcccacuaauagcuggaggcaugcuaauagcauguua
ugucauaucuggaagcucagccgauuuaucauuggagaaagcggcugagguguccuggga
acaagaagcagaacacuccggugccucacacaacauauuaguagagguccaagaugaugg
aacuaugaaaauaaaagaugaagagagggaugacacacucacuauacuccuuaaagcaac
uuugcuggcagucucaggaguguacccaaugucaauaccagcaacucuuuuuguguggua
uuuuuggc---agagaaagaaacagagaucaggaguguuaugggauacacccagcccucc
gaaaguggaaagagcaguucuugaugauggcaucuacagaaucuugcaaagaggacuguu
g-ggcaggucccaaguaggagugggagucuuccaagacggcguguuccacacaauguggc
augucaccaggggagcuguccuuauguaccaagggaagaggcuggaaccaagcugggcca
gugucaaaaaggacuugaucucauauggagga----gguuggagauuucaaggaucaugg
aauacgggagaagaagugcaggugauagcuguugaaccaggaaaaaaccccaaaaaugua
cagacaacgccgggcaccuucaagacuccugaaggcgaaguuggagcuauagcucuagau
uucaaacccggcacaucuggaucucccauugugaacagagagggaaaaauagugggucuu
uauggaaauggaguggugacaacaaguggaaccuacgucagugccauugcccaagcuaaa
gcaucacaggaagggccucuaccagagauugaggaugagguguuuaagaaaagaaacuua
acaauaauggaccuacacccaggaucaggaaaaacaagaagauaucuuccagccauaguc
cgugaggccauaaaaaagaaacugcgua-cguuaaucuuggcucccacaagaguugucgc
cucugaaauggcagaggcacucaagggaaugccaauaagauaucagacaacagcagugaa
gagugaacacacaggaagggagauaguugaccucaugugccacgcuacuuuuaccaugcg
ucucuuauccccagugagaguucccaauuacaacaugauuaucauggaugaagca-----
cauuuuaccgauccagccagcauagcggccagaggauacaucucaacccgaguggguaug
ggugaagcagcugcgaucuuuaugacagccacucccccaggaucgguggaggccuuucca
cagagcaaugcagucauccaagaugaggaaagagacauuccugagagaucauggaacuca
ggcuacgacuggauuacugauuuuccagguaaaacagucugguuuguuccaagcauuaaa
ucaggaaaugacauugccaacuguuuaagaaagaacggaaaacggguaauccaauugagc
agaaaaaccuuugacacugaguaccagaaaacaaaaaacaaugacugggacuauguuguc
acaacagacauuuccgaaaugggggcaaauuuccgggccgauaggguaauagacccaagg
cggugcuugaaaccgguaauacuaaaagaugguccagagcgugucauucuagccggaccg
augccagugacuguggccagugcagcccagagaagaggaagaauuggaaggaaccaaaac
aaggaaggugaucaguauguuuacaugggacagccuuuaaauaaugaugaggaucacgcu
cauuggacagaagcaaaaaugcuccuugacaauauaaacacaccagaagggaucauccca
gcccucuucgagccagagagagaaaagagugcagcaauagacggggaguacagacugcgg
ggagaagcaaggaaaacguuuguggagcucaugagaagaggagaucuaccaguuuggcua
uc----------------------------------------------------------
------------------------------------------------------------
------------------------------------------------------------
------------------------------------------------------------
------------------------------------------------------------
--------------cuacaaaguagccucagaagguuuucaguacuccg-----------
------------------------------------------------------------
------------------------------------------------------------
------------------------------------------------------------
-----------------------acagaagguggugcuuugauggggaaaggaacaacca
gguguuggaggagaacauggacguggagaucuggacaaaggaaggag---aaagaaagaa
auugcgaccucgcugguuggaugccagaacauacucugauccacuggcucugcgcgaguu
uaaagaguuugcagcaggaagaagaagugucucaggugaccuaauauuggaaauagggaa
acuuccacaacauuugacgcuaagagcccagaaugcucuggacaacuuggucauguugca
caauuccgaacaaggaggaaaagccuacagacacgcuauggaggaauuaccagacaccau
agaaacauugaugcuccuagcuuugauagcuguguugacugguggagugacgcuauucuu
ccuaucaggaaaagguuuagggaaaacaucuauuggcuugcucugugugacggccucaag
cgcacuguuauggauggccaguguggagccccauuggauagcggccuccaucauacuaga
guucuuuuugauggugcugc-ucauuccagagccagacagacagcgcacuccacaggaca
accagcuagcauauguggugauagguuuguuauucaugauacugacaguggcagccaaug
agaugggauuauuggaaaccacaaagaaagaccuggggau--------------------
--uggcuauguagccgccgaaaaccaacaacacgcuacaaugcuggacguagaccuacgc
ccagcuucagccuggacacucuaugcaguagccacaacaguuaucacucccaugaugaga
cacacaauugaaaauacaacggcaaacauuucccugacagccauugcaaaccaggcagcu
auauugaugggacuugacaagggauggccaauaucgaaga-uggacauaggaguuccacu
ucucgccuuagggugcuauu-cccaggugaacccauugacacugacagcggcgguguuga
uguuaguggcccauuaugcuauaauuggaccaggacugcaagcaaaggccacuagagaag
cucaaaaaaggacagcggccggaauaaugaaaaauccaaccguagacgggauuguugcaa
uagacuuggauccugugguuuaugaugcaaaauuugaaaaacaguuaggccaaauaaugu
uacugauacuuugcacaucacagauccucuugaugcggaccacaugggccuugugugaau
ccaucacacuggcuacuggaccccugaccacucucugggagggaucuccagggaaauucu
ggaauaccacgauagcaguguccauggcuaaca-ucuucaggggaaguuaucuagcagga
gcaggucuggcuuuuucauuaaugaaaucucuaggaggagguaggagagguacgggagcu
caaggggaaacacugggagagaaauggaaaagacag-uuaaaccaacugagcaagucaga
auucaacaccuacaaaaggagugggauuauggagguggacagaucugaagccaaagaggg
acugaaaagagg---agaaacaaccaaacaugcagugucgagaggaacagccaaauugag
gugguuuguggagaggaaccucgugaaaccagaaggaaaagucauagaccucgguugugg
aagagguggcuggucauauuauugugcagggcugaagaaaguuacugaagugaagggaua
cacaaaaggaggaccuggacaugaggaaccuaucccaauggcgaccuauggauggaaccu
aguaaagcuacacucuggaaaagauguauuuuuuaugccaccugagaaaugugacacccu
ucugugugauauuggugaguccucuccgaauccaacuguagaagaaggaagaacguuacg
uguucuaaaaaugguggaaccauggcucagaggaaa---ccaa-----uucugcauaa--
---------------------------------------------aaauccuaaauccuu
acaugccaaguguaguagaaacucuggagcaaaugcaaagaaaacauggagggaugcuag
ugcgaaacccacucucaagaaauucuacccaugaaauguacuggguuucauguggaacag
gaaacauugugucugcagugaacaugacauccagaauguuacugaaccgauucacgaugg
cucacaggaagccaacauaugaaagagacguggacuuaggcgcuggaacaagacaugugg
caguggaaccagagguagccaacuuagauauuauuggccagaggauagagaauauaaaaa
augaacacaagucaacauggcauuaugaugaggacaauccauacaaaacaugggccuauc
auggaucauaugaggucaagccaucaggaucagccucaucuauggugaauggagugguga
gauugcucacaaaaccaugggaugucauccccauggucacacaaauagcuaugacugaua
ccacacccuuuggacaacagagaguguuuaaagagaaaguugacacgcgcacaccaagag
caaaacgaggcacaacacaaauuauggaggugacagccaagugguuaugggguuuccuuu
ccagaaacaaaaaacccagaaucugcacaagagaggaguucacaagaaagguuaggucaa
acgcagcaauaggagcagu-guucguugaugaaaaccaauggaacucggcaaaagaagca
guggaagacgaaagguuuugggaucucgugcacagagagagggagcuucauaaacaggga
aaaugugcuacgugugucuacaacaugauggggaagagagagaaaaaauuaggagaguuu
ggaaaggcaaaaggaagucgugcaauaugguacauguggcugggagcacgcuuucuggag
uucgaagcccuugguuucaugaaugaagaucacugguuuaguagagagaauucacucagu
ggaguggaaggagaaggacugcauaaacuuggauacauacucagagacauaucaaagauu
ccagggggaaauauguaugcagaugauacagccggaugggacacaagaauaacagaggau
gaucuucagaacgaggcuaaaaucacugacaucauggagccugaacaugcucuauuggcc
acgucaauuuuuaagcugacuuaucaaaacaagguggugagggugcaaagaccagcaaaa
aaugg---aaccgugauggauguuauauccagacgagaccagagaggaaguggacagguc
ggaacuuauggcuuaaauacuu---ucaccaauauggagguccaacuaauaagacaaaug
gagucugaaggaaucuuuucacccagcgaauuggaaacccccaacuuagcugagagaguu
cuug------acuggcugg-aaaaacacggcgccgaaaggcugaaacgaauggcaaucag
cggagaugauugcguggugaaaccaauugacgacagauucgcaacagccuuaacagcucu
gaaugacauggggaaaguaagaaaagacauaccgcagugggagccuucaaaaggauggaa
ugauuggcagcaagugccuuucuguucacaccauuuccaccagcugaucaugaaggaugg
gagggaaauaguggugccaugccgcaaccaagaugaacuugugggcagggcuagaguauc
gcaaggcgccggauggagccugagagaaacugcuugccuaggcaagucauaugcacaaau
guggcagcugauguacuuccacaggagagaccugagacuagcggcuaacgcuaucuguuc
agccgucccaguugauugggucccaaccagccgcacaaccuggucaauccaugcucacca
ccaauggaugacaacagaagacauguuaucaguguggaauaggguuuggauagaggaaaa
cccauggauggaggacaaaacucguguauccaguugggaagaaguuccauaccuagggaa
aagggaagaucaaugguguggaucccugauaggcuugacagcgagggccaccugggccac
uaacauacaaguagccauaaaccaagugagaaggcucaucgggaaugagaau---uaucu
agauuacaugacaucaaugaagagauucaagaaugagagugaucc------uga------
----------aggagcacu--------------cuggugagucaacacacucau-gaaac
a-aggaaa-aua-----g--aagauc---aaacaaagu-aagaagucaggccagau--ua
agc-c-auaguac-ggaaaaagcuaugc-ugccugug-agccccg-uccaagg-------
-------acgu---aaaaugaagu-------cagg-c--c---------g-aa-agccac
ggauu-gagcaagccgu-g-cugccugu-gg-----------------------------
---------------------------------------cucc----aucguggggaugu
-------aa---------------------------------------------------
------------------------------------------------------------
------------------------------------------------------------
-----------------------------------------aaa-c--------------
------------------------------------------------------------
------------------------------------------------------------
------------------------------------------------------------
------------------------------------cc---gggag--------------
------------------------------gc-ugca-ac--------------------
------------------------------------------------------------
------------------------------------------------------------
--ccau-gga-------------------------ag---------cugua---------
------------------------------------------------------------
------------------------------------------------------------
------------------------------------------------------------
c--gcau--------------------------------gg------ggua-gca-g-a-
cu-------------------------agugg-uuaga--gga--ga-c-cccuccc-u-
---agac-au--------------------------------------------------
----------------------------------------------aacgc-ag-c-a-g
c------gggg-------c-c-------caa-cacca-------ggg-ga----------
------agcug-uaccuu-ggug-guaa-gg----------acu---------a-gagg-
uu----------a-g-agga-ga-ccc-ccc-gcacaac----------aac-aaa----
--------------------------------------c-a-gcau---auu-ga-c-g-
--------cug-g----gag------------aga-ccag--------------------
-agaucc----------------------------ugcu---------------------
------------gucuc-------u---------------a-----------ca-gcauc
au--------------ucc-aggca---cag-aa-cg-cca------g-a----------
------------------------------------------------------------
------------------------------------------------------------
------------------------------------------------------------
------------------------------------------------------------
----aaaugga---------------aug-------------------------------
------------------------------------------------------------
------------------------------------------------------------
------------------------------------------------------------
------------------------------------------------------------
------------------------------------------------------------
------------------------------------------------------------
------------------------------------------------------------
------------------------------------------------------------
------------------------------------------------------------
------------------------------------------------------------
------------------------------------------------------------
------
>gb:JN638344|Organism:Dengue virus 1|Strain Name:00407/95|Segment:null|Host:Unknown
------------------------------------------------------------
------------------------------------------------------------
------------------------------------------------------------
------------------------------------------------------------
------------------------------------------------------------
------------------------------------------------------------
-------------------------------------------aguugu-----------
----------------------------------------------------u-ag-u--
------------------------------------------------------------
------------------------------------------------------------
----------------------------------cuac--------g------ugga---
-----c------------------------------------------------------
--c-g---ac-aa-g-aa-c--ag-----u-uu-cgaaucgg-aa---------------
-----------------------------------------------------gcu--ug
c---u-u-------a----------------a-------cgua-g-uu------------
------------------c-u--aac-ag-uuuu-uu----a-uuagagagcagaucuc-
---ugaugaacaa-ccaacg-gaaaaagacgggucgacc---gucuuucaauaugcugaa
acgcgcgagaaaccgcgugucaacuguuucacaguuggcgaagagauucucaaaaggauu
gcucucaggccaaggacccaugaaauuggugauggcuuucauagcauuccuaagauuucu
agccauacccccaacagcaggaauuuuggcuagauggggcucauucaag-aagaauggag
cgauuaaaguguuacgggguuucaagaaagaaaucucaaacauguugaauauaaugaau-
------agaaggaagagauccgugaccaugcuccuuaug-----------------cugc
ugcccacagucuuggcguuucaucugaccacacgagggggagagccgcauaugauaguua
ccaagcaggaaagaggaaagucacuuuuguuuaagaccucagcuggugucaacaugugua
cccuuauugcgauggauuugggagaguuaugugaggacacaaugacuuacaaauguccuc
gaaucacuga---ggcggagccagaugacguugauuguugguguaaugccacagacacau
gggugaccuauggaacguguuccca---aacuggcgagcaccgacgagacaaacguuccg
ucgcacuggcuccacacgugggacuuggucuagaaacaagaaccgaaacguggauguccu
cugaaggcgcuuggaaacaaauacaaagaguggagacuugggcccugagacacccaggau
ucacagugauagcccuuuuucuagcacauaccauaggaacauccaucacccagaaaggga
uuauuuucauuuuguugaugcugguaacaccauccauggccaugcgaugugugggaauag
gcaacagggacuuuguggaaggacugucgggagcaacguggguagaugugguacuggaac
auggaagcugugucaccaccauggcaaaagauaaaccaacauuggacauugaacucuuga
agacggaagucacaaaccc--ugccguucugcgcaaacugugcauugaagcuaaaauauc
aaacaccaccaccgauucaagauguccaacacaaggagaagccacacugguggaagaaca
agacgcgaauuuugugugucgacgaacguuuguggacagaggcuggggcaauggcugugg
gcuuuucgggaaagguagccuaauaacgugugcuaaguucaagugugugacaaaacugga
aggaaagauaguucaauaugaaaacuugaaauauucaguaauagucaccguccacacugg
agaccagcaccaggug-------------------------------------------g
gaaaugaaagcacagaacaugggacaacagcgacuauaacaccucaagcucccacgu-cg
gaaauacagcugaccgacuacggagcucuuacauuggauugcucaccuagaacaggacua
gacuucaaugaaaugguguuguugacaaugaaagaaaaaucauggcuaguccacaaacaa
ugguuuuuagaccuaccacugccuuggaccucgggagcuacaacgucacaagagacuugg
aacagacaagacuugcugguaacauucaagacagcucaugcaaagaagcaggaaguaguc
guacuaggaucacaagaaggggcaaugcacacugcguugaccggagcgacagaa----au
ccaaacgucuggaacgacaa---caauuuuugcaggacacuugaaauguagacuaaaaau
ggacaaacugacucuaaaagggaugucauacgugaugugcacaggcucauucaagcuaga
gaaagagguggcugagacccagcauggaaccguucuagugcagguuaaauacgaaggaac
agaugcaccaugcaagaucccuuuuucga---cccaagaugaaaagggaguaaaccagaa
ugggagagugauaacagccaacccuauagucacugacaaggaaaaaccagucaaca----
--uugaggcagaaccaccuuuuggugagaguuacaucgugguaggaguaggugagaaagc
uuugaaacuaagcugguucaagaaaggaagcaccauagggaaaauguuugaggcaacugc
ccgaggagcacgaaggauggccauacugggagacaccgcaugggacuuugguuccauagg
gggaguguucacaucuguuggaaaacuaguacaccagauuuuuggaacugcauauggagu
uuuguucagcgguguuuccuggaccaugaaaauaggaauagggguucugcugacauggcu
aggauuaaacucaaggagcacgucccuuucgaugacuugcauugcaguuggccugguaac
acuguaccuaggagucaugguucaggcggauucaggaugugugauuaauuggaaaggcag
agaacucaaauguggaaguggcauuuuugucaccaaugaaguucacacuuggacagagca
auacaaauuccaggcugacuccccaaaaagacuaucagcagcuaucgggaaggcauggga
ggaggguguguguggaauucgaucagccacucgccucgagaacaucauguggaagcaaau
aucaaaugaacugaaccacaucuuacuugaaaaugacaugaaauucacaguggucguagg
agauguuagugggaucuuggcccaagggaaaaaaaugauuaggccacaacccauggaaca
caaauacucguggaaaagcuggggaaaagcuaaaaucauaggggcagauguacagaacuc
caccuucaucauugacggcccaaacaccccagaaugccccgaugaucaaaga-gcaugga
acauuugggaaguugaggacuauggauuuggaauuuuuacgacaaauauaugguugaaau
ugcgugacuccuacacccaagcgugugaccaccggcuaaugucagcugccaucaaggaca
gcaaggcaguucaugcugacaugggguacuggauagaaagugaaaagaacgagacuugga
aguuggcaagagccuccuucauagaagucaaaacaugcgucuggccaaaaucu-------
cacacucuauggagcaauggaguucuggaaagugaaaugauaauuccaaagcuauaugga
ggaccaauaucucagcacaacuacagaccaggauauuucacacaaacagcagggccgugg
cacuuaggcaaguuggaacuagauuuugauuugugugaggguaccacaguuguuguggau
gaacauuguggaaaucgaggaccaucucuuagaaccacaacagucacaggaaaaauaauc
caugaauggugcugcagaucuuguacgcuaccacccuuacguuucaaaggagaagauggg
uguugguaugguauggaaauuagaccagucaaggaaaaggaagagaaucuaguuaaauca
auggucucugcaggguca---ggagaaguggacagcuuuucacuaggacugcuaugcaua
ucaauaaugauugaagaggugaugagaucuagauggaguagaaaaaugcugaugacugga
acacuggcugcguuccuccuucucauaaugggacaauugacauggaaugaucugaucagg
uuaugcaucaugguuggagccaaugcuucaga---caggauggggaugggaacaacguac
cuagcucugauggccacuuuuaaaaugagaccaauguuugcugucgggcuacuauuccgc
---agacuaacaucuagagaaguucuucuucuuacaauuggauugagucu----------
aguggcauccguggagcuaccaaauuccuuggaggaacugggggauggacuugcaauggg
caucaugaucuuaaaauuacugacugacuuucagucacaucagcugugggcugccuugcu
gucccugacauuuaucaaaacaacuuuuucuuugcacuaugcauggaagacaauggcuau
gauacugucaauugugucucucuuccccuua-ugcauguccacgaccu------cucaaa
aaacaacaug-----------------------gcuuccggugcuauugggaucucuugg
augcaaaccacuaaccauguuucucauagcagaaaacaaaaucuggggaaggaaaaguug
gccucucaaugaaggaaucauggcuguaggaauagucagcaucuuacuaaguucacuccu
caagaaugaugugccgcuagcugggccacuaauagcuggaggcauguuaauagcauguua
uguuauaucuggaagcucagcugauuuaucacuagagaaagcggcugaggucuccuggga
agaagaagcagaacacucuggugccucacacaauauauuaguggagguccaagaugaugg
aaccaugaagauaaaaaaugaagagagagaugacacacuaaccauucuccuuaaagcaac
ucugcuggcaguuucagggguguacccauuaucaauaccagcgacccuuuuuguguggua
uuuuuggc---agaaaaagaaacagagaucaggaguguuaugggacacaccuagcccucc
agaaguggaaagagcaguucuugaugaugguaucuauagaauuaugcagagaggacuguu
g-ggcagaucccaaguagggguaggaguuuuccaagaaaacguguuccacacgauguggc
augucaccaggggagcuguacucauguaucaagggaagagacuggaaccgaguugggcua
gugucaaaaaagaccugaucucauauggagga----gguuggaggcuucaaggauccugg
aacacgggagaagaagugcaggugauugcuguugaaccagggaaaaaccccaaaaaugua
cagacagcgccgggcaccuucaagaccccugaaggugaaguuggagccauagcccuagau
uuuaaacccggcacaucuggaucccccaucgugaauagagaggggaaaauaguaggucuu
uauggaaauggaguagugacaacaaguggaaccuacgucagugccauagcucaagcuaaa
gcaucacaagaagggccccuaccagagauugaggacgagguguuuaggaaaagaaacuua
acaauaauggaccuacauccaggaucaggaaaaacaagaagauaucuuccagcuauaguc
cgugaggccauaaaaaggaagcugcgca-cacuaauuuuggcucccacaagaguugucgc
cuccgaaauggcagaggcgcucaagggaaugccgauaagguaucagacaacagcagugaa
gagugaacacacaggaaaggagauaguugaccucaugugccacgccacuuucacuaugcg
ucuucugucucccgugagaguucccaauuacaacaugauuaucauggaugaagca-----
cauuucaccgauccauccagcauagcggccagaggguauaucucaacccgaguggguaug
ggugaagcagcugcgaucuuuaugacagccacucccccaggaucaguggaggccuuucca
cagagcaaugcaguuauccaagaugaggaaagagacauuccugagagaucauggaauuca
ggcuaugacuggaucacugacuucccagguaaaacagucugguuuguuccaagcaucaaa
ucaggaaaugacauugccaacuguuuaagaaagaaugggaaacgagugauucaauugagc
aggaaaaccuuugacacagaguaccaaaaaacaaaaaacaacgacugggacuaugucguc
acaacagacaucuccgaaaugggagcuaacuuccgagccgacaggguaauagacccaaga
cggugucugaagccgguaauacuaaaagaugguccagagcgugucauucuagcaggaccg
augccagugacuguggccagugcugcccagaggagaggaagaaucggaaggaaccaaaau
aaggaaggugaucaguacaucuacaugggacagccuuuaaacaacgaugaagaccacgcu
cauuggacagaagcaaaaaugcuccuugauaauauaaacacaccagaagggauuauccca
gcccucuuugaaccggagagagaaaagagugcggcaauagacggggaauauagacugcgg
ggugaagcaaggaaaacguuuguggagcucaugagaagaggggaucuacccgucuggcua
uc----------------------------------------------------------
------------------------------------------------------------
------------------------------------------------------------
------------------------------------------------------------
------------------------------------------------------------
--------------cuacaaaguugccucagaaggcuuccaguacucug-----------
------------------------------------------------------------
------------------------------------------------------------
------------------------------------------------------------
-----------------------acagaagauggugcuuugauggggaaaggaacaauca
gguguuggaggagaacauggacguggagaucuggacaaaagaaggag---aaagaaagaa
acuacgaccccgcuggcuugaugccagaacauacucagacccauuggcccugcgcgaguu
uaaagaguuugcagcaggaagaagaagcgucucaggugaucuaauacuagaaauagggaa
acuuccacagcacuugacgcaaagggcccagaaugccuuggacaaccuggucauguugca
caacuccgaacaaggaggaagagccuacagacaugcaauggaagaacucccagacaccau
agaaacguugaugcuccuagcuuugauagcuguguuaacugguggagugacgcuguucuu
ccuaucaggaaggggcuuagggaaaacaucuaucggccuacuuugcgugauggcuucaag
cguauuguuauggauggccaguguggagccccauuggauagcggccuccaucauacugga
guucuuccugauggugcugc-uuauuccagagccagacagacaacgcacuccacaggaca
accaguuagcauauguagugauagguuuguuauucaugauacugacaguagcagcuaaug
agaugggauuacuggaaaccacaaagaaagacuuagggau--------------------
--cggccauguggcuguugaaaaucaccaccaugccacaaugcuggacguagacuuacau
ccagcuucagccuggacccucuacgcaguggccacaacaaucaucacccccaugaugagg
cacacaaucgaaaacacaacggcaaauauuucccugacagcuauugcaaaccaggcagcc
auauugaugggacucgacaaaggauggccaauaucgaaga-uggacauaggaguuccacu
ucucgccuuggggugcuauu-cccaggugaauccacugacgcugacagcggcaguauuga
ugcuaguggcucauuacgccauaauuggaccuggacugcaagcaaaagcuacuagagaag
cccaaaaaaggacagcggcuggaauaaugaagaauccaacuguugauggaauaguugcaa
uagauuuggacccugugguuuaugaugcaaaauuugagaaacaacuaggccaaauaaugu
uguugauacuaugcacaucacagauccucuugaugcggacuacaugggccuugugugaau
ccaucacacuggcuacuggaccucugaccacgcuuugggagggaucuccaggaaaauuuu
ggaauaccacgauagccguguccauggcaaaca-uauucaggggaaguuaucuagcagga
gcaggccuggccuucucacuaaugaaaucucuaggaggagguaggagaggaacgggagcc
caaggggaaacacugggagaaaaauggaaaagacag-cuaaaccaacugagcaagucaga
auucaacacuuacaaaaggagugggauuauagaaguggauagauccgaagccaaagaggg
acugaaaagagg---agaaacaaccaaacaugcagugucgagaggaacugcuaaacugag
gugguuuguggagaggaaccuugugaaaccagaagggaaagucauagaccucgguugugg
aagagguggcuggucauauuauugcgccgggcugaagaaagucacagaagugaagggaua
cacaaaaggaggagcuggacaugaggaaccaaucccaauggcgaccuauggauggaaccu
aguaaagcuauacuccgggaaggacguauucuuuacaccaccugaaaaaugugacacccu
uuugugugacauuggugaguccucuccgaacccaaccauagaagaaggaagaacguuacg
uguccuaaagaugguggaaccauggcuccgaggaaa---ccaa-----uuuugcauaa--
---------------------------------------------aaauucuaaaucccu
acaugccaagugugguggaaacucuggagcaaaugcaaagaaaacauggaggaaugcuag
ugcgaaauccacuuucaagaaauuccacucaugaaauguauuggguuucauguggaacag
gaaacauugugucagcaguaaacaugacaucuagaauguugcuaaaucgauucacaaugg
cucacaggaaaccaacauaugaaagagacguggacuuaggcgcuggaacaagacaugugg
caguggaaccagagguagccaaccuagauaucauuggccagaggauagagaauauaaaac
augaacauaagucaacauggcauuaugaugaggacaauccauacaagacaugggccuauc
auggaucauaugaggucaaaccaucaggaucagccucauccauggucaauggcgugguga
gacugcucaccaaaccaugggaugucauucccauggucacacaaauagccaugacugaca
ccacacccuuuggacagcagaggguguuuaaagagaaaguugacacgcgcacaccaaaag
cgaaacaaggcacaguacaagucauggaggugacagcuaggugguuaugggguuuucuuu
cuagaaacaaaaaaccaagaaucugcacaagagaggaguucacaagaaaaguuaggucaa
acgcagccauuggagcagu-guucguugaugaaaaucaauggaacucugcaaaagaagca
guggaagaugagcgguuuugggaccuugugcauaaagagagggagcuucacaaacaggga
aaaugugccacauguguuuacaauaugauggggaaaagagagaaaaaacuaggagaguuc
ggaaaggcaaaaggaagucgugcaauaugguacaugugguuaggagcacgcuuucuagag
uuugaagcccuugguuucaugaacgaagaucacugguuuaguagagagaauucacucagu
ggaguggaaggagaaggacuccacagacucggauauauacucagagacauaucaaagauu
ccagggggaaauauguaugcagaugacacagccggaugggauacaaggauaacagaggau
gaucuucagaaugaagccaaaaucacugacaucauggagcccgaacaugcccuacuggcu
acgucaaucuuuaagcugaccuaccaaaauaagguggugagggugcagagaccagcgaaa
aaugg---aaccgugauggauguuauuuccagacgugaccagagagggaguggccagguc
ggaacuuauggcuuaaacacuu---ucaccaacauggaggcccagcuaauaagacaaaug
gagucugagggaaucuuuucacccagcgaauuagagaccccaaauuuagccgagagaguc
cucg------acugguugg-aaaaauauggcgucgaaaggcugaaaagaauggcaaucag
cggagaugacugcguggugaaaccaauugaugacagguucgcaacagcccuaacagcucu
gaacgauaugggaaaaguaagaaaagacauaccacaaugggaaccuucaaaaggauggaa
ugacuggcaacaagugccuuuuuguucacaccauuuccaccagcugauuaugaaggaugg
gagggaaauaguggugccaugccgcaaccaagaugaacuuguggguagggcuagaguguc
acaaggugccggauggagccugagagaaacugcaugccuggguaagucauaugcacaaau
guggcagcugauguacuuccacaggagagaccugagacuagcugcuaaugccaucuguuc
agccguuccaguugauuggguuccaaccagccgcaccacuuggucgauccaugcccauca
ucaauggaugacaacagaagacauguugucaguguggaauaggguuuggauagaggaaaa
cccauggauggaggacaaaacccauguguccaguugggaagauguuccauauuuagggaa
aagggaagaucaguggugugguucccugauaggcuuaacagcaagggccaccugggccac
uaacauacaaguggccauaaaccaagugagaaggcuaauugggaaugagaau---uaucu
agauuauaugacaucaaugaagagauucaagaacgauagcgaucc------cga------
----------aggggcacu--------------cuggugagcuaacacauuuau-aaaau
aaaggaaa-aua-----a--gaaauc---uaacaaggc-aagaagucaggccggau--ua
agc-c-auaguac-gguaagagcuaugc-ugccugug-agccccg-ucuaagg-------
-------acgu---aaaaugaagu-------cagg-c--c---------g-aa-agccac
gguuu-gagcaaaccgu-g-cugccugu-ag-----------------------------
---------------------------------------cucc----aucguggggaugu
-------aa---------------------------------------------------
------------------------------------------------------------
------------------------------------------------------------
-----------------------------------------aaa-c--------------
------------------------------------------------------------
------------------------------------------------------------
------------------------------------------------------------
------------------------------------cu---gggag--------------
------------------------------gc-ugca-ac--------------------
------------------------------------------------------------
------------------------------------------------------------
--ccau-gga-------------------------ag---------cugua---------
------------------------------------------------------------
------------------------------------------------------------
------------------------------------------------------------
c--gcau--------------------------------gg------ggua-gca-g-a-
cu-------------------------agugg-uuaga--gga--ga-c-cccuccc-a-
---aaac-ac--------------------------------------------------
----------------------------------------------aacgc-ag-c-a-g
c------gggg-------c-c-------caa-cacca-------ggg-ga----------
------agcug-uacccu-ggcg-guaa-gg----------acu---------a-gagg-
uu----------a-g-agga-ga-ccc-ccc-gcauaac----------aau-aaa----
--------------------------------------c-a-gcau---auu-ga-c-g-
--------cug-g----gag------------aga-ccag--------------------
-agaucc----------------------------ugcu---------------------
------------gucuc-------u---------------a-----------ca-gcauc
au--------------ucc-aggca---cag-aa-cg-cca------g-a----------
------------------------------------------------------------
------------------------------------------------------------
------------------------------------------------------------
------------------------------------------------------------
----aaaugga---------------augg------------------------------
------------------------------------------------------------
---------------------------------------ug-----------cu------
---------------------g----------------------uugaa----------u
-ca------------------------------------acagguucu------------
------------------------------------------------------------
------------------------------------------------------------
------------------------------------------------------------
------------------------------------------------------------
------------------------------------------------------------
------------------------------------------------------------
------------------------------------------------------------
------
>gb:HM469966|Organism:Dengue virus 1|Strain Name:01096/07|Segment:null|Subtype:1-I|Host:Human
------------------------------------------------------------
------------------------------------------------------------
------------------------------------------------------------
------------------------------------------------------------
------------------------------------------------------------
------------------------------------------------------------
-------------------------------------------aguugu-----------
----------------------------------------------------u-ag-u--
------------------------------------------------------------
------------------------------------------------------------
----------------------------------cuac--------g------ugga---
-----c------------------------------------------------------
--c-g---ac-aa-g-aa-c--ag-----u-uu-caaaucgg-aa---------------
-----------------------------------------------------gcu--ug
c---u-u-------a----------------a-------cgua-g-uu------------
------------------c-u--aac-ag-uuuu-uu----a-uuagagagcagaucuc-
---ugaugaacaa-ccaacg-aaaaaagacggcucgacc---gucuuucaauaugcugaa
acgcgcgagaaaccgcgugucaacuguuucacaguuggcgaagagauucucaaaaggauu
gcucucaggccaaggacccaugaaacuggugauggcuuucauagcauuccuaagauuucu
agccauacccccaacagcaggaauuuuggcuagauggggcucauucaag-aagaacggag
cgaucaaagugcuacgggguuucaagaaagaaaucucaaacauguugaauauaaugaau-
------agaaggaaaagaucugugaccaugcuccuuaug-----------------cuga
ugccuacagccuuggcguuccauuugacuacacgagggggagagccgcacaugauaguca
gcaagcaggaaagaggaaagucacuuuuguuuaagaccucagcaggugucaacaugugca
cccuuauagcgauggauuugggagaguuaugugaggacacaaugacuuacaaaugcccua
gaaucacuga---ggcggaaccagaugacguugauuguuggugcaaugccacagacacau
gggugaccuauggaacauguuccca---aacuggcgagcaccgacgagacaaacguuccg
ucgcacuggccccacacgugggacuugguuuggaaacaagaacugaaacguggauguccu
ccgaaggcgcuuggaaacagauacaaagaguggagacuugggcccugagacacccaggau
ucacggugauagcccucuuucuagcacaugccauaggaacauccaucacccagaaaggga
uuaucuucauuuuguuaaugcugguuacaccauccauggccaugcgaugcgugggaauag
gcagcagggacuucguggaaggacugucaggagcaacuuggguagauguggugcuggaac
auggaaguugugucacuaccauggcaaaagacaaaccaacauuggacauugaacucuuga
agacggaagucacaaaucc--ugccguccugcgcaaacugugcauugaagcuaaaauauc
aaacaccaccaccgacucaagauguccaacacaaggagaagccacacugguggaagaaca
agacgcgaacuuugugugucgacgaacguuuguggacagaggcuggggcaaugguugugg
gcucuucggaaaaggaagccuuaugacgugugcuaaguucaagugugugacaaaacugga
aggaaaaauaguucaauaugaaaacuugaaauauucaguaauagucaccguccacacugg
agaccagcaccaggug-------------------------------------------g
gaaaugaaagcacagaacaugggacaacugcaacuauaacaccucaagcuccuacga-cg
gaaauacagcugaccgacuacggagcucuuacauuggauuguucaccuagaacaggacua
gacuuuaaugaaaugguguuguugacaaugaaagaaaaaucauggcuaguccacaaacaa
ugguuucuagaccuaccacugccuuggaccucgggagcuucaacaucacaagaaacuugg
aacagacaagauuugcuggugacauuuaagacagcucaugcaaagaagcaggaaguaguc
guacuaggaucacaagaaggagcaaugcacacugcguugaccggagcgacagaa----au
ccaaacgucuggaacgacaa---caauuuuugcaggacacuugaaauguagacuaaagau
ggacaaacugacucuaaaagggaugucauaugugaugugcacaggcucauucaagcuaga
gaaagaaguggcugagacccagcauggaaccguucuagugcagauuaaauacgaaggaac
agaugcaccaugcaagaucccuuuuucga---cccaagaugaaaaaggaguaacccagaa
ugggagauugauaacagccaaccccauagucacugacaaagaaaaaccagucaaca----
--uugaggcagaaccgccuuuuggugagaguuacaucguaauaggagcaggugaaaaagc
uuugaaacuaagcugguucaagaaaggaagcagcauagggaaaauguuugaggcaacugc
cagaggagcacgaaggauggccauacugggagacaccgcaugggacuuugguucuauagg
aggaguguucacgucuguuggaaaauuaguacaccagauuuuuggaacugcauauggagu
uuuguucagcgguguuuccuggaccaugaaaauaggaauagggguucugcugacauggcu
aggauuaaacucaaggagcacgucucuuucgaugacgugcauugcaguuggccugguaac
gcuauacuuaggagucaugguucaggcggauucaggauguguaauuaauuggaaagguag
agaacucaaauguggaaguggcauuuuugucaccaaugaaguucacacuuggacagagca
auacaaauuucaagcugauuccccaaagagacuaucagcagccauugggaaggcauggga
ggaggguguguguggaauucgaucagcaacucgucucgagaacaucauguggaagcaaau
aucaaaugaauugaaccacaucuuacuugaaaaugacaugaaauucacagugguuguagg
agauguugcugggaucuuggcucaaggaaaaaaaaugauuaggccacaacccauggaaua
caaauacucguggaaaagcuggggaaaggcuaaaaucauaggggcagauguacagaacac
caccuucaucaucgacggcccaaacaccccagaaugcccugaugaucaaaga-gcgugga
acauuugggaaguugaggauuauggauuuggaauuuucacgacaaacauauggcugaaau
uacgugacuccuacacccaagugugugaccaccggcuaaugucagcugccaucaaggaca
gcaaggcaguucacgcugacaugggguacuggauagaaagugaaaagaacgagaccugga
agcuggcaagagccucuuucauagaagucaaaacauguaucuggccaaaaucc-------
cacacucuauggagcaauggaguucuggaaagugaaaugauaauuccaaagaucuaugga
ggaccaauaucucagcacaacuacagaccaggauauuucacacaaacggcagggccgugg
caccuaggcaaguuggaacuggauuuugauuugugugaggguaccacaguuguuguggau
gaacauuguggaaaucgaggaccaucucuuaggaccacaacagucacaggaaagauaauu
caugaaugguguugcagaucuuguacgcuaccacccuuacguuucagaggagaagauggg
ugcugguacgguauggaaaucagaccagucaaggaaaaggaagagaaucuagucaaauca
auggucucugcaggguca---ggggaaguggacagcuuuucacuaggacugcuaugcaua
ucaauaaugaucgaagaggugaugagauccagauggaguagaaaaaugcugaugacugga
acacuggcuguguucuuccuucucauaaugggacaauugacauggaaugaucugaucaga
uuaugcaucauggucggagccaacgcuuccga---caggauggggaugggaacgacguac
cuagcucugauggccacuuuuaaaaugagaccaauguuugcuguagggcuacuauuccgc
---agacuaacauccagagaaguucuucuucuaacaauuggauugagucu----------
aguggcaucuguggaguuaccaaauuccuuggaggagcugggggauggacuugcaauggg
cauuaugauuuuaaaacuauugacugacuuucaaucacaucagcugugggcuaccuugcu
guccuugacauuuaucaaaacaacguuuuccuugcauuaugcauggaagacaauggcuau
gguacugucaauuguaucucucuuccccuua-ugccuguccacgaccu------cccaaa
aaacaacaug-----------------------gcuuccggugcuauugggaucucuugg
augcaaaccacuaaccauguuucuuauagcggaaaacaaaaucuggggaaggaaaaguug
gccccucaaugaaggaaucauggcuguuggaauagucagcauccuacuaaguucacuccu
caaaaaugaugugccgcuagcugggccacuaauagcuggaggcaugcuaauagcauguua
uguuauaucuggaagcucagccgaucuaucacuagagaaagcggcugaggucuccuggga
agaagaagcagaacacucuggugccucacacaacauauuaguggagguccaagaugaugg
aaccaugaagauaaaggaugaagagagagaugacacgcuaaccauucuccuuaaagcaac
ucugcuagcaguuucagggguguacccauuaucaauaccagcgacccuuuuuguguggua
cuuuuggc---agaaaaagaaacagagaucuggaguguuaugggacacaccuagcccucc
agaaguggaaagagcaguucuugaugaugguaucuauagaaucaugcagagaggacuguu
g-ggcaggucccaaguagggguaggaguuuuucaagagaacguguuccacacaauguggc
augucaccaggggagcuguacucauguaucaagggaagagacuagaaccgagcugggcca
gugucaaaaaagaccugaucucauauggagga----gguuggaggcuucaaggauccugg
aacacgggagaagaagugcaggugauugcuguugaaccagggaagaacccaaaaaaugua
caaacagcgccgggcaccuuuaagaccccugaaggcgaaguuggagccauugcccuagau
uuuaaaccuggcacaucuggaucucccaucgugaacagagaaggaaaaauaguaggucuu
uauggaaauggaguagugacaacaaguggaaccuacgucagugccauagcucaagcuaaa
gcaucacaggaagggccccuaccagagauugaagacgagguguuuaggaaaagaaacuua
acaauaauggaccuacauccaggaucggggaaaacaagaagauaccuuccagccauaguc
cgugaggccauaaaaaggaagcugcgca-cacuaauucuggcucccacaaggguugucgc
uuccgaaauggcagaggcgcucaagggaaugccaauaagguaccaaacaacagcagugaa
gagugaacacacaggaaaagagauaguugaccucaugugucacgccacuuucaccaugcg
ccuccugucucccgugagaguucccaauuacaacaugauuaucauggaugaagca-----
cauuucaccgauccauccagcauagcggcuagaggguacaucucaacucgagugggcaug
ggugaagcagcugcgaucuucaugacagccacucccccaggaucaguggaggccuuucca
cagagcaacgcaguuauccaagaugaggaaagagacauuccugagagaucauggaacuca
ggcuaugacuggaucacugacuucccaggcaaaacaguuugguuuguuccaagcauuaaa
ucaggaaaugauauugccaacugcuuaagaaagaauggaaaacgggugauucaauugagc
aggaaaaccuuugacacagaguaccaaaaaacaaaaaauaacgacugggacuacgucguc
acaacagacaucucagaaaugggagcaaauuuccgggccgacagggugauagacccaaga
cggugucugaaaccgguaauacuaaaagaugguccagagcgugucguuuuagcaggaccg
augccagugacuguggccagugccgcucagaggagaggaagaauuggaaggaaccacaau
aaggaaggugaucaguacauuuacaugggacagccuuuaaacaacgaugaagaucacgcu
cacuggacggaagcaaaaaugcuccuugauaauauaaacacaccagaagggauuauccca
gcccucuucgagccggagagagaaaagagugcagcaauagacggggaauacagacugcgg
ggugaagcaaggaaaacguuuguggagcucaugagaagaggagaucuaccugucuggcua
uc----------------------------------------------------------
------------------------------------------------------------
------------------------------------------------------------
------------------------------------------------------------
------------------------------------------------------------
--------------cuacaaaguugccucagaaggcuuccaguacucug-----------
------------------------------------------------------------
------------------------------------------------------------
------------------------------------------------------------
-----------------------auagaagauggugcuuugacggggaaaggaacaacca
gguguuggaggagaacauggacguggagaucuggacaaaagaaggag---aaagaaagaa
acuacgaccccgcuggcuggaugccagaacauacucagacccacuggcccugcgcgaguu
uaaagaguuugcagcaggaagaagaagcgucucaggugaucuaauauuagaaauagggaa
acuuccacaacacuugacgcaaagggcccagaacgccuuggacaaccugguuauguugca
caacuccgaacaaggaggaagagccuauagacaugcaauggaagaacugccagacaccau
agaaacguugaugcuccuagcuuugauagcuguguuaacugguggagugacgcuguucuu
ccuaucaggaaggggccuagggaaaacaucuaucggccuacucugcgugauggcuucaag
cguacugcuauggauagccaguguagagccccauuggauagcggccuccaucauacugga
guucuuccugauggugcugc-uuauuccagagccagacagacaacgcacuccgcaggaca
accagcuggcauauguggugauagguuuguuauucaugauacugacaguagcagccaaug
agaugggauugcuggaaaccacaaagaaagacuuagggau--------------------
--uggccauguggcuguugaaaaucaccaccaugccgcaauacuggacguagacuuacau
ccagcuucagccuggacccucuaugcaguggccacaacaauuaucacucccaugaugagg
cacacaaucgaaaacacaacggcaaacauuucccugacagccauugcaaaccaggcagcg
auauugaugggacuugacaaaggauggccaauaucaaaga-uggacauaggaguuccacu
ucucgccuuagggugcuauu-cccagguaaauccacugacgcugacagcggcgguauuga
ugcuaguagcucauuacgcuauaauuggaccuggacugcaagcaaaagcuacuagagagg
cucaaaaaaggacagcggccggaauaaugaaaaauccaaccguugauggaaucguugcaa
uagauuuggacccugugguuuaugaugcgaaauuugagaaacaacuaggccaaauaaugu
uguugauacuaugcacaucacagauccucuugaugcggacuacaugggccuugugcgaau
ccaucacacuggccacuggaccucugaccacgcucuggaagggaucuccaggaaaauuuu
ggaacaccacgauagcaguuuccauggcaaaca-uuuucaggggaaguuaucuagcagga
gcaggucuggccuucucauuaaugaaaucccuaggaggagguaggagaggcacgggagcc
caaggggaaacacugggagagaaauggaaaagacag-cugaaccaacugagcaagucaga
auucaacaccuauaaaaggagugggauuauggaaguggacagauccgaagccaaagaggg
acugaaaagggg---agaaacaaccaaacaugcagugucgaggggaaccgcuaaauugag
gugguuuguggagaggaaccuugugaaaccagaagggaaagucauagaccucgguugugg
aagagguggcuggucauacuauugcgcugggcugaagaaagucacagaagugaagggaua
cacaaaaggaggaccuggacaugaagaaccaaucccaauggcgaccuauggauggaaccu
aguaaagcuguacuccgggaaagacguauucuuuauaccaccugagaaaugugacacccu
uuugugugauauuggugaguccucuccaaacccaacuauagaggaaggaagaacgcuacg
cguccuaaagaugguggaaccauggcucagaggaaa---ccaa-----uuuugcauaa--
---------------------------------------------aaauucugaaucccu
acaugccaagugugguggaaacucuggagcaaaugcaaagaaaacauggaggaaugcuag
ugcgaaauccacuuucaagaaauucuacucaugaaauguauuggguuucauguggaacag
gaaacauugugucagcaguaaacaugacauccagaauguugcuaaaucgauucacaaugg
cucacaggaaaccaacauaugaaagagacguggaccuaggcgccggaacaagacaugugg
caguggaaccagagguagccaaccuagauaucauuggccagaggauagagaacauaaaac
augaacacaaaucaacauggcauuaugaugaggacaauccauauaaaacaugggccuauc
auggaucauaugaggucaagccaucaggaucagccucauccauggucaauggcgugguga
aacugcucaccaaaccaugggaugucauccccauggucacacaaauagccaugacugaca
cuacacccuuuggacaacagaggguguuuaaagagaaaguugacacacgcacaccaaaag
caaaacgaggcacagcacaaaucauggaggugacagccaggugguuaugggguuuucuuu
cuaggaauaagaaaccaagaauuuguacaagagaggaguucacaagaaaaguuaggucaa
acgcagccaucggagcagu-guucguugacgaaaaucaauggaacucagcaaaagaagca
guagaagaugagcgguucugggaccuugugcauagagagagggagcuucacaaacaggga
aaaugugccacguguguuuacaacaugauggggaagagagagaaaaagcuaggagaguuu
ggaaaggcaaaaggaagucgugcaauaugguacaugugguugggagcacgcuuucuagag
uucgaagcucuugguuucaugaacgaagaccacugguucagcagagagaauucacucagc
ggaguggaaggagaaggacuccacaaacuuggauauauacucagagacauaucaaagauu
ccagggggaaacauguaugcagaugacacagccggaugggauacaaggauaacagaggau
gaccuucagaaugaggccaaaauuacugacaucauggaacccgaacaugcccuacuggcu
aaggcaaucuucaagcuaaccuaccaaaacaaagugguaaggguacagagaccagcaaaa
aaugg---aaccgugauggaugucauauccagacgugaccagagaggaaguggccagguc
ggaacuuauggcuuaaacacuu---ucaccaacauggaagcccagcugauaagacaaaug
gagucugagggaaucuuuucacccagugaauuagagaccccaaauuuagccgagagaguu
cucg------acuggcugg-aaaaauauggcgucgaaaggcuaaaaagaauggcaaucag
uggagaugacugcguagugaaaccaauugaugauagguuugcaacagccuuaacagcucu
gaaugauaugggaaaaguaagaaaagauauaccacaaugggaacccucaaaaggauggaa
ugauuggcaacaagugccuuuuuguucacaccacuuccaccagcugauuaugaaagaugg
gagggaaauaguggugccaugccgcaaccaagaugaacuuguggguagggcuagaguauc
acaaggugcuggauggagccugagagaaaccgcaugccuaggcaaaucauaugcacaaau
guggcagcugauguacuuccacaggagagaccugagacuagccgcuaaugcuaucuguuc
agccguuccaguugauugggucccaaccagccgcaccaccuggucgauccaugcccauca
ccaauggaugacaacagaagacaugcugucaguguggaauagaguuuggauagaggaaaa
cccauggauggaggacaaaacccauauauccaguugggaagauguuccauauuuagggaa
aagggaagaucaaugguguggaucccugauaggcuuaacagcaagggccaccugggccac
caacauacaaguggccauaaaccaagugagaagacuaauugggaaugagaau---uaucu
agauuacaugacaucaaugaagagauucaagaacgagagugaucc------cga------
----------aggggcacu--------------cuggugagucaacacauuuac-aaaau
aaaggaaa-aua-----a--gaaauc---aaacaaggc-aagaagucaggccggau--ua
agc-c-auaguac-gguaagagcuaugc-ugccugug-agccccg-ucuaagg-------
-------acgu---aaaaugaagu-------cagg-c--c---------g-aa-agccac
gguuu-gagcaaaccgu-g-cugccugu-ag-----------------------------
---------------------------------------cucc----aucguggggaugu
-------aa---------------------------------------------------
------------------------------------------------------------
------------------------------------------------------------
-----------------------------------------aaa-c--------------
------------------------------------------------------------
------------------------------------------------------------
------------------------------------------------------------
------------------------------------cu---gggag--------------
------------------------------gc-ugca-ac--------------------
------------------------------------------------------------
------------------------------------------------------------
--ccau-gga-------------------------ag---------cugua---------
------------------------------------------------------------
------------------------------------------------------------
------------------------------------------------------------
c--gcau--------------------------------gg------ggua-gca-g-a-
cu-------------------------agugg-uuaga--gga--ga-c-cccuccc-g-
---aaac-au--------------------------------------------------
----------------------------------------------aacgc-ag-c-a-g
c------gggg-------c-c-------caa-cacca-------ggg-ga----------
------agcug-uacccu-ggug-guaa-gg----------acu---------a-gagg-
uu----------a-g-agga-ga-ccc-ccc-gcuuaac----------aau-aaa----
--------------------------------------c-a-gcau---auu-ga-c-g-
--------cug-g----gag------------aga-ccag--------------------
-agaucc----------------------------ugcu---------------------
------------gucuc-------u---------------a-----------ca-gcauc
au--------------ucc-aggca---cag-aa-cg-cca------g-a----------
------------------------------------------------------------
------------------------------------------------------------
------------------------------------------------------------
------------------------------------------------------------
----aaaugga---------------augg------------------------------
------------------------------------------------------------
---------------------------------------ug-----------cu------
---------------------g----------------------uugaa----------u
-ca------------------------------------acagguucu------------
------------------------------------------------------------
------------------------------------------------------------
------------------------------------------------------------
------------------------------------------------------------
------------------------------------------------------------
------------------------------------------------------------
------------------------------------------------------------
------
>gb:AB178040|Organism:Dengue virus 1|Strain Name:02-20|Segment:null|Subtype:1-I|Host:Unknown
------------------------------------------------------------
------------------------------------------------------------
------------------------------------------------------------
------------------------------------------------------------
------------------------------------------------------------
------------------------------------------------------------
-------------------------------------------aguugu-----------
----------------------------------------------------u-ag-u--
------------------------------------------------------------
------------------------------------------------------------
----------------------------------cuac--------g------ugga---
-----c------------------------------------------------------
--c-g---ac-aa-g-aa-c--ag-----u-uu-cgaaucgg-aa---------------
-----------------------------------------------------gcu--ug
c---u-u-------a----------------a-------cgua-g-uu------------
------------------c-u--aac-ag-uuuu-uu----a-uuagagagcagaucuc-
---ugaugaacaa-ccaacg-aaaaaagacggcucgacc---gucuuucaauaugcugaa
acgcgcgagaaaccgcgugucaacuguuucacaguuggcgaagagauucucaaaaggauu
gcucucaggccaaggacccaugaaacuggugauggcuuucauagcauuccuaagauuucu
agccauacccccaacagcaggaauuuuggcuagauggggcucauucaag-aagaauggag
cgaucaaagugcuacgggguuucaagagagaaaucucaaacauguugaauauaaugaau-
------agaaggaaaagaucugugaccaugcuccuuaug-----------------cuga
ugccuacagccuuggcguuccauuugacuacacgagggggagagccgcacaugauaguca
gcaagcaggaaagaggaaagucacuuuuguuuaagaccucagcaggugucaacaugugca
cccuuauagcgauggauuugggagaguuaugugaggacacaaugacuuacaaaugcccuc
gaaucacuga---ggcggaaccagaugacguugauuguuggugcaaugccacagacacau
gggugaccuauggaacauguuccca---aacuggcgagcaccgacgagacaaacguuccg
ucgcacuggccccacacgugggacuugguuuggaaacaagaaccgaaacguggauguccu
ccgaaggcgcuuggaaacagauacaaagaguggagacuugggcccugagacacccaggau
ucacggugauagcccuuuuucuagcacaugccauaggaacauccaucacccagaaaggga
uuaucuucauuuuguuaaugcugguuacaccauccauggccaugcgaugcgugggaauag
gcagcagggacuucguggaaggacugucaggagcaacuuggguagauguggugcuggaac
auggaaguugcgucacuaccauggcaaaagacaaaccaacauuggacauugaacucuuga
agacggaagucacaaaccc--ugccguccugcgcaaacugugcauugaagcuaaaauauc
aaacaccaccaccgacucaagauguccaacacaaggagaagccacacugguggaagaaca
agacgcgaacuuugugugucgacgaacguuuguggacagaggcuggggcaauggcugugg
gcucuucggaaaaggaagccuuauaacgugugcuaaguucaagugugugacaaaacugga
aggaaaaauaguucaauaugaaaacuugaaauauucaguaauagucaccguccacacugg
agaccagcaccaggug-------------------------------------------g
gaaaugaaagcacagaacaugggacaacugcaacuauaacaccucaagcuccuacga-ca
gaaauacagcugaccgacuacggagcucuuacauuggauuguucaccuagaacaggacua
gacuuuaaugaaaugguguuguugacaaugaaagaaaaaucauggcuaguccacaaacaa
ugguuucuagaccuaccacugccuuggaccucgggagcuucaacaucacaagaaacuugg
aacagacaagauuugcuggugacauuuaagacagcucaugcaaagaagcaggaaguaguc
guacuaggaucacaagaaggagcaaugcacacugcguugaccggagcgacagaa----au
ccaaacgucuggaacgacaa---caauuuuugcaggacacuugaaauguagacuaaagau
ggacaaacugacucuaaaagggaugucauaugugaugugcacaggcucauucaagcuaga
gaaagaaguggcugagacccagcauggaaccguucuagugcagauuaaauacgaaggaac
agaugcaccaugcaagaucccuuuuucga---cccaagaugaaaaaggaguaacccagaa
ugggagauugauaacagccaaccccauagucacugacaaagaaaaaccagucaaca----
--uugaggcagaaccgccuuuuggugagaguuacaucgugauaggagcaggugaaaaagc
uuugaaacuaagcugguucaagaaaggaagcagcauagggaaaauguuugaggcaacugc
cagaggagcacgaaggauggccauacugggagacaccgcaugggacuuugguucuauagg
aggaguguucacgucuguuggaaaauuaguacaccagauuuuuggaacugcauauggagu
uuuguucagcgguguuuccuggaccaugaaaauaggaauagggguucugcugacauggcu
aggauuaaacucaaggagcacgucccuuucgaugacgugcauugcaguuggccuaguaac
gcuauacuuaggagucaugguucaggcggauucaggauguguaauuaauuggaaagguag
agaacucaaauguggaaguggcauuuuugucaccaaugaaguucacacuuggacagagca
auacaaauuucaagcugauuccccaaagagacuaucagcagccauugggaaggcauggga
ggaggguguguguggaauucgaucagcaacucgucucgagaacauuauguggaagcaaau
aucaaaugaauugaaccacaucuuacuugaaaaugacaugaaauucacagugguuguagg
agauguugcugggaucuuggcucaaggaaaaaaaaugauuaggccacaacccauggaaua
caaauacucguggaaaagcuggggaaaggcuaaaaucauaggggcagauguacagaacac
caccuuuaucaucgacggcccaaacaccccagaaugcccugaugaucaaaga-gcaugga
acauuugggaaguugaggauuauggauuuggaauuuucacgacaaacauauggcugaaau
ugcgugacuccuacacccaagugugugaccaccggcuaaugucagcugccauuaaggaca
gcaaggcaguucacgcugacaugggguacuggauagaaagugaaaagaacgagaccugga
agcuggcaagagccucuuucauagaagucaaaacauguaucuggccaaaaucc-------
cacacucuauggagcaauggaguucuggaaagugaaaugauaauuccaaagaucuaugga
ggaccaauaucucagcacaacuacagaccaggauauuucacacaaacggcagggccgugg
caccuaggcaaguuggaacuggauuuugauuugugugagggcaccacaguuguuguggau
gaacauuguggaaaucgaggaccaucucuuaggaccacaacagucacaggaaaaauaauu
caugaaugguguugcagaucuuguacgcuaccacccuuacguuucagaggagaagauggg
ugcugguacgguauggaaaucagaccagucaaggaaaaggaagagaaucuagucaaauca
auggucucugcaggguca---ggggaaguggacagcuuuucacuaggacugcuaugcaua
ucaauaaugaucgaagaggugaugagauccagauggaguagaaaaaugcugaugacugga
acacuggcuguguucuuccuucucauaaugggacaauugacauggaaugaucugaucaga
uuaugcaucaugguuggagccaacgcuuccga---caggauggggaugggaacgacguac
cuagcccugauggccacuuuuaaaaugagaccaauguuugcuguagggcuacuauuccgc
---agacuaacauccagagaaguucuucuucuaacaauuggauugagucu----------
aguggcaucuguggaguuaccaaauuccuuggaggagcugggggauggacuugcaauggg
cauuaugauuuuaaaauuauugacugacuuucaaucacaucagcugugggcuaccuugcu
guccuugacauuuaucaaaacaacguuuuccuugcacuaugcauggaagacaauggcuau
gguacugucaauuguaucucucuuccccuua-ugccuguccacgaccu------cccaaa
aaacaacaug-----------------------gcuuccggugcuauugggaucucuugg
augcaaaccacuaaccauguuucuuauagcagaaaacaaaaucuggggaaggaaaaguug
gccccucaaugaaggaaucauggcuguuggaauagucagcauccuacuaaguucacuccu
caaaaaugaugugccgcuagcugggccacuaauagcuggaggcaugcuaauagcauguua
uguuauaucuggaagcucagccgaucuaucacuagagaaagcggcugaggucuccuggga
agaagaagcagaacacucuggugccucacacaacauauuaguggagguccaagaugaugg
aaccaugaagauaaaggaugaagagagagaugacacgcuaaccauucuccuuaaagcaac
ucugcuagcagucucagggguguacccauuaucaauaccagcgacccuuuuuguguggua
cuuuuggc---agaaaaagaaacagagaucuggaguguuaugggacacaccuagcccucc
aaaaguggaaagagcaguucuugaugaugguaucuauagaaucaugcagagaggacuguu
g-ggcaggucccaaguagggguaggaguuuuucaagaaaacguguuccacacaauguggc
augucaccaggggagcuguacucauguaucaagggaagagacuggaaccgagcugggcca
gugucaaaaaagaccugaucucauauggagga----gguuggaggcuucaaggauccugg
aacacgggagaagaagugcaggugauugcuguugaaccagggaaaaaccccaaaaaugua
caaacagcgccgggcaccuuuaagaccccugaaggugaaguuggagccauugcccuagau
uuuaaacccggcacaucuggaucucccaucgugaacagagaagggaaaauaguaggucuu
uauggaaauggaguagugacaacaaguggaaccuacgucagugccauagcucaagcuaaa
gcaucacaagaagggccccuaccagagauugaagacgagguguuuaggaaaagaaacuua
acaauaauggaccuacauccaggaucggggaaaacaagaagauaccuuccagccauaguc
cgugaggccauaaaaaggaagcugcgca-cacuaauucuggcucccacaaggguugucgc
uuccgaaauggcagaggcgcucaagggaaugccaauaagguaccaaacaacagcagugaa
gagugaacacacaggaaaagagauaguugaccucaugugucacgccacuuucaccaugcg
ccuccugucucccgugagaguucccaauuacaacaugauuaucauggaugaagca-----
cauuucaccgauccauccagcauagcggccagaggguacaucucaacccgagugggcaug
ggugaagcagcugcgaucuucaugacagccacucccccaggaucaguggaggccuuucca
cagagcaacgcaguuauccaagaugaggaaagagacauuccugagagaucauggaacuca
ggcuaugaguggaucacugacuucccaggcaaaacaguuugguuuguuccaagcauuaaa
ucaggaaaugauauugccaacugcuuaagaaagaaugggaaacgggugauucaauugagc
aggaaaaccuuugacacagaguaccaaaaaacaaaaaauaacgacugggacuacgucguc
acaacagacaucuccgaaaugggagcaaauuuccgggccgacagggugauagacccaaga
cggugucugaaaccgguaauacuaaaagaugguccagagcgugucauuuuagcaggaccg
augccagugacuguggccagugccgcccagaggagaggaagaauuggaaggaaccacaau
aaggaaggugaucaguacaucuacaugggacagccuuuaaacaacgaugaagaucacgcu
cacuggacggaagcaaaaaugcuccuugauaauauaaacacaccagaagggauuauccca
gcccucuucgagccagagagagaaaagagugcagcaauagacggggaauacagacugcgg
ggugaagcaaggaaaacguuuguggagcucaugagaagaggagaucuaccugucuggcua
uc----------------------------------------------------------
------------------------------------------------------------
------------------------------------------------------------
------------------------------------------------------------
------------------------------------------------------------
--------------cuacaaaguugccucagaaggcuuccaguacucug-----------
------------------------------------------------------------
------------------------------------------------------------
------------------------------------------------------------
-----------------------auagaagauggugcuuugacggggaaaggaacaacca
gguguuggaggagaacauggacguggagaucuggacaaaagaaggag---aaagaaagaa
acuacgaccccgcuggcuggaugccagaacauacucagacccacuggcccugcgcgaguu
uaaagaguuugcagcaggaagaagaagcgucucaggugaucuaauauuagaaauagggaa
acuuccacaacacuugacgcaaagggcccagaaugccuuggacaaccugguuauguugca
caacuccgaacaaggaggaagagccuauagacaugcaauggaagaacugccagacaccau
agaaacguugaugcuccuagcuuugauagcuguguuaacugguggagugacgcuguucuu
ccuaucaggaaggggccuagggaaaacaucuaucggccuacucugcgugauggcuucaag
cguacugcuauggauggccaguguagagccccauuggauagcggccucuaucauacugga
guucuuccugauggugcugc-uuauuccagagccagacagacaacgcacuccgcaggaca
accagcuggcauauguggugauagguuuguuauucaugauacugacaguagcagccaaug
agaugggacugcuggaaaccacaaagaaagacuuagggau--------------------
--uggccauguggcuguugaaaaucaccaccaugccgcaaugcuggacguagacuuacau
ccagcuucagccuggacccucuaugcaguggccacaacaauuaucacucccaugaugagg
cacacaaucgaaaacacaacggcaaacauuucccugacagccauugcaaaccaggcagcu
auauugaugggacuugacaaaggauggccaauaucgaaga-uggacauaggaguuccacu
ucucgccuuggggugcuauu-cccaggugaauccacugacgcugacagcggcgguauuga
ugcuaguggcucauuacgcuauaauuggaccuggacugcaagcaaaagcuacuagagaag
cucaaaaaaggacagcggccggaauaaugaaaaauccaaccguugauggaaucguugcaa
uagauuuggacccugugguuuaugaugcgaaauuugagaaacaacuaggacaaauaaugu
uguugauacuaugcacaucacagauccucuugaugcggacuacaugggccuugugcgaau
ccaucacacuggccacuggaccucugaccacgcucugggagggaucuccaggaaaauuuu
ggaacaccacgauagcgguuuccauggcaaaca-uuuucagaggaaguuaucuagcagga
gcaggucuggccuucucauuaaugaaaucucuaggaggagguaggagaggcacgggagcc
caaggggaaacacugggagagaaauggaaaagacag-cugaaccaacugagcaagucaga
auucaacaccuauaaaaggagugggauuauggaaguggacagauccgaagccaaagaggg
acugaaaagagg---agaaacaaucaaacaugcagugucgagaggaaccgcuaaauugag
gugguuuguggagaggaaccuugugaaaccagaagggaaagucauagaccucgguugugg
aagagguggcuggucauacuauugcgcugggcugaagaaagucacagaagugaagggaua
uacaaaaggaggaccuggacaugaagaaccaaucccaauggcgaccuauggauggaaccu
aguaaagcugcacuccgggaaagacguauucuuuauaccaccugagaaaugugacacccu
uuugugugauauuggugaguccucuccaaacccaacuauagaggaaggaagaacgcuacg
cguccuaaagaugguggaaccauggcucagaggaaa---ccaa-----uuuugcauaa--
---------------------------------------------aaauucugaaucccu
acaugccaagugugguggaaacucuggagcaaaugcaaagaaaacauggaggaaugcuag
ugcgaaauccacuuucaagaaauucuacucaugaaauguauuggguuucauguggaacag
gaaacauugugucagcaguaaacaugacauccagaauguugcuaaaucgauucacaaugg
cucacaggaaaccaacauaugaaagagacguggaccuaggcgccggaacaagacaugugg
caguggaaccagagguagccaaccuagauaucauuggccagaggauagagaacauaaaac
augaacacaagucaacauggcauuaugaugaggacaauccauauaaaacaugggccuauc
auggaucauaugaggucaagccaucaggaucagccucauccauggucaauggcgugguga
aacugcucaccaaaccaugggaugucauccccauggucacacaaauagccaugacugaca
cuacacccuuuggacaacagaggguguuuaaagagaaaguugacacacgcacaccaaaag
caaaacgaggcacagcacaaaucauggaggugacagccaggugguuaugggguuuucuuu
cuagaaacaagaagccaagaauuuguacaagagaggaguucacaagaaaaguuaggucaa
acgcagccaucggagcagu-guucguugacgaaaaucaauggaacucagcaaaagaagca
guggaagaugagcgguucugggaccuugugcacagagagagggagcuucacaaacaggga
aaaugugccacguguguuuacaacaugauggggaagagagagaaaaagcuaggagaguuu
ggaaaggcaaaaggaagucgugcaauaugguacaugugguugggagcgcgcuuucuagag
uucgaagcucuugguuucaugaacgaagaccacugguucagcagagagaauucacucagc
ggaguggaaggagaaggacuccacaaacuuggauauauacucagagacauaucaaagauu
ccagggggaaacauguaugcagaugacacagccggaugggauacaaggauaacagaggau
gaccuucagaaugaggccaaaauuacugacaucauggaacccgaacaugcccuacuggcu
aaggcaaucuucaagcuaaccuaccaaaauaaagugguaaggguacagagaccagcaaaa
aaugg---aaccgugauggaugucauauccagacgugaccagagaggaaguggccagguc
ggaacuuauggcuuaaacacuu---ucaccaacauggaagcccagcugauaagacaaaug
gagucugagggaaucguuucacccagugaauuagagaccccaaauuuagccgagagaguu
cucg------acuggcugg-aaaaauauggcgucgaaaggcuaaaaagaauggcaaucag
uggagaugacugcguagugaaaccaauugaugauagguuugcaacagccuuaacagcucu
gaaugauaugggaaaaguaagaaaagauauaccacaaugggaacccucaaaaggauggaa
ugauuggcaacaagugccuuuuuguucacaccacuuccaccagcugauuaugaaggaugg
gagggaaauaguggugccaugccgcaaccaagaugaacuuguggguagggcuagaguauc
acaaggugcuggauggagccugagagaaaccgcaugccuaggcaaaucauaugcacaaau
guggcagcugauguacuuccacaggagagaccugagacuagccgcuaaugcuaucuguuc
agccguuccaguugauugggucccaaccagccgcaccaccuggucgauccaugcccauca
ccaauggaugacaacagaagacaugcugucaguguggaauaggguuuggauagaggaaaa
cccauggauggaggacaaaacccauauauccaguugggaagauguuccauauuuagggaa
aagggaagaucaaugguguggaucccugauaggcuuaacagcaagggccaccugggccac
caacauacaaguggccauaaaccaagugagaagacuaauugggaaugagaau---uaucu
agauuacaugacaucaaugaagagauucaagaacgagagugaucc------cga------
----------aggggcacu--------------cuggugagucaacacauuuac-aaaau
aaaggaaa-aua-----a--gaaauc---aaacaaggc-aagaagucaggccggau--ua
agc-c-auaguac-ggcaagagcuaugc-ugccugug-agccccg-ucuaagg-------
-------acgu---aaaaugaagu-------cagg-c--c---------g-aa-agccac
gguuu-gagcaaaccgu-g-cugccugu-ag-----------------------------
---------------------------------------cucc----aucguggggaugu
-------aa---------------------------------------------------
------------------------------------------------------------
------------------------------------------------------------
-----------------------------------------aaa-c--------------
------------------------------------------------------------
------------------------------------------------------------
------------------------------------------------------------
------------------------------------cu---gggag--------------
------------------------------gc-ugca-ac--------------------
------------------------------------------------------------
------------------------------------------------------------
--ccau-gga-------------------------ag---------cugua---------
------------------------------------------------------------
------------------------------------------------------------
------------------------------------------------------------
c--gcau--------------------------------gg------ggua-gca-g-a-
cu-------------------------agugg-uuaga--gga--ga-c-cccuccc-g-
---aaac-au--------------------------------------------------
----------------------------------------------aacgc-ag-c-a-g
c------gggg-------c-c-------caa-cacca-------ggg-ga----------
------agcug-uacccu-ggug-guaa-gg----------acu---------a-gagg-
uu----------a-g-agga-ga-ccc-ccc-gcauaac----------aau-aaa----
--------------------------------------c-a-gcau---auu-ga-c-g-
--------cug-g----gag------------aga-ccag--------------------
-agaucc----------------------------ugcu---------------------
------------gucuc-------u---------------a-----------ca-gcauc
au--------------ucc-aggca---cag-aa-cg-cca------g-a----------
------------------------------------------------------------
------------------------------------------------------------
------------------------------------------------------------
------------------------------------------------------------
----aaaugga---------------augg------------------------------
------------------------------------------------------------
---------------------------------------ug-----------cu------
---------------------g----------------------uugaa----------u
-ca------------------------------------acagguucu------------
------------------------------------------------------------
------------------------------------------------------------
------------------------------------------------------------
------------------------------------------------------------
------------------------------------------------------------
------------------------------------------------------------
------------------------------------------------------------
------
>gb:JN638343|Organism:Dengue virus 1|Strain Name:03881/92|Segment:null|Host:Unknown
------------------------------------------------------------
------------------------------------------------------------
------------------------------------------------------------
------------------------------------------------------------
------------------------------------------------------------
------------------------------------------------------------
-------------------------------------------aguugu-----------
----------------------------------------------------u-ag-u--
------------------------------------------------------------
------------------------------------------------------------
----------------------------------cuac--------g------ugga---
-----c------------------------------------------------------
--c-g---ac-aa-g-aa-c--ag-----u-uu-cgaaucgg-aa---------------
-----------------------------------------------------gcu--ug
c---u-u-------a----------------a-------cgua-g-uu------------
------------------c-u--aac-ag-uuuu-uu----a-uuagagagcagaucuc-
---ugaugaacaa-ccaacg-aaaaaagacggcucgacc---gucuuucaauaugcugaa
acgcgcgagaaaccgcgugucaacuguuucacaguuggcgaagagauucucaaaaggauu
gcucucaggccaaggacccaugaaauuggugauggcuuucauagcauuccuaagauuucu
agccauacccccaacagcaggaguuuuggcuagauggggcucauucaag-aagaauggag
cgaucaaagugcuacgggguuucaagaaagaaaucucaaacauguugaauauaaugaau-
------agaaggaaaagaucugugaccaugcuccuuaug-----------------cugc
ugcccacagccuuggcguuccaucugaccacacgagggggagagccgcacaugauaguua
gcaagcaggaaagaggaaagucacuuuuguuuaagaccucagcaggugucaacaugugca
cccuuauagcgauggauuugggagaguuaugugaggacacaaugacuuacaaaugcccuc
gaauuacuga---agcggaaccagaugacguugauuguuggugcaaugcuacagacacau
gggugaccuauggaacauguuccca---aacuggcgagcaccgacgggacaaacguuccg
ucgcacuggccccacacgugggacuugguuuggaaacaagaaccgaaacguggauguccu
cugaaggcgcuuggaaacagauacaaagaguggagacuugggcccugagacacccaggau
ucacggugauagcccuuuuucuagcacaugccauaggaacauccaucacccaaaaaggga
uuauuuucauuuuguuaaugcugguaacaccauccauggccaugcgaugugugggaauag
gcagcagggacuuuguggaaggacugucaggagcaacuuggguagaugugguacuggaac
auggaaguugcgucaccaccauggcaaaagacaaaccaacauuggacauugaacucuuga
agacggaagucacaaaccc--ugccauccugcgcaaacugugcauugaagcuaaaauauc
aaacaccaccaccgauucaagauguccaacacaaggagaagccacacugguggaagaaca
agacgcgaacuuugugugucgacgaacguuuguggacagaggcuggggcaauggcugugg
gcucuucggaaaagguagccuaauaacgugugcuaaguucaaaugugugacaaaacugga
aggaaagauaguucaauaugaaaacuugaaauauucaguaauagucaccguccacacugg
agaccagcaccaggug-------------------------------------------g
gaaaugaaagcacagaacaugggacaacugcaacuauaacaccucaagcuccuacgu-cg
gaaauacagcugaccgacuacggagcucuuacauuggauugcucaccuagaacaggacug
gacuuuaaugaaaugguguuguugacaaugaaagaaaaaucauggcuaguccacaaacaa
ugguuucuagaccuaccacugccuuggaccucgggagcuucaacaucacaagagacuugg
aacagacaagauuugcugguaacauuuaagacagcccaugcaaagaagcaggaaguaguc
guacuaggaucacaagaaggagcaaugcacacugcguugaccggagcgacagaa----au
ccaaacgucuggaacgacaa---caauuuuugcaggacaccugaaauguagacuaaaaau
ggacaaacugacucuaaaagggaugucauauguuaugugcacaggcucauucaagcuaga
gaaagaaguggcugagacccagcauggaaccguucuagugcagauuaaauaugaaggaac
agaugcaccaugcaagaucccuuuuucga---cccaagaugaaagaggaguaacccagaa
cgggagauuaauaacagccaacccuauaguuacugacaaagaaaaaccagucaaca----
--uugaggcagaaccgccuuuuggugagaguuacaucgugauaggagcaggugaaaaagc
uuugaaacuaaguugguucaagaaaggaagcagcauagggaaaauguuugaggcgacugc
cagaggagcacgaaggauggccauacugggagacaccgcaugggacuuugguucuauagg
aggaguguuuacaucuguuggaaaacuaguacaccagauuuuuggaacugcauauggagu
uuuguucagcgguguuuccuggaccaugaaaauaggaauagggguucugcugacauggcu
aggauuaaacucaaggagcacgucccuuucgaugacgugcauugcagucggccuaguaac
acuauaccuaggagucaugguccaggcggauucaggauguguaauuaauuggaaagguag
agaacucaaauguggaaguggcauuuuugucaccaaugaaguucacacuuggacagagca
auacaaauuucaagcugacuccccaaagagacuaucagcagccaucggaaaggcauggga
ggaggguguguguggaauucgaucagccacucgucucgagaacaucauguggaagcaaau
aucaaaugaacugaaccacaucuuacuugaaaaugacaugaaauucacagugguuguagg
agauguuguugggaucuuggcccaagggaagaaaaugauuaggccacaacccauggaaca
caaauacucguggaaaagcugggggaaagcuaaaaucauaggggcagauguacagaacac
caccuucaucaucgacggcccaaacacuccagaaugcccugaugaucaaaga-gcaugga
acaucugggaaguugaggacuauggauuuggaauuuucacgacaaacauaugguugaaau
ugcgugacuccuacacccaagugugugaccaccggcuaaugucagcugccaucaaggaca
gcaaggcaguucaugcugacaugggguacuggauagaaagugaaaagaacgagaccugga
agcuggcaagagccucuuucauagaaguuaaaacaugugucuggccaaaaucc-------
cacacucuauggagcaauggaguucuggaaagugaaaugauaauuccaaagaucuaugga
ggaccaauaucucagcacaacuacagaccaggauauuucacacaaacagcagggccgugg
caccuaggcaaguuggaacuggauuuugauuugugugaggguaccacaguuguuguggau
gaacauuguggaaaucgaggaccaucucuuagaaccacaacagucacaggaaagauaauu
caugaaugguguugcagaucuuguacgcuaccacccuuacguuucaaaggagaagaugga
uguugguacgguauggaaaucagaccagucaaggaaaaggaagagaaucuagucaaauca
auggucucugcaggguca---ggggaaguggacagcuuuucacuaggacugcuaugcaua
ucaauaaugaucgaagaggugaugagauccagauggagcagaaaaaugcugaugacugga
acacuggcuguguuccuccuucucauaaugggacaauugacauggaaugaucugaucagg
uuaugcaucaugguuggagccaaugcuucaga---caggauggggaugggaacaacguac
cuagcucugauggccacuuuuaaaaugagaccaauguuugcugucgggcuguuguuccgc
---agacuaacaucuagagaaguucuucuucuuacaauuggauugagucu----------
aguggcaucuguggaguuaccaaauucccuggaggagcugggggauggacuugcaauggg
cauuaugauuuuaaaauuauugacugacuuucagucacaucagcugugggcuaccuuguu
guccuugacauuuaucaaaacaacguuuuccuugcacuaugcauggaagacaauggcuau
gguacugucaauuguaucucucuuccccuua-ugccuguccacgaccu------cccaaa
aaacaacaug-----------------------gcuuccggugcuauugggaucucuugg
auguaaaccacuaaccauguuucuuauagcagaaaacaaaaucuggggaagaaaaaguug
gccccucaaugaaggaaucauggcuguuggaauagucagcauccuacuaaguucacuccu
caaaaaugaugugccgcuagcugggccacuaauagcuggaggcaugcuaauagcauguua
uguuauaucuggaagcucagccgacuuaucacuagagaaagcggcugaggucuccuggga
agaagaagcagaacacucuggugccucacacaauauauuaguggagguccaagaugaugg
aaccaugaagauaaaagaugaagagagagaugacacgcuaaccauucuccuuaaagcaac
ccugcuagcaguuucagggguguacccauuaucaauaccagcaacccuuuuuguguggua
cuuuuggc---agaaaaagaaacaaagaucuggaguguuaugggacacaccuagcccucc
agaaguggaaagagcaguccuugaugaugguaucuauagaauuaugcagagaggacuguu
g-ggcaggucccaaguagggguaggaguuuuccaagaaaacguguuccacacaauguggc
augucaccaggggagcuguacucauguaccaagggaagagacuagaaccgaguugggcca
gugucaaaaaagaccugaucucauauggagga----gguuggaggcuucaaggauccugg
aacacgggagaagaagugcaggugauugcuguugaaccaggaaaaaaccccaaaaaugua
cagacagcgccagguaccuucaagaccccugaaggugaaguuggagcuauugcccuagau
uuuaaacccggcacaucuggaucucccaucgugaacagagagggaaaaauaguaggucuu
uauggaaauggaguagugacaacaaguggaaccuacgucagugccauagcccaagccaaa
gcaucacaagaagggccccuaccagagauugaggacgagguguuuaggaaaagaaacuua
acaauaauggaccuacauccaggaucggggaaaacaagaagauaucuuccagccauaguc
cgugaggccauaaaaaggaagcugcgca-cacuaauuuuggcucccacaaggguugucgc
uuccgaaauggcagaggcgcucaagggaaugccaauaagguaccaaacaacagcagugaa
gagugaacacacaggaaaagagauaguugaccucaugugucacgccacuuucaccaugcg
ucuccugucucccgugagaguucccaauuacaacaugauuaucauggaugaagca-----
cauuucaccgauccaucuagcauagcggccagaggguacaucucaacccgagugggcaug
ggugaagcagcugcgaucuucaugacagccacucccccaggaucaguggaggccuuucca
cagagcaaugcaguuauccaagaugaggaaagagacauuccugagagaucauggaacucg
ggcuaugaguggaucacugacuucccagguaaaacagucugguuuguuccaagcaucaaa
ucaggaaaugacauugccaacugcuuaagaaagaaugggaaacgggugauucaauugagc
aggaaaaccuuugauacagaguaccaaaaaacaaaaaacagcgacugggacuaugucguc
acaacagauaucuccgaaaugggagcaaacuuccgagccgacagggugauagacccaaga
cggugucugaaaccgguaauacuaaaagaugguccagaacgugucauucuagcaggaccg
augccagugacuguggccagugccgcccagaggagaggaagaauuggaaggaaccacaau
aaggaaggugaucaguacaucuacaugggacagccuuuaaacaacgaugaagaucacgcu
cacuggacagaagcaaaaaugcuccuugacaauauaaacacaccagaagggauuauccca
gcccucuucgagccggagagagaaaagagugcagcaauagacggggaauauagacugcgg
ggugaagcaaggaaaacguuuguggagcucaugagaagaggagaucuaccugucuggcua
uc----------------------------------------------------------
------------------------------------------------------------
------------------------------------------------------------
------------------------------------------------------------
------------------------------------------------------------
--------------cuacaaaguugccucagaaggcuuccaguacucug-----------
------------------------------------------------------------
------------------------------------------------------------
------------------------------------------------------------
-----------------------acagaagauggugcuuugacggggaaaggaacaacca
gguguuggaggagaacauggacguggagaucuggacaaaagaaggag---aacgaaagaa
acuacgaccccgcuggcuggaugccagaacauacucagacccacuggcccugcgcgaguu
uaaagaguuugcagcaggaagaagaagugucucaggugaucuaauauuagaaauagggaa
acuuccacaacacuugacgcaaagggcccagaaugccuuggacaaccugguuauguugca
caacuccgaacaaggaggaagagccuacagacaugcaauggaagaacuuccagacaccau
agaaacguugaugcuccuagcuuugauagcuguguuaacugguggagugacgcuguuuuu
ccuaucaggaaagggccuagggaaaacaucuaucggccuacucugcgugauggcuucaag
cguacugcuauggauggccaguguggagccucauuggauagcagccuccaucauacugga
guuuuuccugauggugcugc-uuauuccagagccagacagacaacgcacuccgcaggaca
accagcuggcauauguggugauagguuuguuauucaugauacugacaguagcagccaaug
agaugggacuacuggaaaccacaaagaaagacuuagggau--------------------
--uggccauguggcuguugaaaaucaccaccaugccacaaugcuggacguagacuuacau
ccagcuucagccuggacccucuaugcaguggccacaacaauuaucacucccaugaugagg
cacacaaucgaaaacacaucggcaaacauuucccugacagcuauugcaaaccaggcagcu
auauugaugggacuugauaaaggauggccaauaucaaaga-uggacauaggaguuccacu
ucucgccuuggggugcuauu-cccaggugaauccacugacgcugacagcggcgguauuga
ugcuaguggcucauuacgccauaauuggaccuggacugcaagcaaaagcgacuagagaag
cucaaaaaaggacagcggccggaauaaugaaaaauccaaccguugauggaauuguugcaa
uagauuuggacccugugguuuaugaugcaaaauuugagaaacaacugggccaaauaaugu
uguugauacuaugcacaucacagauccucuugaugcggacuacaugggccuugugugaau
ccaucacacuggccacuggaccucugaccacgcuuugggagggaucuccaggaaaauuuu
ggaacaccacgauagcgguuuccauggcaaaca-uuuucaggggaaguuaucuagcagga
gcaggccuggccuucucauugaugaaaucucuaggaggagguaggagagguacgggagcc
caaggggaaacacugggagagaaauggaaaagacag-cugaaccaacugagcaagucaga
auucaacacuuacaaaaggagugggauuauggaaguggacagauccgaagccaaagaggg
acugaaaagagg---agaaacaaccaaacaugcagugucgagaggaaccgccaaauugag
gugguucguggagaggaaccuugugaaaccagaagggaaagucauagaccucgguugugg
aagagguggcuggucauacuauugugcugggcugaagaaagucacagaagugaagggaua
cacaaaaggaggaccuggacaugaggaaccaaucccaauggcgaccuauggauggaaccu
aguaaagcuauacuccgggaaagacguauucuuuacaccaccugagaaaugugacacccu
uuugugugauauuggugaguccucuccaaauccaacuauagaagaaggaagaacgcuacg
cguccuaaagaugguggaaccauggcucagagggaa---ccaa-----uuuugcauaa--
---------------------------------------------aaauucuaaaucccu
acaugccaagugugguggaaacccuggagcaaaugcaaagaaaauauggaggaaugcuag
ugcggaauccacuuucaagaaauucuacucaugaaauguauuggguuucauguggaacag
gaaacauugugucagcaguaaacaugacaucuagaauguugcuaaaucgauucacaaugg
cucacaggaaaccaacauaugaaagagacguggacuuaggcgcuggaacaagacaugugg
caguggaaccagagguagccaaccuagauauuauuggccagaggauagagaacauaaaac
augaacauaagucaacauggcauuaugaugaggacaauccauauaaaacaugggccuauc
auggaucauaugaggucaagccaucaggaucagccucauccauggucaauggcgugguga
aacugcucaccaaaccaugggaugucauccccauggucacacaaauagccaugacugaca
ccacacccuuuggacaacagaggguguuuaaagagaaaguugacacgcgcacaccaaaag
caaaacgaggcacagcacaaaucauggaggugacagccaggugguuaugggguuuucucu
cuagaaacaaaaaaccaagaauuuguacaagagaggaguucacaagaaaaguuaggucaa
acgcagccauuggagcagu-guucguugaugaaaaucaauggaacucagcaaaagaagca
guggaagaugagcgguucugggaccuugugcacagagagagggagcuucacaaacaggga
aaaugugccacgugugucuacaacaugauggggaagagagagaaaaaacuaggagaguuc
ggaaaggcaaaaggaagucgugcaauaugguacaugugguugggagcacgcuuucuagag
uucgaagcucuugguuucaugaacgaagaucacugguucaguagagagaauucacucagu
ggaguggaaggagaaggacuccacaaacucggauauauacucagagacauaucaaagauu
ccagggggaaauauguaugcagaugacacagccggaugggacacaaggauaacagaggau
gaucuucagaaugaggccaaaauuacugacaucauggagcccgaacaugcccuacuggcu
acgucaaucuucaagcugaccuaccaaaauaaggugguaaggguacagagaccagcgaaa
aaugg---aaccgugauggaugucauauccagacgugaccagagaggaaguggccagguu
ggaacuuauggcuuaaacacuu---ucaccaacauggaagcccagcuaauaagacaaaug
gagucugagggaaucuuuucacccagcgaauuggagaccccaaauuuagccgagagaguu
cucg------acuggcuga-aaaaauauggcgucgaaaggcugaaaagaauggcaaucag
cggagaugacugcguggugaaaccaauugaugacagguucgcaacagccuuaacagcucu
gaaugauaugggaaaaguaagaaaagauauaccacaaugggaacccucaaaaggauggaa
ugauuggcaacaggugccuuuuuguucacaccauuuccaccagcugauuaugaaggaugg
gagggagauaguggugccaugccgcaaccaagaugaacuuguggguagggcuagaguauc
acaaggugcuggauggagccugagagaaacugcaugccuaggcaagucauaugcacaaau
guggcagcugauguacuuccacaggagagaccugagacuagcugcuaaugcuaucuguuc
agcuguuccaguugauugggucccaaccagccgcaccacuuggucgauccaugcccauca
ccaauggaugacaacagaagacauguugucaguguggaauaggguuuggauagaggaaaa
cccauggauggaggacaaaacccauguauccaguugggaagacguuccauacuuaggaaa
aagggaagaucagugguguggaucccugauaggcuuaacagcaagggcuaccugggccac
caacauacaaguggccauaaaccaagugagaagacuaaucgggaaugagaau---uaucu
agauuacaugacaucaaugaagagauucaagaacgagagugaucc------cga------
----------aggggcacu--------------cuggugagucaacacacuuac-aaaau
aaaggaaa-aua-----a--gaaauc---aaacaaggc-aagaagucaggccggau--ua
agc-c-auaguac-gguaagagcuaugc-ugccugug-agccccg-uccaagg-------
-------acgu---aaaaugaagu-------cagg-c--c---------g-aa-agccac
gguuu-gagcaaaccgu-g-cugccugu-ag-----------------------------
---------------------------------------cucc----aucguggggaugu
-------aa---------------------------------------------------
------------------------------------------------------------
------------------------------------------------------------
-----------------------------------------aaa-c--------------
------------------------------------------------------------
------------------------------------------------------------
------------------------------------------------------------
------------------------------------cu---gggag--------------
------------------------------gc-ugca-ac--------------------
------------------------------------------------------------
------------------------------------------------------------
--ccau-gga-------------------------ag---------cugua---------
------------------------------------------------------------
------------------------------------------------------------
------------------------------------------------------------
c--gcau--------------------------------gg------ggua-gca-g-a-
cu-------------------------agugg-uuaga--gga--ga-c-cccuccc-a-
---aaac-au--------------------------------------------------
----------------------------------------------aacgc-ag-c-a-g
c------gggg-------c-c-------caa-cacca-------ggg-ga----------
------agcug-uauccu-ggug-guaa-gg----------acu---------a-gagg-
uu----------a-g-agga-ga-ccc-ccc-gcauaac----------aau-aaa----
--------------------------------------c-a-gcau---auu-ga-c-g-
--------cug-g----gag------------aga-ccag--------------------
-agaucc----------------------------ugcu---------------------
------------gucuc-------u---------------a-----------ca-gcauc
au--------------ucc-aggca---cag-aa-cg-cca------g-a----------
------------------------------------------------------------
------------------------------------------------------------
------------------------------------------------------------
------------------------------------------------------------
----aaaugga---------------augg------------------------------
------------------------------------------------------------
---------------------------------------ug-----------cu------
---------------------g----------------------uugaa----------u
-ca------------------------------------acagguucu------------
------------------------------------------------------------
------------------------------------------------------------
------------------------------------------------------------
------------------------------------------------------------
------------------------------------------------------------
------------------------------------------------------------
------------------------------------------------------------
------
>gb:JX669462|Organism:Dengue virus 1|Strain Name:12898/BR-PE/10|Segment:null|Host:Human
------------------------------------------------------------
------------------------------------------------------------
------------------------------------------------------------
------------------------------------------------------------
------------------------------------------------------------
------------------------------------------------------------
-------------------------------------------aguugu-----------
----------------------------------------------------u-ag-u--
------------------------------------------------------------
------------------------------------------------------------
----------------------------------cuac--------g------ugga---
-----c------------------------------------------------------
--c-g---ac-aa-g-aa-c--ag-----u-uu-cgaaucgg-aa---------------
-----------------------------------------------------gcu--ug
c---u-u-------a----------------a-------cgua-g-uu------------
------------------c-u--aac-ag-uuuu-uu----a-uuagagagcagaucuc-
---ugaugaacaa-ccaacg-gaaaaagacgggucgacc---gucuuucaauaugcugaa
acgcgcgagaaaccgcgugucaacugguucacaguuggcgaagagauucucaaaaggauu
gcuuucaggccaaggacccaugaaauuggugauggccuucauagcauuucuaagauuucu
agccauacccccaacagcaggaauuuuggcuagauggagcucauucaag-aagaauggag
cgaucaaaguguuacgggguuucaaaaaagagaucucaagcauguugaacauaaugaac-
------aggaggaaaagauccgugaccaugcuccucaug-----------------cugc
ugcccacagcccuggcguuucauuugaccacacgagggggagagccacacaugauaguua
guaagcaggaaagaggaaagucacucuuguuuaagaccucagcgggcgucaauaugugca
cccucauugcgauggacuugggagaguuaugugaggacacaaugaccuacaaaugccccc
ggaucacuga---ggcggaaccagaugacguugacugcuggugcaaugccacagacacau
gggugaccuaugggacguguucuca---aaccggcgaacaccgacgagagaaacguuccg
uggcacuggccccacacgugggacuuggucuagaaacaagaaccgaaacauggauguccu
cugaaggcgccuggagacaaauacaaagaguggaaacuugggcuuugagacacccaggau
ucacggugauagccuuuuuuuuagcgcaugcuauaggaacauccaucacucaaaaaggga
ucauuuucaucuugcugaugcuggugacaccaucaauggccaugcgaugcgugggaauag
gcaacagagacuucguugaaggacugucaggagcaacguggguggacgugguauuggagc
auggaagcugcgucaccaccauggcaaaaaauaaaccaacauuggacauugaacucuuga
agacggaggucacgaaccc--ugccgucuugcgcaaacugugcauugaagcuaaaauauc
aaacaccaccaccgauucaagauguccaacacaaggagaggcuacacugguggaagaaca
agacgcgaacuuugugugucgccgaacguuuguggacagaggcugggguaauggcugugg
acuauucggaaaaggaagucuauugacgugugccaaguucaagugugugacaaaacuaga
gggaaagauaguucaauaugaaaacuuaaaauauucagugauagucacuguucacacugg
ggaccagcaccaggug-------------------------------------------g
gaaacgagaccacagaacauggaacaauugcaaccauaacaccucaagcucccacgu-cg
gaaauacagcugacugacuacggagcccucacauuggacugcucaccuagaacagggcug
gacuuuaaugagauggugcuauugacaaugaaagaaaaaucauggcuuguccacaaacaa
ugguuucuagacuuaccacugccauggacuucgggggcuucaacaucucaagagaccugg
aacagacaagauuugcuggucacauucaagacagcucaugcaaagaaacaggaaguaguc
guacugggaucacaggaaggagcaaugcacacagcguugacuggggcgacagaa----au
ccagacgucaggaacgacaa---caaucuucgcaggacaccugaaaugcagacuaaaaau
ggauaaacugaccuuaaaggggaugucauaugugaugugcacaggcucauuuaagcuaga
gaaggaaguggcugagacccagcauggaacuguccuagugcaggucaaauaugaaggaac
agacgcgccaugcaagauccccuucucga---cccaagaugagaaaggagugacccagaa
ugggagauugauaacagccaaucccauaguuacugacaaagaaaaaccagucaaca----
--uugagacagaaccaccuuuuggugagagcuacaucgugguaggggcaggcgaaaaagc
uuugaaacuaagcugguucaagagaggaagcagcauagggaaaauguucgaagcaaccgc
ccgaggagcacgaaggauggcuauccugggagacaccgcaugggacuucgguucuauagg
aggaguguuuacaucugugggaaaauugguacaccagguuuuugggaccgcauauggggu
ucuguuuagcgguguuucuuggaccaugaaaauaggaauagggauucugcugacaugguu
gggauuaaauucaaggagcacgucacuuucgaugacgugcauugcaguuggcauggucac
acuguaccuaggagucaugguucaagcggauucgggauguguaaucaacuggaagggcag
agaacuuaaauguggaaguggcauuuuugucacuaaugaaguccacacuuggacagagca
auacaaauuccaggcugacuccccaaaaagacugucagcagccauuggaaaggcauggga
ggagggcguauguggaauucgaucagccacgcgucuugagaacaucauguggaagcaaau
aucaaaugaauugaaccacauucuacuugagaaugacaugaaauucacagugguuguagg
agaugccaacggaauuuuggcccaagggaaaaaaaugauuaggccacaaccuauggaaca
caaauacucauggaaaagcuggggaaaagcuaaaaucauaggagcagacauacaaaauac
caccuucaucaucgauggcccagacaccccagaaugucccgauggccaaaga-gcaugga
acauuugggaaguugaggacuauggguuuggaguuuucacgacaaacauauggcugaaau
ugcgugacuccuacacccaaaugugugaccaccggcuaaugucagcugccaucaaggaca
gcaaggcaguccaugcugacaugggguacuggauagaaagugaaaagaaugaaaccugga
agcuggcgagagccuccuucauagaagucaagacaugcaccuggccgaaaucu-------
cacacucuauggagcaauggagucuuggaaagugaaaugauaaucccaaagauauuugga
ggaccaauaucucagcacaacuacagaccaggguauuucacacaaacagcagggccaugg
caccuagguaaguuggaacuggauuuugacuugugugaagguaccacaguuguuguggau
gaacauuguggaaaucgagguccaucucucagaaccacaacagucacaggaaagauaauc
caugaaugguguugcagauccugcacgcuaccccccuuacguuucagaggagaagacggg
uguugguauggcauggaaaucagaccaguaaaggagaaggaggagaaucuagucagguca
auggucucugcaggguca---ggagaaguggauaguuuuucauuaggaauacuaugcgug
ucaauaaugauugaagaagugaugagauccagauggaguagaaagaugcugaugacugga
acacuggcuguuuuccuccuucuuauaaugggacaacugacauggaaugaucugauuagg
uuaugcaucaugguuggagcuaaugcuucaga---caggauggggaugggaacaacguac
cuagccuugauggcuacucucaaaaugagaccaauguucgcuguugggcuauuauuccgc
---agacuaacauccagagaaguucuucuccucacgauuggauuaagccu----------
gguggcauccguggagcuaccaaauucuuuggaggagcuaggggauggacuugcaauggg
uaucaugauguuaaaauuguugacugaauuucagccacaccaguuauggaccaccuuauu
gucucugacauuugucaaaacaacucucucacuggauuaugcauggaaaacaacggcuau
gguacugucuaucguaucucucuuuccuuua-ugccugucuacgaccu------cccaaa
aaacaacaug-----------------------gcuuccggugcuguuaggaucuuuugg
augcaaaccauuaaccauguuucucauaacagaaaacaaaaucuggggaaggaaaaguug
gccccucaaugaaggaauuauggcuauuggaauagucagcauucuacuaagcucacuccu
aaaaaaugaugugccguuggccgggccacuaauagcuggaggcaugcuaauagcauguua
ugucauauccggaagcucagccgauuuaucauuggagaaagcggcugaaguauccuggga
acaagaagcagaacacuccggugccucacacaacauauuaguagagguccaagaugaugg
aacuaugaaaauaaaagaugaagagagggaugacacacucacuauacuccuuaaagcaac
uuugcuggcagucucaggaguguacccaaugucaauaccagcaacucuuuuuguguggua
cuuuuggc---agaaaaagaaacagagaucaggaguguuaugggacacacccagcccucc
ggaaguggaaagagcaguucuugaugauggcaucuauagaaucuugcaaagaggacuguu
g-gggaggucccaaguaggagugggagucuuccaagacggcguguuccacacaauguggc
acguuaccaggggagcuguccuuauguaccaagggaagagacuggaaccaagcugggcca
gugucaaaaaggacuugaucucauauggagga----gguuggagguuccaaggaucaugg
aacacaggagaagaagugcaggugauagcuguugaaccaggaaaaaaccccaaaaaugua
cagacaacgccgggcaccuucaagacuccugaaggcgaaguuggagcuauagcucuagau
uucaaacccggcacaucuggaucucccauugugaacagagagggaaaaauagugggucug
uauggaaauggaguggugacaacaaguggaaccuaugucagugccauugcccaagcuaaa
gcaucacaggaagggccucuaccagagauugaggacgagguguuuaagaaaagaaacuua
acaauaauggaccugcacccaggaucagggaaaacaagaagauaucuuccagccauaguc
cgugaggccauaaaaaggaaacugcgua-cguuaaucuuggcucccacaagaguugucgc
cucugaaauggcagaggcacucaagggaaugccaauaagauaucagacaacagcagugaa
gagugaacacacaggaagggagauaguugaccucaugugccacgcuacuuuuaccaugcg
ucucuuauccccagugagaguucccaauuacaacaugauuauuauggaugaagca-----
cauuuuaccgauccagcuagcauagcggccagaggguacaucucaacccgaguggguaug
ggugaagcagcugcgaucuuuaugacagccacucccccaggaucgguggaggccuuucca
cagagcaaugcaguuauccaagaugaggaaagagacauuccugagagaucauggaacuca
ggcuacgacuggauuacugacuuuccagguaaaacagucugguuuguuccaagcauuaaa
ucaggaaaugacauugccaacuguuuaagaaagaacggaaaacggguaauccaauugagc
agaaaaaccuuugacacugaguaccagaaaacaaaaaacaaugacugggacuauguuguc
acaacagacauuuccgaaaugggggcaaauuuccgggccgacaggguaauagacccaagg
cggugcuugaaaccgguaauacuaaaagaugguccagagcgugucauucuagccggaccg
augccagugacuguggccagugcugcccagaggagaggaagaauuggaaggaaccaaaac
aaggaaggugaucaguauguuuacaugggacagccuuuaaauaaugaugaggaucacgcu
cauuggacagaagcaaaaaugcuccuugacaauauaaacacaccagaagggaucauccca
gcccuuuuugagccagagagagaaaagagugcagcaauagacggggaguacagacugcgg
ggagaagcaaggaaaacguucguggagcucaugagaagaggagaucuaccaguuuggcua
uc----------------------------------------------------------
------------------------------------------------------------
------------------------------------------------------------
------------------------------------------------------------
------------------------------------------------------------
--------------cuacaaaguagccucagaagguuuccaguacuccg-----------
------------------------------------------------------------
------------------------------------------------------------
------------------------------------------------------------
-----------------------acagaagguggugcuuugauggggaaaggaacaacca
gguguuggaggagaacauggacguggagaucuggacaaaggaaggag---aaagaaagaa
auugcgaccucgcugguuggacgccagaacauacucugauccauuggcccugcgcgaguu
uaaagaguucgcagcaggaagaagaagugucucaggugaccuaauauuggaaauagggaa
acuuccacaacauuugacgcuaagagcccagaaugcucuggacaacuuggucauguugca
caauuccgaacaaggaggaaaagccuacagacaugcuauggaggaacuaccagacaccau
agaaacauugaugcuucuagcuuugauagcuguguugacugguggagugacgcuguucuu
ccuaucaggaaaaggucuagggaaaacauccauuggcuugcucugugugacggccucaag
cgcacuguuauggauggccaguguggagccccauuggauagcggccuccaucauacuaga
guucuuuuugauggugcugc-ucauuccagaaccagacagacagcgcacuccacaggaca
accagcuagcauauguggugauagguuuguuauucaugauacugacaguggcagccaaug
agaugggauuauuggaaaccacaaagaaagaccugggaau--------------------
--uggcuauguagccgccgaaaaccaccaacaugcuacaaugcuggacguagaccuacac
ccagcuucagccuggacccucuaugcaguagccacaacaguuaucacucccaugaugaga
cacacaauugaaaauacaacggcaaacauuucccugacagccauugcaaaucaggcagcc
auauugaugggacuugacaagggauggccaauaucgaaga-uggacauaggaguuccacu
ucucgccuuagggugcuauu-cccaggugaacccauugacacugacagcggcgguguuga
uguuaguggcucauuaugccauaauuggaccaggacugcaagcaaaggccacuagagaag
cucaaaaaaggacagcggccggaauaaugaaaaauccaaccguagacgggauuguugcaa
uagacuuggauccugugguuuaugaugcaaaauuugaaaaacagcuaggccaaauaaugu
uacugauacuuuguacaucacagauccucuugaugcggaccacaugggccuugugugaau
ccaucacacuggcuacuggaccccugaccacucucugggagggaucuccaggaaaauucu
ggaauaccacaauagcaguguccauggcaaaca-ucuucaggggaaguuaucuagcagga
gcaggucuggcuuucucauuaaugaaaucuuuaggaggagguaggagagguacgggagcu
caaggggaaacauugggagagaaauggaaaagacag-uuaaaccaacugagcaagucaga
auucaacaccuacaaaaggagugggauuauggagguggacagauccgaagccaaagaggg
acugaaaagagg---agaaacaaccaaacaugcagugucgagaggaacagccaaacugag
gugguuuguggagaggaaccucgugaaaccagaagggaaagucauagaccucgguugugg
aagagguggcuggucauauuauugugcugggcugaagaaagucacugaagugaagggaua
cacaaaaggaggaccuggacaugaggaaccuaucccaauggcgaccuauggauggaaccu
aguaaagcuacacucuggaaaggauguauuuuuuaugccaccugagaaaugugacacccu
ucugugugauauuggugaguccucuccgaauccaacuauagaagaaggaagaacguuacg
uguucuaaaaaugguggaaccauggcucagaggaaa---ccaa-----uucugcauaa--
---------------------------------------------aaauccuaaauccuu
acaugccaagugugguagaaacucuggagcaaaugcaaagaaaacauggagggaugcuag
ugcgaaacccacucucaagaaauucuacccaugaaauguauuggguuucauguggaacag
gaaacauugugucggcagugaacaugacauccagaauguuacugaaccgauucacaaugg
cucacaggaagccaacauaugaaagagacguggacuuaggcgcuggaacaagacaugugg
caguggaaccagagguagccaaccuagauaucauuggccagaggauagagaauauaaaaa
augaacacaagucaacauggcauuaugaugaggacaauccauacaaaacaugggccuauc
auggaucauaugaggucaagccaucaggaucagccucaucuauggugaauggagugguga
gauugcucacaaaaccaugggauguuauccccauggucacacaaauagcuaugacugaua
ccacacccuuuggacaacagagaguguuuaaagagaaaguugauacgcgcacaccaagag
caaaacgaggcacaacacagauuauggaggugacagccaagugguuaugggguuuccuuu
ccagaaacaaaaaacccagaaucugcacaagagaggaguucacaagaaagguuaggucaa
acgcagcaauaggagcagu-guucguugaugaaaaccaauggaacucagcaaaagaagca
guggaagacgaaagguuuugggaucuugugcacagagagagggagcuucauaaacaggga
aaaugugccacgugugucuacaacaugauggggaagagagagaaaaaauuaggagaguuu
ggaaaggcaaaaggaagucgugcaauaugguacauguggcugggagcacgcuuucuggag
uucgaagcccuugguuucaugaaugaagaucacugguuuaguagagagaauucacucagu
ggaguggaaggagaaggacugcacaaacuuggauacauacucagagacauaucaaagauu
ccggggggaaauauguaugcagaugauacagccggaugggacacaagaauaacagaggau
gaucuucagaaugaggcuaaaaucacugacaucauggagccugaacaugcucuauuggcu
acgucaauuuuuaagcugacuuaucaaaacaagguggugagggugcaaagaccagcaaaa
aaugg---aaccgugauggauguuauauccagacgugaucagagaggaaguggacagguc
ggaacuuauggcuuaaacacuu---ucaccaauauggagguccaacuaauaagacaaaug
gaaucugaaggaaucuuuuuacccagcgaauuggaaacccccaaccuagcugagagggcu
cuug------acugguuag-aaaaacauggcgccgaaaggcugaaacgaauggcaaucag
cggagaugauugcguggugaaaccaauugacgacagguucgcaacagccuuaacagcucu
gaaugacaugggaaaaguaagaaaagacauaccgcagugggaaccuucgaaaggauggaa
ugauuggcagcaagugccuuuuuguucacaccauuuccaccagcugaucaugaaggaugg
gagggaaauaguggugccaugccgcaaccaagaugaacuugugggcagggcuagaguauc
acaaggcgccggauggagccugagagaaacugcuugccuaggcaagucauaugcacaaau
guggcagcugauguacuuccacaggagagaccugagacuagcggcuaacgcuaucugcuc
agccgucccaguugauugggucccagccagccgcacaaccuggucaauccaugcccacca
ccaauggaugacaacagaagacauguuaucaguguggaauagaguuuggauagaggaaaa
cccauggauggaggacaaaacucauguauccaguugggaagaaguuccauaccuaggaaa
aagggaagaccaaugguguggaucccugauaggcuugacagcgagggccaccugggccac
caauauacaaguagccauaaaccaagugagaaggcucaucgggaaugagaau---uauuu
agauuacaugacaucaaugaagagauucaagaaugagagugaucc------cga------
----------aggagcacu--------------cugguaagucaacacacucau-gaaau
aaaggaaa-aua-----g--aagauc---aaacaaagu-gagaagucaggccagau--ua
agc-c-auaguac-ggaaagagcuaugc-ugccugug-agccccg-uccaagg-------
-------acgu---aaaaugaagu-------cagg-c--c---------g-aa-agccac
ggauu-gagcaagccgu-g-cugccugu-gg-----------------------------
---------------------------------------cucc----aucguggggaugu
-------aa---------------------------------------------------
------------------------------------------------------------
------------------------------------------------------------
-----------------------------------------aaa-c--------------
------------------------------------------------------------
------------------------------------------------------------
------------------------------------------------------------
------------------------------------cc---gggag--------------
------------------------------gc-ugca-ac--------------------
------------------------------------------------------------
------------------------------------------------------------
--ccau-gga-------------------------ag---------cugua---------
------------------------------------------------------------
------------------------------------------------------------
------------------------------------------------------------
c--gcau--------------------------------gg------ggua-gca-g-a-
cu-------------------------agugg-uuaga--gga--ga-c-cccuccc-u-
---agac-au--------------------------------------------------
----------------------------------------------aacgc-ag-c-a-g
c------gggg-------c-c-------caa-cacca-------ggg-ga----------
------agcug-uaccuu-ggug-guaa-gg----------acu---------a-gagg-
uu----------a-g-agga-ga-ccc-ccc-gcacaac----------aac-aaa----
--------------------------------------c-a-gcau---auu-ga-c-g-
--------cug-g----gag------------aga-ccag--------------------
-agaucc----------------------------ugcu---------------------
------------gucuc-------u---------------a-----------ca-gcauc
au--------------ucc-aggca---cag-aa-cg-cca------g-a----------
------------------------------------------------------------
------------------------------------------------------------
------------------------------------------------------------
------------------------------------------------------------
----aaaugga---------------augg------------------------------
------------------------------------------------------------
---------------------------------------ug-----------cu------
---------------------g----------------------uugaa----------u
-ca------------------------------------acagguucuaa----------
------------------------------------------------------------
------------------------------------------------------------
------------------------------------------------------------
------------------------------------------------------------
------------------------------------------------------------
------------------------------------------------------------
------------------------------------------------------------
------
>gb:JX669463|Organism:Dengue virus 1|Strain Name:13501/BR-PE/10|Segment:null|Host:Human
------------------------------------------------------------
------------------------------------------------------------
------------------------------------------------------------
------------------------------------------------------------
------------------------------------------------------------
------------------------------------------------------------
-------------------------------------------aguugu-----------
----------------------------------------------------u-ag-u--
------------------------------------------------------------
------------------------------------------------------------
----------------------------------cuac--------g------ugga---
-----c------------------------------------------------------
--c-g---ac-aa-g-aa-c--ag-----u-uu-cgaaucgg-aa---------------
-----------------------------------------------------gcu--ug
c---u-u-------a----------------a-------cgua-g-uu------------
------------------c-u--aac-ag-uuuu-uu----a-uuagagagcagaucuc-
---ugaugaacaa-ccaacg-gaaaaagacgggucgacc---gucuuucaauaugcugaa
acgcgcgagaaaccgcgugucaacugguucacaguuggcgaagagauucucaaaaggauu
gcuuucaggccaaggacccaugaaauuggugauggccuucauagcauuucuaagauuucu
agccauacccccaacagcaggaauuuuggcuagauggagcucauucaag-aagaauggag
cgaucaaaguguuacgggguuucaaaaaagagaucucaagcauguugaacauaaugaac-
------aggaggaaaagauccgugaccaugcuccucaug-----------------cugc
ugcccacagcccuggcguuucauuugaccacacgagggggagagccacacaugauaguua
guaagcaggaaagaggaaagucacucuuguuuaagaccucagcgggcgucaauaugugca
cccucauugcgauggacuugggagaguuaugugaggacacaaugaccuacaaaugccccc
ggaucacuga---ggcggaaccagaugacguugacugcuggugcaaugccacagacacau
gggugaccuaugggacguguucuca---aaccggcgaacaccgacgagagaaacguuccg
uggcacuggccccacacgugggacuuggucuagaaacaagaaccgaaacauggauguccu
cugaaggcgccuggagacaaauacaaagaguggaaacuugggcuuugagacacccaggau
ucacggugauagcuuuuuuuuuagcgcaugcuauaggaacauccaucacucaaaaaggga
ucauuuucaucuugcugaugcuggugacaccaucaauggccaugcgaugcgugggaauag
gcaacagagacuucguugaaggacugucaggagcaacguggguggacgugguauuggagc
auggaagcugcgucaccaccauggcaaaaaauaaaccaacauuggacauugaacucuuga
agacggaggucacgaaccc--ugccgucuugcgcaaacugugcauugaagcuaaaauauc
aaacaccaccaccgauucaagauguccaacacaaggagaggcuacacugguggaagaaca
agacgcgaacuuugugugucgccgaacguuuguggacagaggcugggguaauggcugugg
acuauucggaaagggaagucuauugacgugugccaaguucaagugugugacaaaacuaga
gggaaagauaguucaauaugaaaacuuaaaauauucagugauagucacuguccacacugg
ggaccagcaccaggug-------------------------------------------g
gaaacgagaccacagaacauggaacaauugcaaccauaacaccucaagcucccacgu-cg
gaaauacagcugacugacuacggagcccucacauuggacugcucaccuagaacagggcug
gacuuuaaugagauggugcuauugacaaugaaagaaaaaucauggcuuguccacaaacaa
ugguuucuagacuuaccacugccauggacuucgggggcuucaacaucucaagagaccugg
aacagacaagauuugcuggucacauucaagacagcucaugcaaagaaacaggaaguaguc
guacugggaucacaggaaggagcaaugcacacagcguugacuggggcgacagaa----au
ccagacgucaggaacgacaa---caaucuucgcaggacaccugaaaugcagacuaaaaau
ggauaaacugaccuuaaaggggaugucauaugugaugugcacaggcucauuuaagcuaga
gaaggaaguggcugagacucagcauggaacuguccuagugcaggucaaauaugaaggaac
agacgcgccaugcaagauccccuucucga---cccaagaugagaaaggagugacccagaa
ugggagauugauaacagccaaucccauaguuacugacaaagaaaaaccagucaaca----
--uugagacagaaccaccuuuuggugagagcuacaucgugguaggggcaggcgaaaaagc
uuugaaacuaagcugguucaagagaggaagcagcauagggaaaauguucgaagcaaccgc
ccgaggagcacgaaggauggcuauccugggagacaccgcaugggacuucgguucuauagg
aggaguguuuacaucugugggaaaauugguacaccagguuuuugggaccgcauauggggu
ucuguuuagcgguguuucuuggaccaugaaaauaggaauagggauucugcugacaugguu
gggauuaaauucaaggagcacgucacuuucgaugacgugcauugcaguuggcauggucac
acuguaccuaggagucaugguucaagcggauucgggauguguaaucaacuggaagggcag
agaacuuaaauguggaaguggcauuuuugucacuaaugaaguccacacuuggacagagca
auacaaauuccaggcugacuccccaaaaagacugucagcagccauuggaaaggcauggga
ggagggcguauguggaauucgaucagccacgcgucuugagaacaucauguggaagcaaau
aucaaaugaauugaaccacauucuacuugagaaugacaugaaauucacagugguuguagg
agaugccaacggaauuuuggcccaaggaaaaaaaaugauuaggccacaaccuauggaaca
caaauacucauggaaaagcuggggaaaagcuaaaaucauaggagcagacauacaaaauac
caccuucaucaucgacggcccagacaccccagaaugucccgauggccaaaga-gcaugga
acauuugggaaguugaggacuauggguuuggaguuuucacgacaaacauauggcugaaau
ugcgugacuccuacacccaaaugugugaccaccggcuaaugucagcugccaucaaggaca
gcaaggcaguccaugcugacaugggguacuggauagaaagugaaaagaaugaaaccugga
agcuggcgagagccuccuucauagaagucaagacaugcaccuggccgaaaucu-------
cacacucuauggagcaauggagucuuggaaagugaaaugauaaucccaaagauauuugga
ggaccaauaucucagcacaacuacagaccaggguauuucacacaaacagcagggccaugg
caccuagguaaguuggaacuggauuuugacuugugugaagguaccacaguuguuguggau
gaacauuguggaaaucgagguccaucucucagaaccacaacagucacaggaaagauaauc
caugaaugguguugcagauccugcacgcuaccccccuuacguuucagaggagaagacggg
uguugguauggcauggaaaucagaccaguaaaggagaaggaggagaaucuagucagguca
auggucucugcaggguca---ggagaaguggauaguuuuucauuaggaauacuaugcgug
ucaauaaugauugaagaagugaugagauccagauggaguagaaagaugcugaugacugga
acacuggcuguuuuccuccuucuuauaaugggacaacugacauggaaugaucugauuagg
uuaugcaucaugguuggagcuaaugcuucaga---caggauggggaugggaacaacguac
cuagccuugauggcuacucucaaaaugagaccaauguucgcuguugggcuauuauuccgc
---agacuaacauccagagaaguucuucuccucacgauuggauuaagccu----------
gguggcauccguggagcuaccaaauucuuuggaggagcuaggggauggacuugcaauggg
uaucaugauguuaaaauuguugacugaauuucagccacaccaguuauggaccaccuuauu
gucucugacauuugucaaaacaacucucucacuggauuaugcauggaaaacaacggcuau
gguacugucuaucguaucucucuuuccuuua-ugccugucuacgaccu------cccaaa
aaacaacaug-----------------------gcuuccggugcuguuaggaucuuuugg
augcaaaccauuaaccauguuucuuauaacagaaaacaaaaucuggggaaggaaaaguug
gccccucaaugaaggaauuauggcuauuggaauagucagcauucuacuaagcucacuccu
aaaaaaugaugugccguuggccgggccacuaauagcuggaggcaugcuaauagcauguua
ugucauauccggaagcucagccgauuuaucauuggagaaagcggcugaaguauccuggga
acaagaagcagaacacuccggugccucacacaacauauuaguagagguccaagaugaugg
aacuaugaaaauaaaagaugaagagagggaugacacacucacuauacuccuuaaagcaac
uuugcuggcagucucaggaguguacccaaugucaauaccagcaacucuuuuuguguggua
cuuuuggc---agaaaaagaaacagagaucaggaguguuaugggacacacccagcccucc
ggaaguggaaagagcaguucuugaugauggcaucuauagaaucuugcaaagaggacuguu
g-gggaggucccaaguaggagugggagucuuccaagacggcguguuccacacaauguggc
acguuaccaggggagcuguccuuauguaccaagggaagagacuggaaccaagcugggcca
gugucaaaaaggacuugaucucauauggagga----gguuggagguuccaaggaucaugg
aacacaggagaagaagugcaggugauagcuguugaaccaggaaaaaaccccaaaaaugua
cagacaacgccgggcaccuucaagacuccugaaggcgaaguuggagccauagcucuagau
uucaaacccggcacaucuggaucucccauugugaacagagagggaaaaauagugggucug
uauggaaauggaguggugacaacaaguggaaccuacgucagugccauugcccaagcuaaa
gcaucacaggaagggccucuaccagagauugaggacgagguguuuaagaaaagaaacuua
acaauaauggaccugcacccaggaucagggaaaacaagaagauaucuuccagccauaguc
cgugaggccauaaaaaggaaacugcgua-cguuaaucuuggcucccacaagaguugucgc
cucugaaauggcagaggcacucaagggaaugccaauaagauaucagacaacagcagugaa
gagugaacacacaggaagggagauaguugaccucaugugccacgcuacuuuuaccaugcg
ucucuuauccccagugagaguucccaauuacaacaugauuauuauggaugaagca-----
cauuuuaccgauccagcuagcauagcggccagaggguacaucucaacccgaguggguaug
ggugaagcagcugcgaucuuuaugacagccacucccccaggaucgguggaggccuuucca
cagagcaaugcaguuauccaagaugaggaaagagacauuccugagagaucauggaacuca
ggcuacgacuggauuacugacuuuccagguaaaacagucugguuugucccaagcauuaaa
ucaggaaaugacauugccaacuguuuaagaaagaacggaaaacggguaauccaauugagc
agaaaaaccuuugacacugaguaccagaaaacaaaaaacaaugacugggacuauguuguc
acaacagacauuucugaaaugggggcaaauuuccgggccgacaggguaauagacccaagg
cggugcuugaaaccgguaauacuaaaagaugguccagagcgugucauucuagccggaccg
augccagugacuguggccagugcugcccagaggagaggaagaauuggaaggaaccaaaac
aaggaaggugaucaguauauuuacaugggacagccuuuaaauaaugaugaggaucacgcu
cauuggacagaagcaaaaaugcuccuugacaauauaaacacaccagaagggaucauccca
gcccuuuuugagccagagagagaaaagagugcagcaauagacggggaguacagacugcgg
ggagaagcaaggaaaacguucguggagcucaugagaagaggagaucuaccaguuuggcua
uc----------------------------------------------------------
------------------------------------------------------------
------------------------------------------------------------
------------------------------------------------------------
------------------------------------------------------------
--------------cuacaaaguagccucagaagguuuccaguacuccg-----------
------------------------------------------------------------
------------------------------------------------------------
------------------------------------------------------------
-----------------------acagaagguggugcuuugauggggaaaggaacaacca
gguguuggaggagaacauggacguggagaucuggacaaaggaaggag---aaagaaagaa
auugcgaccucgcugguuggacgccagaacauacucugauccauuggcccugcgcgaguu
uaaagaguucgcagcaggaagaagaagugucucaggugaccuaauauuggaaauagggaa
acuuccacaacauuugacgcuaagagcccagaaugcucuggacaacuuggucauguugca
caauuccgaacaaggaggaaaagccuacagacaugcuauggaggaacuaccagacaccau
agaaacauugaugcuucuagcuuugauagcuguguugacugguggagugacgcuguucuu
ccuaucaggaaaaggucuagggaaaacauccauuggcuugcucugugugacggccucaag
cgcacuguuauggauggccaguguggagccccauuggauagcggccuccaucauacuaga
guucuuuuugauggugcugc-ucauuccagaaccagacagacagcgcacuccacaggaca
accagcuagcauauguggugauagguuuguuauucaugauacugacaguggcagccaaug
agaugggauuauuggaaaccacaaagaaagaccugggaau--------------------
--uggcuauguagccgccgaaaaccaccaacaugcuacaaugcuggacguagaccuacac
ccagcuucagccuggacccucuaugcaguagccacaacaguuaucacucccaugaugaga
cacacaauugaaaauacaacggcaaacauuucccugacagccauugcaaaucaggcagcc
auauugaugggacuugacaagggauggccaauaucgaaga-uggacauaggaguuccacu
ucucgccuuagggugcuauu-cccaggugaacccauugacacugacagcggcgguguuga
uguuaguggcucauuaugccauaauuggaccaggacugcaagcaaaggccacuagagaag
cucaaaaaaggacagcggccggaauaaugaaaaauccaaccguagacgggauuguugcaa
uagacuuggauccugugguuuaugaugcaaaauuugaaaaacagcuaggccaaauaaugu
uacugauacuuuguacaucacagauccucuugaugcggaccacaugggccuugugugaau
ccaucacacuggcuacuggaccccugaccacucucugggagggaucuccaggaaaauucu
ggaauaccacaauagcaguguccauggcaaaca-ucuucaggggaaguuaucuagcagga
gcaggucuggcuuucucauuaaugaaaucuuuaggaggagguaggagagguacgggagcu
caaggggaaacauugggagagaaauggaaaagacag-uuaaaccaacugagcaagucaga
auucaacaccuacaaaaggagugggauuauggagguggacagauccgaagccaaagaggg
acugaaaagagg---agaaacaaccaaacaugcagugucgagaggaacagccaaacugag
gugguuuguggagaggaaccucgugaaaccagaagggaaagucauagaccucgguugugg
gagagguggcuggucauauuauugugcugggcugaagaaaguuacugaagugaagggaua
cacaaaaggaggaccuggacaugaggaaccuaucccaauggcgaccuauggauggaaccu
aguaaagcuacacucuggaaaggauguauuuuuuaugccaccugagaaaugugacacccu
ucugugugauauuggugaguccucuccgaauccaacuauagaagaaggaagaacguuacg
uguucuaaaaaugguggaaccauggcucagaggaaa---ccaa-----uucugcauaa--
---------------------------------------------aaauccuaaauccuu
acaugccaagugugguagaaacucuggagcaaaugcaaagaaaacauggagggaugcuag
ugcgaaacccacucucaagaaauucuacccaugaaauguauuggguuucauguggaacag
gaaacauugugucggcagugaacaugacauccagaauguuacugaaccgauucacaaugg
cucacaggaagccaacauaugaaagagacguggacuuaggcgcuggaacaagacaugugg
caguggaaccagagguagccaaccuagauaucauuggccagaggauagagaauauaaaaa
augaacacaagucaacauggcauuaugaugaggacaauccauacaaaacaugggccuauc
auggaucauaugaggucaagccaucaggaucagccucaucuauggugaauggagugguga
gauugcucacaaaaccaugggauguuauccccauggucacacaaauagcuaugacugaua
ccacacccuuuggacaacagagaguguuuaaagagaaaguugacacgcgcacaccaagag
caaaacgaggcacaacacagauuauggaggugacagccaagugguuaugggguuuccuuu
ccagaaacaaaaaacccagaaucugcacaagagaggaguucacaagaaagguuaggucaa
acgcggcaauaggagcagu-guucguugaugaaaaccaauggaacucagcaaaagaagca
guggaagacgaaagguuuugggaucuugugcacagagagagggagcuucauaaacaggga
aaaugugccacgugugucuacaacaugauggggaagagagagaaaaaauuaggagaguuu
ggaaaggcaaaaggaagucgugcaauaugguacauguggcugggagcacgcuuucuggag
uucgaagcccuugguuucaugaaugaagaucacugguuuaguagagagaauucacucagu
ggaguggaaggagaaggacugcacaaacuuggauacauacucagagacauaucaaagauu
ccggggggaaauauguaugcagaugauacagccggaugggacacaagaauaacagaggau
gaucuucagaaugaggcuaaaaucacugacaucauggagccugaacaugcucuauuggcu
acgucaauuuuuaagcugacuuaucaaaacaagguggugagggugcaaagaccagcaaaa
aaugg---aaccgugauggauguuauauccagacgugaucagagaggaaguggacagguc
ggaacuuauggcuuaaacacuu---ucaccaauauggagguccaacuaauaagacaaaug
gagucugaaggaaucuuuuuacccagugaauuggaaacccccaaccuagcugagagggcu
cuug------acugguuag-aaaaacauggcgccgaaaggcugaaacgaauggcaaucag
cggagaugauugcguggugaaaccaauugacgacagguucgcaacagccuuaacagcucu
gaaugacaugggaaaaguaagaaaagacauaccgcagugggaaccuucgaaaggauggaa
ugauuggcagcaagugccuuuuuguucacaccauuuccaccagcugaucaugaaggaugg
gagggaaauaguggugccaugccgcaaccaagaugaacuugugggcagggcuagaguauc
acaaggcgccggauggagccugagagaaacugcuugccuaggcaagucauaugcacaaau
guggcagcugauguacuuccacaggagagaccugagacuagcggcuaacgcuaucugcuc
agccgucccaguugauugggucccagccagccgcacaaccuggucaauccaugcccacca
ccaauggaugacaacagaagacauguuaucaguguggaauagaguuuggauagaggaaaa
cccauggauggaggacaaaacucauguauccaguugggaagaaguuccauaccuaggaaa
aagggaagaccaaugguguggaucccugauaggcuugacagcgagggccaccugggccac
caauauacaaguagccauaaaccaagugagaaggcucaucgggaaugagaau---uauuu
agauuacaugacaucaaugaagagauucaagaaugagagugaucc------cga------
----------aggagcacu--------------cugguaagucaacacacucau-gaaau
aaaggaaa-aua-----g--aagauc---aaacaaagu-gagaagucaggccagau--ua
agc-c-auaguac-ggaaagagcuaugc-ugccugug-agccccg-uccaagg-------
-------acgu---aaaaugaagu-------cagg-c--c---------g-aa-agccac
ggauu-gagcaagccgu-g-cugccugu-gg-----------------------------
---------------------------------------cucc----aucguggggaugu
-------aa---------------------------------------------------
------------------------------------------------------------
------------------------------------------------------------
-----------------------------------------aaa-c--------------
------------------------------------------------------------
------------------------------------------------------------
------------------------------------------------------------
------------------------------------cc---gggag--------------
------------------------------gc-ugca-ac--------------------
------------------------------------------------------------
------------------------------------------------------------
--ccau-gga-------------------------ag---------cugua---------
------------------------------------------------------------
------------------------------------------------------------
------------------------------------------------------------
c--gcau--------------------------------gg------ggua-gca-g-a-
cu-------------------------agugg-uuaga--gga--ga-c-cccuccc-u-
---agac-au--------------------------------------------------
----------------------------------------------aacgc-ag-c-a-g
c------gggg-------c-c-------cga-cacca-------ggg-ga----------
------agcug-uaccuu-ggug-guaa-gg----------acu---------a-gagg-
uu----------a-g-agga-ga-ccc-ccc-gcacaac----------aac-aaa----
--------------------------------------c-a-gcau---auu-ga-c-g-
--------cug-g----gag------------aga-ccag--------------------
-agaucc----------------------------ugcu---------------------
------------gucuc-------u---------------a-----------ca-gcauc
au--------------ucc-aggca---cag-aa-cg-cca------g-a----------
------------------------------------------------------------
------------------------------------------------------------
------------------------------------------------------------
------------------------------------------------------------
----aaaugga---------------augg------------------------------
------------------------------------------------------------
---------------------------------------ug-----------cu------
---------------------g----------------------uugaa----------u
-ca------------------------------------acagguucu------------
------------------------------------------------------------
------------------------------------------------------------
------------------------------------------------------------
------------------------------------------------------------
------------------------------------------------------------
------------------------------------------------------------
------------------------------------------------------------
------
>gb:JX669464|Organism:Dengue virus 1|Strain Name:13671/BR-PE/10|Segment:null|Host:Human
------------------------------------------------------------
------------------------------------------------------------
------------------------------------------------------------
------------------------------------------------------------
------------------------------------------------------------
------------------------------------------------------------
-------------------------------------------aguugu-----------
----------------------------------------------------u-ag-u--
------------------------------------------------------------
------------------------------------------------------------
----------------------------------cuac--------g------ugga---
-----c------------------------------------------------------
--c-g---ac-aa-g-aa-c--ag-----u-uu-cgaaucgg-aa---------------
-----------------------------------------------------gcu--ug
c---u-u-------a----------------a-------cgua-g-uu------------
------------------c-u--aac-ag-uuuu-uu----a-uuagagagcagaucuc-
---ugaugaacaa-ccaacg-gaaaaagacgggucgacc---gucuuucaauaugcugaa
acgcgcgagaaaccgcgugucaacugguucacaguuggcgaagagauucucaaaaggauu
gcuuucaggccaaggacccaugaaauuggugauggcuuucauagcauuucuaagauuucu
agccauacccccaacagcaggaauuuuggcuagauggagcucauucaag-aagaauggag
cgaucaaaguguuacgggguuucaaaaaggagaucucaagcauguugaacauaauaaac-
------aggaggaaaagauccgugaccaugcuccucaug-----------------cugc
ugcccacagcccuggccuuccauuugacuacacgagggggagagccacacaugauaguca
gcaagcaggaaagaggaaagucacucuuguuuaagaccucuguaggugucaacaugugca
cucucauugcgauggauuugggagaguuaugugaggacacaaugaccuacaaaugccccc
ggaucacuga---ggcggaaccagaugauguugacugcuggugcaaugccacagacacau
gggugaccuaugggacguguucuca---aaccggcgaacaccgacgagacaaacguuccg
ucgcacuggccccacacgugggacuuggucuagaaacaagaacugaaacguggaugucau
cugaaggcgccuggaaacaaauacaaaaaguggagacuugggcuuugcgacacccaggau
ucacggugauagcccuuuucuuggcacaugccauaggaacauccaucacccagaaaggga
ucauuuucauuuugcugaugcugguaacaccaucaauggccaugcgaugcgugggaauag
gcaauagagacuucguugaaggacugucaggagcaacguggguggaugugguacuggagc
auggaagcugcgucaccaccauggcaaaaaacaaaccaacauuggacauugaacucuuga
aaacggaggucacgaaccc--ugccguccugcgcaaacugugcauugaagcuaaaauauc
aaacaccaccaccgauucaagauguccaacacaaggagaagccacacugguggaagaaca
agacgcgaacuuugugugucgacgaacguucguggacagaggcugggguaauggcugcgg
acuauuuggaaaaggaagucuacugacgugugcuaaguucaagugugugacaaaacuaga
aggaaagauaguucaauaugaaaacuuaaaauauucagugauagucacuguucacacugg
ggaccagcaccaggua-------------------------------------------g
gaaacgagacuacagaacauggaacaauugcaaccauaacaccucaagcuccuacgu-cg
gaaauacagcugaccgacuacggagcccucacauuggacugcucaccuagaacugggcug
gacuuuaaugagauggugcuacugacaaugaaagaaaaaucauggcuuguccacaaacaa
ugguuucuagacuuaccacugccuuggacuucgggagcuucaacaucccaagagacuugg
aacagacaagauuugcuggucacauucaagacagcucaugcaaagaaacaggaaguaguc
gugcugggaucacaggaaggagcaaugcacacugcgcugacuggggcgacagaa----au
ccagacgucaggaacgacaa---caauuuuugcgggacaccugaaauguagacuaaaaau
ggacaaacugacuuuaaaagggaugucauaugugaugugcacaggcucauuuaagcuaga
gaaggaaguggcugagacccagcauggaacuguuuuagugcagguuaaauacgaaggaac
agaugcaccaugcaagaucccuuuuuuga---cccaagaugagaaaggagugacccagaa
ugggagauugauaacagcuaauccuauaguuacugauaaagaaaaaccagucaaca----
--uugagacagaaccaccuuuuggugagagcuacaucgugguaggggcaggugaaaaagc
uuugaaacuaagcugguucaagaaaggaagcagcauagggaaaauguucgaagcaaccgc
ccgaggagcacgaaggauggccauccugggagacacugcaugggacuucggcucuauagg
aggauuguucacguccgugggaaaauugauacaccagguuuuuggaacugcauauggggu
ucuguucagcgguguuucuuggaccaugaaaauaggaauagggauucugcugacaugguu
gggauuaaauucaaggagcacgucacuuucaaugacgugcauugcaguuggcauggucac
acuguaccuaggagucaugguucaagcggacucgggaugugugaucaacuggaagggcag
agaacucaaauguggaaguggcaucuuugucacuaaugaaguccacacuuggacagagca
auacaaauuccaggcugacuccccaaaaagacugucagcagccauuggaaaggcauggga
ggaaggcguguguggaauucgaucagccacgcgucuugagaacaucauguggaagcaaau
aucaaaugaauugaacuacauccuacuugaaaaugacaugaaauucacagugguuguagg
agacgucaauggaauuuuggcccaagggaaaaaaaugauuagaccacaacccauggaaca
caaauacucauggaaaaguuggggaaaagccaagaucauaggagcagacauacagaacac
caccuuuaucauugacggcccagauacuccagaaugccccgaugaccaaaga-gcaugga
acauuugggaaguugaggacuacggguucggaauuuucacgacaaacauauggcugaaau
ugcgugacucccacacccaaaugugugaccaucggcuaaugucagcugccaucaaggaca
gcaaagcaguccaugcugauaugggguacuggauagaaagugaaaagaacgagaccugga
agcuagcgagagccuccuuuauagaagucaagacaugcaucuggccgaaaucc-------
cacacucuauggaguaauggaguuuuggaaagugaaaugguaaucccaaagauauaugga
ggaccaauaucucagcacaacuacagaccaggguauuucacacaaacagcagggccaugg
caccuaggcaaguuggaauuggauuuugacuugugugaagguaccacaguuguuguggau
gaacauuguggauaucgaggcccaucucucagaacuacaacaguuacaggaaagauaauc
caugaaugguguugcagauccugcacguuaccccccuuacgcuucagaggagaagacgga
uguugguauggcauggaaaucagaccaguuaaggagaaggaggagaaccuaguuagguca
auggucucugcaggguca---ggagaaauggacaguuuuucauuaggaauacuaugcgua
ucaauacugauugaagaaguaaugagauccagauggaguagaaagaugcugaugacugga
acacuggcuguuuuccuccuucucauaaugggacaacugacauggaaugaucugaucagg
uuaugcaucaugguuggagccaaugcuucaga---caggauggggauggggacaacguac
cuagccuugauggccacuuucaaaaugagaccaauguucgcuguugggcuauuauuucgc
---agacuaacauccagagaaguucuucuucucacgguuggauuaagccu----------
gguggcauccguggagcuaccaaauucuuuagaggagcuaggggauggacuugcaauggg
caucaugauguuaaaauuauugacugacuuccagccacaccaguuauggaccacccuauu
gucucuaacauuuaucagaacaucucuuucauuggauuaugcauggaagacaauggccau
ggcacugucaaucguaucucucuuuccuuug-ugucugucuacgaccu------cccaaa
aaacaacaug-----------------------gcuuccggugcuguuaggaucuuuugg
auguaaaccauuaaccauguuucucauaacagaaaacaaaaucuggggaaggaaaagcug
gcccaucaaugaaggaauuauggcuguuggaauagucagcauucuacuaaguucacuccu
caaaaaugaugugccgcuagccggcccacuaauagcuggaggcaugcuaauagcauguua
ugucauaucuggaagcucagcugauuuaucauuggaaaaagcggcugagguauccuggga
agaagaagcagaacacuccggcaccucacacaacauauuaguggagguccaagaugaugg
aacuaugaaaauaaaagaugaagagagggaugauacacucaccauacuccucaaagcaac
ucugcuggcagucucaggaguguacccaaugucaauaccggcaacucuuuuuguguggua
uuuuuggc---agaaaaagaaacagagaucaggaguguuaugggacacacccagcccucc
ggaaguggaaagggcaguucuugaugauggcauuuauagaaucuugcaaagaggacuguu
g-ggcaggucccaaguaggagugggaguuuuccaagacggcguguuccacacaauguggc
acgucaccaggggagcuguccuuauguaccaagggaagaggcuggaaccaagcugggcca
gugucaaaaaagacuugaucucauacggagga----gguuggagguuucaaggaucaugg
aacacgggagaagaagugcaggugauagcuguugaaccaggaaaaaaccccaaaaaugua
cagacaacgccggguaccuucaagauuccugaaggcgaaguuggagccauagcucuagau
uuuaaaccuggcacauccggaucucccaucgugaacagagagggaaaaauaguaggucuu
uauggaaauggaguggugacaacaaguggaaccuacgucagugccaucgcucaagcuaaa
gcaacacaagaagggccucuaccagagauugaggacgagguguuuaagaaaagaaacuua
acaauaauggaccugcauccaggaucagggaaaacaagaagauaucuuccagccauaguc
cgugaggccauaaaaaggaagcugcgca-cgcuaaucuuggcucccacaaggguugucgc
cucugaaauggcagaggcgcucaagggaaugccaauaagauaccagacaacagcagugaa
gagugaacauacaggaagggagauaguugaccucaugugccaugccacuuuuaccaugcg
ucucuuaucuccagugagaguucccaauuacaacaugauuaucauggaugaagca-----
cacuuuaccgauccagccagcauagcagccagaggguacaucucaacccgaguggguaug
ggugaagcagcugcgaucuucaugacagccacucccccaggaucgguggaggccuuucca
cagagcaaugcaguuauccaagaugaggaaagagacauuccugagagaucauggaacuca
ggcuacgacuggaucacugauuuuccagguaaaacaguuugguuuguuccaagcaucaaa
ucaggaaaugacauugcuaacuguuuaagaaagaacggaaaacgggugauucaacugagc
aggaaaaccuuugacacugaguaccagaaaacaaaaaacaaugacugggacuauguuguc
acaacagacauuuccgaaaugggagcaaauuuccgggccgacaggguaauagauccaagg
cggugcuugaaaccgguaauacuaaaggaagguccagagcgcguuauucuagccggaccg
augccagugacuguggccagugccgcccagaggagaggaagaauuggaaggaaccaaaac
aaagaaggugaucaguacauuuacaugggacagccuuuaaauaaugaugaggaucacgcu
cauuggacagaagcaaaaaugcuccuugacaauauaaacacaccagaagggaucauccca
gcccucuuugagccagagagagaaaaaagugcagcaauagacggggaguacagacugcgg
ggagaagcaaggaaaacguucguggagcucaugagaagaggagaucuaccaguuuggcua
uc----------------------------------------------------------
------------------------------------------------------------
------------------------------------------------------------
------------------------------------------------------------
------------------------------------------------------------
--------------cuacaaaguugccucagaagguuuccaauacuccg-----------
------------------------------------------------------------
------------------------------------------------------------
------------------------------------------------------------
-----------------------acagaagauggugcuuugauggggaaaggaauaacca
ggugcuggaggagaacauggacguggagaucuggacaaaggaaggag---aaagaaagaa
auugcgaccccgcugguuggaugcuagaacauacucugacccacuggcccugcgcgaguu
uaaagaguuugcagcaggaagaagaagugucucaggugaccuaauauuggaaauaggaaa
acuuccacaacauuugacgcuaagagcccagaaugcucuggacaacuuggucauguugca
caauuccgaacaaggaggaaaagccuacagacaugcuauggaagaacuaccagacaccau
agaaacauugaugcuccuagccuugauagcugugcugacugguggagugacgcuguucuu
ccuaucaggaaaaggucuagggaaaacauccauuggccuacucugugugauggccucaag
cgcacuguuauggauggccaguguggagccccauuggauagcggccuccaucauauuaga
guucuuucugauggugcugc-ucauuccagagccagacagacagcgcacuccacaggaca
accaguuagcauauguggugauagguuuguuauucaugauacugacaguggcagcuaaug
agaugggauuguuggaaaccacaaagaaagaccuggggau--------------------
--uggccauguagccgucgaaaaccaccaccaugccacaaugcuggacguagaccuacgu
ccagcuucagccuggacccucuaugcaguagccacaacaguuaucacccccaugaugaga
cacacaauugaaaauacaacggcaaauauuucucugacagccaucgcaaaccaggcugcu
auauugauggggcuugauaagggauggccaauaucgaaga-uggauauaggaguuccacu
ucucgccuuagggugcuauu-cccaggugaacccauugacacuaacagcggcgguguuga
uguuaguggcucauuaugccauaauuggaccaggacugcaagcaaaggccacuagagaag
cucaaaaaaggacagcggccggaauaaugaaaaauccaaccguagacgggauugucacaa
uagacuuggauccugugguuuaugaugcaaaauuugaaaaacagcuaggccaaauaaugu
uacugauacuuuguacaucacagauucucuugaugcggaccacaugggccuugugugaau
ccaucacacuggcuacuggacccuugaccacucuuugggagggaucuccaggaaaauucu
ggaacaccacgauagcaguguccauggcaaaca-ucuucaggggaaguuaucuagcagga
gcaggucuggccuucucguugaugaaaucuuuaggaggagguaggagagguacgggagcu
caaggggaaacacugggagaaaaauggaaaagacag-cuaaaccaacugagcaagucaga
auuuaacaccuacaaaaagagugggauuauggagguggacagauccgaagcuaaagaggg
auugaaaagagg---agaaacaaccaaacaugcagugucgagaggaacagccaaacugag
gugguuuguggagagaaaccucgugaaaccagaagggaaagucauagaccucgguugugg
gagaggugguuggucauauuacugcgcugggcugaagaaagucacugaagugaagggaua
cacaaaaggaggaccuggacaugaggaacccaucccaauggcgaccuauggauggaacuu
gguaaagcuacacucugggaaagauguauucuucacaccaccugagaaaugugacacccu
uuugugugacauuggugaguccucuccaaauccaacuauagaagaaggaagaacauuacg
uguucuaaagaugguggaaccauggcuuagaggaaa---ccaa-----uucugcauaa--
---------------------------------------------aaauccuaaauccuu
acaugccaagugugguagaaacucuggagcaaaugcaaagaaaacauggagggaugcuag
ugcgaaacccacucucaagaaacuccacccaugaaauguacuggguuucauguggaacag
gaaacauugugucggcagugaacaugacauccagaauguuacugaaccgauucacaaugg
cucacaggaagccaacauaugaaagagacguggacuuaggcgcuggaacaagacaugugg
caguggaaccagagguagccaaccuagauaucauuggccagaggauagagaacauaaaaa
augaacacaagucaacauggcauuaugaugaagacaauccauacaaaacaugggccuauc
auggaucauaugaggucaaaccaucaggaucagccucauccauggugaauggcgugguga
gauugcucaccaaaccaugggauguuauccccauggucacacaaauagcuaugacugaua
ccacacccuucggacaacagaggguguuuaaagagaaaguugacacgcgcacaccaagag
caaaaagaggcacagcacaaaucauggaggugacagccaagugguuaugggguuuccuau
ccagaaacaaaaaacccagaaucugcacaagagaggaguucacaagaaaaguuaggucaa
acgcagcaauaggagcagu-guuuguugaugaaaaccaauggaacucagcaaaagaagca
guggaagacgaaagguuuugggaucucgugcacagagagagggagcuucauaaacaggga
aaaugugccacguguguuuacaauaugauggggaagagagaaaaaaaauuaggagaguuc
ggaaaagcaaaaggaagucgugcaauaugguacauguggcugggagcacgcuuucuagag
uuugaagcccuugguuucaugaaugaagaucacugguucaguagagagaauucacucagu
ggaguggaaggagaaggacugcacaaacuuggauacauacucagagacauaucaaagauu
ccggggggaaauauguaugcagaugacacagccggaugggacacaagaauaacagaggau
gaucuucagaaugaggcuaaaaucacugacaucauggagccugaacaugcucuauuggcc
acgucaauuuuuaaacugaccuaccaaaauaagguggugagggugcaaagaccagcaaaa
agugg---gaccgugauggaugucauauccagacgugaccagagaggaaguggacagguc
ggaacuuauggcuuaaauacuu---ucaccaauauggagguccaauuaauaagacaaaug
gagucugaaggaauuuuuuuacccagcgaauuggaaacccccaaucuggccaagaaaguu
cuug------acuggcugg-aaaaacauggcgcugaaaggcugaaaagaauggcaauuag
cggagaugauuguguggugaaaccaauugaugacagguucgcaacagccuuaacagcuuu
gaaugauaugggaaaaguaagaaaagacauaccgcagugggaaccuucaaaaggauggaa
ugacuggcagcaagucccuuucuguucacaccacuuccaucagcugaucaugaaagaugg
aagagaaauaguggugccaugccgcaaccaagaugaacuugugggcagggcuagaguguc
acaaggcgcuggauggagccugagagaaacugcuugccuaggcaagucauaugcacaaau
guggcagcugauguacuuucacaggagagaccugagacuagcggcuaaugcuaucuguuc
agccgucccaguugauugggucccaaccagccgcaccaccuggucgauccaugcccacca
ccaauggaugacaacagaagacauguuaucaguguggaauaggguuuggauagaggaaaa
cccauggauggaagacaaaacucauguauccaguugggaagaaguuccauaccuagggaa
aagggaagaccaaugguguggauccuugauagguuugacagcaagggccaccugggccac
uaacauacaaguagccauaaaccaagugagaaggcucaucgggaaugagaau---uaucu
agauuauaugacaucaaugaagagauucaagaaugagagugaucc------cga------
----------aggggcacu--------------cugguaagucaacacacucau-gaaau
aaaggaaa-aug-----g--aaaauc---aaauaaagu-aagaagucaggccggau--ua
agc-c-auagcac-ggaaagagcuaugc-ugccugug-agccccg-uccaagg-------
-------acgu---aaaaugaagu-------cagg-c--c---------g-aa-agccac
ggcuu-gagcaaaccgu-g-cugccugu-gg-----------------------------
---------------------------------------cucc----aucguggggaugu
-------aa---------------------------------------------------
------------------------------------------------------------
------------------------------------------------------------
-----------------------------------------aaa-c--------------
------------------------------------------------------------
------------------------------------------------------------
------------------------------------------------------------
------------------------------------cc---gggag--------------
------------------------------gc-ugca-ac--------------------
------------------------------------------------------------
------------------------------------------------------------
--ccau-gga-------------------------ag---------cugua---------
------------------------------------------------------------
------------------------------------------------------------
------------------------------------------------------------
c--gcau--------------------------------gg------ggua-gca-g-a-
cu-------------------------agcgg-uuaga--gga--ga-c-cccuccc-a-
---agac-au--------------------------------------------------
----------------------------------------------aacgc-ag-c-a-g
c------gggg-------c-c-------caa-cacca-------ggg-ga----------
------agcug-uaccuu-ggug-guaa-gg----------acu---------a-gagg-
uu----------a-g-agga-ga-ccc-ccc-gcacaac----------aac-aaa----
--------------------------------------c-a-gcau---auu-ga-c-g-
--------cug-g----gag------------aga-ccag--------------------
-agaucc----------------------------ugcu---------------------
------------gucuc-------u---------------a-----------ca-gcauc
au--------------ucc-aggca---cag-aa-cg-cca------g-a----------
------------------------------------------------------------
------------------------------------------------------------
------------------------------------------------------------
------------------------------------------------------------
----aaaugga---------------augg------------------------------
------------------------------------------------------------
---------------------------------------ug-----------cu------
---------------------g----------------------uugaa----------u
-ca------------------------------------acagguucua-----------
------------------------------------------------------------
------------------------------------------------------------
------------------------------------------------------------
------------------------------------------------------------
------------------------------------------------------------
------------------------------------------------------------
------------------------------------------------------------
------
>gb:JX669465|Organism:Dengue virus 1|Strain Name:13861/BR-PE/10|Segment:null|Host:Human
------------------------------------------------------------
------------------------------------------------------------
------------------------------------------------------------
------------------------------------------------------------
------------------------------------------------------------
------------------------------------------------------------
-------------------------------------------aguugu-----------
----------------------------------------------------u-ag-u--
------------------------------------------------------------
------------------------------------------------------------
----------------------------------cuac--------g------ugga---
-----c------------------------------------------------------
--c-g---ac-aa-g-aa-c--ag-----u-uu-cgaaucgg-aa---------------
-----------------------------------------------------gcu--ug
c---u-u-------a----------------a-------cgua-g-uu------------
------------------c-u--aac-ag-uuuu-uu----a-uuagagagcagaucuc-
---ugaugaacaa-ccaacg-gaaaaagacgggucgacc---gucuuucaauaugcugaa
acgcgcgagaaaccgcgugucaacugguucacaguuggcgaagagauucucaaaaggauu
gcuuucaggccaaggacccaugaaauuggugauggcuuucauagcauuucuaagauuucu
agccauacccccaacagcaggaauuuuggcuagauggagcucauucaag-aagaauggag
cgaucaaaguguuacgggguuucaaaaaggagaucucaagcauguugaacauaauaaac-
------aggaggaaaagauccgugaccaugcuccucaug-----------------cugc
ugcccacagcccuggccuuccauuugacuacacgagggggagagccacacaugauaguca
gcaagcaggaaagaggaaagucacucuuguuuaagaccucuguaggugucaacaugugca
cucucauugcgauggauuugggagaguuaugugaggacacaaugaccuacaaaugccccc
ggaucacuga---ggcggaaccagaugauguugacugcuggugcaaugccacagacacau
gggugaccuaugggacguguucuca---aaccggcgaacaccgacgagacaaacguuccg
ucgcacuggccccacacgugggacuuggucuagaaacaagaacugaaacguggaugucau
cugaaggcgccuggaaacaaauacaaaaaguggagacuugggcuuugcgacacccaggau
ucacggugauagcccuuuucuuggcacaugccauaggaacauccaucacccagaaaggga
ucauuuucauuuugcugaugcugguaacaccaucaauggccaugcgaugcgugggaauag
gcaauagagacuucguugaaggacugucaggagcaacguggguggacgugguacuggagc
auggaagcugcgucaccaccauggcaaaaaacaaaccaacauuggacauugaacucuuga
aaacggaggucacgaaccc--ugccguccugcgcaaacugugcauugaagcuaaaauauc
aaacaccaccaccgauucaagauguccaacacaaggagaagccacacugguggaagaaca
agacgcgaacuuugugugucgacggacguucguggacagaggcugggguaauggcugcgg
acuauuuggaaaaggaagucuacugacgugugcuaaguucaagugugugacaaaacuaga
aggaaagauaguucaauaugaaaacuuaaaauauucagugauagucacuguccacacugg
ggaccagcaccaggua-------------------------------------------g
gaaacgagacuacagaacauggaacaauugcaaccauaacaccucaagcuccuacgu-cg
gaaauacagcugaccgacuacggagcccucacauuggacugcucaccuagaacugggcug
gacuuuaaugagauggugcuacugacaaugaaagaaaaaucauggcuuguccacaaacaa
ugguuucuagacuuaccacugccuuggacuucgggagcuucaacaucccaagagacuugg
aacagacaagauuugcuggucacauucaagacagcucaugcaaagaaacaggaaguaguc
gugcugggaucacaggaaggagcaaugcacacugcgcugacuggggcgacagaa----au
ccagacgucaggaacgacaa---caauuuuugcgggacaccugaaauguagacuaaaaau
ggacaaacugacuuuaaaagggaugucauaugugaugugcacaggcucauuuaagcuaga
gaaggaaguggcugagacccagcauggaacuguuuuagugcagguuaaauacgaaggaac
agaugcaccaugcaagaucccuuuuuuga---cccaagaugagaaaggagugacccagaa
ugggagauugauaacagccaauccuauaguuacugauaaagaaaaaccagucaaca----
--uugagacagaaccaccuuuuggugagagcuacaucgugguaggggcaggugaaaaagc
uuugaaacuaagcugguucaagaaaggaagcagcauagggaaaauguucgaagcaaccgc
ccgaggagcacgaaggauggccauccugggagacaccgcaugggacuucggcucuauagg
aggauuguucacgucugugggaaaauugauacaccagguuuuuggaacugcauauggggu
ucuguucagcgguguuucuuggaccaugaaaauaggaauagggauucugcugacaugguu
gggauuaaauucaaggagcacgucacuuucaaugacgugcauugcaguuggcauggucac
gcuguaccuaggagucaugguucaagcggacucgggaugugugaucaacuggaagggcag
agaacucaaauguggaaguggcaucuuugucacuaaugaaguccacacuuggacagagca
auauaaauuccaggcugacuccccaaaaagacugucagcagccauugggaaggcauggga
ggaaggcguguguggaauucgaucagccacgcgucuugagaacaucauguggaagcaaau
aucaaaugaauugaacuacauccuacuugaaaaugacaugaaauucacagugguuguagg
agacguuaauggaauuuuggcccaaggaaaaaaaaugauuagaccacaacccauggaaca
caaauacucauggaaaaguuggggaaaagcuaagaucauaggagcagacacacagaacac
caccuuuaucauugacggcccagauacuccagaaugucccgaugaccaaaga-gcaugga
acauuugggaaguugaggacuacggguucggaauuuucacgacaaacauauggcugaaau
ugcgugacucccacacccaaaugugugaccaucggcuaaugucagcugccaucaaggaca
gcaaagcaguccaugcugauauggguuacuggauagaaagugaaaagaacgagaccugga
agcuagcgagagccuccuuuauagaagucaagacaugcaucuggccgaaaucc-------
cacacucuauggaguaauggaguuuuggaaagugaaaugguaaucccaaagacauaugga
ggaccaauaucucagcacaacuacagaccaggguauuucacacaaacagcagggccaugg
caccuaggcaaguuggaauuggauuuugacuugugugaagguaccacaguuguuguagau
gaacauuguggauaucgaggcccaucucucagaacuacaacaguuacaggaaagauaauc
caugaaugguguugcagauccugcacguuaccccccuuacgcuucagaggagaagacgga
uguugguauggcauggaaaucagaccaguuaaggagaaggaggagaaccuaguuagguca
auggucucugcaggguca---ggagaaauggacaguuuuucauuaggaauacuaugcgua
ucaauacugauugaagaaguaaugagauccagauggaguagaaagaugcugaugacugga
acacuggcuguuuuccuccuucucauaaugggacaacugacauggaaugaucugaucagg
uuaugcaucaugguuggagccaaugcuucaga---caggauggggauggggacaacguac
cuagccuugauggccacuuucaaaaugagaccaauguucgcuguugggcuauuauuucgc
---agacuaacauccagagaaguucuucuucucacgguuggauuaagccu----------
gguugcauccguggagcuaccaaauucuuuagaggagcuaggggauggacuugcaauggg
caucaugauguuaaaauuauugacugacuuccagccacaccaguuauggaccacccuauu
gucucuaacauuuaucagaacaucucuuucauuggauuaugcauggaagacaauggcuau
ggcacugucaaucguaucucucuuuccuuug-ugucugucuacgaccu------cccaaa
aaacaacaug-----------------------gcuuccggugcuguuaggaucuuuugg
auguaaaccauuaaccauguuucucauaacagaaaacaaaaucuggggaaggaaaagcug
gcccaucaaugaaggaauuauggcuguuggaauagucagcauucuacuaaguucacuccu
caaaaaugaugugccgcuagccggcccacuaauagcuggaggcaugcuaauagcauguua
ugucauaucuggaagcucagcugauuuaucauuggaaaaagcggcugagguauccuggga
agaagaagcagaacacuccggcaccucacacaacauauuaguggagguccaagaugaugg
aacuaugaaaauaaaagaugaagagagggaugauacacucaccauacuccucaaagcaac
ucugcuggcagucucaggaguguacccaaugucaauaccggcaacucuuuuuguguggua
uuuuuggc---agaaaaagaaacagagaucaggcguguuaugggacacacccagcccucc
ggaaguggaaagggcaguucuugaugauggcauuuauagaaucuugcaaagaggacuguu
g-ggcaggucccaaguaggagugggaguuuuccaagacggcguguuccauacaauguggc
acgucaccaggggagcuguccuuauguaccaagggaagaggcuggaaccaagcugggcca
gugucaaaaaagacuugaucucauacggagga----gguuggagguuucaaggaucaugg
aacacgggagaagaagugcaggugauagcuguugaaccaggaaaaaaccccaaaaaugua
cagacaacgccgggcaccuucaagacuccugaaggcgaaguuggagccauagcucuagau
uuuaaacccggcacauccggaucucccaucgugaacagagagggaaaaauaguaggucuu
uauggaaauggaguggugacaacaaguggaaccuacguuagugccaucgcucaagcuaaa
gcaacacaagaagggccucuaccagagauugaggacgagguguuuaagaaaagaaacuua
acaauaauggaccugcacccaggaucagggaaaacaagaagauaucuuccagccauaguc
cgugaggccauaaaaaggaagcugcgca-cgcuaaucuuggcucccacaagaguugucgc
cucugaaauggcagaggcgcucaagggaaugccaauaagauaccagacaacagcagugaa
gagugaacauacaggaagggagauaguugaccucaugugccaugccacuuuuaccaugcg
ucucuuaucuccagugagaguucccaauuacaacaugauuaucauggaugaagca-----
cauuuuaccgauccagccagcauagcagccagaggguacaucucaacccgaguggguaug
ggugaagcagcugcgaucuucaugacagccacucccccaggaucgguggaggccuuucca
cagagcaaugcaguuauccaagaugaggaaagagacauuccugagagaucauggaacuca
ggcuaugacuggaucacugauuuuccagguaaaacaguuugguuuguuccaagcaucaaa
ucaggaaaugacauugcuaacuguuuaagaaagaacggaaaacgggugauucaacugagc
aggaaaaccuuugacacugaguaccagaaaacaaaaaacaaugacugggacuacguuguc
acaacagacauuuccgaaaugggagcaaauuuccgggcugacaggguaauagauccaagg
cggugcuugaaaccgguaauacuaaaggaaggcccagagcgcguuauucuagccggaccg
augccagugacuguggccagugccgcccagaggagaggaagaauuggaaggaaccaaaac
aaagaaggugaucaguacauuuacaugggacagccuuuaaauaaugaugaggaucacgcu
cauuggacagaagcaaaaaugcuccuugacaauauaaacacaccagaagggaucauccca
gcccucuuugagccagagagagaaaaaagugcagcaauagacggggaguacagacugcgg
ggagaagcaaggaaaacguucguggagcucaugagaagaggagaucuaccaguuuggcua
uc----------------------------------------------------------
------------------------------------------------------------
------------------------------------------------------------
------------------------------------------------------------
------------------------------------------------------------
--------------cuacaaaguugccucagaagguuuccaauacuccg-----------
------------------------------------------------------------
------------------------------------------------------------
------------------------------------------------------------
-----------------------acagaagauggugcuuugauggggaaaggaauaacca
gguguuggaggagaacauggacguggagaucuggacaaaggaaggag---aaagaaagaa
auugcgaccccgcugguuggaugcuagaacauacucugacccacuggcccugcgcgaguu
uaaagaguuugcagcaggaagaagaagugucucaggugaccuaauauuggaaauaggaaa
acuuccacaacauuugacgcuaagagcccagaaugcucuggacaacuuggucauguugca
caauuccgaacaaggaggaaaagccuacagacaugccauggaagaacuaccagacaccau
agaaacauugaugcuccuagcuuugauagcugugcugacugguggagugacgcuguucuu
ccuaucaggaaaaggucuagggaaaacauccauuggccuacucugugugauggccucaag
cgcacuguuauggauggccaguguggagccccauuggauagcggccuccaucauauuaga
guucuuucugauggugcugc-ucauuccagagccagacagacagcgcacuccacaggaca
accaguuagcauauguggugauagguuuguuauucaugauacugacaguggcagcuaaug
agaugggauuguuggaaaccacaaagaaagaccuggggau--------------------
--uggccauguagccgucgaaaaccaccaccaugccacaaugcuggacguagaccuacgu
ccagcuucagccuggacccucuaugcaguagccacaacaguuaucacccccaugaugaga
cacacaauugaaaauacaacggcaaauauuucccugacagccaucgcaaaccaggcugcu
auauugauggggcuugauaagggauggccaauaucgaaga-uggauauaggaguuccacu
ucucgccuuagggugcuauu-cccaggugaacccauugacacuaacagcggcgguguuga
uguuaguggcucauuaugccauaauuggaccaggacugcaagcaaaggccacuagagaag
cucaaaaaaggacagcggccggaauaaugaaaaauccaaccguagacgggauugucacaa
uagacuuggauccugugguuuaugaugcaaaauuugaaaaacagcuaggccaaauaaugu
uacugauacuuuguacaucacagauucucuugaugcggaccacaugggccuugugugaau
ccaucacacuggcuacuggacccuugaccacucuuugggagggaucuccaggaaaauucu
ggaacaccacgauagcaguguccauggcaaaca-ucuucaggggaaguuaucuagcagga
gcaggucuggccuucucguugaugaaaucuuuaggaggagguaggagagguacgggagcu
caaggggaaacacugggagaaaaauggaaaagacag-cuaaaccaacugagcaagucaga
auuuaacaccuacaaaaagagugggauuauggagguggacagauccgaagcuaaagaggg
auugaaaagagg---agaaacaaccaaacaugcagugucgagaggaacagccaaacugag
gugguuuguggagagaaaccucgugaaaccagaagggaaagucauagaccucgguugugg
gagaggugguuggucauauuacugcgcugggcugaagaaagucacugaagugaagggaua
cacaaaaggaggaccuggacaugaggaacccaucccaauggcgaccuauggauggaacuu
gguaaagcuacacucugggaaagauguauucuucacaccaccugagaaaugugacacccu
uuugugugacauuggcgaguccucuccaaauccaacuauagaagaaggaagaacauuacg
uguucuaaagaugguggaaccauggcuuagaggaaa---ccaa-----uucugcauaa--
---------------------------------------------aaauccuaaauccuu
acaugccaagugugguagaaacucuggagcaaaugcaaagaaaacauggagggaugcuag
ugcgaaacccacucucaagaaauuccacccaugaaauguacuggguuucauguggaacag
gaaacauugugucggcagugaacaugacauccagaauguuacugaaccgauucacaaugg
cucacaggaagccaacauaugaaagagacguggacuuaggcgcuggaacaagacaugugg
caguggaaccagagguagccaaccuagauaucauuggccagaggauagagaacauaaaaa
augaacacaagucaacauggcauuaugaugaagacaauccauacaaaacaugggccuauc
auggaucauaugaggucaaaccaucaggaucagccucauccauggugaauggcgugguga
gauugcucaccaaaccaugggauguuauccccauggucacacaaauagcuaugacugaua
ccacacccuucggacaacagaggguguuuaaagagaaaguugacacgcgcacaccaagag
caaaaagaggcacagcacaaaucauggaggugacagccaagugguuaugggguuuccuau
ccagaaacaaaaaacccagaaucugcacaagagaggaguucacaagaaaaguuaggucaa
acgcagcaauaggagcagu-guuuguugaugaaaaccaauggaacucagcaaaagaagca
guggaagacgaaagguuuugggaucucgugcacagagagagggagcuucauaaacaggga
aaaugugccacguguguuuacaauaugauggggaagagagaaaaaaaauuaggagaguuc
ggaaaagcaaaaggaagucgugcaauaugguacauguggcugggagcacgcuuucuagag
uuugaagcccuugguuucaugaaugaagaucacugguucaguagagagaauucacucagu
ggaguggaaggagaaggacugcacaaacuuggauacauacucagagacauaucaaagauu
cccgggggaaauauguaugcagaugacacagccggaugggacacaagaauaacagaggau
gaucuucagaaugaggcuaaaaucacugacaucauggagccugaacaugcucuauuggcc
acgucaauuuuuaaacugaccuaccaaaauaagguggugagggugcaaagaccagcaaaa
agugg---gaccgugauggaugucauauccagacgugaccagagaggaaguggacagguc
ggaacuuauggcuuaaauacuu---ucaccaauauggagguccaauuaauaagacaaaug
gagucugaaggaauuuucucacccagcgaauuggaaacccccaaucuagcuaagaaaguu
cuug------acuggcugg-aaaaacauggcgcugaaaggcugaaaagaauggcaauuag
cggagaugauugcguggugaaaccaauugaugacagguucgcaacagccuuaacagcuuu
gaaugauaugggaaaaauaagaaaagacauaccgcagugggaaccuucaaaaggauggaa
ugacuggcagcaagucccuuucuguucacaccacuuccaucagcugaucaugaaggaugg
aagagaaauaguggugccaugccgcaaucaagaugaacuugugggcagggcuagaguauc
acaaggcgcuggauggagccugagagaaacugcuugccuaggcaagucauaugcacaaau
guggcagcugauguacuuucacaggagagaccugagacuagcggcuaaugcuaucuguuc
agccgucccaguugauugggucccaaccagccgcaccaccuggucgauccaugcccacca
ccaauggaugacaacagaagacauguuaucaguguggaauaggguuuggauagaggaaaa
cccauggauggaagacaaaacucauguauccaguugggaagaaguuccauaccuagggaa
aagggaagaucaaugguguggauccuugauagguuugacagcaagggccaccugggccac
uaauauacaaguagccauaaaccaagugagaaggcucaucgggaaugagaau---uaucu
agauuauaugacaucaaugaagagauucaagaaugagagugaucc------cga------
----------aggggcacu--------------cugguaagucaacacacucau-gaaau
aaaggaaa-aug-----g--aaaauc---aaauaaagu-aagaagucaggccggau--ua
agc-c-auagcac-ggaaagagcuaugc-ugccugug-agccccg-uccaagg-------
-------acgu---aaaaugaagu-------cagg-c--c---------g-aa-agccac
ggcuu-gagcaaaccgu-g-cugccugu-gg-----------------------------
---------------------------------------cucc----aucguggggaugu
-------aa---------------------------------------------------
------------------------------------------------------------
------------------------------------------------------------
-----------------------------------------aaa-c--------------
------------------------------------------------------------
------------------------------------------------------------
------------------------------------------------------------
------------------------------------cc---gggag--------------
------------------------------gc-ugca-ac--------------------
------------------------------------------------------------
------------------------------------------------------------
--ccau-gga-------------------------ag---------cugua---------
------------------------------------------------------------
------------------------------------------------------------
------------------------------------------------------------
c--gcau--------------------------------gg------ggua-gca-g-a-
cu-------------------------agcgg-uuaga--gga--ga-c-cccuccc-a-
---agac-au--------------------------------------------------
----------------------------------------------aacgc-ag-c-a-g
c------gggg-------c-c-------caa-cacca-------ggg-ga----------
------agcug-uaccuu-ggug-guaa-gg----------acu---------a-gagg-
uu----------a-g-agga-ga-ccc-ccc-gcacaac----------aac-aaa----
--------------------------------------c-a-gcau---auu-ga-c-g-
--------cug-g----gag------------aga-ccag--------------------
-agaucc----------------------------ugcu---------------------
------------gucuc-------u---------------a-----------ca-gcauc
au--------------ucc-aggca---cag-aa-cg-cca------g-a----------
------------------------------------------------------------
------------------------------------------------------------
------------------------------------------------------------
------------------------------------------------------------
----aaaugga---------------augg------------------------------
------------------------------------------------------------
---------------------------------------ug-----------cu------
---------------------g----------------------uugaa----------u
-ca------------------------------------acagguucua-----------
------------------------------------------------------------
------------------------------------------------------------
------------------------------------------------------------
------------------------------------------------------------
------------------------------------------------------------
------------------------------------------------------------
------------------------------------------------------------
------
>gb:JX669466|Organism:Dengue virus 1|Strain Name:14985/BR-PE/10|Segment:null|Host:Human
------------------------------------------------------------
------------------------------------------------------------
------------------------------------------------------------
------------------------------------------------------------
------------------------------------------------------------
------------------------------------------------------------
-------------------------------------------aguugu-----------
----------------------------------------------------u-ag-u--
------------------------------------------------------------
------------------------------------------------------------
----------------------------------cuac--------g------ugga---
-----c------------------------------------------------------
--c-g---ac-aa-g-aa-c--ag-----u-uu-cgaaucgg-aa---------------
-----------------------------------------------------gcu--ug
c---u-u-------a----------------a-------cgua-g-uu------------
------------------c-u--aac-ag-uuuu-uu----a-uuagagagcagaucuc-
---ugaugaacaa-ccaacg-gaaaaagacgggucgacc---gucuuucaauaugcugaa
acgcgcgagaaaccgcgugucaacugguucacaguuggcgaagagauucucaaaaggauu
gcuuucaggccaaggacccaugaaauuggugauggccuucauagcauuucuaagauuucu
agccauacccccaacagcaggaauuuuggcuagauggagcucauucaag-aagaauggag
cgaucaaaguguuacgggguuucaaaaaagagaucucaagcauguugaacauaaugaac-
------aggaggaaaagauccgugaccaugcuccucaug-----------------cugc
ugcccacagcccuggcguuucauuugaccacacgagggggagagccacacaugauaguua
guaagcaggaaagaggaaagucacucuuguuuaagaccucagcgggcgucaauaugugca
cccucauugcgauggacuugggagaguuaugugaggacacaaugaccuacaaaugccccc
ggaucacuga---ggcggaaccagaugacguugacugcuggugcaaugccacagacacau
gggugaccuaugggacguguucuca---aaccggcgaacaccgacgagagaaacguuccg
uggcacuggccccacacgugggacuuggucuagaaacaagaaccgaaacauggauguccu
cugaaggcgccuggagacaaauacaaagaguggaaacuugggcuuugagacacccaggau
ucacggugauagccuuuuuuuuagcgcaugcuauaggaacauccaucacucaaaaaggga
ucauuuucaucuugcugaugcuggugacaccaucaauggccaugcgaugcgugggaauag
gcaacagagacuucguugaaggacugucaggagcaacguggguggacgugguauuggagc
auggaagcugcgucaccaccauggcaaaaaauaaaccaacauuggacauugaacucuuga
agacggaggucacgaaccc--ugccgucuugcgcaaacugugcauugaagcuaaaauauc
aaacaccaccaccgauucaagauguccaacacaaggagaggcuacacugguggaagaaca
agacgcgaacuuugugugucgccgaacguuuguggacagaggcugggguaauggcugugg
acuauucggaaagggaagucuauugacgugugccaaguucaagugugugacaaaacuaga
gggaaagauaguucaauaugaaaacuuaaaauauucagugauaguuacuguccacacugg
ggaccagcaccaggug-------------------------------------------g
gaaacgagaccacagaacauggaacaauugcaaccauaacaccucaagcucccacgu-cg
gaaauacagcugacugacuacggagcccucacauuggacugcucaccuagaacagggcug
gacuuuaaugagauggugcuauugacaaugaaagaaaaaucauggcuuguccacaaacaa
ugguuucuagacuuaccacugccauggacuucgggggcuucaacaucucaagagaccugg
aacagacaagauuugcuggucacauucaagacagcucaugcaaagaaacaggaaguaguc
guacugggaucacaggaaggagcaaugcacacagcguugacuggggcgacagaa----au
ccagacgucaggaacgacaa---caaucuucgcaggacaccugaaaugcagacuaaaaau
ggauaaacugaccuuaaaggggaugucauaugugaugugcacaggcucauuuaagcuaga
gaaggaaguggcugagacccagcauggaacuauccuagugcaggucaaauaugaaggaac
agacgcgccaugcaagauccccuucucga---cccaagaugagaaaggagugacccagaa
ugggagauugauaacagccaaucccauaguuacugacaaagaaaaaccagucaaca----
--uugagacagaaccaccuuuuggugagagcuacaucgugguaggggcaggcgaaaaagc
uuugaaacuaagcugguucaagagaggaagcagcauagggaaaauguucgaagcaaccgc
ccgaggagcacgaaggauggcuauccugggagacaccgcaugggacuucgguucuauagg
aggaguguuuacaucugugggaaaauugguacaccagguuuuugggaccgcauauggggu
ucuguuuagcgguguuucuuggaccaugaaaauaggaauagggauucugcugacaugguu
gggauuaaauucaaggagcacgucacuuucgaugacgugcauugcaguuggcauggucac
acuguaccuaggagucaugguucaagcggauuugggauguguaaucaacuggaagggcag
agaacuuaaauguggaaguggcauuuuugucacuaaugaaguccacacuuggacagagca
auacaaauuccaggcugacuccccaaaaagacugucagcagccauuggaaaggcauggga
ggagggcguauguggaauucgaucagccacgcgucuugagaacaucauguggaagcaaau
aucaaaugaauugaaccacauucuacuugagaaugacaugaaauucacagugguuguagg
agaugccaacggaauuuuggcccaaggaaaaaaaaugauuaggccacaaccuauggaaca
caaauacucauggaaaagcuggggaaaagcuaaaaucauaggagcagacauacaaaauac
caccuucaucaucgacggcccagacaccccagaaugucccgauggccaaaga-gcaugga
acauuugggaaguugaggacuauggguuuggaguuuucacgacaaacauauggcugaaau
ugcgugacuccuacacccaaaugugugaccaccggcuaaugucagcugccaucaaggaca
gcaaggcaguccaugcugacaugggguacuggauagaaagugaaaagaaugaaaccugga
agcuggcgagagccuccuucauagaagucaagacaugcaccuggccgaaaucu-------
cacacucuauggagcaauggagucuuggaaagugaaaugauaaucccaaagauauuugga
ggaccaauaucucagcacaacuacagaccaggguauuucacacaaacagcagggccaugg
caccuagguaaguuggaacuggauuuugacuugugugaagguacuacaguuguuguagau
gaacauuguggaaaucgagguccaucucucagaaccacaacagucacaggaaagauaauc
caugaaugguguugcagauccugcacgcuaccccccuuacguuucagaggagaagacggg
uguugguauggcauggaaaucagaccaguaaaggagaaggaggagaaucuagucagguca
auggucucugcaggguca---ggagaaguggauaguuuuucauuaggaauacuaugcgug
ucaauaaugauugaagaagugaugagauccagauggaguagaaagaugcugaugacugga
acacuggcuguuuuccuccuucuuauaaugggacaacugacauggaaugaucugauuagg
uuaugcaucaugguuggagcuaaugcuucaga---caggauggggaugggaacaacguac
cuagccuugauggcuacuuucaaaaugagaccaauguucgcuguugggcuauuauuccgc
---agacuaacauccagagaaguucuucuccucacgauuggauuaagccu----------
gguggcauccguggagcuaccaaauucuuuggaggagcuaggggauggacuugcaauggg
uaucaugauguuaaaauuguugacugaauuucagccacaccaguuauggaccaccuuauu
gucucugacauuugucaaaacaacucucucacuggauuaugcauggaaaacaacggcuau
gguacugucuaucguaucucucuuuccuuua-ugccugucuacgaccu------cccaaa
aaacaacaug-----------------------gcuuccggugcuguuaggaucuuuugg
augcaaaccauuaaccauguuucuuauaacagaaaacaaaaucuggggaaggaaaaguug
gccccucaaugaaggaauuauggcuauuggaauagucagcauucuacuaagcucacuccu
aaaaaaugaugugccguuggccgggccacuaauagcuggaggcaugcuaauagcauguua
ugucauauccggaagcucagccgauuuaucauuggagaaagcggcugaaguauccuggga
acaagaagcagaacacuccggugccucacacaacauauuaguagagguccaagaugaugg
aacuaugaaaauaaaagaugaagagagggaugacacacucacuauacuccuuaaagcaac
uuugcuggcagucucaggaguguacccaaugucaauaccagcaacucuuuuuguguggua
cuuuuggc---agaaaaagaaacagagaucaggaguguuaugggacacacccagcccucc
ggaaguggaaagagcaguucuugaugauggcaucuauagaaucuugcaaagaggacuguu
g-gggaggucccaaguaggagugggagucuuccaagacggcguguuccacacaauguggc
acguuaccaggggagcuguccuuauguaccaagggaagagacuggaaccaagcugggcca
gugucaaaaaggacuugaucucauauggagga----gguuggagguuccaaggaucaugg
aacacaggagaagaagugcaggugauagcuguugaaccaggaaaaaaccccaaaaaugua
cagacaacgccgggcaccuucaagacuccugaaggcgaaguuggagccauagcucuagau
uucaaacccggcacaucuggaucucccauugugaacagagagggaaaaauagugggucug
uauggaaauggaguggugacaacaaguggaaccuacgucagugccauugcccaagccaaa
gcaucacaggaagggccucuaccagagauugaggacgagguguuuaagaaaagaaacuua
acaauaauggaccugcacccaggaucagggaaaacaagaagauaucuuccagccauaguc
cgugaggccauaaaaaggaaacugcgua-cguuaaucuuggcucccacaagaguugucgc
cucugaaauggcagaggcacucaagggaaugccaauaagauaucagacaacagcagugaa
gagugaacacacaggaagggagauaguugaccucaugugccacgcuacuuuuaccaugcg
ucuccuauccccagugagaguucccaauuacaacaugauuauuauggaugaagca-----
cauuuuaccgauccagcuagcauagcggccagaggguacaucucaacccgaguggguaug
ggugaagcagcugcgaucuuuaugacagccacucccccaggaucgguggaggccuuucca
cagagcaaugcaguuauccaagaugaggaaagagacauuccugagagaucauggaacuca
ggcuacgacuggauuacugacuuuccagguaaaacagucugguuuguuccaagcauuaaa
ucaggaaaugacauugccaacuguuuaagaaagaacggaaaacggguaauccaauugagc
agaaaaaccuuugacacugaguaccagaaaacaaaaaacaaugacugggacuauguuguc
acaacagacauuucugaaaugggggcaaauuuccgggccgacaggguaauagacccaagg
cggugcuugaaaccgguaauacuaaaagaugguccagagcgugucauucuagccggaccg
augccagugacuguggccagugcugcccagaggagaggaagaauuggaaggaaccaaaac
aaggaaggugaucaguauguuuacaugggacagccuuuaaauaaugaugaggaucacgcu
cauuggacagaagcaaaaaugcuccuugacaauauaaacacaccagaagggaucauccca
gcccuuuuugagccagagagagaaaagagugcagcaauagacggggaguacagacugcgg
ggagaagcaaggaaaacguucguggagcucaugagaagaggagaucuaccaguuuggcua
uc----------------------------------------------------------
------------------------------------------------------------
------------------------------------------------------------
------------------------------------------------------------
------------------------------------------------------------
--------------cuacaaaguagccucagaagguuuccaguacuccg-----------
------------------------------------------------------------
------------------------------------------------------------
------------------------------------------------------------
-----------------------acagaagguggugcuuugauggggaaaggaacaacca
gguguuggaggagaacauggacguggagaucuggacaaaggaaggag---aaagaaagaa
auugcgaccucgcugguuggacgccagaacauacucugauccauuggcccugcgcgaguu
uaaagaguucgcagcaggaagaagaagugucucaggugaccuaauauuggaaauagggaa
acuuccacaacauuugacgcuaagagcccagaaugcucuggacaacuuggucauguugca
caauuccgaacaaggaggaaaagccuacagacaugcuauggaggaacuaccagacaccau
agaaacauugaugcuucuagcuuugauagcuguguugacugguggagugacgcuguucuu
ccuaucaggaaaaggucuagggaaaacauccauuggcuugcucugugugacggccucaag
cgcacuguuauggauggccaguguggagccccauuggauagcggccuccaucauacuaga
guucuuuuugauggugcugc-ucauuccagaaccagacagacagcgcacuccacaggaca
accagcuagcauauguggugauagguuuguuauucaugauacugacaguggcagccaaug
agaugggauuauuggaaaccacaaagaaagaccugggaau--------------------
--uggcuauguagccgccgaaaaccaccaacaugcuacaaugcuggacguagaccuacac
ccagcuucagccuggacccucuaugcaguagccacaacaguuaucacucccaugaugaga
cacacaauugaaaauacaacggcaaacauuucccugacagccauugcaaaucaggcagcc
auauugaugggacuugacaagggauggccaauaucgaaga-uggacauaggaguuccacu
ucucgccuuagggugcuauu-cccaggugaacccauugacacugacagcggcgguguuga
uguuaguggcucauuaugccauaauuggaccaggacugcaagcaaaggccacuagagaag
cucaaaaaaggacagcggccggaauaaugaaaaauccaaccguagacgggauuguugcaa
uagacuuggauccugugguuuaugaugcaaaauuugaaaaacagcuaggccaaauaaugu
uacugauacuuuguacaucacagauccucuugaugcggaccacaugggccuugugugaau
ccaucacacuggcuacuggaccccugaccacucucugggagggaucuccaggaaaauucu
ggaauaccacaauagcaguguccauggcaaaca-ucuucaggggaaguuaucuagcagga
gcaggucuggcuuucucauuaaugaaaucuuuaggaggagguaggagagguacgggagcu
caaggggaaacauugggagagaaauggaaaagacag-uuaaaccaacugagcaagucaga
auucaacaccuacaaaaggagugggauuauggagguggacagauccgaagccaaagaggg
acugaaaagagg---agaaacaaccaaacaugcagugucgagaggaacagccaaacugag
gugguuuguggagaggaaccucgugaaaccagaagggaaagucauagaccucgguugugg
aagagguggcuggucauauuauugugcugggcugaagaaaguuacugaagugaagggaua
cacaaaaggaggaccuggacaugaggaaccuaucccaauggcgaccuauggauggaaccu
aguaaagcuacacucuggaaaggauguauuuuuuaugccaccugagaaaugugacacccu
ucugugugauauuggugaguccucuccgaauccaacuauagaagaaggaagaacguuacg
uguucuaaaaaugguggaaccauggcucagaggaaa---ccaa-----uucugcauaa--
---------------------------------------------aaauccuaaauccuu
acaugccaagugugguagaaacucuggagcaaaugcaaagaaaacauggagggaugcuag
ugcgaaacccacucucaagaaauucuacccaugaaauguauuggguuucauguggaacag
gaaacauugugucggcagugaacaugacauccagaauguuacugaaccgauucacaaugg
cucacaggaagccaacauaugaaagagacguggacuuaggcgcuggaacaagacaugugg
caguggaaccagagguagccaaccuagauaucauuggccagaggauagagaauauaaaaa
augaacacaagucaacauggcauuaugaugaggacaauccauacaaaacaugggccuauc
auggaucauaugaggucaagccaucaggaucagccucaucuauggugaauggagugguga
gauugcucacaaaaccaugggauguuauccccauggucacacaaauagcuaugacugaua
ccacacccuuuggacaacagagaguguuuaaagagaaaguugacacgcgcacaccaagag
caaaacgaggcacaacacagauuauggaggugacagccaagugguuaugggguuuccuuu
ccagaaacaaaaaacccagaaucugcacaagagaggaguucacaagaaagguuaggucaa
acgcggcaauaggagcagu-guucguugaugaaaaccaauggaacucagcaaaagaagca
guggaagacgaaagguuuugggaucuugugcacagagagagggagcuucauaaacaggga
aaaugugccacgugugucuacaacaugauggggaagagagagaaaaaauuaggagaguuu
ggaaaggcaaaaggaagucgugcaauaugguacauguggcugggagcacgcuuucuggag
uucgaagcccuugguuucaugaaugaagaucacugguuuaguagagagaauucacucagu
ggaguggaaggagaaggacugcacaaacuuggauacauacucagagacauaucaaagauu
ccggggggaaauauguaugcagaugauacagccggaugggacacaagaauaacagaggau
gaucuucagaaugaggcuaaaaucacugacaucauggagccugaacaugcucuauuggcu
acgucaauuuuuaagcugacuuaucaaaacaagguggugagggugcaaagaccagcaaaa
aaugg---aaccgugauggauguuauauccagacgugaucagagaggaaguggacagguc
ggaacuuauggcuuaaacacuu---ucaccaauauggagguccaacuaauaagacaaaug
gaaucugaaggaaucuuuuuacccagcgaauuggaaacccccaaccuagcugagagggcu
cuug------acugguuag-aaaaacauggcgccgaaaggcugaaacgaauggcaaucag
cggagaugauugcguggugaaaccaauugacgacagguucgcaacagccuuaacagcucu
gaaugacaugggaaaaguaagaaaagacauaccgcagugggaaccuucgaaaggauggaa
ugauuggcagcaagugccuuuuuguucacaccauuuccaccagcugaucaugaaggaugg
gagggaaauaguggugccaugccgcaaccaagaugaacuugugggcagggcuagaguauc
acaaggcgccggauggagccugagagaaacugcuugccuaggcaagucauaugcacaaau
guggcagcugauguacuuccacaggagagaccugagacuagcggcuaacgcuaucugcuc
agccgucccaguugauugggucccagccagccgcacaaccuggucaauccaugcccacca
ccaauggaugacaacagaagacauguuaucaguguggaauagaguuuggauagaggaaaa
cccauggauggaggacaaaacucauguauccaguugggaagaaguuccauaccuaggaaa
aagggaagaccaaugguguggaucccugauaggcuugacagcgagggccaccugggccac
caauauacaaguagccauaaaccaagugagaaggcucaucgggaaugagaau---uauuu
agauuacaugacaucaaugaagagauucaagaaugagagugaucc------cga------
----------aggagcacu--------------cugguaagucaacacacucau-gaaau
aaaggaaa-aua-----g--aagauc---aaacaaagu-gagaagucaggccagau--ua
agc-c-auaguac-ggaaagagcuaugc-ugccugug-agccccg-uccaagg-------
-------acgu---aaaaugaagu-------cagg-c--c---------g-aa-agccac
ggauu-gagcaagccgu-g-cugccugu-gg-----------------------------
---------------------------------------cucc----aucguggggaugu
-------aa---------------------------------------------------
------------------------------------------------------------
------------------------------------------------------------
-----------------------------------------aaa-c--------------
------------------------------------------------------------
------------------------------------------------------------
------------------------------------------------------------
------------------------------------cc---gggag--------------
------------------------------gc-ugca-ac--------------------
------------------------------------------------------------
------------------------------------------------------------
--ccau-gga-------------------------ag---------cugua---------
------------------------------------------------------------
------------------------------------------------------------
------------------------------------------------------------
c--gcau--------------------------------gg------ggua-gca-g-a-
cu-------------------------agugg-uuaga--gga--ga-c-cccuccc-u-
---agac-au--------------------------------------------------
----------------------------------------------aacgc-ag-c-a-g
c------gggg-------c-c-------caa-cacca-------ggg-ga----------
------agcug-uaccuu-ggug-guaa-gg----------acu---------a-gagg-
uu----------a-g-agga-ga-ccc-ccc-gcacaac----------aac-aaa----
--------------------------------------c-a-gcau---auu-ga-c-g-
--------cug-g----gag------------aga-ccag--------------------
-agaucc----------------------------ugcu---------------------
------------gucuc-------u---------------a-----------ca-gcauc
au--------------ucc-aggca---cag-aa-cg-cca------g-a----------
------------------------------------------------------------
------------------------------------------------------------
------------------------------------------------------------
------------------------------------------------------------
----aaaugga---------------augg------------------------------
------------------------------------------------------------
---------------------------------------ug-----------cu------
---------------------g----------------------uugaa----------u
-ca------------------------------------acagguucuaa----------
------------------------------------------------------------
------------------------------------------------------------
------------------------------------------------------------
------------------------------------------------------------
------------------------------------------------------------
------------------------------------------------------------
------------------------------------------------------------
------
>gb:AF180818|Organism:Dengue virus 1|Strain Name:16007 (PDK-13)|Segment:null|Subtype:1|Host:Unknown
------------------------------------------------------------
------------------------------------------------------------
------------------------------------------------------------
------------------------------------------------------------
------------------------------------------------------------
------------------------------------------------------------
-------------------------------------------aguugu-----------
----------------------------------------------------u-ag-u--
------------------------------------------------------------
------------------------------------------------------------
----------------------------------cuac--------g------ugga---
-----c------------------------------------------------------
--c-g---ac-aa-g-aa-c--ag-----u-uu-cgaaucgg-aa---------------
-----------------------------------------------------gcu--ug
c---u-u-------a----------------a-------cgua-g-uu------------
------------------c-u--aac-ag-uuuu-uu----a-uuagagagcagaucuc-
---ugaugaucaa-ccaacg-aaaaaagacgggucgacc---gucuuucaauaugcugaa
acgcgcgagaaaccgcgugucaacuguuucacaguuggcgaagagauucucaaaaggauu
gcucucaggccaaggacccaugaaauuggugauggcuuucauagcauucuuaagauuucu
agccauacccccaacagcaggaauuuuggcuagauggggcucauucaag-aagaauggag
cgauuaaaguguuacgggguuucaagagagaaaucucaaacaugcuaaacauaaugaac-
------aggaggaaaagauccgugaccaugcuccuuaug-----------------cugc
ugcccacagcccuggcguuccaucugacgacacgagggggagagccgcauaugauaguua
gcaagcaggaaagaggaaagucacuuuuguucaagaccucugcaggugucaacaugugca
cccucauugcgauggauuugggagaguugugugaggacacgaugaccuacaaaugccccc
ggaucacuga---ggcggaaccagaugacguugacuguuggugcaaugccacggacacau
gggugaccuauggaacgugcucuca---aacuggcgaacaccgacgagacaaacguuccg
ucgcauuggccccacacguggggcuuggccuagaaacaagagccgaaacguggauguccu
cugaaggugcuuggaaacagauacaaaaaguagagacuugggcucugagacauccaggau
ucacggugauagcccuuuuucuagcacaugccauaggaacauccaucacccagaaaggga
ucauuuucauuuugcugaugcugguaacaccaucuauggccaugcgaugcgugggaauag
gcaacagagacuucguggaaggacugucaggagcaacauggguggaugugguacuggagc
auggaaguugcgucaccaccauggcaaaaaacaaaccaacacuggacauugaacucuuga
agacggaggucacaaaccc--ugcaguucugcguaaauugugcauugaagcuaaaauauc
aaacaccaccaccgauucgagauguccaacacaaggagaagccacacugguggaagaaca
agacgcgaacuuugugugccgacgaacguucguggacagaggcuggggcaauggcugugg
gcuauucggaaaagguagucuaauaacgugugccaaguuuaagugugugacaaaacuaga
aggaaagauagcucaauaugaaaaccuaaaauauucagugauagucaccguccacacugg
agaucagcaccaggug-------------------------------------------g
gaaaugagacuacagaacauggaacaacugcaaccauaacaccucaagcuccuacgu-cg
gaaauacagcugaccgacuacggaacccuuacauuagauuguucaccuaggacagggcua
gauuuuaacgagaugguguugcugacaaugaaaaagaaaucauggcuuguccacaaacag
ugguuucuagacuuaccacugccuuggaccucuggggcuuuaacaucccaagagacuugg
aacagacaagauuuacuggucacauuuaagacagcucaugcaaagaagcaggaaguaguc
guacuaggaucacaagaaggagcaaugcacacugcgcugacuggagcgacagaa----au
ccaaacgucaggaacgacaa---caauuuucgcaggacaccuaaaaugcagacuaaaaau
ggacaaacuaacuuuaaaagggaugucauaugugaugugcacaggcucauucaaguuaga
gaaagaaguggcugagacccagcauggaacuguucuggugcagguuaaauaugaaggaac
agacgcaccaugcaagauucccuuuucga---cccaagaugagaaaggagcaacccagaa
ugggagauuaauaacagccaaccccauagucacugacaaagaaaaaccagucaaua----
--uugaggcagaaccacccuuuggugagagcuacaucgugguaggagcaggugaaaaagc
uuugaaacuaagcugguucaagaaaggaagcagcauagggaaaauguuugaagcaacugc
ccgaggagcacgaaggauggccauucugggagacaccgcaugggacuucgguucuauagg
aggaguguucacgucuaugggaaaacugguacaccagguuuuuggaacugcauauggagu
uuuguuuagcggaguuucuuggaccaugaaaauaggaauagggauucugcugacauggcu
aggauuaaauucaaggaacacgucccuuucggugaugugcaucgcaguuggcauggucac
acuguaccuaggagucaugguucaggcagauucgggauguguaaucaacuggaaaggcag
agaacuuaaauguggaagcggcauuuuugucacuaaugaaguucacacuuggacagagca
auacaaauuccaggcugacucccccaagagacuaucagcagccauugggaaggcauggga
ggaggguguguguggaauccgaucagccacucgucucgagaacaucauguggaaacaaau
aucaaaugaauugaaccacauccuacuugaaaaugacaugaaauuuacaguggucguggg
agacguuaguggaaucuuggcccaagggaaaaaaaugauuaggccacaacccauggaaca
caaauacucguggaaaagcuggggaaaagcuaaaaucauaggagcggauguacagaacac
caccuucaucaucgacggcccaaacaccccagaaugcccugacaaucaaaga-gcaugga
auauuugggaaguagaggacuauggauuugggauuuucacgacaaacauaugguugaaau
ugcgugacuccuacacccaaguaugugaccaccggcugaugucagcugccauuaaggaca
gcaaggcaguccaugcugacaugggguacuggauagaaagugaaaagaacgagacaugga
aguuggcgagagccuccuuuauagaaguuaagacaugcaucuggccaaaaucc-------
cacacucuauggagcaauggaguucuggaaagugaaaugauaauuccaaagauauaugga
ggaccaauaucucagcacaacuacagaccaggauauuucacacaaacagcagggccgugg
caccuaggcaaguuggaacuagauuucgauuuuugugaagguaccacaguuguuguggau
gaacauuguggaaaucgaggaccaucucucagaaccacaacagucacaggaaagauaauc
caugaauggugcugcagaucuuguacgcuacccccccuacguuucaaaggggaagacggg
uguugguacggcauggaaaucagaccagugaaggacaaggaagagaaccuggucaaguca
auggucucugcaggguca---ggagaaguggacagcuuuucacuaggacugcuaugcaua
ucaauaaugauugaagaagugaugagauccagauggagcaaaaaaaugcugaugacugga
acacuggcuguguuccuccuucuuauaaugggacaauugacauggagugaucugaucagg
uuauguauuaugguuggagccaacgcuucaga---caagauggggaugggaacaacguac
cuagcuuuaauggccacuuucaaaaugagaccaauguucgccgucgggcuauuauuucgc
---agacuaacaucuagagaaguucuucuucuuacaauuggcuugagccu----------
gguggcauccguggagcuaccaaguucccuagaggagcugggggauggacuugcaauagg
caucaugauguugaaauuauugacugauuuucagucacaccagcuaugggcuacucugcu
auccuugacauuuauuaaaacaacuuuuucauugcacuaugcauggaagacaauggcuau
gguacugucaauuguaucucucuucccuuua-ugccuguccacgaccu------cucaaa
aaacaacaug-----------------------gcuuccggugcuguugggaucucuugg
augcaaaccacuacccauguuucuuauaacagaaaacaaaaucuggggaaggaagaguug
gccccucaaugaaggaauuauggcuguuggaauaguuaguauucuacuaaguucacuuuu
aaaaaaugaugugccgcuagccggcccauuaauagcuggaggcaugcuaauagcauguua
ugucauauccggaagcucagcugauuuaucacuggagaaagcggcugaggucuccuggga
ggaagaagcagaacacucaggcgccucacacaacauacuaguagagguucaagaugaugg
aaccaugaagauaaaagaugaagagagagaugacacgcucaccauucuccuuaaagcaac
ucugcuggcagucucagggguguacccaaugucaauaccagcgacccuuuuuguguggua
uuuuuggc---agaaaaagaaacagagaucaggagugcuaugggacacacccagcccccc
agaaguggaaagagcaguucuugaugauggcaucuauagaauuuugcaaagaggacuguu
g-ggcaggucccaaguaggaguaggaguuuuccaagaaggcguguuccacacaauguggc
acgucacuaggggagcuguccucauguaucaaggaaaaaggcuggaaccaagcugggcca
gugucaaaaaagacuugaucucauauggagga----gguuggagguuucaaggauccugg
aacacgggagaagaaguacaggugauugcuguugaaccgggaaaaaaccccaaaaaugua
caaacaacgccggguaccuucaagaccccugaaggcgaaguuggagccauagccuuagac
uuuaaaccuggcacaucuggaucucccaucguaaacagagagggaaaaauaguaggucuu
uauggaaauggaguggugacaacaagcggaacuuacguuagugccauagcucaagcuaag
gcaucacaagaagggccucuaccagagauugaggacaagguguuuaggaaaagaaacuua
acaauaauggaccuacauccaggaucgggaaaaacaagaagauaccuuccagccauaguc
cgugaggccauaaaaaggaagcugcgca-cgcuaauccuagcucccacaagaguugucgc
uucugaaauggcagaggcacucaagggagugccaauaagguaucagacaacagcagugaa
gagugaacacacaggaaaggagauaguugaccuuaugugccacgccacuuucaccaugcg
ccuccugucucccgugagaguucccaauuauaacaugauuaucauggaugaagca-----
cacuucaccgauccagccagcauagcagccagaggguacaucucaacccgaguggguaug
ggugaagcagcugcgaucuuuaugacagccacucccccaggaucgguggaggccuuucca
cagagcaaugcaauuauccaagaugaggaaagagacauuccugagagaucauggaacuca
ggcuaugacuggaucacugauuuuccagguaaaacagucugguuuguuccaagcaucaaa
ucaggaaaugacauugccaacuguuuaagaaaaaacgggaaacgggugauccaauugagc
agaaaaaccuuugacacugaguaccagaaaacaaaaaacaacgacugggacuaugucguc
acaacagacauuuccgaaaugggagcaaauuuccgggccgacaggguaauagacccaagg
cggugucugaaaccgguaauacuaaaagaugguccagagcgcgucauucuagccggaccg
augccagugacuguggccagugccgcccagaggagaggaagaauuggaaggaaccaaaac
aaggaaggugaucaguauauuuacaugggacagccuuuaaacaaugaugaggaccacgcu
cauuggacagaagcaaagaugcuccuugacaauauaaacacaccagaagggauuauccca
gcccucuuugagccggagagagaaaagagugcagcuauagacggggaauacagacugcgg
ggugaagcaaggaaaacguucguggagcucaugagaagaggggaucuaccagucuggcua
uc----------------------------------------------------------
------------------------------------------------------------
------------------------------------------------------------
------------------------------------------------------------
------------------------------------------------------------
--------------cuacaaaguugccucagaaggcuuccaguacuccg-----------
------------------------------------------------------------
------------------------------------------------------------
------------------------------------------------------------
-----------------------acagaagguggugcuucgauggggaaaggaacaacca
gguguuggaggagaacauggacguggagaucuggacaaaagaaggag---aaagaaagaa
acuacgaccucgcugguuggacgccagaacauacucugacccacuggcucugcgcgaguu
uaaagaguuugcagcaggaagaagaagcgucucaggugaccuaauauuagaaauagggaa
acuuccacaacauuugacgcaaagggcccagaaugcuuuggacaacuuggucauguugca
caauuccgaacaaggaggaaaagccuauagacaugcuauggaagaacugccagacacaau
agaaacguugaugcuccuagccuugauagcuguguugacugguggagugacgcuguucuu
ccuaucaggaagaggucuaggaaaaacaucuaucggcuuacucugcgugauggccucaag
cgcacuguuauggauggccaguguggagccccauuggauagcggccuccaucauacugga
guucuuucugaugguacugc-uuauuccagagccagacagacagcgcacuccacaggaca
accagcuagcauauguggugauaggucuguuauucgugauauugacaguggcagccaaug
agaugggauuauuggaaaccacaaagaaagaccuggggau--------------------
--uggccauguagcugcugaaaaccaccaccaugcuacaaugcuggacguagaccuacau
ccagcuucagccuggacccucuaugcaguggccacaacaaucaucacuccuaugaugaga
cacacaauugaaaacacaacggcaaauauuucccugacagccaucgcaaaccaagcagcu
auauugaugggacuugacaagggauggccaauaucgaaga-uggacauaggaguuccacu
ucucgccuuggggugcuauu-cccaagugaauccgcugacacugauagcggcaguauuga
ugcuaguagcucauuacgccauaauuggaccuggacugcaagcaaaagcuacuagagaag
cucaaaaaagaacagcggcuggaauaaugaaaaauccaacugucgacgggauuguugcaa
uagacuuagaucccgugguuuacgaugcaaaauuugaaaaacagcuaggccaaauaaugu
uguugauacuuugcacaucacagauucuuuugaugcggacuacaugggccuugugugaau
ccaucacauuggcuacuggaccucugaccacucuuugggagggaucuccaggaaaauucu
ggaacaccacaauagcgguauccauggcaaaca-uuuucagggggaguuaucuagcagga
gcaggucuggccuucucauuaaugaaaucucuaggaggagguaggagaggcacgggagcc
caaggggaaacacugggagaaaaauggaaaagacaa-cuaaaccaacugagcaagucaga
auucaauacuuacaagaggagugggauuauggagguggauagauccgaagccaaagaggg
acugaaaagagg---agaaacaaccaaacacgcaguaucgagaggaacggccaaacugag
gugguucguggagaggaaccuugugaaaccagaagggaaagucauagaccucgguugugg
aagagguggcuggucauauuauugcgcugggcugaagaaagucacagaagugaaaggaua
cacaaaaggaggaccuggacaugaggaaccaaucccaauggcgaccuauggauggaaccu
aguaaagcugcacuccggaaaagauguauuuuuuauaccaccugagaaaugugacacccu
uuugugugauauuggugaguccucuccgaacccaacuauagaggaaggaagaacguuacg
uguucugaaaaugguggaaccauggcucagaggaaa---ccaa-----uuuugcauaa--
---------------------------------------------aaauucuaaaucccu
auaugccgagcgugguagaaacucuggaacaaaugcaaagaaaacauggaggaaugcuag
ugcgaaacccacucucaagaaauuccacccaugaaauguacuggguuucauguggaacag
gaaacauugugucagcaguaaacaugacaucuagaauguugcuaaaucgguucacaaugg
cucacaggaagccaacauaugaaagagacguggacuuaggcgcuggaacaagacaugugg
caguagaaccagagguagccaaccuagauaucauuggccagaggauagagaauauaaaaa
augaacauaagucaacauggcauuaugaugaggacaauccauacaaaacaugggccuauc
auggaucauaugagguuaagccaucaggaucggccucauccauggucaauggcgugguga
gauugcucaccaaaccaugggauguuauccccauggucacacaaauagccaugacugaua
ccacacccuuuggacaacagaggguguuuaaagagaaaguugacacgcgcacaccaaaag
caaaacguggcacagcacaaauuauggaagugacagccaggugguuaugggguuuccuuu
cuagaaacaaaaaacccagaauuugcacaagagaggaguuuacaagaaaaguuaggucaa
acgcagcuauuggagcagu-guucguugaugaaaaucaauggaacucggcaaaagaagca
guggaagacgaacgguucugggaacuuguccacagagagagggagcuucauaaacagggg
aaaugugccacgugugucuacaauaugauggggaagagagagaaaaaauuaggagaguuc
ggaaaggcaaaaggaagucgugcaauaugguacaugugguugggagcacgcuuccuagag
uuugaagcccuugguuucaugaaugaagaucacugguucaguagagagaauucacucagu
ggaguggaaggagaaggacuccacaaacuuggauacauacucagagacauaucaaggauu
ccaggggggaacauguaugcagaugacacagccggaugggacacaagaauaacagaggau
gaucuccagaaugaggcuaaaaucacugacaucauggagcccgaacaugcccugcuggcu
acgucaaucuuuaagcugaccuaccaaaauaaggugguaagggugcagagaccagcaaaa
aaugg---aaccgugauggauguuauauccagacgugaccagagaggcaguggacagguu
ggaacuuauggcuuaaacacuu---ucaccaacauggaggcccaacugauaagacaaaug
gagucugagggaaucuuuuuacccagcgaauuggaaaccccaaaucuagccggaagaguu
cucg------acugguugg-aaaaauauggugucgaaaggcugaaaagaauggcaaucag
cggagaugacuguguggugaaaccaauugaugacagguucgcaacagccuuaacagcuuu
gaaugacaugggaaaaguaagaaaagacauaccacaaugggaaccuucaaaaggauggaa
ugauuggcaacaagugccuuucuguucacaccacuuccaccagcuaauuaugaaggaugg
gagggagauaguggugccaugccgcaaccaagaugaacuuguggggagggccagaguauc
acaaggcgccggauggagccugagagaaaccgcaugccuaggcaagucauaugcacaaau
guggcagcugauguauuuccacaggagagaccugagacuggcggcuaacgcuauuuguuc
agccguuccaguugauugggucccaaccagccgcaccaccuggucgauccaugcccauca
ccaauggaugacaacagaagacauguuaucaguauggaauagggucuggauagaggaaaa
cccauggauggaggauaagacucauguguccaguugggaagaaguuccauaccuaggaaa
gagggaagaucagugguguggaucccugauaggcuuaacagcaagggccaccugggccac
uaauauacaaguggccauaaaccaagugagaaggcucauugggaaugagaau---uaucu
agauuacaugacaucaaugaagagauucaagaaugagagugaucc------cga------
----------aggggcacu--------------cugguaagucaacacauucac-aaaau
aaaggaaa-aua-----a--aaaauc---aaaugaggc-aagaagucaggccagau--ua
agc-c-auaguac-gguaagagcuaugc-ugccugug-agccccg-uccaagg-------
-------acgu---aaaaugaagu-------cagg-c--c---------g-aa-agccac
gguuu-gagcaagccgu-g-cugccugu-gg-----------------------------
---------------------------------------cucc----aucguggggaugu
-------aa---------------------------------------------------
------------------------------------------------------------
------------------------------------------------------------
-----------------------------------------aaa-c--------------
------------------------------------------------------------
------------------------------------------------------------
------------------------------------------------------------
------------------------------------cc---gggag--------------
------------------------------gc-ugca-ac--------------------
------------------------------------------------------------
------------------------------------------------------------
--ccau-gga-------------------------ag---------cugua---------
------------------------------------------------------------
------------------------------------------------------------
------------------------------------------------------------
c--gcau--------------------------------gg------ggua-gca-g-a-
cu-------------------------agugg-uuaga--gga--ga-c-cccuccc-a-
---agac-ac--------------------------------------------------
----------------------------------------------aacgc-ag-c-a-g
c------gggg-------c-c-------caa-cacca-------ggg-ga----------
------agcug-uacccu-ggug-guaa-gg----------acu---------a-gagg-
uu----------a-g-agga-ga-ccc-ccc-gcguaac----------aau-aaa----
--------------------------------------c-a-gcau---auu-ga-c-g-
--------cug-g----gag------------aga-ccag--------------------
-agaucc----------------------------ugcu---------------------
------------gucuc-------u---------------a-----------ca-gcauc
au--------------ucc-aggca---cag-aa-cg-cca------g-a----------
------------------------------------------------------------
------------------------------------------------------------
------------------------------------------------------------
------------------------------------------------------------
----aaaugga---------------augg------------------------------
------------------------------------------------------------
---------------------------------------ug-----------cu------
---------------------g----------------------uugaa----------u
-ca------------------------------------acagguucu------------
------------------------------------------------------------
------------------------------------------------------------
------------------------------------------------------------
------------------------------------------------------------
------------------------------------------------------------
------------------------------------------------------------
------------------------------------------------------------
------
>gb:AF180817|Organism:Dengue virus 1|Strain Name:16007|Segment:null|Subtype:1|Host:Unknown
------------------------------------------------------------
------------------------------------------------------------
------------------------------------------------------------
------------------------------------------------------------
------------------------------------------------------------
------------------------------------------------------------
-------------------------------------------aguugu-----------
----------------------------------------------------u-ag-u--
------------------------------------------------------------
------------------------------------------------------------
----------------------------------cuac--------g------ugga---
-----c------------------------------------------------------
--c-g---ac-aa-g-aa-c--ag-----u-uu-cgaaucgg-aa---------------
-----------------------------------------------------gcu--ug
c---u-u-------a----------------a-------cgua-g-uu------------
------------------c-u--aac-ag-uuuu-uu----a-uuagagagcagaucuc-
---ugaugaucaa-ccaacg-aaaaaagacgggucgacc---gucuuucaauaugcugaa
acgcgcgagaaaccgcgugucaacuguuucacaguuggcgaagagauucucaaaaggauu
gcucucaggccaaggacccaugaaauuggugauggcuuucauagcauucuuaagauuucu
agccauacccccaacagcaggaauuuuggcuagauggggcucauucaag-aagaauggag
cgauuaaaguguuacgggguuucaagagagaaaucucaaacaugcuaaacauaaugaac-
------aggaggaaaagauccgugaccaugcuccuuaug-----------------cugc
ugcccacagcccuggcguuccaucugacgacacgagggggagagccgcauaugauaguua
gcaagcaggaaagaggaaagucacuuuuguucaagaccucugcaggugucaacaugugca
cccucauugcgauggauuugggagaguugugugaggacacgaugaccuacaaaugccccc
ggaucacuga---ggcggaaccagaugacguugacuguuggugcaaugccacggacacau
gggugaccuauggaacgugcucuca---aacuggcgaacaccgacgagacaaacguuccg
ucgcauuggccccacacguggggcuuggccuagaaacaagagccgaaacguggauguccu
cugaaggugcuuggaaacagauacaaaaaguagagacuugggcucugagacauccaggau
ucacggugauagcccuuuuucuagcacaugccauaggaacauccaucacccagaaaggga
ucauuuucauuuugcugaugcugguaacaccaucuauggccaugcgaugcgugggaauag
gcaacagagacuucguggaaggacugucaggagcaacauggguggaugugguacuggagc
auggaaguugcgucaccaccauggcaaaaaacaaaccaacacuggacauugaacucuuga
agacggaggucacaaaccc--ugcaguucugcguaaauugugcauugaagcuaaaauauc
aaacaccaccaccgauucgagauguccaacacaaggagaagccacacugguggaagaaca
agacgcgaacuuugugugccgacgaacguucguggacagaggcuggggcaauggcugugg
gcuauucggaaaagguagucuaauaacgugugccaaguuuaagugugugacaaaacuaga
aggaaagauaguucaauaugaaaaccuaaaauauucagugauagucaccguccacacugg
agaucagcaccaggug-------------------------------------------g
gaaaugagacuacagaacauggaacaacugcaaccauaacaccucaagcuccuacgu-cg
gaaauacagcugaccgacuacggaacccuuacauuagauuguucaccuaggacagggcua
gauuuuaacgagaugguguugcugacaaugaaagaaagaucauggcuuguccacaaacaa
ugguuucuagacuuaccacugccuuggaccucuggggcuucaacaucccaagagacuugg
aacagacaagauuuacuggucacauuuaagacagcucaugcaaagaagcaggaaguaguc
guacuaggaucacaagaaggagcaaugcacacugcgcugacuggagcgacagaa----au
ccaaacgucaggaacgacaa---caauuuucgcaggacaccuaaaaugcagacuaaaaau
ggacaaacuaacuuuaaaagggaugucauaugugaugugcacaggcucauucaaguuaga
gaaagaaguggcugagacccagcauggaacuguucuggugcagguuaaauaugaaggaac
agacgcaccaugcaagauucccuuuucga---cccaagaugagaaaggagcaacccagaa
ugggagauuaauaacagccaaccccauagucacugacaaagaaaaaccagucaaua----
--uugaggcagaaccacccuuuggugagagcuacaucgugguaggagcaggugaaaaagc
uuugaaacuaagcugguucaagaaaggaagcagcauagggaaaauguuugaagcaacugc
ccgaggagcacgaaggauggccauucugggagacaccgcaugggacuucgguucuauagg
aggaguguucacgucuaugggaaaacugguacaccagguuuuuggaacugcauauggagu
uuuguuuagcggaguuucuuggaccaugaaaauaggaauagggauucugcugacauggcu
aggauuaaauucaaggaacacgucccuuucgaugaugugcaucgcaguuggcauggucac
acuguaccuaggagucaugguucaggcagauucgggauguguaaucaacuggaaaggcag
agaacuuaaauguggaagcggcauuuuugucacuaaugaaguucacacuuggacagagca
auacaaauuccaggcugacucccccaagagacuaucagcagccauugggaaggcauggga
ggaggguguguguggaauccgaucagccacucgucucgagaacaucauguggaaacaaau
aucaaaugaauugaaccacauccuacuugaaaaugacaugaaauuuacaguggucguggg
agauguuaguggaaucuuggcccaagggaaaaaaaugauuaggccacaacccauggaaca
caaauacucguggaaaagcuggggaaaagccaaaaucauaggagcggauguacagaacac
caccuucaucaucgacggcccaaacaccccagaaugcccugacaaucaaaga-gcaugga
auauuugggaaguagaggacuauggauuugggauuuucacgacaaacauaugguugaaau
ugcgugacuccuacacccaaguaugugaccaccggcugaugucagcugccauuaaggaca
gcaaggcaguccaugcugacaugggguacuggauagaaagugaaaagaacgagacaugga
aguuggcgagagccuccuuuauagaaguuaagacaugcaucuggccaaaaucc-------
cacacucuauggagcaauggaguucuggaaagugaaaugauaauuccaaagauauaugga
ggaccaauaucucagcacaacuacagaccaggauauuucacacaaacagcagggccgugg
caccuaggcaaguuggaacuagauuucgauuuuugugaagguaccacaguuguuguggau
gaacauuguggaaaucgaggaccaucucucagaaccacaacagucacaggaaagauaauc
caugaauggugcugcagaucuuguacgcuacccccccuacguuucaaaggggaagacggg
uguugguacggcauggaaaucagaccagugaaggacaaggaagagaaccuggucaaguca
auggucucugcaggguca---ggagaaguggacagcuuuucacuaggacugcuaugcaua
ucaauaaugauugaagaagugaugagauccagauggagcaaaaaaaugcugaugacugga
acacuggcuguguuccuccuucuuauaaugggacaauugacauggagugaucugaucagg
uuauguauuaugguuggagccaacgcuucaga---caagauggggaugggaacaacguac
cuagcuuuaauggccacuuucaaaaugagaccaauguucgccgucgggcuauuauuucgc
---agacuaacaucuagagaaguucuucuucuuacaauuggcuugagccu----------
gguggcauccguggagcuaccaaguucccuagaggagcugggggauggacuugcaauagg
caucaugauguugaaauuauugacugauuuucagucacaccagcuaugggcuacucugcu
auccuugacauuuauuaaaacaacuuuuucauugcacuaugcauggaagacaauggcuau
gguacugucaauuguaucucucuucccuuua-ugccuguccacgaccu------cucaaa
aaacaacaug-----------------------gcuuccggugcuguugggaucucuugg
augcaaaccacuacccauguuucuuauaacagaaaacaaaaucuggggaaggaagaguug
gccccucaaugaaggaauuauggcuguuggaauaguuaguauucuacuaaguucacuuuu
aaaaaaugaugugccgcuagccggcccauuaauagcuggaggcaugcuaauagcauguua
ugucauauccggaagcucagcugauuuaucacuggagaaagcggcugaggucuccuggga
ggaagaagcagaacacucaggcgccucacacaacauacuaguagagguucaagaugaugg
aaccaugaagauaaaagaugaagagagagaugacacgcucaccauucuccuuaaagcaac
ucugcuggcagucucagggguguacccaaugucaauaccagcgacccuuuuuguguggua
uuuuuggc---agaaaaagaaacagagaucaggagugcuaugggacacacccagcccccc
agaaguggaaagagcaguucuugaugauggcaucuauagaauuuugcaaagaggacuguu
g-ggcaggucccaaguaggaguaggaguuuuccaagaaggcguguuccacacaauguggc
acgucacuaggggagcuguccucauguaucaaggaaaaaggcuggaaccaagcugggcca
gugucaaaaaagacuugaucucauauggagga----gguuggagguuucaaggauccugg
aacacgggagaagaaguacaggugauugcuguugaaccgggaaaaaaccccaaaaaugua
caaacaacgccggguaccuucaagaccccugaaggcgaaguuggagccauagccuuagac
uuuaaaccuggcacaucuggaucucccaucguaaacagagagggaaaaauaguaggucuu
uauggaaauggaguggugacaacaagcggaacuuacguuagugccauagcucaagcuaag
gcaucacaagaagggccucuaccagagauugaggacgagguguuuaggaaaagaaacuua
acaauaauggaccuacauccaggaucgggaaaaacaagaagauaccuuccagccauaguc
cgugaggccauaaaaaggaagcugcgca-cgcuaauccuagcucccacaagaguugucgc
uucugaaauggcagaggcacucaagggagugccaauaagguaucagacaacagcagugaa
gagugaacacacaggaaaggagauaguugaccuuaugugccacgccacuuucaccaugcg
ccuccugucucccgugagaguucccaauuauaacaugauuaucauggaugaagca-----
cacuucaccgauccagccagcauagcagccagaggguacaucucaacccgaguggguaug
ggugaagcagcugcgaucuuuaugacagccacucccccaggaucgguggaggccuuucca
cagagcaaugcaauuauccaagaugaggaaagagacauuccugagagaucauggaacuca
ggcuaugacuggaucacugauuuuccagguaaaacagucugguuuguuccaagcaucaaa
ucaggaaaugacauugccaacuguuuaagaaaaaacgggaaacgggugauccaauugagc
agaaaaaccuuugacacugaguaccagaaaacaaaaaacaacgacugggacuaugucguc
acaacagacauuuccgaaaugggagcaaauuuccgggccgacaggguaauagacccaagg
cggugucugaaaccgguaauacuaaaagaugguccagagcgcgucauucuagccggaccg
augccagugacuguggccagugccgcccagaggagaggaagaauuggaaggaaccaaaac
aaggaaggugaucaguauauuuacaugggacagccuuuaaacaaugaugaggaccacgcu
cauuggacagaagcaaagaugcuccuugacaauauaaacacaccagaagggauuauccca
gcccucuaugagccggagagagaaaagagugcagcuauagacggggaauacagacugcgg
ggugaagcaaggaaaacguucguggagcucaugagaagaggggaucuaccagucuggcua
uc----------------------------------------------------------
------------------------------------------------------------
------------------------------------------------------------
------------------------------------------------------------
------------------------------------------------------------
--------------cuacaaaguugccucagaaggcuuccaguacuccg-----------
------------------------------------------------------------
------------------------------------------------------------
------------------------------------------------------------
-----------------------acagaagguggugcuucgauggggaaaggaacaacca
gguguuggaggagaacauggacguggagaucuggacaaaagaaggag---aaagaaagaa
acuacgaccucgcugguuggacgccagaacauacucugacccacuggcucugcgcgaguu
uaaagaguuugcagcaggaagaagaagcgucucaggugaccuaauauuagaaauagggaa
acuuccacaacauuugacgcaaagggcccagaaugcuuuggacaacuuggucauguugca
caauuccgaacaaggaggaaaagccuauagacaugcuauggaagaacugccagacacaau
agaaacguugaugcuccuagccuugauagcuguguugacugguggagugacgcuguucuu
ccuaucaggaagaggucuaggaaaaacaucuaucggcuuacucugcgugauggccucaag
cgcacuguuauggauggccaguguggagccccauuggauagcggccuccaucauacugga
guucuuucugaugguacugc-uuauuccagagccagacagacagcgcacuccacaggaca
accagcuagcauauguggugauaggucuguuauucaugauauugacaguggcagccaaug
agaugggauuauuggaaaccacaaagaaagaccuggggau--------------------
--uggccauguagcugcugaaaaccaccaccaugcuacaaugcuggacguagaccuacau
ccagcuucagccuggacccucuaugcaguggccacaacaaucaucacuccuaugaugaga
cacacaauugaaaacacaacggcaaauauuucccugacagccaucgcaaaccaagcagcu
auauugaugggacuugacaagggauggccaauaucgaaga-uggacauaggaguuccacu
ucucgccuuggggugcuauu-cccaagugaauccgcugacacugauagcggcaguauuga
ugcuaguagcucauuacgccauaauuggaccuggacugcaagcaaaagcuacuagagaag
cucaaaaaagaacagcggcuggaauaaugaaaaauccaacugucgacgggauuguugcaa
uagacuuagaucccgugguuuacgaugcaaaauuugaaaaacaacuaggccaaauaaugu
uguugauacuuugcacaucacagauucuuuugaugcggacuacaugggccuugugugaau
ccaucacauuggcuacuggaccucugaccacucuuugggagggaucuccaggaaaauucu
ggaacaccacaauagcgguauccauggcaaaca-uuuucagggggaguuaucuagcagga
gcaggucuggccuucucauuaaugaaaucucuaggaggagguaggagaggcacgggagcc
caaggggaaacacugggagaaaaauggaaaagacaa-cuaaaccaacugagcaagucaga
auucaauacuuacaagaggagugggauuauggagguggauagauccgaagccaaagaggg
acugaaaagagg---agaaacaaccaaacacgcaguaucgagaggaacggccaaacugag
gugguucguggagaggaaccuugugaaaccagaagggaaagucauagaccucgguugugg
aagagguggcuggucauauuauugcgcugggcugaagaaagucacagaagugaaaggaua
cacaaaaggaggaccuggacaugaggaaccaaucccaauggcgaccuauggauggaaccu
aguaaagcugcacuccggaaaagauguauuuuuuauaccaccugagaaaugugacacccu
uuugugugauauuggugaguccucuccgaacccaacuauagaggaaggaagaacguuacg
uguucugaaaaugguggaaccauggcucagaggaaa---ccaa-----uuuugcauaa--
---------------------------------------------aaauucuaaaucccu
auaugccgagcgugguagaaacucuggaacaaaugcaaagaaaacauggaggaaugcuag
ugcgaaacccacucucaagaaauuccacccaugaaauguacuggguuucauguggaacag
gaaacauugugucagcaguaaacaugacaucuagaauguugcuaaaucgguucacaaugg
cucacaggaagccaacauaugaaagagacguggacuuaggcgcuggaacaagacaugugg
caguagaaccagagguagccaaccuagauaucauuggccagaggauagagaauauaaaaa
augaacauaagucaacauggcauuaugaugaggacaauccauacaaaacaugggccuauc
auggaucauaugagguuaagccaucaggaucggccucauccauggucaauggcgugguga
gauugcucaccaaaccaugggauguuauccccauggucacacaaauagccaugacugaua
ccacacccuuuggacaacagaggguguuuaaagagaaaguugacacgcgcacaccaaaag
caaaacguggcacagcacaaauuauggaagugacagccaggugguuaugggguuuccuuu
cuagaaacaaaaaacccagaauuugcacaagagaggaguuuacaagaaaaguuaggucaa
acgcagcuauuggagcagu-guucguugaugaaaaucaauggaacucggcaaaagaagca
guggaagacgaacgguucugggaacuuguccacagagagagggagcuucauaaacagggg
aaaugugccacgugugucuacaauaugauggggaagagagagaaaaaauuaggagaguuc
ggaaaggcaaaaggaagucgugcaauaugguacaugugguugggagcacgcuuccuagag
uuugaagcccuugguuucaugaaugaagaucacugguucaguagagagaauucacucagu
ggaguggaaggagaaggacuccacaaacuuggauacauacucagagacauaucaaggauu
ccaggggggaacauguaugcagaugacacagccggaugggacacaagaauaacagaggau
gaucuccagaaugaggcuaaaaucacugacaucauggagcccgaacaugcccugcuggcu
acgucaaucuuuaagcugaccuaccaaaauaaggugguaagggugcagagaccagcaaaa
aaugg---aaccgugauggauguuauauccagacgugaccagagaggcaguggacagguu
ggaacuuauggcuuaaacacuu---ucaccaacauggaggcccaacugauaagacaaaug
gaguccgagggaaucuuuuuacccagcgaauuggaaaccccaaaucuagccggaagaguu
cucg------acugguugg-aaaaauauggugucgaaaggcugaaaagaauggcaaucag
cggagaugacuguguggugaaaccaauugaugacagguucgcaacagccuuaacagcuuu
gaaugacaugggaaaaguaagaaaagacauaccacaaugggaaccuucaaaaggauggaa
ugauuggcaacaagugccuuucuguucacaccacuuccaccagcuaauuaugaaggaugg
gagggagauaguggugccaugccgcaaccaagaugaacuuguggggagggccagaguauc
acaaggcgccggauggagccugagagaaaccgcaugccuaggcaagucauaugcacaaau
guggcagcugauguauuuccacaggagagaccugagacuggcggcuaacgcuauuuguuc
agccguuccaguugauugggucccaaccagccgcaccaccuggucgauccaugcccauca
ccaauggaugacaacagaagacauguuaucaguauggaauagggucuggauagaggaaaa
cccauggauggaggauaagacucauguguccaguugggaagaaguuccauaccuaggaaa
gagggaagaucagugguguggaucccugauaggcuuaacagcaagggccaccugggccac
uaauauacaaguggccauaaaccaagugagaaggcucauugggaaugagaau---uaucu
agauuacaugacaucaaugaagagauucaagaaugagagugaucc------cga------
----------aggggcacu--------------cugguaagucaacacauucac-aaaau
aaaggaaa-aua-----a--aaaauc---aaaugaggc-aagaagucaggccagau--ua
agc-c-auaguac-gguaagagcuaugc-ugccugug-agccccg-uccaagg-------
-------acgu---aaaaugaagu-------cagg-c--c---------g-aa-agccac
gguuu-gagcaagccgu-g-cugccugu-gg-----------------------------
---------------------------------------cucc----aucguggggaugu
-------aa---------------------------------------------------
------------------------------------------------------------
------------------------------------------------------------
-----------------------------------------aaa-c--------------
------------------------------------------------------------
------------------------------------------------------------
------------------------------------------------------------
------------------------------------cc---gggag--------------
------------------------------gc-ugca-ac--------------------
------------------------------------------------------------
------------------------------------------------------------
--ccau-gga-------------------------ag---------cugua---------
------------------------------------------------------------
------------------------------------------------------------
------------------------------------------------------------
c--gcau--------------------------------gg------ggua-gca-g-a-
cu-------------------------agugg-uuaga--gga--ga-c-cccuccc-a-
---agac-ac--------------------------------------------------
----------------------------------------------aacgc-ag-c-a-g
c------gggg-------c-c-------caa-cacca-------ggg-ga----------
------agcug-uacccu-ggug-guaa-gg----------acu---------a-gagg-
uu----------a-g-agga-ga-ccc-ccc-gcguaac----------aau-aaa----
--------------------------------------c-a-gcau---auu-ga-c-g-
--------cug-g----gag------------aga-ccag--------------------
-agaucc----------------------------ugcu---------------------
------------gucuc-------u---------------a-----------ca-gcauc
au--------------ucc-aggca---cag-aa-cg-cca------g-a----------
------------------------------------------------------------
------------------------------------------------------------
------------------------------------------------------------
------------------------------------------------------------
----aaaugga---------------augg------------------------------
------------------------------------------------------------
---------------------------------------ug-----------cu------
---------------------g----------------------uugaa----------u
-ca------------------------------------acagguucu------------
------------------------------------------------------------
------------------------------------------------------------
------------------------------------------------------------
------------------------------------------------------------
------------------------------------------------------------
------------------------------------------------------------
------------------------------------------------------------
------
>gb:HE795086|Organism:Dengue virus 1|Strain Name:2008/00475|Segment:null|Subtype:1-I|Host:Human
------------------------------------------------------------
------------------------------------------------------------
------------------------------------------------------------
------------------------------------------------------------
------------------------------------------------------------
------------------------------------------------------------
------------------------------------------------------------
------------------------------------------------------------
------------------------------------------------------------
------------------------------------------------------------
------------------------------------------------------------
------------------------------------------------------------
------------------------------------------------------------
------------------------------------------------------------
------------------------------------------------------------
------------------------------------------------------------
-----augaacaa-ccaacg-gaaaaagacggcucgacc---gucuuucaauaugcugaa
acgcgcgagaaaccgcgugucaacuguuucacaguuggcgaagagauucucaaaaggauu
gcucucaggccaaggacccaugaaauuggugauggcuuucauagcauuccuaagauuucu
agccauacccccaacagcaggaauuuuggcuagauggggcucauuuaag-aagaauggag
cgaucaaagugcuacgggguuucaagaaagaaaucucaaauauguugaauauaaugaau-
------agaaggaaaagaucugugaccaugcuccuuaug-----------------cuga
ugcccacagccuuggcguuccauuugacuacacgggggggagagccgcacaugauaguca
gcaagcaggaaagaggaaagucacuuuuguuuaagaccucagcaggugucaacaugugca
cccuuauagcgauggauuugggagaguuuugugaggacacaaugacuuacaaguguccuc
gaaucacuga---ggcggaaccagaugacguugauuguuggugcaaugccacagacacau
gggugaccuauggaacauguuccca---aacuggcgagcaccgacgcgacaaacguuccg
ucgcacuggccccacacgugggacuugguuuggaaacaagaaccgaaacguggauguccu
cugaaggcgcuuggaaacagauacaaagaguggagacuugggcucugaggcacccaggau
ucacggugauagcccuuuuucuagcacaugccauaggaacauccaucacccagaaaggga
uuauuuucauucuguuaaugcugguaacaccauccauggcaaugcgaugugugggaauag
gcagcagggacuucguggaaggacugucaggagcaacuuggguagaugugguacuggaac
auggaaguugcgucaccaccauggcaaaagacaaaccaacauuggacauugaacucuuga
agacggaagucacaaaccc--ugccguccugcguaaacugugcauugaagcuaaaauauc
aaacacuaccacugacucaagauguccaacacaaggagaagccacacugguggaagaaca
agacgcgaacuuugugugucgacgaacguuuguggacagaggcuggggcaauggaugugg
gcucuucggaaaaggaagccuaauaacgugugcuaaguucaaguguguuacaaaacugga
aggaaagauaguucaauaugaaaacuugaaauauucaguaauagucaccguccacacugg
agaccagcaccaggug-------------------------------------------g
gaaaugaaagcacagaacaugggacaacugcaacuauaacaccucaagcuccuucga-cg
gaaauacagcugaccgacuacggagcucuuacauuggauuguucaccuagaacaggacua
gacuuuaaugaaaugguguuguugacaaugaaagaaaaaucauggcuaguccacaaacaa
ugguuucuagaccuaccacugccuuggaccucgggagcuucaacaucacaagagacuugg
aacagaaaagauuugcuggugacauuuaagacagcucaugcaaagaagcaggaaguaguc
guacuaggaucacaagaaggagcaaugcacacugcguugaccggagcaacagaa----au
ccaaacgucuggaacgacaa---caaucuuugcaggacacuugaaauguagacuaaagau
ggacaagcugacucugaaagggaugucauauguaaugugcacaggcucauucaagcuaga
gaaagaaguggcugagacccagcauggaaccguucuagugcagauuaaauaugaaggaac
agaugcaccaugcaagaucccuuuuucga---cccaagaugaaaaaggaguaacccagaa
ugggagacuaauaacagcuaaccccauagucacugacaaagaaaaaccagucaaca----
--uugaggcagaaccgccuuuuggugagaguuacaucgugauaggagcaggugaaaaagc
uuugaaacuaagcugguucaagaaaggaagcagcauagggaaaauguuugaggcaacugc
cagaggagcacgaaggauggccauacuaggagacaccgcaugggacuuugguucuauagg
aggaguguucacgucuguuggaaaauuaguacaccagauuuuuggaacugcauauggagu
uuuguucagcgguguuuccuggaccaugaaaauaggaauaggaguucugcuaacauggcu
aggauuaaacucaaggagcacgucccuuucgaugacgugcauugcaguuggccuaguaac
auuguaccuaggaguuaugguucaggcggauucaggauguguaauuaauuggaaagguag
agaacucaaauguggaaguggcauuuuugucaccaaugaaguucacacuuggacagagca
auacaaauuucaagcugacuccccaaagagacuaucagcagccaucgggaaggcauggga
ggaggguguguguggaguacgaucagcaacucgucucgagaacaucauguggaagcaaau
aucaaaugaacugaaccacaucuuacuugaaaaugacaugaaauucacagugguuguagg
agauguugcuggaaucuuggcucaaggaaaaaaaaugauuaggccacaacccauggaaua
caaauacucguggaaaagcuggggaaaggcuaaaaucauaggggcagaugugcagaauac
cacuuucaucaucgacggcccaaacaccccagaaugcccugaugaccaaaga-gcaugga
acauuugggaaguugaggacuauggauuuggaauuuucacgacaaacauauggcugaaau
ugcgugauuccuacacccaagugugugaccaccggcuaaugucagcugccaucaaggaca
gcaaggcaguucacgcugacaugggguacuggauagaaagugaaaagaacgagaccugga
agcuggcaagagccucuuucauagaaguuaaaacauguauuuggccaaagucc-------
cauacucuauggagcaauggaguucuggaaagugaaaugauaauuccaaagaucuaugga
ggaccaauaucucagcacaacuacagaccaggauauuucacacaaacagcagggccgugg
caccuaggcaaguuggaacuggauuuugauuugugugaggguaccacaguuguuguggau
gaacauuguggaaaucgaggaccaucucuuaggaccacaacaguuacaggaaagauaauu
caugaaugguguugcagaucuuguacgcuaccacccuuacguuucaaaggagaagauggg
ugcugguacgguauggaaaucagaccagucaaggaaaaggaagagaaucuagucaaauca
auggucucugcaggguca---ggggaaguggacagcuuuucacuaggacugcuaugcaua
ucaauaaugaucgaagaggugaugagguccagauggaguagaaaaaugcugaugacugga
acacuggcuguguucuuccuucucauaaugggacaauugacauggaaugaucugaucaga
uuaugcaucaugguuggagccaacgcuuccga---caggauggggaugggaacgacguac
cuagcucugauggccacuuuuaaaaugagaccaauguuugcuguaggacuauuauuccgc
---agacuaacauccagagaaguacuccuucuaacaauuggauugagucu----------
aguggcaucuguggaguuaccaaauuccuuggaggagcugggggauggacuugcaauggg
cauaaugauuuuaaaauuauugaccgacuuucaaucacaucaguugugggcuaccuugcu
guccuugacauuuaucaaaacaacguuuuccuugcacuaugcauggaagacaauggccau
gguacugucaauuguaucucucuuccccuua-ugccuguccacgacuu------cccaaa
aaacaacaug-----------------------gcuuccggugcuauugggaucucuugg
augcaaaccacuaaccauguuucuuauagcagaaaacaaaaucuggggaaggaaaaguug
gccccucaaugaaggaaucauggcuguuggaauagucagcauccuacuaaguucacuccu
caaaaaugaugugccgcuagcugggccacuaauagcuggaggcaugcuaauagcauguua
uguuauaucuggaagcucagccgaccuaucacuagagaaagcagcugaggucuccuggga
agaagaagcagaacacucuggugccucacacaacauauuaguggagguccaagaugaugg
aaccaugaagauaaaggaugaagagagagaugacacgcuaaccauucuccuuaaagcaac
ucugcuagcagucucagggguguacccauuaucaauaccagcgacccuuuuuguguggua
cuuuuggc---agaaaaagaaacagagaucuggaguguuaugggacacaccuagcccucc
agaaguggaaagagcaguucuugaugaugguaucuauagaauuaugcagagaggacuguu
g-ggcaggucccaaguagggguaggaguuuuccaagaaaacguguuccacacaauguggc
augucacuaggggagcuguacucauguaucaagggaagagacuggaaccgagcugggcca
guguaaaaaaagaccugaucucauauggagga----gguuggaggcuucaaggauccugg
aacacgggagaagaagugcaggugauugcuguugaaccaggaaaaaaccccaaaaaugua
caaacagcgccgggcaccuuuaagaccucugaaggugaaguuggagccauugcccuagau
uuuaaacccggcacaucuggaucucccaucgugaacagagaaggaaaaauaguaggucuu
uacggaaauggaguagugacaacaaguggaaccuacgucagugccauagcucaagccaaa
gcaucacaagaugggccucuaccagagauugaagacgagguguuuaggaaaagaaacuua
acaauaauggaccuacauccaggaucggggaaaacaagaagauaucuuccagccauaguc
cgugaggccauaaaaaggaagcugcgca-cauuaauucuggcucccacaaggguugucgc
uuccgaaauggcagaggcgcucaagggaaugccaauaagguaccaaacaacagcagugaa
gagugaacacacaggaaaagagauaguugaccucaugugucacgccacuuucacuaugcg
ccuucugucucccgugagaguucccaauuacaacaugauuaucauggaugaagca-----
cauuucaccgauccauccagcauagcggccagaggguacaucucaacccgagugggcaug
ggugaagcagcugcgaucuucaugacagcuacucccccaggaucaguggaggccuuucca
cagagcaaugcaguuauccaagaugaggaaagagacauuccugagagaucauggaacuca
ggcuaugaguggaucacugacuucccggguaaaacaguuugguuuguuccaagcaucaaa
ucaggaaaugacauugccaacugcuuaagaaagaaugggaaacgggugauucaauugagc
agaaaaacuuuugauacagaguaccaaaaaacaaaaaauaacgacugggacuacgucguc
acaacagacaucuccgaaaugggagcaaauuuccgggccgacagggugauagacccaaga
cggugucugaaaccgguaauacuaaaagaugguccagagcgugucauuuuagcaggaccg
augccagugacuguggccagugccgcccagaggagaggaagaauuggaaggaaccacaau
aaggaaggugaucaguacaucuacaugggacagccuuuaaacaacgaugaagaucaugcu
cacuggacagaagcaaaaaugcuccuugauaauauaaacacaccagaagggauuauccca
gcccucuucgagccggagagagaaaagagugcagcaauagacggggaauauagacugcgg
ggugaagcaaggaaaacguuuguggagcuuaugagaagaggagaucuaccugucuggcua
uc----------------------------------------------------------
------------------------------------------------------------
------------------------------------------------------------
------------------------------------------------------------
------------------------------------------------------------
--------------cuacaaaguugccucagaaggcuuucaguacucug-----------
------------------------------------------------------------
------------------------------------------------------------
------------------------------------------------------------
-----------------------acagaagauggugcuuugacggggaaaggaacaacca
gguguuggaggagaacauggacguggagaucuggacaaaagaaggag---aaagaaagaa
acuaagaccccgcuggcuggaugcuagaacauacucagacccacuggcccugcgcgaguu
uaaagaguuugcagcaggaagaagaagcgucucaggugaucuaauauuagaaauagggaa
acuuccacaacacuugacgcaaagggcccagaaugccuuggacaaucugguuauguugca
caacuccgaacaaggaggaagagccuauagacaugcaauggaggaacugccagacaccau
agaaacguugaugcuccuagcuuugauagcuguguuaacugguggagugacgcuguucuu
ccuaucaggaaggggccuagggaaaacaucuaucggccuacucugcgugauggcuucaag
cguacugcuauggauggccaguguggagccccauuggauagcggccuccaucauacugga
guucuuccugauggugcugc-uuauuccagagccagacagacaacgcacuccgcaggaca
accagcuggcauauguggugauagguuuguuauucaugauacugacaguagcagccaaug
agaugggacugcuggaaaccacaaagaaagacuuagggau--------------------
--uggccauguggcuguugaaaaucaccaccaugccgcaaugcuggacguagacuuacau
ccagcuucagccuggacccucuaugcaguggccacaacaauuaucacuccuaugaugagg
cacacaaucgaaaacacaacggcaaacauuucccuaacagccauugcaaaccaggcggcu
auauugaugggacuugacaaaggauggccaauaucgaaga-uggacauaggaguuccacu
ucucgccuuggggugcuauu-cccaggugaauccacugacgcugacagccgcgguguuga
ugcuaguggcucauuacgccauaauuggaccuggacugcaagcaaaagcuacuagagaag
cucaaaaaaggacagcggccggaauaaugaaaaauccaaccguugauggaauuguugcaa
uagauuuggauccugugguuuaugaugcaaaauuugagaaacaacuaggccaaauaaugu
uguugauacuaugcacaucacaaauccucuugaugcggacuacaugggccuugugcgaau
ccaucacacuagccacuggaccucugaccacgcuuugggagggaucuccaggaaaauuuu
ggaacaccacgauagcgguuuccauggcaaaca-uuuucagaggaaguuaucuagcagga
gcaggucuggccuucucauuaaugaaaucucuaggaggagguaggagaggcacgggagcc
caaggggaaacacugggagagaaauggaaaagacag-cugaaccaacugagcaagucaga
auucaacacuuauaaaaggagugggaucauggaaguggacagauccgaagccaaagaggg
acugaaaagagg---agaaacaaccaaacacgcagugucgagaggaacagcuaaacugag
gugguuuguggagaggaaucuugugaaaccagaagggaaagucauagaccucgguugugg
aagagguggcuggucauacuauugcgccgggcugaagaaagucacagaagugaagggaua
uacgaaaggaggaccuggacaugaggagccaauuccaauggcgaccuauggauggaaccu
aguaaaacugcacuccgggaaagacguauucuuuauaccacccgagaaaugugacacccu
uuugugugauauuggugaguccucuccaaacccaacuauagaggaaggaagaacgcuacg
cguccuaaagaugguggaaccauggcucagaggaaa---ccaa-----uuuugcauaa--
---------------------------------------------aaauucugaaucccu
acaugccaagugugguggaaacucuggagcaaaugcaaagaaaacauggaggaaugcuag
ugcgaaauccacuuucaagaaauucuacucaugaaauguauuggguuucauguggaacag
gaaacauugugucagcaguaaauaugacauccagaauguugcuaaaucgauucacaaugg
cucacaggaaaccaacguaugaaagagacguggaccuaggcgccggaacaagacaugugg
caguggaaccugagguagccaaccuagauaucauuggccagaggauagagaacauaaaau
augaacauaagucaacauggcauuaugaugaggacaauccauauaaaacaugggccuacc
auggaucauaugaggucaagccaucaggaucagccucauccauggucaauggcgugguga
aacugcucaccaaaccaugggaugucauccccauggucacacaaauagccaugacugaca
cuacacccuuuggacaacagaggguguucaaagagaaaguugacacacgcacaccaaaag
caaaacgaggcacagcacagaucauggaggugacagccaagugguuaugggguuuucuuu
cuagaaacaagaaaccaagaauuuguacaagagaggaguucacaagaaaaguuaggucaa
acgcagccauuggagcagu-guucguugaugaaaaucaauggaacucagcaaaagaagca
guggaagaugagcgguucugggaccuugugcacagagagagggagcuucacaaacaggga
aaaugugccacguguguuuacaacaugauggggaagagagagaaaaaacuaggagaguuc
ggaaaggcaaaaggaagucgugcaauaugguacauguggcugggagcacgcuuucuggag
uucgaagcucuugguuucaugaacgaagaucacugguucagcagagagaauucacucagc
ggaguggaaggagaaggacuccacaaacuuggauauauacucagagacauaucaaagauu
ccagggggaaacauguaugcagaugacacagccggaugggauacaaggauaacagaggau
gaccuucagaacgaggccaaaauuaccgacaucauggaacccgaacaugcccuacuggcu
aagucaaucuucaaacuaacauaccaaaacaaggugguaaggguacagagaccagcaaaa
aaugg---aaccgugauggaugucauauccagacgugaccagagaggaaguggccagguu
ggaacuuauggcuuaaacacuu---ucaccaacauggaagcccagcugauaagacagaug
gagucugagggaauuuuuucacccagcgaauuagagaccccaaauuuagccgggagaguu
cucg------acuggcugg-aaaaacauggcgucgaaaggcugaaaagaauggcaaucag
cggagaugacugcguagugaaaccaauugaugauagguuugcaacagccuuaacagcccu
gaaugauaugggaaaaguuagaaaagauauaccacaaugggaaccuucaaaaggauggaa
ugauuggcaacaagugccuuuuuguucacaccacuuccaccagcugauuaugaaggaugg
gagggaaauaguggugccaugccgcaaccaagaugaacuuguggguagggcuagaguauc
acaaggugcuggauggagccugagagaaacugcaugccuaggcaagucauaugcacaaau
guggcaguugauguacuuccacaggagagaccugagacuagccgcuaaugcuaucuguuc
agccguuccaguugauugggucccaaccagccgcaccaccuggucgauccaugcccacca
ccaauggaugacaacagaagacaugcugucaguguggaauaggguuuggauagaggaaaa
cccauggauggaggacaaaacccacauauccaguugggaagauguuccauauuuagggaa
aagggaagaucaaugguguggaucucugauaggcuuaacagcaagggccaccugggccac
caacauacaaguggccauuaaccaagugagaagacuaauugggaaugagaau---uaucu
agauuacaugacaucaaugaagagauucaagaacgagagugaucc------uga------
----------aggggcacu--------------cugguga--------------------
------------------------------------------------------------
------------------------------------------------------------
------------------------------------------------------------
------------------------------------------------------------
------------------------------------------------------------
------------------------------------------------------------
------------------------------------------------------------
------------------------------------------------------------
------------------------------------------------------------
------------------------------------------------------------
------------------------------------------------------------
------------------------------------------------------------
------------------------------------------------------------
------------------------------------------------------------
------------------------------------------------------------
------------------------------------------------------------
------------------------------------------------------------
------------------------------------------------------------
------------------------------------------------------------
------------------------------------------------------------
------------------------------------------------------------
------------------------------------------------------------
------------------------------------------------------------
------------------------------------------------------------
------------------------------------------------------------
------------------------------------------------------------
------------------------------------------------------------
------------------------------------------------------------
------------------------------------------------------------
------------------------------------------------------------
------------------------------------------------------------
------------------------------------------------------------
------------------------------------------------------------
------------------------------------------------------------
------------------------------------------------------------
------------------------------------------------------------
------------------------------------------------------------
------------------------------------------------------------
------------------------------------------------------------
------------------------------------------------------------
------------------------------------------------------------
------------------------------------------------------------
------------------------------------------------------------
------------------------------------------------------------
------------------------------------------------------------
------------------------------------------------------------
------------------------------------------------------------
------------------------------------------------------------
------
>gb:JX669467|Organism:Dengue virus 1|Strain Name:21814/BR-PE/96|Segment:null|Host:Human
------------------------------------------------------------
------------------------------------------------------------
------------------------------------------------------------
------------------------------------------------------------
------------------------------------------------------------
------------------------------------------------------------
-------------------------------------------aguugu-----------
----------------------------------------------------u-ag-u--
------------------------------------------------------------
------------------------------------------------------------
----------------------------------cuac--------g------ugga---
-----c------------------------------------------------------
--c-g---ac-aa-g-aa-c--ag-----u-uu-cgaaucgg-aa---------------
-----------------------------------------------------gcu--ug
c---u-u-------a----------------a-------cgua-g-uu------------
------------------c-u--aac-ag-uuuu-uu----a-uuagagagcagaucuc-
---ugaugaacaa-ccaacg-gaaaaagacgggucgacc---gucuuucaauaugcugaa
acgcgcgagaaaccgcgugucaacugguucacaguuggcgaagagauucucaaaaggauu
gcuuucaggccaaggacccaugaaauuggugauggcuuucauagcauuucuaagauuucu
agccauacccccaacagcaggaauuuuggcuagauggagcucauucaag-aagaauggag
cgaucaaaguguuacgggguuucaaaaaagagaucucaagcauguugaacauaaugaac-
------aggaggaaaagauccgugaccaugcuccucaug-----------------cugc
ugcccacagcccuggcguuccauuugaccacacgagggggagagccacacaugauaguua
guaagcaggaaagaggaaagucacucuuguucaagaccucugcaggugucaauaugugca
cucucauugcgauggauuugggagaguuaugugaggacacaaugaccuacaaaugccccc
ggaucacuga---ggcggaaccagaugacguugacugcuggugcaaugccacagacacau
gggugaccuaugggacguguucuca---aaccggcgaacaccgacgagacaaacguuccg
uggcacuggccccacacgugggacucggucuagaaacaagaaccgaaacauggaugucuu
cugaaggcgccuggaaacaaauacaaaaaguggagacuugggcuuugagacacccaggau
ucacggugauagcccuuuuuuuagcacaugccauaggaacauccaucacucagaaaggga
ucauuuucauuuugcugaugcuggugacaccaucaauggccaugcgaugcgugggaauag
gcaacagagacuucgucgaaggacugucaggagcaacguggguagacgugguauuggagc
auggaagcugcgucaccaccauggcaaaaaauaaaccaacauuggacauugaacucuuga
agacggaggucacgaaccc--ugccgucuugcgcaaacugugcauugaagccaaaauauc
aaacaccaccaccgauucaagauguccaacacaaggagaggcuacacugguggaagaaca
agacgcgaacuuugugugucgccgaacguuuguggacagaggcugggguaauggcugcgg
auuauucggaaaaggaagccuguugacgugugccaaguucaagugugugacaaaacuaga
aggaaagauaguucaauaugaaaacuuaaaauauucagugauagucaccguccacacugg
ggaucagcaccaggug-------------------------------------------g
gaaacgagacuacagaacauggaacaauugcaaccauaacaccucaagcuccuacgu-cg
gaaauacagcugacugacuacggagcccucacauuggacugcucaccuagaacagggcug
gacuuuaaugagauggugcuauugacaaugaaagaaaaaucauggcuuguccacaaacaa
ugguuucuagacuuaccacugccuuggacuucgggggcuucaacaucccaagagacuugg
aacagacaagauuugcuggucacauucaagacagcucaugcaaagaaacaggaaguaguc
guacugggaucacaagaaggagcaaugcacaccgcguugacuggggcgacagaa----au
ccagacgucaggaacgacaa---caaucuuugcagggcaccugaaaugcagacuaaaaau
ggauaaacugacuuuaaaggggacgucauaugugaugugcacaggcucauuuaagcuaga
gaaggaaguggcugagacccagcauggaacuguucuagugcaggucaaauacgaaggaac
agaugcgccaugcaagauccccuuuucga---cccaagaugagaaaggagugacccagaa
ugggagauugauaacagccaaucccauaguuacugacaaagaaaaaccagucaaca----
--uugagacagaaccaccuuuuggugagagcuacaucgugguaggggcaggugaaaaagc
uuugaaacuaagcugguucaagaaaggaagcagcauagggaaaauguucgaagcaaccgc
ccgaggagcacgaaggauggcuauccugggagacaccgcaugggacuucggcucuauagg
aggaguguucacaucugugggaaaauugguacaccagguuuuuggaaccgcauauggugu
ucuguucagcgguguuucuuggaccaugaaaauaggaauagggauucugcugacaugguu
gggauuaaauucaaggagcacgucacuuucgaugacgugcauugcaguuggcaugguuac
acuguaccuaggagucaugguucaagcggacucgggauguguaaucaacuggaagggcag
agaacucaaauguggaaguggcauuuuugucacuaaugaaguccacacuuggacagagca
auacaaauuccaggcugacuccccaaaaagacugucagcagccauuggaagggcauggga
ggagggcguguguggaauucgaucagccacgcgucuugagaacaucauguggaagcaaau
aucaaaugaauugaaccacauucuacuagaaaaugacauaaaauucacagugguuguagg
aaaugcuaauggaauuuuggcccaagggaaaaaaaugauuaggccacaacccauggaaca
caaauacucauggaaaagcuggggaaaagcuaaaaucauaggagcagacauacaaaauac
caccuucaucaucgacggcccagauacuccagaaugccccgaugaacaaaga-gcgugga
acauuugggaaguugaggacuauggguuuggaauuuucacgacaaacauauggcugaaau
ugcgugacuccuacacccaaaugugugaccaccggcuaaugucagcugccaucaaggaca
gcaaggcaguccaugcugacaugggguacuggauagaaagugaaaagaacgaaaccugga
agcuggcgagagccucguucauagaagucaagacaugcaucuggccgaaaucc-------
cacacucuauggaguaauggaguuuuggaaagugaaaugauaaucccaaagauguaugga
ggaccaauaucucagcacaacuacagaccaggguauuucacacaaacagcagggccaugg
caucuaggcaaguuggaauuggauuuugacuugugugaaggaaccacaguuguuguggau
gaacauuguggaagucgagguccaucucucagaacuacaacagucacaggaaagauaauc
caugaaugguguugcagauccugcacguuaccccccuuacguuucagaggagaagacgga
uguugguaugguauggaaaucagaccaguuaaggagaaggaggagaaccuaguuagguca
auggucucugcaggguca---ggagaaguggacaguuuuucauuaggaauacuaugcgua
ucaauaaugauugaagaagugaugagauccagauggaguagaaagaugcugaugacugga
acacuggcuguuuuccuccuucuuauaaugggacaacugacauggaaugaucugauuagg
uuaugcaucaugguuggagcuaaugcuucaga---caagauggggaugggaacaacguac
cuagccuugauggcuacuuucaaaaugagaccaauguucgcuguugggcuauuauuucgc
---agacuaacauccagagaaguucuucuucucacgauuggauuaagccu----------
gguggcauccguggagcuaccaaauucuuuggaggagcuaggggauggacuugcaauggg
uaucaugauguuaaaauuauugacugaauuucagccacaccaguuauggaccaccuuacu
uucucugacauuuaucaaaacaacucuuucauuggauuacgcauggaagacaacggcuac
gguacugucaaucguaucucucuuuccuuua-ugccugucuacgaccu------cucaaa
aaacaacaug-----------------------gcuuccggugcuguuaggaucuuuugg
augcaaaccauuaaccauguuucucauaacagaaaacgaaaucuggggaagaaaaaguug
gccccucaaugaaggaauuauggcuauuggaauagucagcauucuacuaaguucacuccu
caaaaaugaugugccguuggccggcccacuaauagcuggaggcaugcuaauagcauguua
ugucauauccggaagcucagccgaucuaucauuggagaaagcggcugagguauccuggga
agaagaagcagaacacuccgguaccucacacaacauauuaguagagguucaagaugaugg
aacuaugaaaauaaaagaugaagagagggaugacacacucacuauacuccuuaaagcaac
uuugcuggcagucucaggaguguacccaaugucaauaccagcaacucuuuuuguguggua
uuuuuggc---agaaaaagaaacagagaucaggaguguuaugggacacacccagcccucc
ggaaguggaaagagcgguucuugaugauggcaucuauagaaucuugcaaagaggacuguu
g-ggcaggucccaaguaggagugggaguuuuccaagacggcguguuccacacaauguggc
acgucaccaggggagcuguccuuauguaccaagggaagaggcuggaaccaagcugggcca
gugucaaaaaggacuugaucucauauggagga----gguuggagguuucaaggaucaugg
aacacgggagaagaagugcaggugauagcuguugaaccaggaaaaaaccccaaaaaugua
cagacaacgccggguaccuucaagacuccugaaggcgaaguuggagccauagcucuagau
uuuaaacccggcacaucuggaucucccaucgugaacagagagggaaaaauaguaggucuu
uauggaaauggaguggugacaacaaguggaaccuacgucagugccauagcccaagcuaaa
gcaucacaggaagggccucuaccagagauugaggacgagguguuuaagaaaagaaacuua
acaauaauggaccuccauccaggaucaggaaaaacaagaagauaucuuccagccauaguc
cgugaggccauaaaaaggaaacugcgua-cguuaaucuuggcucccacaagaguugucgc
cucugaaauggcagaggcgcucaagggaaugccaauaagauaucagacaacagcagugaa
gagugagcacacaggaagggagauaguugaccucaugugccacgccacuuuuaccaugcg
ucucuuauccccagugagaguucccaauuacaacaugauuauuauggaugaagca-----
cauuuuaccgauccagccagcauagcggccagaggguacaucucaacccgaguggguaug
ggugaagcagcugcgaucuuuaugacagccacucccccaggaucgguggaggccuuucca
cagagcaaugcaguuauccaagaugaggaaagagacauuccugagagaucauggaauuca
ggcuacgacuggaucacugauuuuccagguaaaacagucugguuuguuccaagcauuaaa
ucaggaaaugacauugccaacugcuuaagaaagaacggaaaacggguaauccaauugagc
agaaaaaccuuugacacugaguaccagaaaacaaaaaacaaugacugggacuauguuguc
acaacagacauuucugaaaugggggcaaauuuccgggcugacaggguaauagacccaagg
cggugcuugaaaccgguaauacuaaaagaugguccagagcguguuauucuagccggaccg
augccagugacuguggccagugcugcccaaaggagaggaagaauuggaaggaaccagaac
aaggaaggugaucaguaugucuacaugggacagccuuuaaauaaugaugaggaucacgcu
cauuggacagaagcaaaaaugcuccuugacaauauaaacacaccagaagggaucauccca
gcccucuuugagccagagagagaaaagagugcagcaauagacggggaguacagacugcgg
ggagaagcaaggaaaacguucguggagcucaugagaagaggagaucuaccaguuuggcua
uc----------------------------------------------------------
------------------------------------------------------------
------------------------------------------------------------
------------------------------------------------------------
------------------------------------------------------------
--------------cuacaaaguugccucagaagguuuccaguacuccg-----------
------------------------------------------------------------
------------------------------------------------------------
------------------------------------------------------------
-----------------------acagaagguggugcuuugauggagaaaggaacaacca
gguguuggaggagaacauggacguggagaucuggacaaaggaaggag---aaagaaagaa
auugcgaccccgcugguuggaugccagaacauacucugauccacuggcccugcgcgaguu
uaaagaguuugcagcaggaagaagaagugucucaggugaccuaauauuggaaauagggaa
acuuccacaacauuugacgcuaagagcccagaaugcucuggauaacuuggucauguugca
caauuccgaacaaggaggaaaagccuauagacaugcuauggaggaacuaccagacaccau
agaaacauugaugcuccuagcuuugauagcuguguugacugguggagugacgcuguucuu
ccuaucaggaaaaggucuagggaaaacauccauuggcuugcucugugugacggccucaag
cgcacuguuauggauggccaguguggagccccauuggauagcggccuccaucauacuaga
guucuuuuugauggugcugc-ucauuccagagccagacagacagcgcacuccacaggaca
accagcuagcauauguggugauagguuuguuauucaugauacugacaguggcagccaaug
agaugggauuauuggaaaccacaaagaaagaccuggggau--------------------
--uggccauguagccgccgaaaaccaccaacaugcuacaaugcuggacguagacuuacau
ccagcuucagccuggacucucuaugcaguagccacaacagucaucacucccaugaugaga
cacacaauugaaaauacaacggcaaacauuucccugacagccauugcaaaucaggcagcu
auauugaugggacuugacaagggauggccaauaucgaaga-uggaccuaggaguuccacu
ucucgccuuagggugcuauu-cccaggugaacccauugacacugacagcggcgguguuga
uguuaguggcucauuaugccauaauuggaccaggacugcaagcaaaggccacuagagaag
cucaaaaaaggacagcggccggaauaaugaaaaauccaaccguagacgggauuguugcaa
uagacuuggauccugugguuuaugaugcaaaauuugaaaaacagcuaggccaaauaaugu
uacugauacuuuguacaucacagauccucuugaugcggaccacaugggccuugugugaau
cuaucacacuggcuacuggaccccugaccacucuuugggagggaucuccaggaaaauucu
ggaauaccacgauagcaguguccauggcaaaca-ucuucaggggaaguuaucuagcagga
gcaggucuggccuucucauuaaugaaaucuuuaggaggagguaggagagguacgggagcu
caaggggaaacauuaggagagaaauggaaaagacag-uuaaaccaacugagcaagucaga
auucaacaccuacaaaaggagugggauuauggagguggacagaucugaagccaaagaggg
acugaaaagagg---agaaacaaccaaacaugcagugucgagaggaacagccaaacugag
gugguuuguggagaggaaccucgugaaaccagaagggaaagucauagaccucgguugugg
aagagguggcuggucauauuauugugcugggcugaagaaagucacugaagugaagggaua
cacaaaaggaggaccuggacaugaggaacccaucccaauggcgaccuauggauggaaccu
agugaagcugcacucuggaaaagauguauuuuuuaugccaccugagaaaugugacacccu
ucugugugauauuggugaguccucuccgaauccaacuauagaagaagguagaacgcuacg
uguucuaaagaugguggaaccauggcucagaggcaa---ccaa-----uucugcauaa--
---------------------------------------------aaauccuaaauccuu
acaugccaagugugguagaaacucuggagcaaaugcaaagaaaacauggagggaugcuag
ugcgaaacccacucucaagaaauuccacccaugaaauguacuggguuucaugugggacag
gaaacauugugucggcagugaacaugacauccagaauguugcugaaucgauucacaaugg
cucauaggaagccaacauaugaaagagacguggacuuaggcgcuggaacaagacaugugg
caguggaaccagagguagccaaccuagauaucauuggccagaggauagagaauauaaaaa
augaacacaagucaacauggcauuaugaugaagacaauccauacaaaacaugggccuauc
auggaucauaugagguuaagccaucaggaucagccucaucuauggugaauggagugguga
gauugcucacaaaaccaugggauguuauccccauggucacacaaauagcuaugacugaua
ccacacccuuuggacaacagagaguguuuaaagagaagguugacacgcgcacaccaagag
caaaacgaggcacagcacaaauuauggaagugacagccaagugguuaugggguuuccuuu
ccagaaacaaaaaacccagaaucugcacaagagaggaguucacaagaaagguuaggucaa
acgcagcaauaggagcagu-guucguugaugaaaaccaauggaacucagcaaaagaagca
guggaagacgaaagguuuugggaucucgugcacagagagagggagcuucauaaacaggga
aaaugugccacgugugucuacaacaugauggggaagagagagaaaaaauuaggagaguuu
ggaaaggcaaaaggaagucgugcaauaugguacauguggcugggagcacgcuuucuggag
uucgaggcccuugguuucaugaaugaagaucacugguuuaguagagagaauucacucagu
ggaguggaaggagaaggacugcacaaacuuggauacauacucagagacauaucaaagauu
ccggggggaaauauguaugcagaugauacagccggaugggacacaagaauaacagaggau
gaucuucagaaugaggcuaaaaucacugacaucauggagccugaacaugcucuauuggcu
acgucaauuuuuaagcugaccuaccaaaacaagguggugagggugcaaagaccagcaaaa
aaugg---aaccgugauggauguuauauccagacgugaccagagaggaaguggacagguc
ggaacuuauggcuuaaauacuu---ucacuaauauggagguccaacuaauaagacaaaug
gagucugaaggaaucuuuuuucccagcgaauuggaaagccccaaucuagcugaaagaguu
cuug------acugguugg-aaaaacauggcgccgaaaggcugaaaagaauggcaaucag
cggagaugauuguguagugaaaccaauugaugacagauucgcaacagccuuaauagcucu
gaaugacaugggaaaaguaagaaaagacauaccgcagugggaaccuucaaaaggauggaa
ugauuggcagcaagugccuuucuguucacaccauuuccaccagcugaucaugaaggaugg
gagggaaauaguggugccaugccgcaaccaagaugaacuugugggcagggcuagaguauc
acaaggcgccggauggagccugagagaaacugcuugccuaggcaagucauaugcacaaau
guggcagcugauguacuuccacaggagagaccugagacuagcggcuaaugcuaucuguuc
agccgucccaguugauugggucccaaccagccgcacaaccuggucaauccaugcccacca
ccaauggaugacaacagaagacauguuaucaguguggaauaggguuuggauagaggaaaa
cccauggauggaggacaaaacucauguauccaguugggaagaaguuccauaccuagggaa
aagggaagaucaaugguguggaucccugauaggcuugacagcgagggccaccugggccac
caacauacaaguagccauaaaccaagugagaaggcucaucgggaaugagaau---uaucu
agauuacaugacaucaaugaagagauucaagaaugagagugaucc------cga------
----------aggggcacu--------------cugguaagucaacacacucau-gaaau
aaaggaaa-aua-----g--aagauc---aaauaaagc-aagaagucaggccagau--ua
agc-c-auaguac-ggaaagagcuaugc-ugccugug-agccccg-uccaagg-------
-------acgu---aaaaugaagu-------cagg-c--c---------g-aa-agccac
ggcuu-gagcaagccgu-g-cugccugu-gg-----------------------------
---------------------------------------cucc----aucguggggaugu
-------aa---------------------------------------------------
------------------------------------------------------------
------------------------------------------------------------
-----------------------------------------aaa-c--------------
------------------------------------------------------------
------------------------------------------------------------
------------------------------------------------------------
------------------------------------cc---gggag--------------
------------------------------gc-ugca-ac--------------------
------------------------------------------------------------
------------------------------------------------------------
--ccau-gga-------------------------ag---------cugua---------
------------------------------------------------------------
------------------------------------------------------------
------------------------------------------------------------
c--gcau--------------------------------gg------ggua-gca-g-a-
cu-------------------------agugg-uuaga--gga--ga-c-cccuccc-u-
---agac-au--------------------------------------------------
----------------------------------------------aacgc-ag-c-a-g
c------gggg-------c-c-------caa-cacca-------ugg-ga----------
------agcug-uaccuu-ggug-guaa-gg----------acu---------a-gagg-
uu----------a-g-agga-ga-ccc-ccc-gcauaac----------aac-aaa----
--------------------------------------c-a-gcau---auu-ga-c-g-
--------cug-g----gag------------aga-ccag--------------------
-agaucc----------------------------ugcu---------------------
------------gucuc-------u---------------a-----------ca-gcauc
au--------------ucc-aggca---cag-aa-cg-cca------g-a----------
------------------------------------------------------------
------------------------------------------------------------
------------------------------------------------------------
------------------------------------------------------------
----aaaugga---------------augg------------------------------
------------------------------------------------------------
---------------------------------------ug-----------cu------
---------------------g----------------------uugaa----------u
-ca------------------------------------acagguucuaa----------
------------------------------------------------------------
------------------------------------------------------------
------------------------------------------------------------
------------------------------------------------------------
------------------------------------------------------------
------------------------------------------------------------
------------------------------------------------------------
------
>gb:AF514883|Organism:Dengue virus 1|Strain Name:259par00|Segment:null|Subtype:1|Host:Unknown
------------------------------------------------------------
------------------------------------------------------------
------------------------------------------------------------
------------------------------------------------------------
------------------------------------------------------------
------------------------------------------------------------
-------------------------------------------aguugu-----------
----------------------------------------------------u-ag-u--
------------------------------------------------------------
------------------------------------------------------------
----------------------------------cuac--------g------ugga---
-----c------------------------------------------------------
--c-g---ac-aa-g-aa-c--ag-----u-uu-cgaaucgg-aa---------------
-----------------------------------------------------gcu--ug
c---u-u-------a----------------a-------cgua-g-uu------------
------------------c-u--aac-ag-uuuu-uu----a-uuagagagcagaucuc-
---ugaugaacaa-ccaacg-gaaaaagacgggucgacc---gucuuucaauaugcugaa
acgcgcgagaaaccgcgugucaacugguucacaguuggcgaagagauucucaaaaggauu
gcuuucaggccaaggacccaugaaauuggugauggcuuucauagcauuucuaagauuucu
agccauacccccaacagcaggaauuuuggcuagauggagcucauucaag-aagaauggag
cgaucaaaguguugcgggguuucaaaaaagagaucucaagcauguugaacauaaugaac-
------aggaggaaaagauccgugaccaugcuccucaug-----------------cugc
ugcccacagcccuggcguuccauuugaccacacgagggggagagccacacaugauaguua
guaagcaggaaagaggaaagucacucuuguucaagaccucugcagguguuaauaugugca
cucucauugcgauggauuugggagaguuaugugaggacacaaugaccuacaaaugccccc
ggaucacuga---ggcggaaccagaugacguugacugcuggugcaaugccacagacacau
gggugaccuaugggacguguucuca---aaccggcgaacaccgacgagacaaacguuccg
uggcacuggccccacacgugggacucggucuagaaacaagaaccgaaacauggaugucuu
cugaaggcgccuggaaacaaauacaaaaaguggagacuugggcuuugagacauccaggau
ucacagugauagcccuuuuuuuagcacaugccauaggaacauccaucacucagaaaggga
ucauuuucauuuugcugaugcuggugacaccaucaauggccaugcgaugcgugggaauag
gcaacagagacuucgucgaaggacugucaggagcaacguggguagacgugguauuggagc
auggaagcugcgucaccacuauggcaaaaaauaaaccaacauuggacauugaacucuuga
agacggaggucacgaaccc--ugccgucuugcgcaaauugugcauugaagccaaaauauc
aaacaccaccaccgauucaagauguccaacacaaggagaggccacacugguggaagaaca
agacgcgaacuuugugugucgccgaacguuuguggacagaggcugggguaauggcugcgg
auuauucggaaaaggaagccuauugacgugugccaaguuuaagugugugacaaaacuaga
aggaaagauaguucaauaugaaaacuugaaauauucagugauagucaccguccacacugg
ggaucagcaccaggug-------------------------------------------g
gaaacgagacuacagaacauggaacaauugcaaccauaacaccucaagcuccuacgu-cg
gaaauacagcugacugacuacggagcccucacauuggacugcucaccuagaacagggcug
gacuuuaaugagauggugcuauugacaaugaaagaaaaaucauggcuuguccacaaacaa
ugguuucuagacuuaccacugccuuggacuucgggggcuucaacaucccaagagacuugg
aacagacaagauuugcuggucacauucaagacagcucaugcaaagaaacaggaaguaguu
guacugggaucacaagaaggagcaaugcacaccgcguugacuggggcgacagaa----au
ccagacgucaggaacgacaa---caaucuuugcagggcaccugaaaugcagacuaaaaau
ggauaaacugacuuuaaaagggacgucauaugugaugugcacaggcucauuuaagcuaga
gaaggaaguggcugagacccagcauggaacuguucuagugcaggucaaauacgaaggaac
agaugcgccaugcaagauccccuuuuuga---cccaagaugagaaaggagugacccagaa
ugggagauugauaacagccaaucccauaguuacugacaaagaaaaaccagucaaca----
--uugagacagaaccaccuuuuggugagagcuacaucgugguaggggcaggugaaaaagc
ucugaaacuaagcugguucaagaaaggaagcagcauagggaaaauguucgaagcaaccgc
ccgaggagcacgaaggauggcuauccugggagacaccgcaugggacuucggcucuauagg
aggaguguucacaucugugggaaaauugguacaccagguuuuuggaaccgcauauggugu
ucuguucagcgguguuucuuggaccaugaaaauaggaauagggauucugcugacaugguu
gggauuaaauucaaggagcacgucacuuucgaugacgugcauuguaguuggcaugguuac
acuguaccuaggagucaugguucaagcggacucgggauguguaaucaacuggaagggcag
agaacucaaauguggaaguggcaucuuugucacuaaugaaguccacacuuggacagagca
auacaaauuccaggcugacuccccaaaaagacugucagcagccauuggaagggcauggga
ggagggcguguguggaauucgaucagccacgcgucuugagaacaucauguggaagcaaau
aucaaaugaauugaaccacauucuacuagaaaaugacauaaaauucacagugguuguagg
aaaugcuaauggaauuuuggcccaagggaaaaaaaugauuaggccacaacccauggaaca
caaauauucauggaaaagcuggggaaaagcuaaaaucauaggagcagacauacaaaacac
caccuucaucaucgacggcccagauacuccagaaugccccaaugaacaaaga-gcgugga
acauuugggaaguugaggacuauggguuuggaauuuucacgacaaacauauggcugaaau
ugcgugacuccuacacccaaaugugugaccaccggcuaaugucagcugccaucaaggaca
gcaaggcaguccaugcugacaugggguacuggauagaaagcgaaaagaacgaaaccugga
agcuggcgagagccucguucauagaagucaagacaugcaucuggccgaaaucc-------
cacacucuauggaguaauggaguuuuggaaagugaaaugauaaucccaaagauguaugga
ggaccaauaucucagcacaacuacagaccaggguauuucacacaaacagcagggccaugg
caucuaggcaagcuggaauuggauuuugacuugugugaaggaaccacaguuguuguggau
gaacauuguggaagucgagguccaucucucagaacuacaacagucacaggaaagauaauc
caugaaugguguugcagauccugcacguuaccccccuuacgcuucagaggagaagacgga
uguugguaugguauggaaaucagaccaguuaaggagaaggaggagaaccuaguuagguca
auggucucugcaggguca---ggagaaguggacaguuuuucauuaggaauacuaugcgua
ucaauaaugauugaagaagugaugagauccagauggaguagaaagaugcugaugacugga
acacuggcuguuuuccuccuucuuauaaugggacaacugacauggaaugaucugauuagg
uuaugcaucaugguuggagcuaaugcuucaga---caagauggggaugggaacaacguac
cuagccuugauggcuacuuucaaaaugagaccaauguucgcuguugggcuauuauuucgc
---agacuaacauccagagaaguucuucuucucacgauuggauuaagccu----------
gguggcauccguggagcuaccaaauucuuuggaggagcuaggggauggacuugcaauggg
uaucaugauguuaaaauuauugacugaauuucagccacaucaguuauggaccaccuuacu
gucucugacauuuaucaaaacaacucuuucauuggauuacgcauggaagacaacggcuau
ggugcugucaaucguaucucucuuuccuuua-ugccugucuacgaccu------cucaaa
aaacaacaug-----------------------gcuuccggugcuguuaggaucuuuugg
augcaaaccauuaaccauguuucucauaacagaaaacgaaaucuggggaagaaaaaguug
gccccucaaugaaggaauuauggcuguuggaauagucagcauucuacugaguucacuccu
caaaaaugaugugccguuggccggcccacuaauagcuggaggcaugcuaauagcauguua
ugucauauccggaagcucagccgaucuaucauuggagaaagcggcugagguauccuggga
agaagaagcagaacacuccgguaccucacacaacauauuaguagagguccaagaugaugg
aacuaugaaaauaaaagaugaagagagggaugacacacucacuauacuccuuaaagcaac
uuugcuggcagucucaggaguguacccaaugucaauaccagcaacucuuuuuguguggua
uuuuuggc---agaaaaagaaacagagaucaggaguguuaugggacacacccagcccucc
ggaaguggaaagagcgguucuugacgauggcaucuauagaaucuugcaaagaggacuguu
g-ggcaggucccaaguaggagugggaguuuuccaagacggcguguuccacacaauguggc
acgucaccaggggagcuguccuuauguaccaagggaagaggcuggaaccaagcugggcca
gugucaaaaaggacuugaucucauauggagga----gguuggagguuucaaggaucaugg
aacacgggagaagaagugcaggugauagcuguugaaccaggaaaaaaccccaaaaaugug
cagacaacgccggguaccuucaagacuccugaaggcgaaguuggagccauagcucuagau
uuuaaacccggcacaucuggaucucccaucguaaacagagagggaaaaauaguaggucuu
uauggaaauggaguggugacaacaaguggaaccuacgucagugccauagcccaagcuaaa
gcaucacaggaagggccucuaccagagauugaggacgagguguucaagaaaagaaacuua
acaauaauggaccuccauccaggaucaggaaaaacaagaagauaucuuccagccauaguc
cgugaggccauaaaaaggaaacugcgua-cguuaaucuuggcucccacaagaguugucgc
cucugaaauggcagaggcgcucaagggaauaccaauaagauaucagacaacagcagugaa
gagugagcacacaggaagggagauaguugaccucaugugccacgccacuuuuaccaugcg
ucucuuauccccagugagaguucccaauuacaacaugauuaucauggaugaagca-----
cauuuuaccgauccagccagcauagcggccagaggguacaucucaacccgaguggguaug
ggugaagcagcugcgaucuuuaugacagccacucccccaggaucgguggaggccuuucca
cagagcaaugcaguuauccaagaugaggaaagagacauuccugagagaucauggaauuca
ggcuacgacuggaucacugauuuuccagguaaaacagucugguuuguuccaagcauuaaa
ucaggaaaugacauugccaacugcuuaagaaagaacggaaaacggguaauccaauugagc
agaaaaaccuuugacacugaguaccagaaaacaaaaaacaaugacugggacuauguuguc
acaacagacauuuccgaaaugggggcaaauuuccgggcugacaggguaauagacccaagg
cggugcuugaaaccgguaauacuaaaagaugguccagagcgugucauucuagccggaccg
augccagugacuguggccagugcagcccaaaggagaggaagaauuggaaggaaccagaac
aaggaaggugaucaguauguuuacaugggacagccuuuaaauaaugaugaggaucacgcu
cauuggacagaagcaaaaaugcuccuugacaauauaaacacaccagaagggaucauccca
gcccucuuugagccagagagagaaaaaagugcagcaauagacggggaguacagacugcgg
ggagaagcaaggaaaacguucguggagcucaugagaagaggagaucuaccaguuuggcua
uc----------------------------------------------------------
------------------------------------------------------------
------------------------------------------------------------
------------------------------------------------------------
------------------------------------------------------------
--------------cuacaaaguugccucagaagguuuccaguacuccg-----------
------------------------------------------------------------
------------------------------------------------------------
------------------------------------------------------------
-----------------------acagaagguggugcuuugauggagaaaggaacaacca
gguguuggaggagaacauggacguggagaucuggacaaaggaaggag---aaagaaagaa
auugcgaccccgcugguuggaugccagaacauacucugauccacuggcccugcgcgaguu
uaaagaguuugcagcaggaagaagaagugucucaggugaccuaauauuggaaauagggaa
acuuccacaacauuugacgcuaagagcccagaaugcucuggauaacuuggucauguugca
uaauuccgaacaaggaggaaaagccuauagacaugccauggaggaacuaccagacaccau
agaaacauugaugcuccuagcuuugauagcuguguugacugguggagugacgcuguucuu
ccuaucaggaaaaggucuagggaaaacauccauuggcuugcucugugugacggccucaag
cgcacuguuauggauggccaguguggagccccauuggauagcggccuccaucauacuaga
guucuuuuugauggugcugc-ucauuccagagccagacagacagcgcacuccacaggaca
accagcuagcauauguggugauagguuuguuauucaugauacugacaguggcagccaaug
agaugggauuguuggaaaccacaaagaaagaccuggggau--------------------
--uggccauguagccgccgaaaaccaccaacaugcuacaaugcuggacguagaccuacau
ccagcuucagccuggacucucuaugcaguagccacaacagucaucacucccaugaugaga
cacacaauugaaaauacaacggcaaacauuucccugacagccauugcaaaucaggcagcu
auauugaugggacuugacaagggauggccaauaucgaaga-uggaccuaggaguuccacu
ucucgccuuagggugcuauu-cccaggugaacccauugacacugacagcggcgguguuga
uguuaguggcucauuaugccauaauuggaccaggacugcaagcaaaggccacuagagaag
cucaaaaaaggacagcggccggaauaaugaaaaauccaaccguagacgggauuguuacaa
uagacuuagauccugugguuuaugaugcaaaauuugaaaaacagcuaggccaaauaaugu
uacugauacuuuguacaucacagauccucuuaaugcggaccacaugggccuugugugaau
cuaucacacuggcuacuggaccccugaccacucuuugggagggaucuccaggaaaauucu
ggaauaccacgauagcaguguccauggcaaaca-ucuucaggggaaguuaucuagcagga
gcaggucuggccuucucauuaaugaaaucuuuaggaggagguaggagagguacgggagcu
caaggggaaacacuaggagagaaauggaaaagacag-uuaaaccaacugagcaagucaga
auucaacaccuacaaaaggagugggauuauggagguggacagaucugaagccaaagaggg
acugaaaagagg---agaaacaaccaaacaugcagugucaagaggaacagccaaacugag
gugguuuguggagaggaaccucgugaaaccagaagggaaagucauagaccucgguugugg
aagagguggcuggucauauuauugugcugggcugaagaaagucacugaagugaagggaua
cacaaaaggaggaccuggacaugaggaacccaucccaauggcgaccuauggauggaaccu
agugaagcugcacucuggaaaagauguauuuuuuaugccaccugagaaaugugacacccu
ucugugugauauuggugaguccucuccgaauccaacuauagaagaagguagaacguuacg
uguucuaaagaugguggaaccauggcucagaggcaa---ccaa-----uucugcauaa--
---------------------------------------------aaauccuaaauccuu
acaugccaagugugguagaaacucuggagcaaaugcaaagaaaacauggcgggaugcuag
ugcgaaacccacucucaagaaauuccacccaugaaauguacuggguuucaugugggacag
gaaacauugugucggcagugaacaugacauccagaauguugcugaaucgauucacaaugg
cucauaggaagccaacauaugaaagagacguggacuuaggcgcuggaacaagacaugugg
caguggaaccagagguagccaaccuagauaucauuggccagaggauagagaauauaaaaa
augaacacaagucaacauggcauuaugaugaagacaauccauacaaaacaugggccuauc
auggaucauaugagguuaagccaucaggaucagccucaucuauggugaauggagugguga
gguugcucacaaaaccaugggauguuauccccauggucacacaaauagcuaugacugaua
ccacacccuuuggacaacagagaguguuuaaagagaagguugacacgcgcacaccaagag
cgaaacgaggcacagcacaaauuauggaagugacagccaagugguuaugggguuuccuuu
ccagaaacaaaaaacccagaaucugcacaagagaggaguucacaagaaagguuaggucaa
acgcagcaauaggagcagu-guucguugaugaaaaccaauggaacucagcaaaagaagca
guggaagacgaaagguuuugggaucucgugcacagagagagggagcuucauaaacaggga
aaaugugccacgugugucuacaacaugauggggaagagagagaaaaaauuaggagaguuu
ggaaaggcaaaaggaagucgugcaauaugguacauguggcugggagcacgcuuucuggag
uucgaggcccuugguuucaugaaugaagaucacugguuuaguagagagaauucacucagu
ggaguggaaggagaaggacuccacaaacuuggauacauacucagagacauaucaaagauu
ccggggggaaauauguaugcagaugauacagccggaugggacacaagaauaacagaggau
gaucuucggaaugaggcuaaaaucacugacaucauggagccugaacaugcucuauuggcu
acgucaauuuuuaagcugaccuaccaaaacaagguggugagggugcaaagaccagcaaaa
aaugg---aaccgugauggauguuauauccagacgugaccagagaggaaguggacagguc
ggaacuuauggcuuaaauacuu---ucaccaauauggagguccaacuaauaagacaaaug
gagucugaaggaaucuuuuuucccagcgaauuggaaagccccaaucuagcugaaagaguu
cuug------acugguugg-aaaaacauggcgccgaaaggcugaaaagaauggcaaucag
cggagaugauuguguagugaaaccaauugaugacagauucgcaacagccuuaauagcucu
gaaugacaugggaaaaguaagaaaagacauaccgcagugggaaccuucaaaaggauggaa
ugauuggcagcaagugccuuucuguucacaccauuuccaccagcugaucaugaaggaugg
gagggaaauaguggugccgugccgcaaccaagaugaacuugugggcagggcuagaguauc
acaaggcgccggauggagccugagagaaacugcuugccuaggcaagucauaugcacaaau
guggcagcugauguacuuccacaggagagaccugagacuagcggcuaaugcuaucuguuc
agccgucccaguugauugggucccaaccagccgcacaaccuggucaauccaugcccacca
ccaauggaugacaacagaagacauguuaucaguguggaauaggguuuggauagaggaaaa
cccauggauggaggacaaaacucauguauccaguugggaagaaguuccauaccuagggaa
aagggaagaucaaugguguggaucccugauaggcuugacagcgagggccaccugggccac
caacauacaaguagccauaaaccaagugagaaggcucaucgggaaugagaau---uaucu
agauuacaugacaucaaugaagagauucaagaaugagagugaucc------cga------
----------aggggcacu--------------cugguaagucaacacacucau-gaaau
aaaggaaa-aca-----g--aagauc---aaacaaagc-aagaagucaggccagau--ua
agc-c-auaguac-ggaaagagcuaugc-ugccugug-agccccg-uccaagg-------
-------acgu---aaaaugaagu-------cagg-c--c---------g-aa-agccac
ggcuu-gagcaagccgu-g-cugccugu-ag-----------------------------
---------------------------------------cucc----aucguggggaugu
-------aa---------------------------------------------------
------------------------------------------------------------
------------------------------------------------------------
-----------------------------------------aaa-c--------------
------------------------------------------------------------
------------------------------------------------------------
------------------------------------------------------------
------------------------------------cc---gggag--------------
------------------------------gc-ugca-ac--------------------
------------------------------------------------------------
------------------------------------------------------------
--ccau-gga-------------------------ag---------cugua---------
------------------------------------------------------------
------------------------------------------------------------
------------------------------------------------------------
c--gcau--------------------------------gg------ggua-gca-g-a-
cu-------------------------agugg-uuaga--gga--ga-c-cccuccc-u-
---agac-au--------------------------------------------------
----------------------------------------------aacgc-ag-c-a-g
c------gggg-------c-c-------caa-cacca-------ugg-ga----------
------agcug-uaccuu-ggug-guaa-gg----------acu---------a-gagg-
uu----------a-g-agga-ga-ccc-ccc-gcauaac----------aac-aaa----
--------------------------------------c-a-gcau---auu-ga-c-g-
--------cug-g----gag------------aga-ccag--------------------
-agaucc----------------------------ugcu---------------------
------------gucuc-------u---------------a-----------ca-gcauc
au--------------ucc-aggca---cag-aa-cg-cca------g-a----------
------------------------------------------------------------
------------------------------------------------------------
------------------------------------------------------------
------------------------------------------------------------
----aaaugga---------------augg------------------------------
------------------------------------------------------------
---------------------------------------ug-----------cu------
---------------------g----------------------uugaa----------u
-ca------------------------------------acagguucu------------
------------------------------------------------------------
------------------------------------------------------------
------------------------------------------------------------
------------------------------------------------------------
------------------------------------------------------------
------------------------------------------------------------
------------------------------------------------------------
------
>gb:AF514878|Organism:Dengue virus 1|Strain Name:280par00|Segment:null|Subtype:1|Host:Unknown
------------------------------------------------------------
------------------------------------------------------------
------------------------------------------------------------
------------------------------------------------------------
------------------------------------------------------------
------------------------------------------------------------
-------------------------------------------aguugu-----------
----------------------------------------------------u-ag-u--
------------------------------------------------------------
------------------------------------------------------------
----------------------------------cuac--------g------ugga---
-----c------------------------------------------------------
--c-g---ac-aa-g-aa-c--ag-----u-uu-cgaaucgg-aa---------------
-----------------------------------------------------gcu--ug
c---u-u-------a----------------a-------cgua-g-uu------------
------------------c-u--aac-ag-uuuu-uu----a-uuagagagcagaucuc-
---ugaugaacaa-ccaacg-gaaaaagacgggucgacc---gucuuucaauaugcugaa
acgcgcgagaaaccgcgugucaacugguucacaguuggcgaagagauucucaaaaggauu
gcuuucgggccaaggacccaugaaauuggugauggcuuuuauagcauuucuaagauuucu
agccauacccccaacagcaggaauuuuggcuagauggagcucauucaag-aagaauggag
cgaucaaaguguuacgggguuucaaaaaagagaucucaagcauguugaauauuaugaac-
------aggaggaaaaaaucugugaccaugcuccucaug-----------------cugc
ugcccacagcccuggcguuccauuugaccacacgagggggagagccacacaugauaguua
gcaagcaggaaagaggaaagucacuguuguuuaagaccucugcaggcaucaauaugugca
cucucauugcgauggauuugggagaguuaugcgaggacacaaugaccuacaaaugccccc
ggaucacuga---ggcggaaccagaugacguugacugcuggugcaaugccacagacacau
gggugaccuaugggacauguucuca---aaccggcgaacaccgacgagacaaacguuccg
uggcacuggccccacacgugggacuuggucuagaaacaagaaccgaaacauggauguccu
cugaaggugccuggaaacaaauacaaaaaguggagacuugggcuuugagacacccaggau
ucacggugacagccuuuuuuuuagcacaugccauaggaacauccauuacucagaaaggga
ucauuuucauuuugcugaugcuaguaacaccaucaauggccaugcgaugugugggaauag
gcaacagggacuucguugaaggacugucaggagcaacguggguggacgugguauuggagc
auggaagcugcgucaccaccauggcaaaagauaaaccaacauuggacauugaacucuuga
agacggaggucacaaaccc--ugccgucuugcgcaaacugugcauugaagcuaaaauauc
aaacaccaccaccgauucaagguguccaacacaaggagaggccacacugguggaagaaca
agacucgaacuuugugugucgacgaacguuuguggacagaggcugggguaauggcugcgg
acuauuuggaaaaggaagccuacugacgugugcuaaguucaagugugugacaaaacuaga
aggaaagauaguucaauaugaaaacuuaaaauauucagugauagucacuguccacacugg
ggaccagcaccaggug-------------------------------------------g
gaaacgagacuacagaacauggaacaauugcaacuauaacaccucaagcuccuacgu-cg
gaaauacagcugacugacuacggagcucucacauuggacugcucaccuagaacagggcug
gacuuuaaugagaugguucuauugacaaugaaagaaaaaucauggcuuguccacaaacaa
ugguuucuagacuuaccacugccuuggacuucaggagcuucaacaucucaagagacuugg
aacagacaagauuugcuggucacauucaagacagcucaugcaaagaaacaggaaguaguc
guacugggaucacaggaaggagcaaugcacacugcauugacuggggcgacagaa----au
ccagacgucaggaacgacaa---cgaucuuugcaggacaccugaaaugcagacuaaaaau
ggauaaacugacuuuaaaagggaugucauauguaaugugcacaggcucauucaagcuaga
gaaggaaguggcugagacccagcauggaacuguucuagugcagguuaaauacgaaggaac
agaugcgccaugcaagaucccuuuuucgg---cccaagaugagaaaggagugacccagaa
ugggagauugauaacagccaaccccauagucacugacaaagaaaaaccagucaaca----
--uugagacagaaccaccuuuuggugagagcuacaucgugguaggggcaggugaaaaagc
uuugaaacugagcugguucaagaaagggagcagcauagggaaaauguucgaagcaacugc
ccgaggagcacgaaggauggcuauccugggagacaccgcaugggacuuuggcucuauagg
aggaguguucacaucagugggaaaauuggugcaccagguuuuuggagccgcauauggggu
ucuguucagcgguguuucuuggaccaugaaaauaggaauagggauucugcugacaugguu
gggauuaaauucaaggagcacgucacuuucgaugacgugcauugcgguuggcauggucac
acuguaccuaggagucaugguucaagcggacucgggauguguaaucaacuggaaaggcag
agaacucaaauguggaagugguauuuuugucaccaaugaaguccacacuuggacagagca
auacaaauuccaggcugacuccccaaaaagacugucagcagccauagggaaggcauggga
agagggcguguguggaauucgaucagccacgcgucuugagaacaucauguggaagcaaau
aucaaaugaauugaaccacauucuacuugaaaaugacaugaaauucacagugguuguagg
agaugcuaauggaauuuuggcccaagggaaaaaaaugauuaggccacaacccauggaaca
uagauacucauggaaaagcuggggaaaagccaaaaucauaggagcagacauacagaauag
caccuucaucaucgacggcccagauacuccagaaugccccgaugaccaaaga-gcgugga
acauuugggaaguugaagacuauggguuuggaauuuucacgacaaacauauggcugaaau
ugcgcgacuccuacacccaaaugugugaccaccggcuaauguccgcugccaucaaagaca
gcaaggcaguccaugcugacaugggguacuggauagaaagugaaaagaacgagaccugga
agcuagcgagagccuccuucauagaagucaagacauguaucuggccgaaaucc-------
cacacucuauggaguaauggaguuuuggaaagugaaaugauaaucccaaagauauaugga
ggaccaauaucucagcacaacuacagaccaggguauuucacacaaacagcagggccaugg
caccuaggcaaguuggaauuggauuuugacuugugugaagguaccacaguuguuguggau
gaacauuguggaaaucgaggcccaucucucagaacuacaacagucacaggaaagauaauc
caugaauggugcugcagauccugcacguuaccccccuuacgcuucagaggagaagacgga
uguugguauggcauggaaaucagaccaguuaaggagaaggaggaaaaccuaguuagguca
auggucucugcaggguca---ggagaaguggacaguuuuucacuagggauacuaugcgua
ucaauaaugauugaagaagugaugagauccagauggaguagaaagaugcugaugacugga
acauuggcuguuuuccuccuucuuauaaugggacaacugacauggaaugaccugauuagg
uuaugcaucaugguuggagcuaaugcuucaga---caggauggggaugggaacaacguac
cuggccuugauggcuacuuucaaaaugagaccaauguucgcuguugggcuacuauuucgc
---agacuaacauccagagaaguucuucuucucacgauuggauuaagccu----------
gguggcauccguggaguuaccaaauucuuuggaggagcuaggggauggacuugcaauggg
uauuaugauguuaaaauuauugacugaauuucagccacaccaguuauggaccaccuuacu
gucuuugacauuuaucaaaacaacucuuucauuggauuaugcauggaggacaauggcuau
ggugcugucaaucguaucucucuuuccuuua-ugucugucuacgaccu------cccaaa
aaacaacaug-----------------------gcuuccggugcuguuaggaucuuuugg
augcaaaccauuaaccauguuucuuauaacagaaaacaaaaucuggggaaggaaaaguug
gccccucaaugaaggaauuauggcuauuggaauagucagcauucuacuaaguucacuccu
uaaaaaugaugugccguuggccggcccacuaauagcuggaggcaugcuaauagcauguua
ugucauauccggaagcucagccgauuuaucauuggagaaagcggcugagguauccuggga
agaagaagcagaacauucuggcaccucacacaacauauuaguagagguccaagaugaugg
aacuaugaaaauaaaggaugaagagagggaugacacacucaccauacuccucaaagcaac
uuugcuggcagucucaggaguguacccaaugucaauaccagcaacucuuuucguguggua
uuuuuggc---agaaaaagaaacagagaucaggaguguuaugggacacacccagcccucc
ggaaguggaaagagcaguucuugaugauggcaucuauagaauccugcaaagaggacuguu
g-ggcaggucccaaguaggagugggaguuuuccaggacggcguguuccacacaauguggc
acgucaccaggggagcuguccuuauguaccaagggaagagguuggaaccaagcugggcca
gugucaaaaaggacuugaucucauauggagga----gguuggagauuucaaggaucaugg
aacacgggagaagaggugcaggugauagccguugaaccaggaaaaaauccuaaaaaugua
cagacaacgccggguaccuucaagacucccgaaggcgaaguuggagcuauagcucuagau
uuuaaacccggcacaucuggaucucccaucgugaacagagagggaaaaauaguaggucuu
uauggaaauggaguggugacaacaaguggaaccuacgucagugccauugcccaagcuaaa
acaucacaagaagggccucuaccagagauugaggaggagguguuuaagaaaaggaacuua
acaauaauggaccugcacccaggaucgggaaaaacaagaagauaucuuccagccauaguc
cgugaggccauaaaaaggaaacugcgca-cguuaaucuuggcucccacaagaguugucgc
cucugaaauggcagaggcgcucaagggaaugccaauaagauaucagacaacagcagugaa
gagugaacacacaggaagggagauaguugaccucaugugccaugccacuuuuaccaugcg
ucucuuaucuccagugagaguucccaauuacaacaugauuaucauggaugaagca-----
cauuuuaccgauccagccagcauagcggccagaggguacaucucaacucgaguggguaug
ggugaagcagcugcgaucuuuaugacagccacucccccaggaucgguggaggccuuucca
caaaguaaugcaguuauccaagaugaggaaagagacauuccugagagaucauggaauuca
ggcuacgacuggaucacugauuuuccagguaaaacagucugguuuguuccaagcaucaag
ucaggaaaugacauugcuaacuguuuaagaaagaacggaaaacgggugauccaauugagc
agaaaaaccuuugacacugaguaccagaaaacaagaaacaaugacugggacuaugucguc
acaacagacauuuccgaaaugggggcaaauuuccgggccgacaggguaauagacccaagg
cggugcuugaaaccagugauacuaaaagaugguccagagcgugucauucuagccggaccg
augccagugacuguggccagugcugcccagagaagaggaagaauuggaaggaaccaaaac
aaggaaggugaucaguacguuuauaugggacagccuuuaaauaaugaugaggaucacgcu
cauuggacagaagcaaaaaugcuccuugacaauauaaacacaccagaagggaucauucca
gcccucuuugagccagagagagaaaagagugcagcaauagauggggaguacagacugcgg
ggagaagcaaggaaaacguucguggagcucaugagaagaggagaucuaccaguuuggcua
uc----------------------------------------------------------
------------------------------------------------------------
------------------------------------------------------------
------------------------------------------------------------
------------------------------------------------------------
--------------cuacaaaguugccucagaagguuuccaguacuccg-----------
------------------------------------------------------------
------------------------------------------------------------
------------------------------------------------------------
-----------------------acagaagguggugcuuugacggggaaaggaacaacca
gguguuggaggagaacauggacguggagaucuggacaaaggaaggag---aaaggaagaa
auugcgaccccgcugguuggaugccagaacauacucugauccacuggcccuucgugaguu
uaaagaguuugcagcaggaagaagaagugucucaggugaccuaauauuggaaauagggaa
acuuccacaacauuugacgcuaagagcccagaaugcucuggauaacuuggucauguugca
caauuccgaacaaggagggaaagccuauagacaugcuauggaggaacuaccagacaccau
agaaacauugaugcuccuagcuuugauagcugugcugacugguggagugacgcuguucuu
ccuaucaggaaaaggucuagggaaaacauccauuggccugcucugugugauggccucaag
cgcacuguuauggauggccaauguggagccacauuggauagcggccuccaucauacuaga
guucuuucugauggugcugc-ucauuccagagccagacagacagcgcacuccacaggaca
accagcuagcauacguggugauagguuuguuauucaugauacugacaguggcagccaaug
agaugggauuauuagaaaccacaaagaaagaccuggggau--------------------
--uggccauguagccgccgaaaaccaacaccaugccacgaugcuggacguagaccuacgc
ccagcuucagccuggacccucuaugcaguagccacaacaguuaucacucccaugaugaga
cacacaauugaaaacacaacagcaaacauuucccugacagccauugcaaaccaggcagcc
auauugaugggacuugacaagggauggccaauaucgaaga-uggacauaggaguuccacu
ucucgccuuagggugcuauu-cccaggugaacccauugacacugacagcggcgguguuga
uguuaguggcucauuaugccauaauuggaccaggacugcaagcaaaggccacuagagaag
cucaaaaaaggacagcggccggaauaaugaaaaauccaaccguagacgggauuguugcaa
uagacuuggauccugugguuuaugaugcaaaauuugaaaaacaguuaggccaaauaaugu
uacugauacuuuguacaucacagauucucuugaugcggaccacaugggcccugugugaau
ccaucacacuggcuacuggacccuugaccacucucugggagggaucuccaggaaaauucu
ggaauaccacgauagcaguguccauggcaaaca-ucuucaggggaaguuaucuagcagga
gcaggucuggccuucucguuaaugaaaucuuugggaggaggcaggagagguacgggggcu
caaggagaaacacugggagagaaauggaaaagacag-uuaaaccaacugagcaagucaga
auucaacaccuacaaaaggagugggauuauggagguggacagauccgaagccaaagaagg
auuaaaaagagg---agaaacaaccaaacaugcagugucgagaggaacagccaaacugag
gugguuuguggagaggaaccucgugaaaccagaagggaaagucauagaccucgguugugg
aagagguggcuggucauacuauugugcugggcugaagaaagucacugaagucaagggaua
cacaaaaggaggaccuggacaugaggaaccuaucccaauggcgaccuauggauggaaccu
aguaaagcuauacucuggaaaagauguauuuuuuacaccaccugagaaaugugauacccu
ucugugugauauaggagaguccucuccgaauccaacuauagaagaaggaagaacguuacg
uguucuaaagaugguagaaccauggcucagaggaaa---ccaa-----uucugcauaa--
---------------------------------------------aaauucuaaauccuu
acaugccaagugugguagaaacucuggagcaaaugcaaagaaaacauggagggaugcuag
ugcgaaacccacucucaagaaauuccacccaugaaauguacuggguuucauguggaacag
gaaacauugugucggcagugaacaugacauccagaauguuacugaaucgauucacaauga
cucacaggaagccaacauaugaaagagacguggacuuaggcgcuggaacaagacaugugg
caguggaaccagagguagccaaccuagauauuauuggccagaggauagagaauauaaaaa
augaacacaagucaacauggcauuaugaugaagacaauccauacaaaacaugggccuauc
auggaucauaugaggucaaaccaucaggaucagccucaucuauggugaauggcgugguga
gauugcucacaaaaccaugggaugucauccccauggucacacaaauagccaugaccgaua
ccacacccuucggacaacagagaguguuuaaagagaaaguagacacgcgcacgccgagag
caaaacgaggcacagcacaaauuauggaggugacagccaaguggcuaugggguuuccuuu
ccagaaacaaaaaacccagaaucugcacaagagaggaguucacaagaaagguuaggucaa
acgcagcaauaggagcagu-guucguugaugaaaaccaauggaacucagcaaaagaagca
guggaagacgaaagguuuugggaucucgugcacagagagagggaacuucauaaacaggga
aaaugugccacgugugucuacaacaugauggggaagagagagaaaaaauugggagaguuu
ggaaaggcaaaaggaagucgugcaauaugguacauguggcugggagcacgcuuucuagag
uucgaagcccuugguuucaugaaugaagaucacugguucaguagagagaauucauucagu
ggaguggaaggagaaggacugcacaaacuuggauacauacucagagacauaucaaagauc
ccggggggaaacauguaugcagaugacacagccggaugggacacaagaauaacagaggau
gaucuucagaaugaggccaaaaucacugacaucauggagccugaacacgcucuauuagcu
acgucaauuuuuaagcugaccuaccaaaacaaggugguaagggugcaaagaccagcaaaa
aaugg---aaccgugauggauguuauauccagacgagaccagagaggaagugggcagguc
ggaaccuauggccuaaauacuu---ucaccaauauggagguccaacuaauaagacaaaug
gagucugaaggaauuuuuuuacccagcgaauuggaaacccccaaucuagcugagagaguu
cuua------acugguugg-aaaaacaugguacugaaaggcugaaaagaauggcaauuag
cggagaugauuguguggugaaaccaguugaugacagguuugcaacagccuuaauagcucu
gaaugacaugggaaaaguaagaaaagacauaccgcagugggaaccuucaaaaggauggaa
ugacuggcagcaagugccuuucuguucacaccauuuccaccagcugaucaugaaggaugg
gagggaaauaguggugccaugccgcaaccaagaugaacuugugggcagggcuagaguauc
acaaggcgccggauggagccugagagaaacugcuugccuaggcaagucauaugcacaaau
guggcagcugauguacuuccacaggagagaccuaagacuagcggcuaaugcuaucuguuc
agcugucccaguugacuggguuccaaccagccgcacaaccuggucaauccaugcucacca
ucaauggaugacaacagaagauauguuaucaguguggaauaggguuuggauagaggaaaa
cccauggauggaggauaaaacucauguauccagcugggaagaagucccauacuuagggaa
aagggaagaucaaugguguggaucccugauaggcuugacagcgagggccacuugggccac
uaacauacaaguugccauaaaccaagugagaaggcucaucggaaaugagaau---uaucu
agauuacaugacaucaaugaagagauucaagaaugagagugaucc------cga------
----------aggggcacu--------------cugguaagucaacacacucau-gaaau
aaaggaaa-aua-----g--aagaua---aaauaaagu-aagaagucaggccagau--ua
agc-c-auaguac-ggaaaaagcuaugc-ugccugug-agccccg-uccaagg-------
-------acgu---aaaaugaagu-------cagg-c--c---------g-aa-agccac
ggcuu-gagcaagccgu-g-cugccugu-gg-----------------------------
---------------------------------------cucc----aucguggggaugu
-------aa---------------------------------------------------
------------------------------------------------------------
------------------------------------------------------------
-----------------------------------------aaa-c--------------
------------------------------------------------------------
------------------------------------------------------------
------------------------------------------------------------
------------------------------------cc---gggag--------------
------------------------------gc-ugca-ac--------------------
------------------------------------------------------------
------------------------------------------------------------
--ccau-gga-------------------------ag---------cugua---------
------------------------------------------------------------
------------------------------------------------------------
------------------------------------------------------------
c--gcau--------------------------------gg------ggua-gca-g-a-
cu-------------------------agugg-uuaga--gga--ga-c-cccuccc-a-
---agac-ac--------------------------------------------------
----------------------------------------------aacgc-ag-c-a-g
c------gggg-------c-c-------caa-cacca-------ggg-ga----------
------agcug-uaccuu-ggug-guaa-gg----------acu---------a-gagg-
uu----------a-g-agga-ga-ccc-ccc-gcacaac----------aac-aaa----
--------------------------------------c-a-gcau---auu-ga-c-g-
--------cug-g----gag------------aga-ccag--------------------
-agaucc----------------------------ugcu---------------------
------------gucuc-------u---------------a-----------ca-gcauc
au--------------ucc-aggca---cag-aa-cg-cca------g-a----------
------------------------------------------------------------
------------------------------------------------------------
------------------------------------------------------------
------------------------------------------------------------
----aaaugga---------------augg------------------------------
------------------------------------------------------------
---------------------------------------ug-----------cu------
---------------------g----------------------uugaa----------u
-ca------------------------------------acagguucu------------
------------------------------------------------------------
------------------------------------------------------------
------------------------------------------------------------
------------------------------------------------------------
------------------------------------------------------------
------------------------------------------------------------
------------------------------------------------------------
------
>gb:AY206457|Organism:Dengue virus 1|Strain Name:293arg00|Segment:null|Subtype:1|Host:Unknown
------------------------------------------------------------
------------------------------------------------------------
------------------------------------------------------------
------------------------------------------------------------
------------------------------------------------------------
------------------------------------------------------------
-------------------------------------------aguugu-----------
----------------------------------------------------u-ag-u--
------------------------------------------------------------
------------------------------------------------------------
----------------------------------cuac--------g------ugga---
-----c------------------------------------------------------
--c-g---ac-aa-g-aa-c--ag-----u-uu-cgaaucgg-aa---------------
-----------------------------------------------------gcu--ug
c---u-u-------a----------------a-------cgua-g-uu------------
------------------c-u--aac-ag-uuuu-uu----a-uuagagagcagaucuc-
---ugaugaacaa-ccaacg-gaaaaagacgggucgacc---gucuuucaauaugcugaa
acgcgcgagaaaccgcgugucaacugguucacaguuggcgaagagauucucaaaaggauu
gcuuucgggccaaggacccaugaaauuggugauggcuuuuauagcauuucuaagauuucu
agccauacccccaacagcaggaauuuuggcuagauggagcucauucaag-aagaauggag
cgaucaaaguguuacgggguuucaaaaaagagaucucaagcauguugaauauuaugaac-
------aggaggaaaaaaucugugaccaugcuccucaug-----------------cugc
ugcccacagcccuggcguuccauuugaccacacgagggggagagccacacaugauaguua
guaagcaggaaagaggaaagucacuguuguuuaagaccucugcaggcaucaauaugugca
cucucauugcgauggauuugggagaguuaugcgaggacacaaugaccuacaaaugccccc
ggaucacuga---ggcggaaccagaugacguugacugcuggugcaaugccacagacacau
gggugaccuaugggacauguucuca---aaccggcgaacaccgacgagacaaacguuccg
uggcacuggccccacacgugggacuuggucuagaaacaagaaccgaaacauggauguccu
cugaaggugccuggaaacaaauacaaaaaguggagacuugggcuuugagacacccaggau
ucacggugacagcccuuuuuuuagcacaugccauaggaacauccauuacucagaaaggga
ucauuuucauuuugcugaugcuaguaacaccaucaauggccaugcgaugugugggaauag
gcaacagggacuucguugaaggacugucaggagcaacguggguggacgugguauuggagc
auggaagcugcgucaccaccauggcaaaagauaaaccaacauuggacauugaacucuuga
agacggaggucacaaaccc--ugccgucuugcgcaaacugugcauugaagcuaaaauauc
aaacaccaccaccgauucaagguguccaacacaaggagaggccacacugguggaagaaca
agacucgaacuuugugugucgacgaacguuuguggacagaggcugggguaauggcugcgg
acuauuuggaaaaggaagccuacugacgugugcuaaguucaagugugugacaaagcuaga
aggaaagauaguucaauaugaaaacuuaaaauauucagugauagucacuguccacacugg
ggaccagcaccaggug-------------------------------------------g
gaaacgagacuacagaacauggaacaauugcaacuauaacaccucaagcuccuacgu-cg
gaaauacagcugacugacuacggagcccucacauuggacugcucaccuagaacagggcug
gacuuuaaugagaugguucuauugacaaugaaagaaaaaucauggcuuguccacaaacaa
ugguuucuagacuuaccacugccuuggacuucaggagcuucaacaucucaagagacuugg
aacagacaagauuugcuggucacauucaagacagcucaugcaaagaaacaggaaguaguc
guacugggaucacaggaaggagcaaugcacacugcauugacuggggcgacagaa----au
ccagacgucaggaacgacaa---cgaucuuugcaggacaccugaaaugcagacuaaaaau
ggauaaacugacuuuaaaagggaugucauauguaaugugcacaggcucauuuaagcuaga
gaaggaaguggcugagacccagcauggaacuguucuagugcagguuaaauacgaaggaac
agaugcgccaugcaagaucccuuuuucgg---cccaagaugagaaaggagugacccagaa
ugggagauugauaacagccaaccccauagucacugacaaagaaaaaccagucaaca----
--ucgagacagaaccaccuuuuggugagagcuacaucgugguaggggcaggugaaaaagc
uuugaaacugagcugguucaagaaagggagcagcauagggaaaauguucgaagcaacugc
ccgaggagcacgaaggauggcuauccugggagacaccgcaugggacuuuggcucuauagg
aggaguguucacaucaguaggaaaauugguacaccagguuuuuggagccgcauauggggu
ucuguucagcgguguuucuuggaccaugaaaauaggaauagggauucugcugacaugguu
gggauuaaauucaaggagcacgucacuuucgaugacgugcauugcgguuggcauggucac
acuguaccuaggagucaugguucaagcggacucgggauguguaaucaacuggaaaggcag
agaacucaaauguggaagugguauuuuugucaccaaugaaguccacacuuggacagagca
auacaaauuccaggcugacuccccaaaaagacugucagcagccauagggaaggcauggga
agagggcguguguggaauucgaucagccacgcgucuugagaacaucauguggaagcaaau
aucaaaugaauugaaccacauucuacuugaaaaugacaugaaguucacagugguuguagg
agaugcuaauggaauuuuggcccaagggaaaaaaaugauuaggccacaacccauggaaca
uagauacucauggaaaagcuggggaaaagccaaaaucauaggagcagacauacagaauag
caccuucaucaucgacggcccagauacuccagaaugccccgaugaccaaaga-gcgugga
acauuugggaaguugaagacuauggguuuggaauuuucacgacaaacauauggcugaaau
ugcgcgacuccuacacccaaaugugugaccaccggcuaauguccgcugccaucaaagaca
gcaaggcaguccaugcugacaugggguacuggauagaaagugaaaagaacgagaccugga
agcuagcgagagccuccuucauagaagucaagacauguaucuggccgaaaucu-------
cacacucuauggaguaauggaguuuuggaaagugaaaugauaaucccaaagauauaugga
ggaccaauaucucagcacaacuacagaccaggguauuucacacaaacagcagggccaugg
caccuaggcaaguuggaauuggauuuugacuugugugaagguaccacaguuguuguggau
gaacauuguggaaaucgaggcccaucucucagaacuacaacagucacaggaaagauaauc
caugaauggugcugcagauccugcacguuaccccccuuacgcuucagaggagaagacgga
uguugguauggcauggaaaucagaccaguuaaggagaaggaggaaaaccuaguuagguca
auggucucugcaggguca---ggagaaguggacaguuuuucacuagggauacuaugcgua
ucaauaaugauugaagaagugaugagauccagauggaguagaaagaugcugaugacugga
acauuggcuguuuuccuccuucuuauaaugggacaacugacauggaaugaccugauuagg
uuaugcaucaugguuggagcuaaugcuucaga---caggauggggaugggaacaacguac
cuggccuugauggcuacuuucaaaaugagaccaauguucgcuguugggcuacuacuucgc
---agacuaacauccagagaaguucuucuucucacgauuggauuaagccu----------
gguggcauccguggaguuaccaaauucuuuggaggagcuaggggauggacuugcaauggg
uaucaugauguuaaaauuauugacugaauuucagccacaccaguuauggaccaccuuacu
gucuuugacauuuaucaaaacaacucuuucauuggauuaugcauggaggacaauggcuau
ggugcugucaaucguaucucucuuuccuuua-ugucugucuacgaccu------cccaaa
aaacaacaug-----------------------gcuuccggugcuguuaggaucuuuugg
augcaaaccauuaaccauguuucuuauaacagaaaacaaaaucuggggaaggaaaaguug
gccccucaaugaaggaauuauggcuauuggaauagucagcauucuacuaaguucacuccu
uaaaaaugaugugccguuggccggcccacuaauagcuggaggcaugcuaauagcauguua
ugucauauccggaagcucagccgauuuaucauuggagaaagcggcugagguauccuggga
agaagaagcagaacauucugguaccucacacaacauauuaguagagguccaagaugaugg
aacuaugaaaauaaaggaugaagagagggaugacacacucaccauacuccucaaagcaac
uuugcuggcagucucaggaguguacccaaugucaauaccagcaacucuuuucguguggua
uuuuuggc---agaaaaagaaacagagaucaggaguguuaugggacacacccagcccucc
ggaaguggaaagagcaguucuugaugauggcaucuauagaauccugcaaagaggacuguu
g-ggcaagucccaaguaggagugggaguuuuccaggacggcguguuccacacaauguggc
acgucaccaggggagcuguccuuauguaccaagggaagagguuggaaccaagcugggcca
gugucaaaaaggacuugaucucauauggagga----gguuggagauuucaaggaucaugg
aacacgggagaagaggugcaggugauagccguugaaccaggaaaaaauccuaaaaaugua
cagacaacgccggguaccuucaagacucccgaaggcgaaguuggagcuauagcucuagau
uuuaaacccggcacaucuggaucucccaucgugaacagagagggaaaaauaguaggucuu
uauggaaauggaguggugacaacaaguggaaccuacgucagugccauugcccaagcuaaa
acaucacaagaagggccucuaccagagauugaggaggagguguuuaagaaaaggaacuua
acaauaauggaccugcacccaggaucgggaaaaacaagaagauaucuuccagccauaguc
cgugaggccauaaaaaggaaacugcgca-cguuaaucuuggcucccacaagaguugucgc
cucugaaauggcagaggcgcucaagggaaugccaauaagauaucagacaacagcagugaa
gagugaacacacaggaagggagauaguugaccucaugugccaugccacuuuuaccaugcg
ucucuuaucuccagugagaguucccaauuacaacaugauuaucauggaugaagca-----
cauuuuaccgauccagccagcauagcggccagaggguacaucucaacucgaguggguaug
ggugaagcagcugcgaucuuuaugacagccacucccccaggaucgguggaggccuuucca
caaaguaaugcaguuauccaagaugaggaaagagacauuccugagagaucauggaauuca
ggcuacgacuggaucacugauuuuccagguaaaacagucugguuuguuccaagcaucaag
ucaggaaaugacauugcuaacuguuuaagaaagaacggaaaacgggugauccaauugagc
agaaaaaccuuugacacugaguaccagaaaacaagaaacaaugacugggacuaugucguc
acaacagacauuuccgaaaugggggcaaauuuccgggccgacaggguaauagacccaagg
cggugcuugaaaccagugauacuaaaagaugguccagagcgugucauucuagccggaccg
augccagugacuguggccagugcugcccagagaagaggaagaauuggaaggaaccaaaac
aaggaaggugaucaguacguuuauaugggacagccuuuaaauaaugaugaggaucacgcu
cauuggacagaagcaaaaaugcuccuugacaauauaaacacaccagaagggaucauucca
gcccucuuugagccagagagagaaaagagugcagcaauagauggggaguacagacugcgg
ggagaagcaaggaaaacguucguggagcucaugagaagaggagaucuaccaguuuggcua
uc----------------------------------------------------------
------------------------------------------------------------
------------------------------------------------------------
------------------------------------------------------------
------------------------------------------------------------
--------------cuacaaaguugccucagaagguuuccaguacuccg-----------
------------------------------------------------------------
------------------------------------------------------------
------------------------------------------------------------
-----------------------acagaagguggugcuuugacggggaaaggaacaacca
gguguuggaggagaacauggacguggagaucuggacaaaggaaggag---aaaggaagaa
auugcgaccccgcugguuggaugccagaacauacucugauccacuggcccuucgugaguu
uaaagaguuugcagcaggaagaagaagugucucaggugaccuaauauuggaaauagggaa
acuuccacaacauuugacgcuaagagcccagaaugcucuggauaacuuggucauguugca
caauuccgaacaaggagggaaagccuauagacaugcuauggaggaacuaccagacaccau
agaaacauugaugcuccuagcuuugauagcugugcugacugguggagugacgcuguucuu
ccuaucaggaaaaggucuagggaaaacauccauuggccugcucugugugauggccucaag
cgcacuguuauggauggccaauguggagccacauuggauagcggccuccaucauacuaga
guucuuucugauggugcugc-ucauuccagagccagacagacagcgcacuccacaggaca
accagcuagcauacguggugauagguuuguuauucaugauacugacaguggcagccaaug
agaugggauuauuagaaaccacaaagaaagaccuggggau--------------------
--uggccauguagccgccgaaaaccaacaccaugccacgaugcuggacguagaccuacgc
ccagcuucagccuggacccucuaugcaguagccacaacaguuaucacucccaugaugaga
cacacaauugaaaacacaacagcaaacauuucccugacagccauugcaaaccaggcagcu
auauugaugggacuugacaagggauggccaauaucgaaga-uggacauaggaguuccacu
ucucgccuuagggugcuauu-cccaggugaacccauugacacugacagcggcgguguuga
uguuaguggcucauuaugccauaauuggaccaggacugcaagcaaaggccacuagagaag
cucaaaaaaggacagcggccggaauaaugaaaaauccaaccguagacgggauuguugcaa
uagacuuggauccugugguuuaugaugcaaaauuugaaaaacaguuaggccaaauaaugu
uacugauacuuuguacaucacagauucucuugaugcggaccacaugggcccugugugaau
ccaucacacuggcuacuggacccuugaccacucucugggagggaucuccaggaaaauucu
ggaauaccacgauagcaguguccauggcaaaca-ucuucaggggaaguuaucuagcagga
gcaggucuggccuucucguuaaugaaaucuuugggaggaggcaggagagguacgggggcu
caaggagaaacacugggagagaaauggaaaagacag-uuaaaccaacugagcaagucaga
auucaacaccuacaaaaggagugggauuauggagguggacagauccgaagccaaagaagg
auuaaaaagagg---agaaacaaccaaacaugcagugucgagaggaacagccaaacugag
gugguuuguggagaggaaccucgugaaaccagaagggaaagucauagaccucgguugugg
aagagguggcuggucauacuauugugcugggcugaagaaagucacugaagucaagggaua
cacaaaaggaggaccuggacaugaggaaccuaucccaauggcgaccuauggauggaaccu
aguaaagcuauacucuggaaaagauguauuuuuuacaccaccugagaaaugugauacccu
ucugugugauauaggagaguccucuccgaauccaaccauagaagaaggaagaacguuacg
uguucuaaagaugguagaaccauggcucagaggaaa---ccaa-----uucugcauaa--
---------------------------------------------aaauucuaaauccuu
acaugccaagugugguagaaacucuggagcaaaugcaaagaaaacauggagggaugcuag
ugcgaaacccacucucaagaaauuccacccaugaaauguacuggguuucauguggaacag
gaaacauugugucggcagugaacaugacauccagaauguuacugaaucgauucacaauga
cucacaggaagccaacauaugaaagagacguggacuuaggcgcuggaacaagacaugugg
caguggaaccagagguagccaaccuagauauuauuggccagaggauagagaauauaaaaa
augaacacaagucaacauggcauuaugaugaagacaauccauacaaaacaugggccuauc
auggaucauaugaggucaaaccaucaggaucagccucaucuauggugaauggcgugguga
gauugcucacaaaaccaugggaugucauccccauggucacacaaauagccaugaccgaua
ccacacccuucggacaacagagaguguuuaaagagaaaguagauacgcgcacgccgagag
caaaacgaggcacagcacaaauuauggaggugacagccaaguggcuaugggguuuccuuu
ccagaaacaaaaaacccagaaucugcacaagagaggaguucacaagaaagguuaggucaa
acgcagcaauaggagcagu-guucguugaugaaaaccaauggaacucagcaaaagaagca
guggaagacgaaagguuuugggaucucgugcacagagagagggaacuucauaaacaggga
aaaugugccacgugugucuacaacaugauggggaagagagagaaaaaauugggagaguuu
ggaaaggcaaaaggaagucgugcaauaugguacauguggcugggagcacgcuuucuagag
uucgaagcccuugguuucaugaaugaagaucacugguucaguagagagaauucauucagu
ggaguggaaggagaaggacugcacaaacuuggauacauacucagagacauaucaaagauc
ccggggggaaacauguaugcagaugacacagccggaugggacacaagaauaacagaggau
gaucuucagaaugaggccaaaaucacugacaucauggagccugaacacgcucuauuagcu
acgucaauuuuuaagcugaccuaccaaaacaaggugguaagggugcaaagaccagcaaaa
aaugg---aaccgugauggauguuauauccagacgagaccagagaggaagugggcagguc
ggaaccuauggccuaaauacuu---ucaccaauauggagguccaacuaauaagacaaaug
gagucugaaggaauuauuuuacccagcgaauuggaaacccccaaucuagcugagagaguu
cuua------acugguugg-aaaaacaugguacugaaaggcugaaaagaauggcaauuag
cggagaugauuguguggugaaaccaguugaugacagguuugcaacagccuuaauagcucu
gaaugacaugggaaaaguaagaaaagacauaccgcagugggaaccuucaaaaggauggaa
ugacuggcagcaagugccuuucuguucacaccauuuccaccagcugaucaugaaggaugg
gagggaaauaguggugccaugccgcaaccaagaugaacuugugggcagggcuagaguauc
acaaggcgccggauggagccugagagaaacugcuugccuaggcaagucauaugcacaaau
guggcagcugauguacuuccacaggagagaccuaagacuagcggcuaaugcuaucuguuc
agcugucccaguugacuggguuccaaccagccgcacaaccuggucaauccaugcucacca
ucaauggaugacaacagaagauauguuaucaguguggaauaggguuuggauagaggaaaa
cccauggauggaggauaaaacucauguauccagcugggaagaagucccauacuuagggaa
aagggaagaucaaugguguggaucccugauaggcuugacagcgagggccacuugggccac
uaacauacaaguugccauaaaccaagugagaaggcucaucggaaaugagaau---uaucu
agauuacaugacaucaaugaagagauucaagaaugagagugaucc------cga------
----------aggggcacu--------------cugguaagucaacacacucau-gaaau
aaaggaaa-aua-----g--aagaua---aaauaaagu-aagaagucaggccagau--ua
agc-c-auaguac-ggaaaaagcuaugc-ugccugug-agccccg-uccaagg-------
-------acgu---aaaaugaagu-------cagg-c--c---------g-aa-agccac
ggcuu-gagcaagccgu-g-cugccugu-gg-----------------------------
---------------------------------------cucc----aucguggggaugu
-------aa---------------------------------------------------
------------------------------------------------------------
------------------------------------------------------------
-----------------------------------------aaa-c--------------
------------------------------------------------------------
------------------------------------------------------------
------------------------------------------------------------
------------------------------------cc---gggag--------------
------------------------------gc-ugca-ac--------------------
------------------------------------------------------------
------------------------------------------------------------
--ccau-gga-------------------------ag---------cugua---------
------------------------------------------------------------
------------------------------------------------------------
------------------------------------------------------------
c--gcau--------------------------------gg------ggua-gca-g-a-
cu-------------------------agugg-uuaga--gga--ga-c-cccuccc-a-
---agac-ac--------------------------------------------------
----------------------------------------------aacgc-ag-c-a-g
c------gggg-------c-c-------caa-cacca-------ggg-ga----------
------agcug-uaccuu-ggug-guaa-gg----------acu---------a-gagg-
uu----------a-g-agga-ga-ccc-ccc-gcacaac----------aac-aaa----
--------------------------------------c-a-gcau---auu-ga-c-g-
--------cug-g----gag------------aga-ccag--------------------
-agaucc----------------------------ugcu---------------------
------------gucuc-------u---------------a-----------ca-gcauc
au--------------ucc-aggca---cag-aa-cg-cca------g-a----------
------------------------------------------------------------
------------------------------------------------------------
------------------------------------------------------------
------------------------------------------------------------
----aaaugga---------------augg------------------------------
------------------------------------------------------------
---------------------------------------ug-----------cu------
---------------------g----------------------uugaa----------u
-ca------------------------------------acagguucu------------
------------------------------------------------------------
------------------------------------------------------------
------------------------------------------------------------
------------------------------------------------------------
------------------------------------------------------------
------------------------------------------------------------
------------------------------------------------------------
------
>gb:AF514885|Organism:Dengue virus 1|Strain Name:295arg00|Segment:null|Subtype:1|Host:Unknown
------------------------------------------------------------
------------------------------------------------------------
------------------------------------------------------------
------------------------------------------------------------
------------------------------------------------------------
------------------------------------------------------------
-------------------------------------------aguugu-----------
----------------------------------------------------u-ag-u--
------------------------------------------------------------
------------------------------------------------------------
----------------------------------cuac--------g------ugga---
-----c------------------------------------------------------
--c-g---ac-aa-g-aa-c--ag-----u-uu-cgaaucgg-aa---------------
-----------------------------------------------------gcu--ug
c---u-u-------a----------------a-------cgua-g-uu------------
------------------c-u--aac-ag-uuuu-uu----a-uuagagagcagaucuc-
---ugaugaacaa-ccaacg-gaaaaagacgggucgacc---gucuuucaauaugcugaa
acgcgcgagaaaccgcgugucaacugguucacaguuggcgaagagauucucaaaaggauu
gcuuucaggccaaggacccaugaaauuggugauggcuuucauagcauuucuaagauuucu
agccauacccccaacagcaggaauuuuggcuagauggagcucauucaag-aagaauggag
cgaucaaaguguugcgggguuucaaaaaagagaucucaagcauguugaacauaaugaac-
------aggaggaaaagauccgugaccaugcuccucaug-----------------cugc
ugcccacagcccuggcguuccauuugaccacacgagggggagagccacacaugauaguua
guaagcaggaaagaggaaagucacucuuguucaagaccucugcagguguuaauaugugca
cucucauugcgauggauuugggagaguuaugugaggacacaaugaccuacaaaugccccc
ggaucacuga---ggcggaaccagaugacguugacugcuggugcaaugccacagacacau
gggugaccuaugggacguguucuca---aaccggcgaacaccgacgagacaaacguuccg
uggcacuggccccacacgugggacucggucuagaaacaagaaccgaaacauggaugucuu
cugaaggcgccuggaaacaaauacaaaaaguggagacuugggcuuugagacauccaggau
ucacagugauagcccuuuuuuuagcacaugccauaggaacauccaucacucagaaaggga
ucauuuucauuuugcugaugcuggugacaccaucaauggccaugcgaugcgugggaauag
gcaacagagacuucgucgaaggacugucaggagcaacguggguagacgugguauuggagc
auggaagcugcgucaccacuauggcaaaaaauaaaccaacauuggacauugaacucuuga
agacggaggucacgaaccc--ugccgucuugcgcaaauugugcauugaagccaaaauauc
aaacaccaccaccgauucaagauguccaacacaaggagaggccacacugguggaagaaca
agacgcgaacuuugugugucgccgaacguuuguggacagaggcugggguaauggcugcgg
auuauucggaaaaggaagccuauugacgugugccaaguuuaagugugugacaaaacuaga
aggaaagauaguucaauaugaaaacuugaaauauucagugauagucaccguccacacugg
ggaucagcaccaggug-------------------------------------------g
gaaacgagacuacagaacauggaacaauugcaaccauaacaccucaagcuccuacgu-cg
gaaauacagcugacugacuacggagcccucacauuggacugcucaccuagaacagggcug
gacuuuaaugagauggugcuauugacaaugaaagaaaaaucauggcuuguccacaaacaa
ugguuucuagacuuaccacugccuuggacuucgggggcuucaacaucccaagagacuugg
aacagacaagauuugcuggucacauucaagacagcucaugcaaagaaacaggaaguaguu
guacugggaucacaagaaggagcaaugcacaccgcguugacuggggcgacagaa----au
ccagacgucaggaacgacaa---caaucuuugcagggcaccugaaaugcagacuaaaaau
ggauaaacugacuuuaaaagggacgucauaugugaugugcacaggcucauuuaagcuaga
gaaggaaguggcugagacccagcauggaacuguucuagugcaggucaaauacgaaggaac
agaugcgccaugcaagauccccuuuuuga---cccaagaugagaaaggagugacccagaa
ugggagauugauaacagccaaucccauaguuacugacaaagaaaaaccagucaaca----
--uugagacagaaccaccuuuuggugagagcuacaucgugguaggggcaggugaaaaagc
ucugaaacuaagcugguucaagaaaggaagcagcauagggaaaauguucgaagcaaccgc
ccgaggagcacgaaggauggcuauccugggagacaccgcaugggacuucggcucuauagg
aggaguguucacaucugugggaaaauugguacaccagguuuuuggaaccgcauauggugu
ucuguucagcgguguuucuuggaccaugaaaauaggaauagggauucugcugacaugguu
gggauuaaauucaaggagcacgucacuuucgaugacgugcauuguaguuggcaugguuac
acuguaccuaggagucaugguucaagcggacucgggauguguaaucaacuggaagggcag
agaacucaaauguggaaguggcaucuuugucacuaaugaaguccacacuuggacagagca
auacaaauuccaggcugacuccccaaaaagacugucagcagccauuggaagggcauggga
ggagggcguguguggaauucgaucagccacgcgucuugagaacaucauguggaagcaaau
aucaaaugaauugaaccacauucuacuagaaaaugacauaaaauucacagugguuguagg
aaaugcuaauggaauuuuggcccaagggaaaaaaaugauuaggccacaacccauggaaca
caaauacucauggaaaagcuggggaaaagccaaaaucauaggagcagacauacaaaacac
caccuucaucaucgacggcccagauacuccagaaugccccaaugaacaaaga-gcgugga
acauuugggaaguugaggacuauggguuuggaauuuucacgacaaacauauggcugaaau
ugcgugacuccuacacccaaaugugugaccaccggcuaaugucagcugccaucaaggaca
gcaaggcaguccaugcugacaugggguacuggauagaaagcgaaaagaacgaaaccugga
agcuggcgagagccucguucauagaagucaagacaugcaucuggccgaaaucc-------
cacacucuauggaguaauggaguuuuggaaagugaaaugauaaucccaaagauguaugga
ggaccaauaucucagcacaacuacagaccaggguauuucacacaaacagcagggccaugg
caucuaggcaagcuggaauuggauuuugacuugugugaaggaaccacaguuguuguggau
gaacauuguggaagucgagguccaucucucagaacuacaacagucacaggaaagauaauc
caugaaugguguugcagauccugcacguuaccccccuuacgcuucagaggagaagacgga
uguugguaugguauggaaaucagaccaguuaaggagaaggaggagaaccuaguuagguca
auggucucugcaggguca---ggagaaguggacaguuuuucauuaggaauacuaugcgua
ucaauaaugauugaagaagugaugagauccagauggaguagaaagaugcugaugacugga
acacuggcuguuuuccuccuucuuauaaugggacaacugacauggaaugaucugauuagg
uuaugcaucaugguuggagcuaaugcuucaga---caagauggggaugggaacaacguac
cuagccuugauggcuacuuucaaaaugagaccaauguucgcuguugggcuauuauuucgc
---agacuaacauccagagaaguucuucuucucacgauuggauuaagccu----------
gguggcauccguggagcuaccaaauucuuuggaggagcuaggggauggacuugcaauggg
uaucaugauguuaaaauuauugacugaauuucagccacaucaguuauggaccaccuuacu
gucucugacauuuaucaaaacaacucuuucauuggauuacgcauggaagacaacggcuau
ggugcugucaaucguaucucucuuuccuuua-ugccugucuacgaccu------cucaaa
aaacaacaug-----------------------gcuuccggugcuguuaggaucuuuugg
augcaaaccauuaaccauguuucucauaacagaaaacgaaaucuggggaagaaaaaguug
gccccucaaugaaggaauuauggcuguuggaauagucagcauucuacuaaguucacuccu
caaaaaugaugugccguuggccggcccacuaauagcuggaggcaugcuaauagcauguua
ugucauauccggaagcucagccgaucuaucauuggagaaagcggcugagguauccuggga
agaagaagcagaacacuccgguaccucacacaacauauuaguagagguccaagaugaugg
aacuaugaaaauaaaagaugaagagagggaugacacacucacuauacuccuuaaagcaac
uuugcuggcagucucaggaguguacccaaugucaauaccagcaacucuuuuuguguggua
uuuuuggc---agaaaaagaaacagagaucaggaguguuaugggacacacccagcccucc
ggaaguggaaagagcgguucuugacgauggcaucuauagaaucuugcaaagaggacuguu
g-ggcaggucccaaguaggagugggaguuuuccaagacggcguguuccacacaauguggc
acgucaccaggggagcuguccuuauguaccaagggaagaggcuggaaccaagcugggcca
gugucaaaaaggacuugaucucauauggagga----gguuggagguuucaaggaucaugg
aacacgggagaagaagugcaggugauagcuguugaaccaggaaaaaaccccaaaaaugug
cagacaacgccggguaccuucaagacuccugaaggcgaaguuggagccauagcucuagau
uuuaaacccggcacaucuggaucucccaucguaaacagagagggaaaaauaguaggucuu
uauggaaauggaguggugacaacaaguggaaccuacgucagugccauagcccaagcuaaa
gcaucacaggaagggccucuaccagagauugaggacgagguguucaagaaaagaaacuua
acaauaauggaccuccauccaggaucaggaaaaacaagaagauaucuuccagccauaguc
cgugaggccauaaaaaggaaacugcgua-cguuaaucuuggcucccacaagaguugucgc
cucugaaauggcagaggcgcucaagggaauaccaauaagauaucagacaacagcagugaa
gagugagcacacaggaagggagauaguugaccucaugugccacgccacuuuuaccaugcg
ucucuuauccccagugagaguucccaauuacaacaugauuaucauggaugaagca-----
cauuuuaccgauccagccagcauagcggccagaggguacaucucaacccgaguggguaug
ggugaagcagcugcgaucuuuaugacagccacucccccaggaucgguggaggccuuucca
cagagcaaugcaguuauccaagaugaggaaagagacauuccugagagaucauggaauuca
ggcuacgacuggaucacugauuuuccagguaaaacagucugguuuguuccaagcauuaaa
ucaggaaaugacauugccaacugcuuaagaaagaacggaaaacggguaauccaauugagc
agaaaaaccuuugacacugaguaccagaaaacaaaaaacaaugacugggacuauguuguc
acaacagacauuuccgaaaugggggcaaauuuccgggcugacaggguaauagacccaagg
cggugcuugaaaccgguaauacuaaaagaugguccagagcgugucauucuagccggaccg
augccagugacuguggccagugcagcccaaaggagaggaagaauuggaaggaaccagaac
aaggaaggugaucaguauguuuacaugggacagccuuuaaauaaugaugaggaucacgcu
cauuggacagaagcaaaaaugcuccuugacaauauaaacacaccagaagggaucauccca
gcccucuuugagccagagagagaaaaaagugcagcaauagacggggaguacagacugcgg
ggagaagcaaggaaaacguucguggagcucaugagaagaggagaucuaccaguuuggcua
uc----------------------------------------------------------
------------------------------------------------------------
------------------------------------------------------------
------------------------------------------------------------
------------------------------------------------------------
--------------cuacaaaguugccucagaagguuuccaguacuccg-----------
------------------------------------------------------------
------------------------------------------------------------
------------------------------------------------------------
-----------------------acagaagguggugcuuugauggagaaaggaacaacca
gguguuggaggagaacauggacguggagaucuggacaaaggaaggag---aaagaaagaa
auugcgaccccgcugguuggaugccagaacauacucugauccacuggcccugcgcgaguu
uaaagaguuugcagcaggaagaagaagugucucaggcgaccuaauauuggaaauagggaa
acuuccacaacauuugacgcuaagagcccagaaugcucuggauaacuuggucauguugca
uaauuccgaacaaggaggaaaagccuauagacaugccauggaggaacuaccagacaccau
agaaacauugaugcuccuagcuuugauagcuguguugacugguggagugacgcuguucuu
ccuaucaggaaaaggucuagggaaaacauccauuggcuugcucugugugacggccucaag
ugcacuguuauggauggccaguguggagccccauuggauagcggccuccaucauacuaga
guucuuuuugauggugcugc-ucauuccagagccagacagacagcgcacuccacaggaca
accagcuagcauauguggugauagguuuguuauucaugauacugacaguggcagccaaug
agaugggauuguuggaaaccacaaagaaagaccuggggau--------------------
--uggccauguagccgccgaaaaccaccaacaugcuacaaugcuggacguagaccuacau
ccagcuucagccuggacucucuaugcaguagccacaacagucaucacucccaugaugaga
cacacaauugaaaauacaacggcaaacauuucccugacagccauugcaaaucaggcagcu
auauugaugggacuugacaagggauggccaauaucgaaga-uggaccuaggaguuccacu
ucucgccuuagggugcuauu-cccaggugaacccauugacacugacagcggcgguguuga
uguuaguggcucauuaugccauaauuggaccaggacugcaagcaaaggccacuagagaag
cucaaaaaaggacagcggccggaauaaugaaaaauccaaccguagacgggauuguuacaa
uagacuuggauccugugguuuaugaugcaaaauuugaaaaacagcuaggccaaauaaugu
uacugauacuuuguacaucacagauccucuuaaugcggaccacaugggccuugugugaau
cuaucacacuggcuacuggaccccugaccacucuuugggagggaucuccaggaaaauucu
ggaauaccacgauagcaguguccauggcaaaca-ucuucaggggaaguuaucuagcagga
gcaggucuggccuucucauuaaugaaaucuuuaggaggagguaggagagguacgggagcu
caaggggaaacacuaggagagaaauggaaaagacag-uuaaaccaacugagcaagucaga
auucaacaccuacaaaaggagugggauuauggagguggacagaucugaagccaaagaggg
acugaaaagagg---agaaacaaccaaacaugcagugucaagaggaacagccaaacugag
gugguuuguggagaggaaccucgugaaaccagaagggaaagucauagaccucgguugugg
aagagguggcuggucauauuauugugcugggcugaagaaagucacugaagugaagggaua
cacaaaaggaggaccuggacaugaggaacccaucccaauggcgaccuauggauggaaccu
agugaagcugcacucuggaaaagauguauuuuuuaugccaccugagaaaugugacacccu
ucugugugauauuggugaguccucuccgaauccaacuauagaagaagguagaacguuacg
uguucuaaagaugguggaaccauggcucagaggcaa---ccaa-----uucugcauaa--
---------------------------------------------aaauccuaaauccuu
acaugccaagugugguagaaacucuggagcaaaugcaaagaaaacauggcgggaugcuag
ugcgaaacccacucucaagaaauuccacccaugaaauguacuggguuucaugugggacag
gaaacauugugucggcagugaacaugacauccagaauguugcugaaucgauucacaaugg
cucauaggaagccaacauaugaaagagacguggacuuaggcgcuggaacaagacaugugg
caguggaaccagagguagccaaccuagauaucauuggccagaggauagagaauauaaaaa
augaacacaagucaacauggcauuaugaugaagacaauccauacaaaacaugggccuauc
auggaucauaugagguuaagccaucaggaucagccucaucuauggugaauggagugguga
gguugcucacaaaaccaugggauguuauccccauggucacacaaauagcuaugacugaua
ccacacccuuuggacaacagagaguguuuaaagagaagguugacacgcgcacaccaagag
cgaaacgaggcacagcacaaauuauggaagugacagccaagugguuaugggguuuccuuu
ccagaaacaaaaaacccagaaucugcacaagagaggaguucacaagaaagguuaggucaa
acgcagcaauaggagcagu-guucguugaugaaaaccaauggaacucagcaaaagaagca
guggaagacgaaagguuuugggaucucgugcacagagagagggagcuucauaaacaggga
aaaugugccacgugugucuacaacaugauggggaagagagagaaaaaauuaggagaguuu
ggaaaggcaaaaggaagucgugcaauaugguacauguggcugggagcacgcuuucuggag
uucgaggcccuugguuucaugaaugaagaucacugguuuaguagagagaauucacucagu
ggaguggaaggagaaggacugcacaaacuuggauacauacucagagacauaucaaagauu
ccggggggaaauauguaugcagaugauacagccggaugggacacaagaauaacagaggau
gaucuucggaaugaggcuaaaaucacugacaucauggagccugaacaugcucuauuggcu
acgucaauuuuuaagcugaccuaccaaaacaagguggugagggugcaaagaccagcaaaa
aaugg---aaccgugauggauguuauauccagacgugaccagagaggaaguggacagguc
ggaacuuauggcuuaaauacuu---ucaccaauauggagguccaacuaauaagacaaaug
gagucugaaggaaucuuuuuucccagcgaauuggaaagccccaaucuagcugaaagaguu
cuug------acugguugg-aaaaacauggcgccgaaaggcugaaaagaauggcaaucag
cggagaugauuguguagugaaaccaauugaugacagauucgcaacagccuuaauagcucu
gaaugacaugggaaaaguaagaaaagacauaccgcagugggaaccuucaaaaggauggaa
ugauuggcagcaagugccuuucuguucacaccauuuccaccagcugaucaugaaggaugg
gagggaaauaguggugccgugccgcaaccaagaugaacuugugggcagggcuagaguauc
acaaggcgccggauggagccugagagaaacugcuugccuaggcaagucauaugcacaaau
guggcagcugauguacuuccacaggagagaccugagacuagcggcuaaugcuaucuguuc
agccgucccaguugauugggucccaaccagccgcacaaccuggucaauccaugcccacca
ccaauggaugacaacagaagacauguuaucaguguggaauaggguuuggauagaggaaaa
cccauggauggaggacaaaacucauguauccaguugggaagaaguuccauaccuagggaa
aagggaagaucaaugguguggaucccugauaggcuugacagcgagggccaccugggccac
caacauacaaguagccauaaaccaagugagaaggcucaucgggaaugagaau---uaucu
agauuacaugacaucaaugaagagauucaagaaugagagugaucc------cga------
----------aggggcacu--------------cugguaagucaacacacucau-gaaau
aaaggaaa-aua-----g--aagauc---aaacaaagc-aagaagucaggccagau--ua
agc-c-auaguac-ggaaagagcuaugc-ugccugug-agccccg-uccaagg-------
-------acgu---aaaaugaagu-------cagg-c--c---------g-aa-agccac
ggcuu-gagcaagccgu-g-cugccugu-ag-----------------------------
---------------------------------------cucc----aucguggggaugu
-------aa---------------------------------------------------
------------------------------------------------------------
------------------------------------------------------------
-----------------------------------------aaa-c--------------
------------------------------------------------------------
------------------------------------------------------------
------------------------------------------------------------
------------------------------------cc---gggag--------------
------------------------------gc-ugca-ac--------------------
------------------------------------------------------------
------------------------------------------------------------
--ccau-gga-------------------------ag---------cugua---------
------------------------------------------------------------
------------------------------------------------------------
------------------------------------------------------------
c--gcau--------------------------------gg------ggua-gca-g-a-
cu-------------------------agugg-uuaga--gga--ga-c-cccuccc-u-
---agac-au--------------------------------------------------
----------------------------------------------aacgc-ag-c-a-g
c------gggg-------c-c-------caa-cacca-------ugg-ga----------
------agcug-uaccuu-ggug-guaa-gg----------acu---------a-gagg-
uu----------a-g-agga-ga-ccc-ccc-gcauaac----------aac-aaa----
--------------------------------------c-a-gcau---auu-ga-c-g-
--------cug-g----gag------------aga-ccag--------------------
-agaucc----------------------------ugcu---------------------
------------gucuc-------u---------------a-----------ca-gcauc
au--------------ucc-aggca---cag-aa-cg-cca------g-a----------
------------------------------------------------------------
------------------------------------------------------------
------------------------------------------------------------
------------------------------------------------------------
----aaaugga---------------augg------------------------------
------------------------------------------------------------
---------------------------------------ug-----------cu------
---------------------g----------------------uugaa----------u
-ca------------------------------------acagguucu------------
------------------------------------------------------------
------------------------------------------------------------
------------------------------------------------------------
------------------------------------------------------------
------------------------------------------------------------
------------------------------------------------------------
------------------------------------------------------------
------
>gb:AF514889|Organism:Dengue virus 1|Strain Name:297arg00|Segment:null|Subtype:1|Host:Unknown
------------------------------------------------------------
------------------------------------------------------------
------------------------------------------------------------
------------------------------------------------------------
------------------------------------------------------------
------------------------------------------------------------
-------------------------------------------aguugu-----------
----------------------------------------------------u-ag-u--
------------------------------------------------------------
------------------------------------------------------------
----------------------------------cuac--------g------ugga---
-----c------------------------------------------------------
--c-g---ac-aa-g-aa-c--ag-----u-uu-cgaaucgg-aa---------------
-----------------------------------------------------gcu--ug
c---u-u-------a----------------a-------cgua-g-uu------------
------------------c-u--aac-ag-uuuu-uu----a-uuagagagcagaucuc-
---ugaugaacaa-ccaacg-gaaaaagacgggucgacc---gucuuucaauaugcugaa
acgcgcgagaaaccgcgugucaacugguucacaguuggcgaagagauucucaaaaggauu
gcuuucgggccaaggacccaugaaauuggugauggcuuuuauagcauuucuaagauuucu
agccauacccccaacagcaggaauuuuggcuagauggagcucauucaag-aagaauggag
cgaucaaaguguuacgggguuucaaaaaagagaucucaagcauguugaauauuaugaac-
------aggaggaaaaaaucugugaccaugcuccucaug-----------------cugc
ugcccacagcccuggcguuccauuugaccacacgagggggagagccacacaugauaguua
guaagcaggaaagaggaaagucacuguuguuuaagaccucugcaggcaucaauaugugca
cucucauugcgauggauuugggagaguuaugcgaggacacaaugaccuacaaaugccccc
ggaucacuga---ggcggaaccagaugacguugacugcuggugcaaugccacagacacau
gggugaccuaugggacauguucuca---aaccggcgaacaccgacgagacaaacguuccg
uggcacuggccccacacgugggacuuggucuagaaacaagaaccgaaacauggauguccu
cugaaggugccuggaaacaaauacaaaaaguggagacuugggcuuugagacacccaggau
ucacggugacagcccuuuuuuuagcacaugccauaggaacauccauuacucagaaaggga
ucauuuucauuuugcugaugcuaguaacaccaucaauggccaugcgaugugugggaauag
gcaacagggacuucguugaaggacugucaggagcaacguggguggacgugguauuggagc
auggaagcugcgucaccaccauggcaaaagauaaaccaacauuggacauugaacucuuga
agacggaggucacaaaccc--ugccgucuugcgcaaacugugcauugaagcuaaaauauc
aaacaccaccaccgauucaagguguccaacacaaggagaggccacacugguggaagaaca
agacucgaacuuugugugucgacgaacguuuguggacagaggcugggguaauggcugcgg
acuauuuggaaaaggaagccuacugacgugugcuaaguucaagugugugacaaagcuaga
aggaaagauaguucaauaugaaaacuuaaaauauucagugauagucacuguccacacugg
ggaccagcaccaggug-------------------------------------------g
gaaacgagacuacagaacauggaacaauugcaacuauaacaccucaagcuccuacgu-cg
gaaauacagcugacugacuacggagcccucacauuggacugcucaccuagaacagggcug
gacuuuaaugagaugguucuauugacaaugaaagaaaaaucauggcuuguccacaaacaa
ugguuucuagacuuaccacugccuuggacuucaggagcuucaacaucucaagagacuugg
aacagacaagauuugcuggucacauucaagacagcucaugcaaagaaacaggaaguaguc
guacugggaucacaggaaggagcaaugcacacugcauugacuggggcgacagaa----au
ccagacgucaggaacgacaa---cgaucuuugcaggacaccugaaaugcagacuaaaaau
ggauaaacugacuuuaaaagggaugucauauguaaugugcacaggcucauuuaagcuaga
gaaggaaguggcugagacccagcauggaacuguucuagugcagguuaaauacgaaggaac
agaugcgccaugcaagaucccuuuuucgg---cccaagaugagaaaggagugacccagaa
ugggagauugauaacagccaaccccauagucacugacaaagaaaaaccagucaaca----
--ucgagacagaaccaccuuuuggugagagcuacaucgugguaggggcaggugaaaaagc
uuugaaacugagcugguucaagaaagggagcagcauagggaaaauguucgaagcaacugc
ccgaggagcacgaaggauggcuauccugggagacaccgcaugggacuuuggcucuauagg
aggaguguucacaucaguaggaaaauugguacaccagguuuuuggagccgcauauggggu
ucuguucagcgguguuucuuggaccaugaaaauaggaauagggauucugcugacaugguu
gggauuaaauucaaggagcacgucacuuucgaugacgugcauugcgguuggcauggucac
acuguaccuaggagucaugguucaagcggacucgggauguguaaucaacuggaaaggcag
agaacucaaauguggaagugguauuuuugucaccaaugaaguccacacuuggacagagca
auacaaauuccaggcugacuccccaaaaagacugucagcagccauagggaaggcauggga
agagggcguguguggaauucgaucagccacgcgucuugagaacaucauguggaagcaaau
aucaaaugaauugaaccacauucuacuugaaaaugacaugaaauucacagugguuguagg
agaugcuaauggaauuuuggcccaagggagaaaaaugauuaggccacaacccauggaaca
uagauacucauggaaaagcuggggaaaagccaaaaucauaggagcagacauacagaauag
caccuucaucaucgacggcccagauacuccagaaugccccgaugaccaaaga-gcgugga
acauuugggaaguugaagacuauggguuuggaauuuucacgacaaacauauggcugaaau
ugcgcgacuccuacacccaaaugugugaccaccggcuaauguccgcugccaucaaagaca
gcaaggcaguccaugcugacaugggguacuggauagaaagugaaaagaacgagaccugga
agcuagcgagagccuccuucauagaagucaagacauguaucuggccgaaaucu-------
cacacucuauggaguaauggaguuuuggaaagugaaaugauaaucccaaagauauaugga
ggaccaauaucucagcacaacuacagaccaggguauuucacacaaacagcagggccaugg
caccuaggcaaguuggaauuggauuuugacuugugugaagguaccacaguuguuguggau
gaacauuguggaaaucgaggcccaucucucagaacuacaacagucacaggaaagauaauc
caugaauggugcugcagauccugcacguuaccccccuuacgcuucagaggagaagacgga
uguugguauggcauggaaaucagaccaguuaaggagaaggaggaaaaccuaguuagguca
auggucucugcaggguca---ggagaaguggacaguuuuucacuagggauacuaugcgua
ucaauaaugauugaagaagugaugagauccagauggaguagaaagaugcugaugacugga
acauuggcuguuuuccuccuucuuauaaugggacaacugacauggaaugaccugauuagg
uuaugcaucaugguuggagcuaaugcuucaga---caggauggggaugggaacaacguac
cuggccuugauggcuacuuucaaaaugagaccaauguucgcuguugggcuacuauuucgc
---agacuaacauccagagaaguucuucuucucacgauuggauuaagccu----------
gguggcauccguggaguuaccaaauucuuuggaggagcuaggggauggacuugcaauggg
uaucaugauguuaaaauuauugacugaauuucagccacaccaguuauggaccaccuuacu
gucuuugacauuuaucaaaacaacucuuucauuggauuaugcauggaggacaauggcuau
ggugcugucaaucguaucucucuuuccuuua-ugucugucuacgaccu------cccaaa
aaacaacaug-----------------------gcuuccggugcuguuaggaucuuuugg
augcaaaccauuaaccauguuucuuauaacagaaaacaaaaucuggggaaggaaaaguug
gccccucaaugaaggaauuauggcuauuggaauagucagcauucuacuaaguucacuccu
uaaaaaugaugugccguuggccggcccacuaauagcuggaggcaugcuaauagcguguua
ugucauauccggaagcucagccgauuuaucauuggagaaagcggcugagguauccuggga
agaagaagcagaacauucugguaccucacacaacauauuaguagagguccaagaugaugg
aacuaugaaaauaaaggaugaagagagggaugacacacucaccauacuccucaaagcaac
uuugcuggcagucucaggaguguacccaaugucaauaccagcaacucuuuucguguggua
uuuuuggc---agaaaaagaaacagagaucaggaguguuaugggacacacccagcccucc
ggaaguggaaagagcaguucuugaugauggcaucuauagaauccugcaaagaggacuguu
g-ggcaagucccaaguaggagugggaguuuuccaggacggcguguuccacacaauguggc
acgucaccaggggagcuguccuuauguaccaagggaagagguuggaaccaagcugggcca
gugucaaaaaggacuugaucucauauggagga----gguuggagauuucaaggaucaugg
aacacgggagaagaggugcaggugauagccguugaaccaggaaaaaauccuaaaaaugua
cagacaacgccggguaccuucaagacucccgaaggcgaaguuggagcuauagcucuagau
uuuaaacccggcacaucuggaucucccaucgugaacagagagggaaaaauaguaggucuu
uauggaaauggaguggugacaacaaguggaaccuacgucagugccauugcccaagcuaaa
acaucacaagaagggccucuaccagagauugaggaggagguguuuaagaaaaggaacuua
acaauaauggaccugcacccaggaucgggaaaaacaagaagauaucuuccagccauaguc
cgugaggccauaaaaaggaaacugcgca-cguuaaucuuggcucccacaagaguugucgc
cucugaaauggcagaggcgcucaagggaaugccaauaagauaucagacaacagcagugaa
gagugaacacacaggaagggagauaguugaccucaugugccaugccacuuuuaccaugcg
ucucuuaucuccagugagaguucccaauuacaacaugauuaucauggaugaagca-----
cauuuuaccgauccagccagcauagcggccagaggguacaucucaacucgaguggguaug
ggugaagcagcugcgaucuuuaugacagccacucccccaggaucgguggaggccuuucca
caaaguaaugcaguuauccaagaugaggaaagagacauuccugagagaucauggaauuca
ggcuacgacuggaucacugauuuuccagguaaaacagucugguuuguuccaagcaucaag
ucaggaaaugacauugcuaacuguuuaagaaagaacggaaaacgggugauccaauugagc
agaaaaaccuuugacacugaguaccagaaaacaagaaacaaugacugggacuaugucguc
acaacagacauuuccgaaaugggggcaaauuuccgggccgacaggguaauagacccaagg
cggugcuugaaaccagugauacuaaaagaugguccagagcgugucauucuagccggaccg
augccagugacuguggccagugcugcccagagaagaggaagaauuggaaggaaccaaaac
aaggaaggugaucaguacguuuauaugggacagccuuuaaauaaugaugaggaucacgcu
cauuggacagaagcaaaaaugcuccuugacaauauaaacacaccagaagggaucauucca
gcccucuuugagccagagagagaaaagagugcagcaauagauggggaguacagacugcgg
ggagaagcaaggaaaacguucguggagcucaugagaagaggagaucuaccaguuuggcua
uc----------------------------------------------------------
------------------------------------------------------------
------------------------------------------------------------
------------------------------------------------------------
------------------------------------------------------------
--------------cuacaaaguugccucagaagguuuccaguacuccg-----------
------------------------------------------------------------
------------------------------------------------------------
------------------------------------------------------------
-----------------------acagaagguggugcuuugacggggaaaggaacaacca
gguguuggaggagaacauggacguggagaucuggacaaaggaaggag---aaaggaagaa
auugcgaccccgcugguuggaugccagaacauacucugauccacuggcccuucgugaguu
uaaagaguuugcagcaggaagaagaagugucucaggugaccuaauauuggaaauagggaa
acuuccacaacauuugacgcuaagagcccagaaugcucuggauaacuuggucauguugca
caauuccgaacaaggagggaaagccuauagacaugcuauggaggaacuaccagacaccau
agaaacauugaugcuccuagcuuugauagcugugcugacugguggagugacgcuguucuu
ccuaucaggaaaaggucuagggaaaacauccauuggccugcucugugugauggccucaag
cgcacuguuauggauggccaauguggagccacauuggauagcggccuccaucauacuaga
guucuuucugauggugcugc-ucauuccagagccagacagacagcgcacuccacaggaca
accagcuagcauacguggugauagguuuguuauucaugauacugacaguggcagccaaug
agaugggauuauuagaaaccacaaagaaagaccuggggau--------------------
--uggccauguagccgccgaaaaccaacaccaugccacgaugcuggacguagaccuacgc
ccagcuucagccuggacccucuaugcaguagccacaacaguuaucacucccaugaugaga
cacacaauugaaaacacaacagcaaacauuucccugacagccauugcaaaccaggcagcu
auauugaugggacuugacaagggauggccaauaucgaaga-uggacauaggaguuccacu
ucucgccuuagggugcuauu-cccaggugaacccauugacacugacagcggcgguguuga
uguuaguggcucauuaugccauaauuggaccaggacugcaagcaaaggccacuagagaag
cucaaaaaaggacagcggccggaauaaugaaaaauccaaccguagacgggauuguugcaa
uagacuuggauccugugguuuaugaugcaaaauuugaaaaacaguuaggccaaauaaugu
uacugauacuuuguacaucacagauucucuugaugcggaccacaugggcccugugugaau
ccaucacacuggcuacuggacccuugaccacucucugggagggaucuccaggaaaauucu
ggaauaccacgauagcaguguccauggcaaaca-ucuucaggggaaguuaucuagcagga
gcaggucuggccuucucguuaaugaaaucuuugggaggaggcaggagagguacgggggcu
caaggagaaacacugggagagaaauggaaaagacag-uuaaaccaacugagcaagucaga
auucaacaccuacaaaaggagugggauuauggagguggacagauccgaagccaaagaagg
auuaaaaagagg---agaaacaaccaaacaugcagugucgagaggaacagccaaacugag
gugguuuguggagaggaaccucgugaaaccagaagggaaagucauagaccucgguugugg
aagagguggcuggucauacuauugugcugggcugaagaaagucacugaagucaagggaua
cacaaaaggaggaccuggacaugaggaaccuaucccaauggcgaccuauggauggaaccu
aguaaagcuauacucuggaaaagauguauuuuuuacaccaccugagaaaugugauacccu
ucugugugauauaggagaguccucuccgaauccaacuauagaagaaggaagaacguuacg
uguucuaaagaugguagaaccauggcucagaggaaa---ccaa-----uucugcauaa--
---------------------------------------------aaauucuaaauccuu
acaugccaagugugguagaaacucuggagcaaaugcaaagaaaacauggagggaugcuag
ugcgaaacccacucucaagaaauuccacccaugaaauguacuggguuucauguggaacag
gaaacauugugucggcagugaacaugacauccagaauguuacugaaucgauucacaauga
cucacaggaagccaacauaugaaagagacguggacuuaggcgcuggaacaagacaugugg
caguggaaccagagguagccaaccuagauauuauuggccagaggauagagaauauaaaaa
augaacacaagucaacauggcauuaugaugaagacaauccauacaaaacaugggccuauc
auggaucauaugaggucaaaccaucaggaucagccucaucuauggugaauggcgugguga
gauugcucacaaaaccaugggaugucauccccauggucacacaaauagccaugaccgaua
ccacacccuucggacaacagagaguguuuaaagagaaaguagauacgcgcacgccgagag
caaaacgaggcacagcacaaauuauggaggugacagccaaguggcuaugggguuuccuuu
ccagaaacaaaaaacccagaaucugcacaagagaggaguucacaagaaagguuaggucaa
acgcagcaauaggagcagu-guucguugaugaaaaccaauggaacucagcaaaagaagca
guggaagacgaaagguuuugggaucucgugcacagagagagggaacuucauaaacaggga
aaaugugccacgugugucuacaacaugauggggaagagagagaaaaaauugggagaguuu
ggaaaggcaaaaggaagucgugcaauaugguacauguggcugggagcacgcuuucuagag
uucgaagcccuugguuucaugaaugaagaucacugguucaguagagagaauucauucagu
ggaguggaaggagaaggacugcacaaacuuggauacauacucagagacauaucaaagauc
ccggggggaaacauguaugcagaugacacagccggaugggacacaagaauaacagaggau
gaucuucagaaugaggccaaaaucacugacaucauggagccugaacacgcucuauuagcu
acgucaauuuuuaagcugaccuaccaaaacaaggugguaagggugcaaagaccagcaaaa
aaugg---aaccgugauggauguuauauccagacgagaccagagaggaagugggcagguc
ggaaccuauggccuaaauacuu---ucaccaauauggagguccaacuaauaagacaaaug
gagucugaaggaauuauuuuacccagcgaauuggaaacccccaaucuagcugagagaguu
cuua------acugguugg-aaaaacaugguacugaaaggcugaaaagaauggcaauuag
cggagaugauuguguggugaaaccaguugaugacagguuugcaacagccuuaauagcucu
gaaugacaugggaaaaguaagaaaagacauaccgcagugggaaccuucaaaaggauggaa
ugacuggcagcaagugccuuucuguucacaccauuuccaccagcugaucaugaaggaugg
gagggaaauaguggugccaugccgcaaccaagaugaacuugugggcagggcuagaguauc
acaaggcgccggauggagccugagagaaacugcuugccuaggcaagucauaugcacaaau
guggcagcugauguacuuccacaggagagaccuaagacuagcggcuaaugcuaucuguuc
agcugucccaguugacuggguuccaaccagccgcacaaccuggucaauccaugcucacca
ucaauggaugacaacagaagauauguuaucaguguggaauaggguuuggauagaggaaaa
cccauggauggaggauaaaacucauguauccagcugggaagaagucccauacuuagggaa
aagggaagaucaaugguguggaucccugauaggcuugacagcgagggccacuugggccac
uaacauacaaguugccauaaaccaagugagaaggcucaucggaaaugagaau---uaucu
agauuacaugacaucaaugaagagauucaagaaugagagugaucc------cga------
----------aggggcacu--------------cugguaagucaacacacucau-gaaau
aaaggaaa-aua-----g--aagaua---aaauaaagu-aagaagucaggccagau--ua
agc-c-auaguac-ggaaaaagcuaugc-ugccugug-agccccg-uccaagg-------
-------acgu---aaaaugaagu-------cagg-c--c---------g-aa-agccac
ggcuu-gagcaagccgu-g-cugccugu-gg-----------------------------
---------------------------------------cucc----aucguggggaugu
-------aa---------------------------------------------------
------------------------------------------------------------
------------------------------------------------------------
-----------------------------------------aaa-c--------------
------------------------------------------------------------
------------------------------------------------------------
------------------------------------------------------------
------------------------------------cc---gggag--------------
------------------------------gc-ugca-ac--------------------
------------------------------------------------------------
------------------------------------------------------------
--ccau-gga-------------------------ag---------cugua---------
------------------------------------------------------------
------------------------------------------------------------
------------------------------------------------------------
c--gcau--------------------------------gg------ggua-gca-g-a-
cu-------------------------agugg-uuaga--gga--ga-c-cccuccc-a-
---agac-ac--------------------------------------------------
----------------------------------------------aacgc-ag-c-a-g
c------gggg-------c-c-------caa-cacca-------ggg-ga----------
------agcug-uaccuu-ggug-guaa-gg----------acu---------a-gagg-
uu----------a-g-agga-ga-ccc-ccc-gcacaac----------aac-aaa----
--------------------------------------c-a-gcau---auu-ga-c-g-
--------cug-g----gag------------aga-ccag--------------------
-agaucc----------------------------ugcu---------------------
------------gucuc-------u---------------a-----------ca-gcauc
au--------------ucc-aggca---cag-aa-cg-cca------g-a----------
------------------------------------------------------------
------------------------------------------------------------
------------------------------------------------------------
------------------------------------------------------------
----aaaugga---------------augg------------------------------
------------------------------------------------------------
---------------------------------------ug-----------cu------
---------------------g----------------------uugaa----------u
-ca------------------------------------acagguucu------------
------------------------------------------------------------
------------------------------------------------------------
------------------------------------------------------------
------------------------------------------------------------
------------------------------------------------------------
------------------------------------------------------------
------------------------------------------------------------
------
>gb:AF514876|Organism:Dengue virus 1|Strain Name:301arg00|Segment:null|Subtype:1|Host:Unknown
------------------------------------------------------------
------------------------------------------------------------
------------------------------------------------------------
------------------------------------------------------------
------------------------------------------------------------
------------------------------------------------------------
-------------------------------------------aguugu-----------
----------------------------------------------------u-ag-u--
------------------------------------------------------------
------------------------------------------------------------
----------------------------------cuac--------g------ugga---
-----c------------------------------------------------------
--c-g---ac-aa-g-aa-c--ag-----u-uu-cgaaucgg-aa---------------
-----------------------------------------------------gcu--ug
c---u-u-------a----------------a-------cgua-g-uu------------
------------------c-u--aac-ag-uuuu-uu----a-uuagagagcagaucuc-
---ugaugaacaa-ccaacg-gaaaaagacgggucgacc---gucuuucaauaugcugaa
acgcgcgagaaaccgcgugucaacugguucacaguuggcgaagagauucucaaaaggauu
gcuuucaggccaaggacccaugaaauuggugauggcuuucauagcauuucuaagauuucu
agccauacccccaacagcaggaauuuuggcuagauggagcucauucaag-aagaauggag
cgaucaaaguguugcgggguuucaaaaaagagaucucaagcauguugaacauaaugaac-
------aggaggaaaagauccgugaccaugcuccucaug-----------------cugc
ugcccacagcccuggcguuccauuugaccacacgagggggagagccacacaugauaguua
guaagcaggaaagaggaaagucacucuuguucaagaccucugcagguguuaauaugugca
cucucauugcgauggauuugggagaguuaugugaggacacaaugaccuacaaaugccccc
ggaucacuga---ggcggaaccagaugacguugacugcuggugcaaugccacagacacau
gggugaccuaugggacguguucuca---aaccggcgaacaccgacgagacaaacguuccg
uggcacuggccccacacgugggacucggucuagaaacaagaaccgaaacauggaugucuu
cugaaggcgccuggaaacaaauacaaaaaguggagacuugggcuuugagacauccaggau
ucacagugauagcccuuuuuuuagcacaugccauaggaacauccaucacucagaaaggga
ucauuuucauuuugcugaugcuggugacaccaucaauggccaugcgaugcgugggaauag
gcaacagagacuucgucgaaggacugucaggagcaacguggguagacgugguauuggagc
auggaagcugcgucaccacuauggcaaaaaauaaaccaacauuggacauugaacucuuga
agacggaggucacgaaccc--ugccgucuugcgcaaauugugcauugaagccaaaauauc
aaacaccaccaccgauucaagauguccaacacaaggagaggccacacugguggaagaaca
agacgcgaacuuugugugucgccgaacguuuguggacagaggcugggguaauggcugcgg
auuauucggaaaaggaagccuauugacgugugccaaguuuaagugugugacaaaacuaga
aggaaagauaguucaauaugaaaacuugaaauauucagugauagucaccguccacacugg
ggaucagcaccaggug-------------------------------------------g
gaaacgagacuacagaacauggaacaauugcaaccauaacaccucaagcuccuacgu-cg
gaaauacagcugacugacuacggagcccucacauuggacugcucaccuagaacagggcug
gacuuuaaugagauggugcuauugacaaugaaagaaaaaucauggcuuguccacaaacaa
ugguuucuagacuuaccacugccuuggacuucgggggcuucaacaucccaagagacuugg
aacagacaagauuugcuggucacauucaagacagcucaugcaaagaaacaggaaguaguu
guacugggaucacaagaaggagcaaugcacaccgcguugacuggggcgacagaa----au
ccagacgucaggaacgacaa---caaucuuugcagggcaccugaaaugcagacuaaaaau
ggauaaacugacuuuaaaagggacgucauaugugaugugcacaggcucauuuaagcuaga
gaaggaaguggcugagacccagcauggaacuguucuagugcaggucaaauacgaaggaac
agaugcgccaugcaagauccccuuuuuga---cccaagaugagaaaggagugacccagaa
ugggagauugauaacagccaaucccauaguuacugacaaagaaaaaccagucaaca----
--uugagacagaaccaccuuuuggugagagcuacaucgugguaggggcaggugaaaaagc
ucugaaacuaagcugguucaagaaaggaagcagcauagggaaaauguucgaagcaaccgc
ccgaggagcacgaaggauggcuauccugggagacaccgcaugggacuucggcucuauagg
aggaguguucacaucugugggaaaauugguacaccagguuuuuggaaccgcauauggugu
ucuguucagcgguguuucuuggaccaugaaaauaggaauagggauucugcugacaugguu
gggauuaaauucaaggagcacgucacuuucgaugacgugcauuguaguuggcaugguuac
acuguaccuaggagucaugguucaagcggacucgggauguguaaucaacuggaagggcag
agaacucaaauguggaaguggcaucuuugucacuaaugaaguccacacuuggacagagca
auacaaauuccaggcugacuccccaaaaagacugucagcagccauuggaagggcauggga
ggagggcguguguggaauucgaucagccacgcgucuugagaacaucauguggaagcaaau
aucaaaugaauugaaccacauucuacuagaaaaugacauaaaauucacagugguuguagg
aaaugcuaauggaauuuuggcccaagggaaaaaaaugauuaggccacaacccauggaaca
caaauacucauggaaaagcuggggaaaagcuaaaaucauaggagcagacauacaaaacac
caccuucaucaucgacggcccagauacuccagaaugccccaaugaacaaaga-gcgugga
acauuugggaaguugaggacuauggguuuggaauuuucacgacaaacauauggcugaaau
ugcgugacuccuacacccaaaugugugaccaccggcuaaugucagcugccaucaaggaca
gcaaggcaguccaugcugacaugggguacuggauagaaagcgaaaagaacgaaaccugga
agcuggcgagagccucguucauagaagucaagacaugcaucuggccgaaaucc-------
cacacucuauggaguaauggaguuuuggaaagugaaaugauaaucccaaagauguaugga
ggaccaauaucucagcacaacuacagaccaggguauuucacacaaacagcagggccaugg
caucuaggcaagcuggaauuggauuuugacuugugugaaggaaccacaguuguuguggau
gaacauuguggaagucgagguccaucucucagaacuacaacagucacaggaaagauaauc
caugaaugguguugcagauccugcacguuaccccccuuacgcuucagaggagaagacgga
uguugguaugguauggaaaucagaccaguuaaggagaaggaggagaaccuaguuagguca
auggucucugcaggguca---ggagaaguggacaguuuuucauuaggaauacuaugcgua
ucaauaaugauugaagaagugaugagauccagauggaguagaaagaugcugaugacugga
acacuggcuguuuuccuccuucuuauaaugggacaacugacauggaaugaucugauuagg
uuaugcaucaugguuggagcuaaugcuucaga---caagauggggaugggaacaacguac
cuagccuugauggcuacuuucaaaaugagaccaauguucgcuguugggcuauuguuucgc
---agacuaacauccagagaaguucuucuucucacgauuggauuaagccu----------
gguggcauccguggagcuaccaaauucuuuggaggagcuaggggauggacuugcaauggg
uaucaugauguuaaaauuauugacugaauuucagccacaucaguuauggaccaccuuacu
gucucugacauuuaucaaaacaacucuuucauuggauuacgcauggaagacaacggcuau
ggugcugucaaucguaucucucuuuccuuua-ugccugucuacgaccu------cucaaa
aaacaacaug-----------------------gcuuccggugcuguuaggaucuuuugg
augcaaaccauuaaccauguuucucauaacagaaaacgaaaucuggggaagaaaaaguug
gccccucaaugaaggaauuauggcuguuggaauagucagcauucuacuaaguucacuccu
caaaaaugaugugccguuggccggcccacuaauagcuggaggcaugcuaauagcauguua
ugucauauccggaagcucagccgaucuaucauuggagaaagcggcugagguauccuggga
agaagaagcagaacacuccgguaccucacacaacauauuaguagagguccaagaugaugg
aacuaugaaaauaaaagaugaagagagggaugacacacucacuauacuccuuaaagcaac
uuugcuggcagucucaggaguguacccaaugucaauaccagcaacucuuuuuguguggua
uuuuuggc---agaaaaagaaacagagaucaggaguguuaugggacacacccagcccucc
ggaaguggaaagagcgguucuugacgauggcaucuauagaaucuugcaaagaggacuguu
g-ggcaggucccaaguaggagugggaguuuuccaagacggcguguuccacacaauguggc
acgucaccaggggagcuguccuuauguaccaagggaagaggcuggaaccaagcugggcca
gugucaaaaaggacuugaucucauauggagga----gguuggagguuucaaggaucaugg
aacacgggagaagaagugcaggugauagcuguugaaccaggaaaaaaccccaaaaaugug
cagacaacgccggguaccuucaagacuccugaaggcgaaguuggagccauagcucuagau
uuuaaacccggcacaucuggaucucccaucguaaacagagagggaaaaauaguaggucuu
uauggaaauggaguggugacaacaaguggaaccuacgucagugccauagcccaagcuaaa
gcaucacaggaagggccucuaccagagauugaggacgagguguucaagaaaagaaacuua
acaauaauggaccuccauccaggaucaggaaaaacaagaagauaucuuccagccauaguc
cgugaggccauaaaaaggaaacugcgua-cguuaaucuuggcucccacaagaguugucgc
cucugaaauggcagaggcgcucaagggaauaccaauaagauaucagacaacagcagugaa
gagugagcacacaggaagggagauaguugaccucaugugccacgccacuuuuaccaugcg
ucucuuauccccagugagaguucccaauuacaacaugauuaucauggaugaagca-----
cauuuuaccgauccagccagcauagcggccagaggguacaucucaacccgaguggguaug
ggugaagcagcugcgaucuuuaugacagccacucccccaggaucgguggaggccuuucca
cagagcaaugcaguuauccaagaugaggaaagagacauuccugagagaucauggaauuca
ggcuacgacuggaucacugauuuuccagguaaaacagucugguuuguuccaagcauuaaa
ucaggaaaugacauugccaacugcuuaagaaagaacggaaaacggguaauccaauugagc
agaaaaaccuuugacacugaguaccagaaaacaaaaaacaaugacugggacuauguuguc
acaacagacauuuccgaaaugggggcaaauuuccgggcugacaggguaauagacccaagg
cggugcuugaaaccgguaauacuaaaagaugguccagagcgugucauucuagccggaccg
augccagugacuguagccagugcagcccaaaggagaggaagaauuggaaggaaccagaac
aaggaaggugaucaguauguuuacaugggacagccuuuaaauaaugaugaggaucacgcu
cauuggacagaagcaaaaaugcuccuugacaauauaaacacaccagaagggaucauccca
gcccucuuugagccagagagagaaaaaagugcagcaauagacggggaguacagacugcgg
ggagaagcaaggaaaacguucguggagcucaugagaagaggagaucuaccaguuuggcua
uc----------------------------------------------------------
------------------------------------------------------------
------------------------------------------------------------
------------------------------------------------------------
------------------------------------------------------------
--------------cuacaaaguugccucagaagguuuccaguacuccg-----------
------------------------------------------------------------
------------------------------------------------------------
------------------------------------------------------------
-----------------------acagaagguggugcuuugauggagaaaggaacaacca
gguguuggaggagaacauggacguggagaucuggacaaaggaaggag---aaagaaagaa
auugcgaccccgcugguuggaugccagaacauacucugauccacuggcccugcgcgaguu
uaaagaguuugcagcaggaagaagaagugucucaggugaccuaauauuggaaauagggaa
acuuccacaacauuugacgcuaagagcccagaaugcucuggauaacuuggucauguugca
uaauuccgaacaaggaggaaaagccuauagacaugccauggaggaacuaccagacaccau
agaaacauugaugcuccuagcuuugauagcuguguugacugguggagugacguuguucuu
ccuaucaggaaaaggucuagggaaaacauccauuggcuugcucugugugacggccucaag
cgcacuguuauggauggccaguguggagccccauuggauagcggccuccaucauacuaga
guucuuuuugauggugcugc-ucauuccagagccagacagacagcgcacuccacaggaca
accagcuagcauauguggugauagguuuguuauucaugauacugacaguggcagccaaug
agaugggauuguuggaaaccacaaagaaagaccuggggau--------------------
--uggccauguagccgccgaaaaccaccaacaugcuacaaugcuggacguagaccuacau
ccagcuucagccuggacucucuaugcaguagccacaacagucaucacucccaugaugaga
cacacaauugaaaauacaacggcaaacauuucccugacagccauugcaaaucaggcagcu
auauugaugggacuugacaagggauggccaauaucgaaga-uggaccuaggaguuccacu
ucucgccuuagggugcuauu-cccaggugaacccauugacacugacagcggcgguguuga
uguuaguggcucauuaugccauaauuggaccaggacugcaagcaaaggccacuagagaag
cucaaaaaaggacagcggccggaauaaugaaaaauccaaccguagacgggauuguuacaa
uagacuuggauccugugguuuaugaugcaaaauuugaaaaacagcuaggccaaauaaugu
uacugauacuuugcacaucacagauccucuuaaugcggaccacaugggccuugugugaau
cuaucacacuggcuacuggaccccugaccacucuuugggagggaucuccaggaaaauucu
ggaauaccacgauagcaguguccauggcaaaca-ucuucaggggaaguuaucuagcagga
gcaggucuggccuucucauuaaugaaaucuuuaggaggagguaggagagguacgggagcu
caaggggaaacacuaggagagaaauggaaaagacag-uuaaaccaacugagcaagucaga
auucaacaccuacaaaaggagugggauuauggagguggacagaucugaagccaaagaggg
acugaaaagagg---agaaacaaccaaacaugcagugucaagaggaacagccaaacugag
gugguuuguggagaggaaccucgugaaaccagaagggaaagucauagaccucgguugugg
aagagguggcuggucauauuauugugcugggcugaagaaagucacugaagugaagggaua
cacaaaaggaggaccuggacaugaggaacccaucccaauggcgaccuauggauggaaccu
agugaagcugcacucuggaaaagauguauuuuuuaugccaccugagaaaugugacacccu
ucugugugauauuggugaguccucuccgaauccaacuauagaagaagguagaacguuacg
uguucuaaagaugguggaaccauggcucagaggcaa---ccaa-----uucugcauaa--
---------------------------------------------aaauccuaaauccuu
acaugccaagugugguagaaacucuggagcaaaugcaaagaaaacauggcgggaugcuag
ugcgaaacccacuuucaagaaauuccacccaugaaauguacuggguuucaugugggacag
gaaacauugugucggcagugaacaugacauccagaauguugcugaaucgauucacaaugg
cucauaggaagccaacauaugaaagagacguggacuuaggcgcuggaacaagacaugugg
caguggaaccagagguagccaaccuagauaucauuggccagaggauagagaauauaaaaa
augaacacaagucaacauggcauuauggugaagacaauccauacaaaacaugggccuauc
auggaucauaugagguuaagccaucaggaucagccucaucuauggugaauggagugguga
gguugcucacaaaaccaugggauguuauccccauggucacacaaauagcuaugacugaua
ccacacccuuuggacaacagagaguguuuaaagagaagguugacacgcgcacaccaagag
cgaaacgaggcacagcacaaauuauggaagugacagccaagugguuaugggguuuccuuu
ccagaaacaaaaaacccagaaucugcacaagagaggaguucacaagaaagguuaggucaa
acgcagcaauaggagcagu-guucguugaugaaaaccaauggaacucagcaaaagaagca
guggaagacgaaagguuuugggaucucgugcacagagagagggagcuucauaaacaggga
aaaugugccacgugugucuacaacaugauggggaagagagagaaaaaauuaggagaguuu
ggaaaggcaaaaggaagucgugcaauaugguacauguggcugggagcacgcuuucuggag
uucgaggcccuugguuucaugaaugaagaucacugguuuaguagagagaauucacucagu
ggaguggaaggagaaggacugcauaaacuuggauacauacucagagacauaucaaagauu
ccggggggaaauauguaugcagaugauacagccggaugggacacaagaauaacagaggau
gaucuucggaaugaggcuaaaaucacugacaucauggagccugaacaugcucuauuggcu
acgucaauuuuuaagcugaccuaccaaaacaagguggugagggugcaaagaccagcaaaa
aaugg---aaccgugauggauguuauauccagacgugaccagagaggaaguggacagguc
ggaacuuauggcuuaaauacuu---ucaccaauauggagguccaacuaauaagacaaaug
gagucugaaggaaucuuuuuucccagcgaauuggaaagccccaaucuagcugaaagaguu
cuug------acugguugg-aaaaacauggcgccgaaaggcugaaaagaauggcaaucag
cggagaugauuguguagugaaaccaauugaugacagauucgcaacagccuuaauagcucu
gaaugacaugggaaaaguaagaaaagacauaccgcagugggaaccuucaaaaggauggaa
ugauuggcagcaagugccuuucuguucacaccauuuccaccagcugaucaugaaggaugg
gagggaaauaguggugccgugccgcaaccaagaugaacuugugggcagggcuagaguauc
acaaggcgccggauggagccugagagaaacugcuugccuaggcaagucauaugcacaaau
guggcagcugauguacuuccacaggagagaccugagacuagcggcuaaugcuaucuguuc
agccgucccaguugauugggucccaaccagccgcacaaccuggucaauccaugcccacca
ccaauggaugacaacagaagacauguuaucaguguggaauaggguuuggauagaggaaaa
cccauggauggaggacaaaacucauguauccaguugggaagaaguuccauaccuagggaa
aagggaagaucaaugguguggaucccugauaggcuugacagcgagggccaccugggccac
caacauacaaguagccauaaaccaagugagaaggcucaucgggaaugagaau---uaucu
agauuacaugacaucaaugaagagauucaagaaugagagugaucc------cga------
----------aggggcacu--------------cugguaagucaacacacucau-gaaau
aaaggaaa-aua-----g--aagauc---aaacaaagc-aagaagucaggccagau--ua
agc-c-auaguac-ggaaagagcuaugc-ugccugug-agccccg-uccaagg-------
-------acgu---aaaaugaagu-------cagg-c--c---------g-aa-agccac
ggcuu-gagcaagccgu-g-cugccugu-ag-----------------------------
---------------------------------------cucc----aucguggggaugu
-------aa---------------------------------------------------
------------------------------------------------------------
------------------------------------------------------------
-----------------------------------------aaa-c--------------
------------------------------------------------------------
------------------------------------------------------------
------------------------------------------------------------
------------------------------------cc---gggag--------------
------------------------------gc-ugca-ac--------------------
------------------------------------------------------------
------------------------------------------------------------
--ccau-gga-------------------------ag---------cugua---------
------------------------------------------------------------
------------------------------------------------------------
------------------------------------------------------------
c--gcau--------------------------------gg------ggua-gca-g-a-
cu-------------------------agugg-uuaga--gga--ga-c-cccuccc-u-
---agac-au--------------------------------------------------
----------------------------------------------aacgc-ag-c-a-g
c------gggg-------c-c-------caa-cacca-------ugg-ga----------
------agcug-uaccuu-ggug-guaa-gg----------acu---------a-gagg-
uu----------a-g-agga-ga-ccc-ccc-gcauaac----------aac-aaa----
--------------------------------------c-a-gcau---auu-ga-c-g-
--------cug-g----gag------------aga-ccag--------------------
-agaucc----------------------------ugcu---------------------
------------gucuc-------u---------------a-----------ca-gcauc
au--------------ucc-aggca---cag-aa-cg-cca------g-a----------
------------------------------------------------------------
------------------------------------------------------------
------------------------------------------------------------
------------------------------------------------------------
----aaaugga---------------augg------------------------------
------------------------------------------------------------
---------------------------------------ug-----------cu------
---------------------g----------------------uugaa----------u
-ca------------------------------------acagguucu------------
------------------------------------------------------------
------------------------------------------------------------
------------------------------------------------------------
------------------------------------------------------------
------------------------------------------------------------
------------------------------------------------------------
------------------------------------------------------------
------
>gb:JN638340|Organism:Dengue virus 1|Strain Name:30231/97|Segment:null|Host:Unknown
------------------------------------------------------------
------------------------------------------------------------
------------------------------------------------------------
------------------------------------------------------------
------------------------------------------------------------
------------------------------------------------------------
-------------------------------------------aguugu-----------
----------------------------------------------------u-ag-u--
------------------------------------------------------------
------------------------------------------------------------
----------------------------------cuac--------g------ugga---
-----c------------------------------------------------------
--c-g---ac-aa-g-aa-c--ag-----u-uu-cgaaucgg-aa---------------
-----------------------------------------------------gcu--ug
c---u-u-------a----------------a-------cgua-g-uu------------
------------------c-u--aac-ag-uuuu-uu----a-uuagagagcagaucuc-
---ugaugaacaa-ccaacg-aaaaaagacggcucgacc---gucuuucaauaugcugaa
acgcgcgagaaaccgcgugucaacuguuucacaguuggcgaagagauucucaaaaggauu
gcucucaggccaaggacccaugaaauuggugauggcuuucauagcauuccuaagauuucu
agccauacccccaacagcaggaguuuuggcuagauggggcucauucaaa-aagaauggag
cgaucaaagugcuacgggguuucaagaaagaaaucucaaacauguugaauauuaugaau-
------agaaggaaaagauccgugaccaugcuccuuaug-----------------cugc
ugcccacagccuuggcguuccaucugaccacacgagggggagaaccgcacaugauaguua
gcaagcaggaaagaggaaagucacuuuuguucaagaccucagcaggugucaacaugugca
cccuuauagcgauggauuuaggagaguuaugugaggacacaaugacuuacaaaugcccuc
gaaucacuga---agcggaaccagaugacguugauuguuggugcaaugccacagacacau
gggugaccuauggaacauguuccca---aacuggcgagcaccgacgggacaaacguuccg
ucgcacuggccccacacgugggacuugguuuggaaacaagaaccgaaacguggauguccu
cugaaggcgcuuggaaacagauacaaagaguggagacuugggcccugagacacccaggau
ucacggugauagcccuuuuucuagcacaugccauaggaacauccaucacccaaaaaggga
uuguuuucauuuuguugaugcugguaacaccauccauggccaugcgaugcgugggaauag
gcagcagggacuucguggaaggacugucaggagcaacuuggguagaugugguacuggaac
auggaaguugcgucaccaccauggcaaaagacaaaccaacauuggacauugaacucuuga
agacggaagucacagaccc--ugccguccugcgcaaacugugcauugaagccaaaauauc
aaacaccaccaccgauucaagauguccaacacaaggagaagccacacugguggaagaaca
agacgcgaacuuugugugucgacgaacguuuguggacagaggcuggggcaauggcugugg
gcucuucggaaaaggcagccuaauaacgugugcuaaguucaagugugugacaaaacugga
aggaaagauaguucaauaugaaaacuugaaauauucaguaauagucaccguccacacugg
agaccagcaccaggug-------------------------------------------g
gaaaugaaagcacagaacaugggacaacugcaacuauaacgccucaagcuccuacgu-cg
gaaauacagcugaccgacuacggagcucuuacauuggauugcucaccuagaacaggacug
gacuuuaaugaaaugguauuguugacaaugaaagaaaaaucauggcuaguccacaaacaa
ugguuucuagaccuaccacugccuuggaccucgggagcuucaacaucacaagagacuugg
aacagacaagauuuguugguaacguuuaagacagcccaugcaaagaagcaggaaguaguc
guacugggaucacaagaaggagcaaugcacacugcguugaccggagcgacagaa----au
ccaaacgucuggaacgacaa---caauuuuugcaggacaccugaaauguagacuaaaaau
ggacaaacugacucuaaaagggaugucauauguuaugugcacaggcucauucaagcuaga
gaaagaaguggcugagacccagcauggaaccguucuagugcagauuaaauacgaaggaac
agaugcaccauguaagaucccuuuuucga---cccaagaugaaagaggaguaacccagaa
cgggagauuaauaacagccaacccuauaguuacugacaaagaaaaaccagucaaca----
--uugaggcagaaccgccuuuuggugagaguuacauugugauaggagcaggugaaaaagc
uuugaaacuaaguugguucaagaaaggaagcagcauagggaaaauguuugaggcgacugc
cagaggagcacgaaggauggccauacugggagacaccgcaugggacuuugguucuauagg
aggaguguucacaucuguuggaaaacuaguacaccagauuuuuggaacugcauauggagu
uuuguucagcgguguuuccuggaccaugaaaauaggaauagggguucugcugacauggcu
aggauuaaacucaaggagcacgucccuuucgaugacgugcauugcagucggccuaguaac
acuauaccuaggagucaugguccaggcggauucaggauguguaauuaauuggaaagguag
agaacucaaauguggaaguggcauuuuugucaccaaugaaguucacacuuggacagagca
auacaaauuucaagcugacuccccaaagagacuaucagcagccauuggaaaggcauggga
ggaggguguguguggaauucgaucagccacucgucucgagaacaucauguggaagcaaau
aucaaaugaacugaaccacaucuuacuugaaaaugacaugaaauucacagugguuguagg
agacguuguugggaucuuggcccaagggaagaaaaugauuaggccacaacccauggaaca
caaauacucguggaaaagcuggggaaaagcuaaaaucauaggggcagauguacagaacac
caccuucaucauugacggcccgaacacuccagaaugcccugaugaucaaaga-gcaugga
acaucugggaaguugaggacuauggauuuggaauuuucacgacaaacauaugguugaaau
ugcgugacuccuacacccaagugugugaccaccggcuaaugucagcugccaucaaggaca
gcaaggcaguucaugcugacaugggguacuggauagaaagugaaaagaacgagaccugga
agcuggcaagagcuucuuucauagaaguuaaaacaugugucuggccaaaaucc-------
cacacacuauggagcaauggaguucuggaaagugaaaugauaauuccaaagaucuaugga
ggaccaauaucucagcacaacuacagaccaggauauuuuacacaaacggcagggccgugg
caccuaggcaaguuggaacuggauuuugauuugugugaggguaccacaguuguuguggau
gaacauuguggaaaucgaggaccaucucuuagaaccacaacagucacaggaaagauaauu
caugaaugguguugcagaucuuguacgcuaccacccuuacguuucaaaggagaagaugga
uguugguacgguauggaaaucagaccagucaaggaaaaggaagagaaucuagucaaauca
auggucucugcaggguca---ggggaaguggacagcuuuucacuaggacugcuaugcaua
ucaauaaugaucgaagaggugaugagauccagauggagcagaaaaaugcugaugacugga
acacuggcuguguuccuccuucucauaaugggacaauugacauggaaugaucugauuagg
uuaugcaucaugguuggagccaaugcuucaga---uaggauggggaugggaacaacguac
cuagcucugauggccacuuuuaaaaugagaccaauguuugcugucgggcuguuguuccgc
---agacuaacaucuagagaaguucuucuucuuacaauuggauugagucu----------
aguggcaucuguggaguuaccaaauucccuggaggagcugggggauggacuugcaauggg
cauuaugauuuuaaaauuauugacugacuuucagucacaucagcugugggcuaccuugcu
guccuugacauuuaucaagacaacguuuuccuugcacuacgcauggaagacaauggcuau
gguacugucaauuguaucucucuuccccuua-ugccuguccacgaccu------cccaaa
aaacaacaug-----------------------gcuuccggugcuauugggaucucuugg
augcaaaccacuaaccauguuucuuauagcagaaaacaaaaucuggggaaggaaaaguug
gccccucaaugaaggaaucauggcuguuggaauagucagcauccuacuaaguucacuccu
uaaaaaugaugugccgcuagcugggccacuaauagccggaggcaugcuaauagcauguua
uguuauaucuggaagcucagccgacuuaucacuagagaaagcggcugaggucuccuggga
agaagaagcagaacacucuggugccucacacaauauauugguggagguccaagaugaugg
aaccaugaagauaaaagaugaagagagagaugacacgcuaaccauucuccuuaaagcaac
ccugcuagcaguuucagggguguacccauuaucaauaccagcaacccuuuuuguguggua
cuuuuggc---agaaaaagaaacaaagaucuggaguguuaugggacacaccuagcccucc
agaaguggaaagagcaguccuugaugaugguaucuauagaauuaugcagagaggacuguu
g-ggcaggucccaaguagggguaggaguuuuccaagaaaacguguuccacacaauguggc
augucaccaggggagcuguacucauguaccaagggaagagacuagaaccgaguugggcca
gugucaaaaaagaccugaucucauauggagga----gguuggaggcuucaaggauccugg
aacacgggagaagaagugcaggugauugcuguugaaccaggaaaaaaccccaaaaaugua
cagacagcgccgggcaccuucaagaccccugagggugaaguuggagcuaucgcccuagau
uuuaaacccggcacaucuggaucucccaucgugaacagagaaggaaaaauaguaggucuu
uauggaaauggaguagugacaacaaguggaaccuacgucagugccauagcccaagccaaa
gcaucacaagaagggccccuaccagagauugaggacgagguguuuaggaaaagaaacuua
acaauaauggaccuacauccaggaucggggaaaacaagaagauaucuuccagccauaguc
cgugaggccauaaaaaggaagcugcgca-cacuaauuuuggcucccacaaggguugucgc
uuccgaaauggcagaggcgcucaagggaaugccaauaagguaccaaacaacagcagugaa
gagugaacacacaggaaaagagauaguugaccucaugugucacgccacuuucaccaugcg
ucuccugucucccgugagaguucccaauuacaacaugauuaucauggaugaagca-----
cauuucaccgauccaucuagcauagcggccagaggguacaucucaacccgagugggcaug
ggugaagcagcugcgaucuucaugacagccacucccccaggaucaguggaggcuuuccca
cagagcaaugcaguuauccaagaugaggaaagagacauuccugagagaucauggaacuca
ggcuaugaguggaucacugauuucccagguaaaacagucugguuuguuccaagcaucaaa
ucaggaaaugacauugccaacuguuuaagaaagaaugggaaacgggugauucaauugagc
agaaaaaccuuugauacagaauaccaaaaaacaaaaaacaacgacugggacuaugucguc
acaacagauaucuccgaaaugggagcaaacuuccgagccgacagggugauagacccaaga
cggugucugaaaccgguaauacuaaaagaugguccagaacgugucauucuagcaggaccg
augccagugacuguggccagugccgcccagaggagaggaagaauuggaaggaaccacaau
aaggaaggugaucaguacauuuacaugggacagccuuuaaacaacgaugaagaucacgcu
cacuggacagaagcaaaaaugcuccuugacaauauaaacacaccagaagggauuauccca
gcccucuucgaaccggagagagaaaagagugcagcaauagacggggaauauagacugcgg
ggugaagcaaggaaaacguuuguggagcucaugagaagaggagaucuaccugucuggcua
uc----------------------------------------------------------
------------------------------------------------------------
------------------------------------------------------------
------------------------------------------------------------
------------------------------------------------------------
--------------cuacaaaguugccucagaaggcuuccaguacucug-----------
------------------------------------------------------------
------------------------------------------------------------
------------------------------------------------------------
-----------------------acagaagauggugcuuugacggggaaaggaacaacca
gguguuggaggagaacauggacguggagaucuggacaaaagaaggag---aacgaaagaa
acuacgaccccgcuggcuggaugccagaacauacucagacccacuggcccugcgcgaguu
uaaagaguuugcagcaggaagaagaagugucucaggugaucuaauauuagaaauagggaa
acuuccacaacacuugacgcaaagggcccagaaugccuuggacaaccugguuauguugca
caacuccgaacaaggaggaagagccuacagacacgcaauggaagaacuuccagacaccau
agaaacguugaugcucuuagcuuugauagcuguguuaacugguggagugacgcuguucuu
ccuaucaggaaagggccuagggaaaacaucuaucggccuacucugcgugauggcuucaag
cguacugcuauggauggccaguguggagccucauuggauagcagccuccaucauacugga
guuuuuucugauggugcugc-uuauuccagagccagacagacaacgcacuccgcaggaca
accagcuggcauauguggugauagguuuguuauucaugauacugacaguagcagccaaug
agaugggacuacuggaaaccacaaagaaagaccuagggau--------------------
--uggccauguggcuguugaaaaucaccaccaugccacaaugcuggauguagacuuacau
ccagcuucagccuggacccucuaugcaguggccacaacaauuaucacucccaugaugagg
cacacaaucgaaaacacaucggcaaacaucucccugacagcuauugcaaaccaggcagcu
auauugaugggacuugauaaaggauggccaauaucgaaga-uggacauaggaguuccacu
ucucgccuuggggugcuauu-cccaggugaauccacugacgcugacagcggcgguauuga
ugcuaguggcucauuacgccauaauuggaccuggacugcaagcaaaagcgacuagagaag
cucaaaaaaggacagcggccggaauaaugaaaaauccaaccguugauggaauuguugcaa
uagauuuggacccugugguuuaugaugcaaaauuugagaaacaacuaggccaaauaaugu
uguugauacuaugcacaucacagauccucuugaugcggaccacaugggccuugugugaau
ccaucacacuggccacuggaccucugaccacgcuuugggagggaucuccaggaaaauuuu
ggaacaccacgauagcgguuuccauggcaaaca-uuuucaggggaaguuaucuagcagga
gcaggccuggccuucucauuaaugaaaucucuaggaggagguaggagagguacgggagcc
caaggggaaacacugggagagaaauggaaaagacag-cugaaccaacugagcaagucaga
auucaacacuuacaaaaggagugggauuauggaaguggacagauccgaagccaaagaggg
acugaaaagagg---agaaacaaccaaacaugcagugucgagaggaaccgccaaauugag
gugguucguggagaggaaccuugugaaaccagaagggaaagucauagaccucgguugugg
aagagguggcuggucauacuauugcgcugggcugaagaaagucacagaagugaagggaua
cacaaaaggaggaccuggacaugaggaaccaaucccaauggcgaccuauggauggaaccu
aguaaagcuauauuccgggaaagacguauucuuuacaccaccugagaaaugugacacgcu
uuugugugauauuggugaguccucuccaaacccaacuauagaagaaggaagaacguuacg
cguccuaaagaugguggaaccauggcucagagggaa---ccaa-----uuuugcauaa--
---------------------------------------------aaauucuaaaucccu
acaugccaagugugguggaaacucuggagcaaaugcaaagaaaacauggaggaaugcuag
ugcgaaauccacuuucaagaaauucuacucaugaaauguauuggguuucauguggaacag
gaaacaucgugucagcaguaaacaugacauccagaauguugcuaaaucgauucacaaugg
cucacaggaaaccaacauaugaaagagacguggacuuaggcgcuggaacaagacaugugg
caguggaaccagagguagccaaccuagauaucauuggccagaggauagagaacauaaaac
augaacauaagucaacauggcauuaugaugaggacaauccauauaaaacaugggccuauc
auggaucauaugaggucaagccaucaggaucagccucauccauggucaauggcgugguga
aacugcucacuaaaccaugggaugucauccccauggucacacaaauagccaugacugaca
ccacacccuuuggacaacagaggguguuuaaagagaaaguugacacgcgcacaccaaaag
caaaacgaggcacagcacaaaucauggaggugacagccaggugguuaugggguuuucucu
cuagaaacaaaaaaccaagaauuuguacaagagaggaguucacaagaaaaguuaggucaa
acgcagccauuggagcagu-guucguugaugaaaaucaauggaacucagcaaaagaagca
guggaagaugagcgguucugggaccuugugcacaaagagagggagcuucacaaacaggga
aaaugugccacguguguuuacaacaugauggggaagagagagaaaaaacuaggagaguuc
ggaaaggcaaaaggaagucgugcaauaugguacaugugguugggggcacgcuuucuagag
uucgaagcucuugguuucaugaacgaagaucacugguucaguagagagaauucacucagu
ggaguggaaggagaaggacuccacaaacucggauauauacucagagacauaucaaagauu
ccagggggaaauauguaugcagaugacacagccggaugggauacaaggauaacagaggau
gaucuucagaaugaggccaaaauuacugacaucauggagcccgaacaugcccuacuggcu
acgucaaucuucaagcugaccuaccaaaauaaggugguaaggguacagagaccagcgaaa
aaugg---aaccgugauggaugucauauccagacgugaccagagaggaaguggccagguc
ggaacuuauggcuuaaacacuu---ucacuaacauggaagcccagcuaauaagacaaaug
gagucugagggaaucuuuucacccagcgaauuggacaccccaaauuuagccgagagaguu
cucg------acuggcugg-gaaaauauggcgucgaaaggcugaaaagaauggcaaucag
cggagaugacugcguggugaaaccaauugaugacagguucgcaacagccuuaacagcucu
gaaugacaugggaaaaguaagaaaagauauaccacaaugggaacccucaaaaggauggaa
ugauuggcaacaggugccuuuuuguucacaccauuuccaccagcugauuaugaaggaugg
gagggaaauaguggugccaugccgcaaccaagaugaacuuguggguagggcuagaguauc
acaaggugcuggauggagccuaagagaaacugcaugccuaggcaagucauaugcacaaau
guggcagcugauguacuuccacaggagagaccugagacuagcugcuaaugcuaucuguuc
agcuguuccaguugauugggucccaaccagccgcaccacuuggucgauccaugcccauca
ccaauggaugacaacagaagacauguugucaguguggaauaggguuuggauagaggaaaa
cccauggauggaggacaaaacccauguauccaguugggaagauguuccauauuuaggaaa
aagggaagaucagugguguggaucccugauaggcuuaacagcaagggcuaccugggccac
caacauacaaguggccauaaaccaagugagaagacuaaucgggaaugagaau---uaucu
agauuacaugacaucaaugaaaagauucaagaacgagagugaucc------cga------
----------aggggcacu--------------cuggugagucaacacacucac-aaaau
aaaggaaa-aua-----a--gaaacc---aaacaaggc-aagaagucaggccggau--ua
agc-c-auaguac-gguaagagcuaugc-ugccugug-agccccg-uccaagg-------
-------acgu---aaaaugaagu-------cagg-c--c---------g-aa-agccac
gguuu-gagcaaaccgu-g-cugccugu-gg-----------------------------
---------------------------------------cucc----aucguggggaugu
-------aa---------------------------------------------------
------------------------------------------------------------
------------------------------------------------------------
-----------------------------------------aaa-c--------------
------------------------------------------------------------
------------------------------------------------------------
------------------------------------------------------------
------------------------------------cu---gggag--------------
------------------------------gc-ugca-ac--------------------
------------------------------------------------------------
------------------------------------------------------------
--ccau-gga-------------------------ag---------cugua---------
------------------------------------------------------------
------------------------------------------------------------
------------------------------------------------------------
c--gcau--------------------------------gg------ggua-gca-g-a-
cu-------------------------agugg-uuaga--gga--ga-c-cccuccc-a-
---aaac-au--------------------------------------------------
----------------------------------------------aacgc-ag-c-a-g
c------gggg-------c-c-------caa-cacca-------ggg-ga----------
------agcug-uauccu-ggug-guaa-gg----------acu---------a-gagg-
uu----------a-g-agga-ga-ccc-ccc-gcauaac----------aau-gaa----
--------------------------------------c-a-gcau---auu-ga-c-g-
--------cug-g----gag------------aga-ccag--------------------
-agaucc----------------------------ugcu---------------------
------------gucuc-------u---------------a-----------ca-gcauc
au--------------ucc-aggca---cag-aa-cg-cca------g-a----------
------------------------------------------------------------
------------------------------------------------------------
------------------------------------------------------------
------------------------------------------------------------
----aaaugga---------------augg------------------------------
------------------------------------------------------------
---------------------------------------ug-----------cu------
---------------------g----------------------uugaa----------u
-ca------------------------------------acagguucu------------
------------------------------------------------------------
------------------------------------------------------------
------------------------------------------------------------
------------------------------------------------------------
------------------------------------------------------------
------------------------------------------------------------
------------------------------------------------------------
------
>gb:JN638339|Organism:Dengue virus 1|Strain Name:30399/95|Segment:null|Host:Unknown
------------------------------------------------------------
------------------------------------------------------------
------------------------------------------------------------
------------------------------------------------------------
------------------------------------------------------------
------------------------------------------------------------
-------------------------------------------aguugu-----------
----------------------------------------------------u-ag-u--
------------------------------------------------------------
------------------------------------------------------------
----------------------------------cuac--------g------ugga---
-----c------------------------------------------------------
--c-g---ac-aa-g-aa-c--ag-----u-uu-cgaaucgg-aa---------------
-----------------------------------------------------gcu--ug
c---u-u-------a----------------a-------cgua-g-uu------------
------------------c-u--aac-ag-uuuu-uu----a-uuagagagcagaucuc-
---ugaugaacaa-ccaacg-aaaaaagacggcucgacc---gucuuucaauaugcugaa
acgcgcgagaaaccgcgugucaacuguuccacaguuggcgaagagauucucaaaaggauu
gcucucaggccaaggacccaugaaauuggugauggcuuucauagcauuccuaagauuucu
agccauacccccaacagcaggaguuuuggcuagauggggcucauucaaa-aagaauggag
cgaucaaagugcuacgggguuucaagaaagaaaucucaaacauguugaauauuaugaau-
------agaaggaaaagauccgugaccaugcuccuuaug-----------------cugc
ugcccacagccuuggcguuccaucugaccacacgagggggagagccgcacaugauaguua
gcaagcaggaaagaggaaagucacuuuuguuuaagaccucagcaggugucaacaugugca
cccuuauagcgauggauuugggagaguuaugugaggacacaaugacuuacaaaugcccuc
gaaucacuga---agcggaaccagaugacguugauuguuggugcaaugcuacagacacau
gggugaccuauggaacauguuccca---aacuggcgagcaccgacgggacaaacguuccg
ucgcacuggccccacacgugggacuugguuuggaaacaagaaccgaaacguggauguccu
cugaaggcgcuuggaaacagauacaaagaguggagacuugggcccugagacacccaggau
ucacggugauagcccuuuuucuagcacaugccauaggaacauccaucacccaaaaaggga
uuauuuucauuuuguugaugcugguaacaccauccauggccaugcgaugcgugggaauag
gcagcagggacuucguggaaggacugucaggagcaacuuggguagaugugguacuggaac
auggaaguugcgucaccaccauggcaaaagacaaaccaacauuggacauugaacucuuga
agacggaagucacagaccc--ugccguccugcguaaacugugcauugaagccaaaauauc
aaacaccaccaccgauucaagauguccaacacaaggagaagccacacugguggaagaaca
agacgcgaacuuugugugucgacgaacguuuguggacagaggcuggggcaauggcugugg
gcuuuucggaaaaggcagccuaauaacgugugcuaaguucaagugugugacaaaacugga
gggaaagauaguucaauaugaaaacuugaaauacucaguaguagucaccguccacacugg
agaccagcaccaggug-------------------------------------------g
gaaaugaaagcacagaacaugggacaacugcaacuauaacgccucaagcuccuacgu-cg
gaaauacagcugaccgacuacggagcucuuacauuggauugcucaccuagaacaggacug
gacuuuaaugaaaugguauuguugacaaugaaagaaaaaucauggcuaguccacaaacaa
ugguuucuagaccuaccacugccuuggaccucgggagcuucaacaucacaagagacuugg
aacagacaagauuuguugguaacauucaagacagcccaugcaaagaagcaggaaguaguc
guacugggaucacaagaaggagcaaugcacacugcguugaccggagcgacagaa----au
ccaaacgucuggaacgacaa---caauuuuugcaggacaccugaaauguagacuaaaaau
ggacaaacugacucuaaaagggaugucauauguuaugugcacaggcucauucaagcuaga
gaaagaaguggcugagacccagcauggaaccguucuagugcagauuaaauacgaaggaac
agaugcaccaugcaagaucccuuuuucga---cccaagaugaaagaggaguaacccagaa
cgggagauuaauaacagccaacccuauaguuacugacaaagaaaaaccagucaaca----
--uugaggcagaaccgccuuuuggugagaguuacaucgugauaggagcaggugaaaaagc
uuugaaacuaaguugguucaagaaaggaagcagcauagggaaaauguuugaggcgacugc
cagaggagcacgaaggauggccauacugggagacaccgcaugggacuuugguucuauagg
aggaguguucacaucuguuggaaaacuaguacaccagauuuuuggaacugcauauggagu
uuuguucagcgguguuuccuggaccaugaaaauaggaauagggguucugcugacauggcu
aggauuaaacucaaggagcgcgucccuuucaaugacgugcauugcagucggccuaguaac
acuauaccuaggagucaugguccaggcggauucaggauguguaauuaauuggaaagguag
agaacucaaauguggaaguggcauuuuugucaccaaugaaguucacacuuggacagagca
auacaaauuucaagcugacuccccaaagagacuaucagcagccaucggaaaggcauggga
agaggguguguguggaauucgaucagccacucgucucgagaacaucauguggaagcaaau
aucaaaugaacugaaccacaucuuacuugaaaaugacaugaaauucacagugguuguagg
agauguuguugggaucuuggcccaagggaagaaaaugauuaggccacaacccauggaaca
caaauacucguggaaaagcuggggaaaagcuaaaaucauaggggcagauguacagaacac
caccuucaucaucgacggcccgaacacuccagaaugcccugaugaucaaaga-gcaugga
acaucugggaaguugaggacuauggauuuggaauuuucacgacaaacauaugguugaaau
ugcgugacuccuacacccaagugugugaccaccggcuaaugucagcugccauuaaggaca
gcaaggcaguucaugcugacaugggguacuggauagaaagugaaaagaacgagaccugga
agcuggcaagagccucuuucauagaaguuaaaacaugugucuggccaaaaucc-------
cacacucuauggagcaauggaguucuggaaagugaaaugauaauuccaaagaucuaugga
ggaccaauaucucagcacaacuacagaccaggauauuucacacaaacggcagggccgugg
caccuaggcaaguuggaacuggauuuugauuugugugaggguaccacaguuguuguggau
gaacauuguggaaaucgaggaccaucucuuagaaccacaacagucacaggaaagauaauu
caugaaugguguugcagaucuuguacgcuaccacccuuacguuucaaaggagaagaugga
uguugguacgguauggaaauuagaccagucaaggaaaaggaagagaaucuagucaaauca
auggucucugcaggguca---ggggaaguggacagcuuuucacuaggacugcuaugcaua
ucaauaaugaucgaagaggugaugagauccagauggagcaggaaaaugcugaugacugga
acacuggcuguguuccuccuucucauaaugggacaauugacauggaaagaucugauuagg
uuaugcaucaugguuggagccaaugcuucaga---caggauggggaugggaacaacguac
cuagcucugauggccacuuuuaaaaugagaccaauguuugcugucgggcuguuguuccgc
---agacuaacaucuagagaaguucuucuucuuacaauuggauugagucu----------
aguggcaucuguggaguuaccaaauucccuggaggagcugggggauggacuugcaauggg
cauuaugauuuuaaaauuauugacugacuuucagucacaucagcugugggcuaccuugcu
guccuugacauuuaucaaaacaacguuuuccuugcacuaugcauggaagacaauggcuau
gguacugucaauuguaucucucuuccccuua-ugccuguccacgaccu------cccaaa
aaacaacaug-----------------------gcuuccggugcuauugggaucucuugg
augcaaaccacuaaccauguuucuuauagcagaaaacaaaaucuggggaaggaaaaguug
gccccucaaugaaggaaucauggcuguuggaauagucagcauccuacuaaguucacuccu
uaaaaaugaugugccgcuagcugggccacuaauagcuggaggcaugcuaauagcauguua
uguuauaucuggaagcucagccgacuuaucacuagagaaagcggcugaggucuccuggga
agaagaagcagaacacucuggugccucacacaauauauuaguggagguccaagaugaugg
aaccaugaagauaaaagaugaagagagagaugacacgcuaaccauucuccuuaaagcaac
ccugcuagcaguuucagggguguacccauuaucaauaccagcaacccuuuuuguguggua
cuuuuggc---agaaaaagaaacaaagaucuggaguguuaugggacacaccuagcccucc
agaaguggaaagagcaguccuugaugaugguaucuauagaauuaugcagagaggacuguu
g-ggcaggucccaaguagggguaggaguuuuccaagaaaacguguuccacacaauguggc
augucaccaggggagcuguacucauguaccaagggaagagacuagaaccgaguugggcca
gugucaaaaaagaccugaucucauauggagga----gguuggaggcuucaaggauccugg
aacacgggagaagaagugcaggugauugcuguugaaccaggaaaaaacccuaaaaaugua
cagacagcgccggguaccuucaagaccccugagggugaaguuggagccauugcccuagau
uuuaaacccggcacaucuggaucucccaucgugaacagagaaggaaaaauaguaggucuu
uauggaaauggaguagugacaacaaguggaaccuacgucagugccauagcccaagccaaa
gcaucacaagaagggccccuaccagagauugaggacgagguguuuaggaaaagaaacuua
acaauaauggaccuacauccaggaucggggaaaacaagaagauaucuuccagccauaguc
cgugaggccauaaaaaggaagcugcgca-cacuaauuuuggcucccacaaggguugucgc
uuccgaaauggcagaggcgcucaagggaaugccaauaagguaccaaacaacagcagugaa
gagugaacacacaggaaaagagauaguugaccucaugugucacgccacuuucaccaugcg
ucuccugucucccgugagaguucccaauuacaacaugauuaucauggaugaagca-----
cauuucaccgauccaucuagcauagcggccagaggguacaucucaacccgagugggcaug
ggugaagcagcugcgaucuucaugacagccacucccccaggaucaguggaggccuuucca
cagagcaaugcaguuauccaagaugaggaaagagacauuccugagagaucauggaauuca
ggcuaugaguggaucacugacuucccagguaaaacagucugguuuguuccaagcaucaaa
ucaggaaaugacauugccaacuguuuaagaaagaaugggaaacgggugauucaauugagc
aggaaaaccuuugauacagaguaccaaaaaacaaaaaacaacgacugggacuaugucguc
acaacagauaucuccgaaaugggagcaaacuuccgagccgacagggugauagacccaagg
cggugucugaaaccgguaauacuaaaagaugguccagaacgugucauucuagcaggaccg
augccagugacuguggccagugccgcccagaggagaggaagaauuggaaggaaccacaau
aaggaaggugaucaguacauuuacaugggacagccuuuaaacaacgaugaagaucacgcu
cacuggacagaagcaaaaaugcuccuugacaauauaaacacaccagaagggauuauccca
gcccucuucgagccggagagagaaaagagugcagcaauagacggggaauauagacugcgg
ggugaagcaaggaaaacguuuguggagcucaugagaagaggagaucuaccugucuggcua
uc----------------------------------------------------------
------------------------------------------------------------
------------------------------------------------------------
------------------------------------------------------------
------------------------------------------------------------
--------------cuacaaaguugccucagagggcuuccaguacucug-----------
------------------------------------------------------------
------------------------------------------------------------
------------------------------------------------------------
-----------------------acagaagauggugcuuugacggggaaaggaacaacca
gguguuggaggagaacauggacguggagaucuggacaaaagaaggag---aacgaaagaa
acuacgaccccgcuggcuggaugccagaacauacucagacccacuggcccugcgcgaguu
uaaagaguuugcagcaggaagaagaagugucucaggugaucuaauauuagaaauagggaa
acuuccacaacacuugacgcaaagggcccagaaugccuuggacaaccugguuauguugca
caacuccgaacaaggaggaagagccuacagacaugcaauggaagaacuuccagacaccau
agaaacguugaugcucuuagcuuugauagcuguguuaacugguggagugacgcuguucuu
ccuaucaggaaagggccuagggaaaacaucuaucggccuacucugcgugauggcuucaag
cguacuacuauggauggccaguguggagccucauuggauagcagccuccaucauacugga
guuuuuucugauggugcugc-uuauuccagagccagacagacaacgcacuccgcaggaca
accagcuggcauauguggugauagguuuguuauucaugauacugacaguagcagccaaug
agaugggacuacuggaaaccacaaagaaagacuuagggau--------------------
--uggccauguggcuguugaaaaucaccaccaugccacaaugcuggacguagacuuacau
ccagcuucagccuggacccucuaugcaguggccacaacaauuaucacucccaugaugagg
cacacaaucgaaaacacaucggcaaacauuucccugacagcuauugcaaaccaggcagcu
auauugaugggacuugauaaaggauggccaauaucgaaga-uggacauaggaguuccacu
ucucgccuuggggugcuauu-cccaggugaauccacugacgcugacagcggcgguauuga
ugcuaguggcucauuacgccauaauuggaccuggacugcaagcaaaagcgacuagagaag
cucaaaaaaggacagcggccggaauaaugaaaaauccaaccguugauggaauuguugcaa
uagauuuggacccugugguuuaugaugcaaaauuugagaaacaacuaggccaaauaaugu
uguugauacuaugcacaucacagauccucuugaugcggaccacaugggccuugugugaau
ccaucacacuggccacuggaccucugaccacgcuuugggagggaucuccaggaaaauuuu
ggaacaccacgauagcgguuuccauggcaaaca-uuuucaggggaaguuaucuagcagga
gcaggccuggccuucucauuaaugaaaucucuaggaggagguaggagagguacgggagcc
caaggggaaacacugggagagaaauggaaaagacag-cugaaccaacugagcaagucaga
auucaacacuuacaaaaggagugggauuauggaaguggacagauccgaagccaaagaggg
acugaaaagagg---agaaacaaccaaacaugcagugucgagaggaaccgccaaauugag
gugguucguggagaggaaccuugugaaaccagaagggaaagucauagaccucgguugugg
aagagguggcuggucauacuauugcgcugggcugaagaaagucacagaagugaagggaua
cacaaaaggaggaccuggacaugaggaaccaaucccaauggcgaccuauggauggaaccu
aguaaagcuauauuccgggaaagacguauucuuuacaccaccugaaaaaugugacacccu
uuugugugauauuggugaguccucuccaaacccaaccauagaagaaggaagaacguuacg
cguccuaaagaugguggaaccauggcucagagggaa---ccaa-----uuuugcauaa--
---------------------------------------------aaauucuaaaucccu
acaugccaagugugguggaaacucuggagcaaaugcaaagaaaacauggaggaaugcuag
ugcggaauccacuuucaagaaauucuacucaugaaauguauuggguuucauguggaacag
gaaacaucgugucagcaguaaacaugacaucuagaauguugcuaaaucgauucacaaugg
cucacaggaaaccaacauaugaaagagacguggacuuaggugcuggaacaagacaugugg
caguggaaccagagguagccaaccuagauaucauuggccagaggauagagaacauaaaac
augaacauaagucaacauggcauuaugaugaggacaauccauauaaaacaugggccuauc
auggaucauaugaggucaagccaucaggaucagccucauccauggucaauggcgugguga
aacugcucaccaaaccaugggaugucauccccauggucacacaaauagccaugacugaca
ccacacccuuuggacaacagaggguguuuaaagagaaaguugacacgcgcacaccaaaag
caaaacgaggcacagcacaaaucauggaggugacagccaggugguuaugggguuuucucu
cuagaaacaaaaaaccaagaauuuguacaagagaggaguucacaagaaaaguuaggucaa
acgcagccauuggagcagu-guucguugaugaaaaucaauggaacucagcaaaagaagca
guggaagaugagcgguucugggaccuugugcacagagagagggagcuucacaaacaggga
aaaugugccacguguguuuacaacaugauggggaagagagagaaaaaacuaggagaguuc
ggaaaggcaaaaggaagucgugcaauaugguacaugugguugggggcacgcuuucuagag
uucgaagcucuugguuucaugaacgaagaucacugguucaguagagagaauucacucagu
ggaguggaaggagaaggacuccacaaacucggauauauacucagagacauaucaaagauu
ccagggggaaauauguaugcagaugacacagccggaugggauacaaggauaacagaggau
gaucuucagaaugaggcuaaaauuacugacaucauggagcccgaacaugcccuacuggcu
acgucaauuuucaagcugaccuaccaaaauaaggugguaaggguacagagaccagcgaaa
aaugg---aaccgugauggaugucauauccagacgugaccagagaggaaguggccaggua
ggaacuuauggcuuaaacacuu---ucaccaacauggaagcccagcuaauaagacaaaug
gagucugagggaaucuuuucacccagcgaauuggacaccccaaauuuagccgagagaguu
cucg------acuggcugg-gaaaauauggcgucgaaaggcugaaaagaauggcaaucag
cggagaugacugcguggugaaaccaauugaugacagguucgcaacagccuuaacagcucu
gaaugacaugggaaaaguaagaaaagauauaccacaaugggaacccucaaaaggauggaa
ugauuggcaacaggugccuuuuuguucacaccauuuccaccagcugauuaugaaggaugg
gagggaaauaguggugccaugccgcaaccaagaugaacuuguggguagggcuagaguauc
acaaggugcuggauggagccuaagagaaacugcaugccuaggcaagucauaugcacaaau
guggcagcugauguauuuccacaggagagaccugagacuagcugcuaaugcuaucuguuc
agcuguuccaguugauugggucccaaccagccgcaccacuuggucgauccaugcccauca
ccaauggaugacaacagaagacauguugucaguguggaauaggguuuggauagaggaaaa
cccauggauggaggacaaaacccauguauccaguugggaagauguuccauauuuaggaaa
aagggaagaucagugguguggaucccugauaggcuuaacagcaagggcuaccugggccac
caacauacaaguggccauaaaccaagugagaagacuaaucgggaaugagaau---uaucu
agauuacaugacaucaaugaaaagauucaagaacgagagugaucc------cga------
----------aggggcacu--------------cuggugagucaacacacuuac-aaaau
aaaggaaa-aua-----a--gaaacc---aaacaaggc-aagaagucaggccggau--ua
agc-c-auaguac-gguaagagcuaugc-ugccugug-agccccg-uccaagg-------
-------acgu---aaaaugaagu-------cagg-c--c---------g-aa-agccac
gguuu-gagcaaaccgu-g-cugccugu-gg-----------------------------
---------------------------------------cucc----aucguggggaugu
-------aa---------------------------------------------------
------------------------------------------------------------
------------------------------------------------------------
-----------------------------------------aaa-c--------------
------------------------------------------------------------
------------------------------------------------------------
------------------------------------------------------------
------------------------------------cu---gggag--------------
------------------------------gc-ugca-ac--------------------
------------------------------------------------------------
------------------------------------------------------------
--ccau-gga-------------------------ag---------cugua---------
------------------------------------------------------------
------------------------------------------------------------
------------------------------------------------------------
c--gcau--------------------------------gg------ggua-gca-g-a-
cu-------------------------agugg-uuaga--gga--ga-c-cccuccc-a-
---aaac-au--------------------------------------------------
----------------------------------------------aacgc-ag-c-a-g
c------gggg-------c-c-------caa-caccg-------ggg-ga----------
------agcug-uauccu-ggug-guaa-gg----------acu---------a-gagg-
uu----------a-g-agga-ga-ccc-ccc-gcauaac----------aau-aaa----
--------------------------------------c-a-gcau---auu-ga-c-g-
--------cug-g----gag------------aga-ccag--------------------
-agaucc----------------------------ugcu---------------------
------------gucuc-------u---------------a-----------ca-gcauc
au--------------ucc-aggca---cag-aa-cg-cca------g-a----------
------------------------------------------------------------
------------------------------------------------------------
------------------------------------------------------------
------------------------------------------------------------
----aaaugga---------------augg------------------------------
------------------------------------------------------------
---------------------------------------ug-----------cu------
---------------------g----------------------uugaa----------u
-ca------------------------------------acagguucu------------
------------------------------------------------------------
------------------------------------------------------------
------------------------------------------------------------
------------------------------------------------------------
------------------------------------------------------------
------------------------------------------------------------
------------------------------------------------------------
------
>gb:HM469967|Organism:Dengue virus 1|Strain Name:30597/07|Segment:null|Subtype:1-I|Host:Human
------------------------------------------------------------
------------------------------------------------------------
------------------------------------------------------------
------------------------------------------------------------
------------------------------------------------------------
------------------------------------------------------------
-------------------------------------------aguugu-----------
----------------------------------------------------u-ag-u--
------------------------------------------------------------
------------------------------------------------------------
----------------------------------cuac--------g------ugga---
-----c------------------------------------------------------
--c-g---ac-aa-g-aa-c--ag-----u-uu-cgaaucgg-aa---------------
-----------------------------------------------------gcu--ug
c---u-u-------a----------------a-------cgua-g-uu------------
------------------c-u--aac-ag-uuuu-uu----a-uuagagagcagaucuc-
---ugaugaacaa-ccaacg-aaaaaagacggcucgacc---gucuuucaauaugcugaa
acgcgcgagaaaccgcgugucaacuguuucacaguuggcgaagagauucucaaaaggauu
gcucucaggccaaggacccaugaaauuggugauggccuucauagcauuccuaagauuucu
agccauacccccaacagcaggaauuuuggcuagauggggcucauucaag-aagaauagag
caaucaaagugcuacgggguuucaagaaagaaaucucaaacauguugaauauaaugaau-
------agaaggaaaagaucugugaccaugcuccuuaug-----------------cuga
ugccuacggccuuggcguuccauuugacuacacgagggggagagccgcacaugauaguca
gcaagcaggaaagaggaaagucacuuuuguuuaagaccucagcaggugucaacaugugca
cccuuauagcgauggauuugggagaguuaugugaggacacaaugacuuacaaaugcccuc
gaaucacuga---ggcggaaccagaugacguugauuguuggugcaaugccacagacacau
gggugaccuauggaacauguuccca---aacuggcgagcaccgacgagacaaacguuccg
ucgcacuggccccacacgugggacuugguuuggaaacaagaaccgaaacguggauguccu
cugaaggcgcuuggaaacagauacaaagaguggagacuugggcccugagacacccaggau
ucacggugauagcccuuuuucuagcacaugccauaggaacauccauuacccagaaaggga
uuauuuuuauuuuguuaaugcugguaacaccauccauggccaugcgaugcgugggaauag
gcagcagggacuucguggaaggacugucaggagcaacuuggguggauguggugcuggaac
auggaagcugcgucaccaccauggcaaaagacaaaccaacauuggacauugaacucuuga
agacggaagucacaaaccc--ugccguccugcgcaaacugugcauugaagcuaaaauauc
aaacaccaccaccgacucaagauguccaacgcaaggagaagccacacugguggaagaaca
agacgcgaacuuugugugucgacgaacguuuguggacagaggcuggggcaauggcugugg
gcucuucggaaaaggaagccuaauaacgugugcuaaguucaagugugugacaaaacugga
aggaaagauaguucaauaugaaaacuugaaauauucaguaauagucaccguccacacugg
agaccagcaccaggug-------------------------------------------g
gaaaugaaagcacagaacaugggacaacugcaacuauaacaccucaagcuccuacga-cg
gaaauacagcugaccgacuacggagcucuuacauuggauuguucaccuagaacaggacua
gacuuuaaugaaaugguguuguugacaaugaaagaaaaaucauggcuaguccacaaacaa
ugguuucuagaccuaccacugccuuggaccucgggagcuucaacaucacaagagacuugg
aacagacaagauuugcuggugacauuuaagacagcucaugcaaagaagcaggaaguaguc
guacuaggaucacaagaaggagcaaugcauacugcguugaccggagcgacagaa----au
ccaaacgucuggaacgacaa---caauuuuugcaggacacuugaaauguagacuaaagau
ggacaaacugacucuaaaagggaugucauaugugaugugcacaggcucauucaagcuaga
gaaagaaguggcugagacccagcauggaaccguucuagugcagauuaaauacgaaggaac
agaugcaccaugcaagaucccuuuuucga---cccaagaugaaaaaggaguaacccagaa
ugggagauugauaacagcuaacccuauagucacugacaaagaaaaaccagucaaca----
--uugaggcagaaccgccuuuuggugagaguuacaucgugauaggagcaggugaaaaagc
uuugaaacuaagcugguucaagaaaggaagcagcauagggaaaauguuugaggcaacugc
cagaggagcacgaaggauggccauacugggagacaccgcaugggacuuugguucuauagg
gggaguguucacgucuguuggaaaauuaguacaccagauuuuuggaacugcauauggagu
uuuguucagcgguguuuccuggaccaugaaaauaggaauagggguucugcuaacauggcu
aggauuaaacucaaggagcacgucccuuucgaugacgugcauugcaguuggccuaguaac
acuauaccuaggagucaugguucaggcggauucaggauguguaauuaauuggaaagguag
agaacucaaauguggaaguggcauuuuugucaccaaugaaguucacacuuggacagagca
auacaaauuucaagcugacuccccaaagagacuaucagcagccaucgggaaggcauggga
ggagggugugugcggaauucgaucagcaacucgucucgagaacaucauguggaagcaaau
aucaaaugaacugaaccacaucuuacuugaaaaugacaugaaauucacagugguuguagg
agauguugcugggaucuuggcucaagggaaaaaaaugauuaggccacaacccauggaaua
caaauacucguggaaaagcuggggaaaggcuaaaaucauaggggcagauguucagaacac
caccuucaucaucgacggcccaaacaccccagaaugcccugaugaccaaaga-gcaugga
acauuugggaaguugaggacuauggauuuggaauuuucacgacaaacauauggcugaaau
ugcgugacuccuacacccaagugugugaccaccggcuaaugucagcugccaucaaggaca
gcaaggcaguucacgcugacaugggguacuggauagaaagugaaaagaacgagaccugga
agcuggcaagagccucuuucauagaaguuaaaacauguaucuggccaaaaucc-------
cacacccuauggagcaauggaguucuggaaagugaaaugauaauuccaaagaucuaugga
ggaccaauaucucagcacaacuacagaccaggauauuucacacaaacggcagggccgugg
caccuaggcaaguuggaacuggauuuugauuugugugaggguaccacaguuguuguggau
gaacauuguggaaaucgaggaccaucucuuaggaccacaacagucacaggaaagauaauu
caugaaugguguugcagaucuuguacgcuaccacccuuacguuucagaggagaagauggg
ugcugguacgguauggaaaucagaccagucaaggaaaaggaagagaauuuaguuaaauca
auggucucugcaggguca---ggggaaguggauagcuuuucacuaggacugcuaugcaua
ucgauaaugaucgaagaggugaugagauccagauggaguagaaaaaugcugaugacugga
acacuggcuguguucuuccuucucauaaugggacaauugacauggaaugaucugaucaga
uuaugcaucaugguuggagccaacgcuuccga---caggauggggaugggaacgacguac
cuagcucugauggccacuuuuaaaaugagaccaauguuugcuguagggcuauuauuccgc
---agacuaacauccagagaaguucuucuucuaacaauuggauugagucu----------
aguggcaucuguggaguuaccaaauuccuuggaggagcugggggauggacuugcaauggg
uaucaugauuuuaaaacuauugacugacuuucaaucacaucaguugugggcuaccuugcu
guccuugacauuuaucaaaacgacguuuucauugcacuaugcauggaagacaauggcuau
gguacugucaauuguaucucucuuccccuug-ugccuguccacgaccu------cccaaa
aaacaacaug-----------------------gcuuccggugcuguugggaucucuugg
augcaaaccacuaaccauguuucuuauagcagaaaacaaaaucuggggaaggaaaaguug
gccccucaaugaaggaaucauggcuguuggaauagucagcauccuacuaaguucacuccu
caaaaaugaugugccgcuagcugggccacuaauagcuggaggcaugcuaauagcauguua
ugucauaucuggaagcucagccgaccuaucacuagagaaagcagcugaagucuccuggga
agaagaagcagaacacucuggugccucacauaacauauuaguggagguccaagaugaugg
aaccaugaagauaaaggaugaagagagagaugacacgcuaaccauucuccuuaaagcaac
ucugcuagcaguuucagggguguacccauuaucaauaccagcgacccuuuuuguguggua
cuuuuggc---agaaaaagaaacagagaucuggagugcuaugggacacaccuagcccucc
aaaaguggaaagagcaguucuugaugaugguaucuauagaauuaugcagagaggacuguu
g-ggcaggucccaaguaggggugggaguuuuucaagaaaacguguuccacacaauguggc
augucaccaggggagcuguacucauguaucaagggaagagacuggaaccgagcugggcca
gugucaaaaaagaccugaucucauauggagga----gguuggaggcuucaaggauccugg
aacacgggagaagaagugcaggugauugcuguagaaccagggaaaaaccccaaaaaugua
caaacagcgccgggcaccuuuaagaccccugaaggugaaauuggagccauugcccuagau
uuuaaacccggcacaucuggaucucccaucgugaacagagaaggaaaaauaguaggccuu
uauggaaauggaguagugacaacaaguggaaccuacgucagugccauagcucaagccaaa
gcaucacaagaagggccucuaccagagauugaagacgagguguuuaggaaaagaaacuua
acaauaauggaccuacauccaggaucggggaaaacgagaagauaucuuccagccauaguc
cgugaggccauaaaaagaaagcugcgca-cacuaauucuggcucccacaaggguugucgc
uuccgaaauggcagaggcgcucaagggaaugccaauaagguaccaaacaacagcagugaa
gagugaacacacagggaaagagauaguugaccucaugugucacgccacuuucaccaugcg
ccuucugucucccgugagaguucccaauuacaacaugauuaucauggaugaagca-----
cauuuuaccgauccaucuagcauagcggccagaggguacaucucaacccgagugggcaug
ggugaagcagccgcgaucuucaugacagccacucccccaggaucaguggaggccuuucca
cagagcaacgcaguuauccaagacgaggaaagagacaucccugagagaucauggaacuca
ggcuaugaguggaucacugacuuuccaggcaaaacaguuugguuuguuccaagcauuaaa
gcaggaaaugacauugccaacugcuuaagaaagaaugggaaacgggugauucaauugagc
aggaaaaccuuugauacagaguaccaaaaaacaaaaaauagcgacugggacuacgucguc
acaacagacaucuccgaaaugggagcaaauuuccgggccgacaggguaauagacccaaga
cggugucugaaaccgguaauacuaaaagaugguccagagcguguuauuuuagcaggaccg
augccagugacuguggccagugccgcccagaggagaggaagaguuggaaggaaccacaac
aaggaaggugaucaguacaucuacaugggacagccuuuaaacaacgaugaagaucacgcu
cauuggacagaagcaaaaaugcuccuugauaauauaaacacaccagaagggauuauccca
gcccucuucgagccggagagagaaaagagugcagcaauagacggggaauacagacugcgg
ggugaagcaaggaaaacguuuguggaacucaugagaagaggagaucuaccugucuggcua
uc----------------------------------------------------------
------------------------------------------------------------
------------------------------------------------------------
------------------------------------------------------------
------------------------------------------------------------
--------------cuacaaaguagccucagaaggcuuccaguacucug-----------
------------------------------------------------------------
------------------------------------------------------------
------------------------------------------------------------
-----------------------acagaagaugguguuuugacggggaaaggaacaacca
gguguuggaggagaacauggacguggagaucuggacaaaagaaggag---aaagaaagaa
acuacgaccccgcuggcuggaugccagaacauacucagacccauuggcccugcgcgaguu
uaaagaguuugcagcaggaagaagaagcgucucaggugaucuaauauuggaaauagggaa
acuuccacaacacuugacgcaaagggcccagaaugccuuggacaaccugguuauguugca
caauuccgaacaaggaggaagagccuauagacaugcaauggaagaacugccagacaccau
agaaacguugaugcuccuagcuuugauagcuguguuaacugguggagugacgcuguucuu
ccuaucaggaaggggccuagggaaaacaucuaucggccuacucugcgugauggcuucaag
cguacugcuauggauggcuaguguggagccccauuggauagcggccuccaucauacugga
guucuuccugauggugcugc-uuauuccagagccagacagacaacgcacuccgcaggaca
accagcuggcauauguggugauagguuuauuauucaugauacugacaguagcagccaaug
agaugggacugcuggaaaccacaaagaaagauuuagggau--------------------
--uggccauguggcuguugaaaaucaccaccacgccgcaaugcuggacguagacuuacau
ccagcuucagccuggacccucuaugcaguggccacaacaauuaucacucccaugaugagg
cacacaauugaaaacacaacggcaaacauuucucugacagccauugcaaaccaggcagcu
auauugaugggacuugacaaaggauggccaauaucgaaga-uggacauaggaguuccacu
ucucgccuuggggugcuauu-cccaggugaauccacugacgcugacagcggcgguauuga
ugcuaguggcucauuacgccauaauuggaccuggacugcaagcaaaagcuacuagagagg
cucaaaaaaggacagcggccggaauaaugaaaaauccaaccguugauggaauuguugcga
uagauuuggacccugugguuuaugaugcaaaauuugagaaacaacuaggccaaauaaugu
uguugauacuauguacaucacagauccucuugaugcggacuacaugggccuugugcgaau
cuaucacacuggccacuggaccucugaccacgcuuuggaagggaucuccaggaaaauuuu
ggaacaccacgauagcgguuuccauggcaaaca-uuuucagaggaaguuaucuagcggga
gcaggucuggccuucucauuaaugaaaucucuaggaggagguaggagaggcacgggagcc
caaggggaaacacugggagagaaauggaaaagacag-cugaaccaacugagcaagucaga
auucaauaccuauaaaaggagugggauuauggaaguggacagauccgaagccaaagaggg
acugaaaagagg---agaaacaaccaaacacgcagugucgagaggaaccgcuaaacugaa
gugguuuguggagaggaaccuugugaaaccagaagggaaagucauagaccucgguugugg
aagagguggcuggucauacuauugcgcugggcugaagaaagucacagaagugaagggaua
uacaaagggaggaccuggacaugaggaaccaaucccaauggcgaccuauggauggaaccu
aguaaagcugcacuccgggaaagacguauucuuuauaccaccugagaaaugugacacccu
uuugugugauauuggugaguccucuccaaacccaacuauagaggaaggaagaacgcuacg
cguccuaaagaugguggaaccauggcucagaaaaaa---ucaa-----uuuugcauaa--
---------------------------------------------aaauucugaauccuu
acaugccaagugugguggaaacucuggagcaaaugcaaagaaaacaugggggaaugcuag
uacgaaauccacuuucaagaaauucuacucaugaaauguauuggguuucauguggaacag
gaaacauugugucagcaguaaacaugacauccagaauguugcuaaaucgauucacaaugg
cucacaggaaaccaacauaugaaagagacguggaccuaggcgccggaacaagacaugugg
caguggaaccagagguagccaaccuagauaucauuggccagaggauagagaacauaaaac
augaacauaagucaacauggcauuaugaugaggacaauccauauaaaacaugggccuauc
auggaucauaugaggucaagccaucaggaucagccucauccauggucaacggcgugguga
aacugcucaccaaaccaugggaugucauccccauggucacacaaauagccaugacagaca
ccacgcccuuuggacaacagaggguguuuaaagagaaaguugacacacgcacaccaaaag
caaaacgaggcacagcacaaaucauggaggugacagccaggugguuaugggguuuucuuu
cuagaaacaagaaaccaagaauuuguacaagagaggaguucacaagaaaaguuaggucaa
acgcagccauuggagcagu-guucguugaugaaaaucaauggaauucagcaaaagaagca
guggaagaugagcgguucugggaccuugugcacagagagagggagcuucacaaacaggga
aaaugugccacguguguuuauaacaugauggggaagagagagaaaaagcuaggagaguuc
ggaaaggcaaaaggaagucgugcaauaugguacaugugguugggagcucgcuuucuagag
uucgaagcucucgguuucaugaacgaagaucacugguucagcagagagaauucacucagc
ggaguggaaggagaaggacuccacaaacuuggauauauacucagagacauaucaaagauu
ccagggggaaacauguaugcagaugacacagccggaugggauacaaggauaacagaggau
gaccuucagaaugaggccaaaauuacugacaucauggaacccgaacaugcccuauuggcc
aagucaaucuucaagcuaaccuaccaaaauaaggugguaaggguacagagaccagcaaaa
aaugg---aaccgugauggaugucauauccagacgugaccagagaggaaguggccagguc
ggaacuuauggccuaaacacuu---ucaccaacauggaagcucagcugauaagacaaaug
gagucugagggaaucuucucacccagcgaauuagaaaccccaaauuuagccgagagaguu
cucg------acuggcugg-aaaaauauggcgucgaaaggcugaaaagaauggcaaucag
cggagaugacugcguagugaaaccaauugaugauagguuugcaacagccuuaacagcucu
aaaugauaugggaaaaguaagaaaagauauaccacaaugggaaccuucaaaaggauggaa
ugauuggcaaaaagugccuuuuuguucacaccacuuccaccagcugauuaugaaggaugg
gagggaaauaguggugccaugccgcaaccaagaugaacuuguggguagggcuagaguauc
acaaggugcuggauggagccugagagaaacugcaugccuaggcaagucauaugcacaaau
guggcagcugauguacuuccacaggagagaccugagacuagccgcuaaugcuaucuguuc
agccguuccaguugauugggucccaaccagccgcaccaccuggucaauccaugcccauca
ccaauggaugacaacagaagacaugcugucaguguggaauaggguuuggauagaggaaaa
cccauggauggaggacaaaacccauauauccaguugggaagauguuccauacuugggaaa
aagggaagaucaaugguguggaucccugauaggcuuaacagcaagggccaccugggccac
caacauacaaguggccauaaaccaagugagaagauuaauugggaaugagaau---uaucu
agauuacaugacaucaaugaagagauucaagaacgagagugaucc------cga------
----------aggggcacu--------------cuggugaguuaacacauuuac-aaaau
aaaggaaa-auu-----a--gaaauc---aaacaaggc-aagaagucaggccggau--ua
agc-c-auaguac-gguaagagcuaugc-ugccugug-agccccg-uccaagg-------
-------acgu---aaaaugaagu-------cagg-c--c---------g-aa-agccac
ggcuu-gagcaaaccgu-g-cugccugu-ag-----------------------------
---------------------------------------cucc----aucguggggaugu
-------aa---------------------------------------------------
------------------------------------------------------------
------------------------------------------------------------
-----------------------------------------aaa-c--------------
------------------------------------------------------------
------------------------------------------------------------
------------------------------------------------------------
------------------------------------cc---gggag--------------
------------------------------gc-ugca-ac--------------------
------------------------------------------------------------
------------------------------------------------------------
--ccau-gga-------------------------ag---------cugua---------
------------------------------------------------------------
------------------------------------------------------------
------------------------------------------------------------
c--gcau--------------------------------gg------ggua-gca-g-a-
cu-------------------------agugg-uuaga--gga--ga-c-cccuccc-g-
---aaac-ac--------------------------------------------------
----------------------------------------------aacgc-ag-c-a-g
c------gggg-------c-c-------caa-cacca-------ggg-ga----------
------agcug-uacccu-ggug-guaa-gg----------acu---------a-gagg-
uu----------a-g-agga-ga-ccc-ccc-gcauaac----------aau-aaa----
--------------------------------------c-a-gcau---auu-ga-c-g-
--------cug-g----gag------------aga-ccag--------------------
-agaucc----------------------------ugcu---------------------
------------gucuc-------u---------------a-----------ca-gcauc
au--------------ucc-aggca---cag-aa-cg-cca------g-a----------
------------------------------------------------------------
------------------------------------------------------------
------------------------------------------------------------
------------------------------------------------------------
----aaaugga---------------augg------------------------------
------------------------------------------------------------
---------------------------------------ug-----------cu------
---------------------g----------------------uagaa----------u
-ca------------------------------------acagguucu------------
------------------------------------------------------------
------------------------------------------------------------
------------------------------------------------------------
------------------------------------------------------------
------------------------------------------------------------
------------------------------------------------------------
------------------------------------------------------------
------
>gb:AB608789|Organism:Dengue virus 1|Strain Name:360052|Segment:null|Subtype:1-I|Host:Human
------------------------------------------------------------
------------------------------------------------------------
------------------------------------------------------------
------------------------------------------------------------
------------------------------------------------------------
------------------------------------------------------------
------------------------------------------------------------
------------------------------------------------------------
------------------------------------------------------------
------------------------------------------------------------
------------------------------------------------------------
------------------------------------------------------------
--------------------------------u-cgaaucgg-aa---------------
-----------------------------------------------------gcu--ug
c---u-u-------a----------------a-------cgua-g-uu------------
------------------c-u--aac-ag-uuuu-uu----a-uuagagagcggaucuc-
---ugaugaacaa-ccaacg-gaaaaagacggcucgacc---gucuuucaauaugcugaa
acgcgcgagaaaccgcgugucaacuguuucacaguuggcgaagagauucucaaaaggauu
gcucucaggccaaggacccaugaaauuggugauggcuuucauagcauuccuaagauuucu
agccauacccccaacagcaggaauuuuggcuagauggggcucauucaag-aagaauggag
caaucaaagugcuacgggguuucaagaaagaaaucucaaacauguuaaauauaaugaau-
------agaaggaaaagaucugugaccaugcuccuuaug-----------------cuga
ugcccacagccuuggcguuccaucugacuacacgagggggagagccgcacaugauaguca
ccaagcaggaaagaggaaagucacuuuuguuuaagaccucagcaggugucaacaugugca
cccuuauagcgauggauuugggagaguuaugugaggacacaaugacuuacaaaugcccuc
gaauuacuga---ggcggaaccagaugacauugauuguuggugcaaugccacagacacau
gggugaccuauggaacauguuccca---aacuggcgagcaccgacgagacaaacguuccg
ucgcacuggccccacacguaggacuugguuuggaaacaagaaccgaaacguggauguccu
cugaaggcgcuuggaaacagauacaaagaguggagacuugggcccugagacacccaggau
ucacggugauagcccuuuuucuagcacaugccauaggaacauccaucacccagaaaggga
ucauuuucauuuuguuaaugcugguaacaccauccauggccaugcgaugcgugggaauag
gcagcagggacuucguggaaggacugucaggagcaacuuggguagacgugguacuggaac
auggaaguugcgucaccaccauggcaaaagacaaaccaacauuggacauugaacucuuga
agacggaagucacaaaccc--ugccguccugcgcaaacugugcauugaagcuaaaauauc
aaacaccacuaccgacucaagauguccaacacaaggagaagccacacugguggaagaaca
agacgcgaacuuugugugucgacgaacguuuguggacagaggcuggggcaauggcugugg
ucucuucggaaaaggaagccuaauaacgugugcuaaguucaagugugugacaaaacugga
aggaaagauaguucaauaugaaaacuugaaauauucaguaauagucaccguccacacugg
agaccaacaccaggug-------------------------------------------g
gaaaugaaagcacagaacaugggacaacugcaacuauaacaccucaagcuccuacgu-cg
gaaauacagcugaccgacuacggagcucuuacauuggauugcucaccuagaacaggacua
gacuuuaaugaaaugguguuguugacaaugaaagagaaaucauggcuaguccacaaacaa
ugguuucuagaccuaccacugccuuggaccucaggagcuucaacaucacaagagacuugg
aacagacaagauuugcuggugacauuuaagacagcucaugcaaagaagcaggaaguaguc
guacuaggaucacaagaaggagcaaugcacacugcguugaccggagcgacagaa----au
ccaaacgucuggaacgacaa---caauuuuugcaggacaccugaaauguagacuaaagau
ggacaaacugacucuaaaagggaugucauaugugaugugcacaggcucauucaagcuaga
gaaagaaguggcugagacccagcauggaaccguucuagugcagauuaaauacgaaggaac
agaugcaccaugcaagaucccuuuuucga---cccaagaugaaaaaggaguaacccagaa
ugggagauugauaacagcuaacccuauagucacugacaaagaaaaaccagucaaca----
--uugaggcagaaccgccuuuuggugagaguuacauugugauaggagcaggugaaaaagc
uuugaaacuaagcugguucaagagaggaagcagcauagggaaaauguuugaggcaacugc
cagaggagcacgaaggauggccauacugggagacaccgcaugggacuuugguucuauagg
aggaguguucacaucuguuggaaaacuaguacaccagauuuuuggaacugcauauggagu
uuuguucagcgguguuuccuggaccaugaaaauaggaauagggguucuguugacauggcu
aggauuaaacucaaggagcacgucccuuucgaugacgugcauugcaguuggccuaguaac
acuauaccuaggagucaugguucaggcggauucaggauguguaauaaauuggaaagguag
agaacucaaauguggaaguggcauuuuugucaccaaugaaguucacacuuggacagagca
auacaaauuucaagcugacuccccaaagagacuaucagcagccaucgggaaggcauggga
ggaggguguguguggaauucgaucagccacucgucucgagaauaucauguggaagcaaau
aucaaacgaacugaaccacaucuuacuugaaaaugacaugaaauucacagugguuguagg
agauguuguugggaucuuggcucaagggaaaaaaaugauuaggccacaacccauggaaua
caaauacuccuggaaaagcuggggaaaagcuaaaaucauaggggcagauguacagaacac
caccuucaucauugacggcccaaacaccccagaaugcccugaugaucaaaga-gcaugga
acauuugggaaguugaggacuauggauuuggaauuuucacgacaaacauaugguugaaau
ugcgugacucuuacacccaagugugugaccaccggcuaaugucagcugccaucaaggaca
gcaaggcaguucaugcugacaugggguacuggauagaaagugaaaagaacgagaccugga
agcuggcaagagccucuuucauagaaguuaaaacauguaucuggccaaaaucc-------
cacacucuauggagcaauggaguucuggaaagugaaaugauaauuccaaagaucuaugga
ggaccaauaucucagcacaacuacagaccaggauauuucacacaaacggcagggccgugg
caccuaggcaaguuggaacuggauuuugauuugugugaggguaccacaguuguuguggau
gaacauuguggaaaucggggaccaucucuuagaaccacaacagucacaggaaagauaauu
caugaaugguguugcagaucuuguacgcuaccacccuuacguuucaaaggagaagauggg
uguugguacgguauggaaaucagaccagucaaggaaaaggaagagaaucuagucaaauca
auggucucugcaggguca---ggggaaguggacagcuuuucacuaggacugcuaugcaug
ucaauaaugaucgaagaggugaugagauccagauggaguagaaaaaugcugaugacugga
acacuggcuguguuccuccuucucauaaugggacaauugacauggaaugaucugaucagg
uuaugcaucaugguuggagccaacgcuuccga---caggauggggaugggaacgacguac
cuagcucugauggccacuuuuaaaaugagaccaauguuugcugucgggcuauuauuccgc
---agacuaacauccagagaaguucuucuucuuacaauuggauugagucu----------
aguggcaucuguggaguuaccaaauuccuuggaggagcugggggauggacuugcaauggg
cauuaugauucuaaaauuauugacugacuuucagucacaucagcugugggcuaccuugcu
guccuugacauucaucaaaacaacgguuuccuugcacuaugcauggaagacaauggcuau
gguacugucaauuguaucucucuuccccuua-ugccuguccacgaccu------cccaaa
aaacaacaug-----------------------gcuuccggugcuauugggaucucuugg
augcaaaccacuaaccauguuucuuauagcagaaaacaaaaucuggggaaggaaaaguug
gccccucaaugaaggaaucauggcuguuggaauagucagcauccuacuaaguucacuccu
caaaaaugaugugccgcuagcugggccacuaauagcuggaggcaugcuaauagcauguua
uguuauaucuggaagcucagccgacuugucauuagagaaagcggcugaggucuccuggga
agaagaagcagaacacucuggugccucacacaauauauuaguggagguccaagaugacgg
aaccaugaagauaaaggaugaagagagagaugacacgcuaaccauucuccuuaaagcaac
ucugcuagcaguuucagggguguacccauuaucaauaccagcgacccuuuuuguguggua
cuuuuggc---agaaaaagaaacagagaucuggaguguuaugggacacacccagcccucc
agaaguggaaagagcaguucuugaugaagguaucuauagaauuaugcagagaggacuguu
g-ggcaggucccaaguagggguaggaguuuuccaagaaaacguguuccacacaauguggc
augucaccaggggagcuguacucauguaucaagggaagagacuggaaccgaguugggcca
gugucaaaaaagaccugaucucauauggagga----gguuggaggcuucaaggauccugg
aacacgggagaagaagugcaggugauugcuguugaaccagggaaaaaccccaaaaaugua
caaacagcgccgggcaccuucaagaccccugaaggugaaguuggagccauugcccuagau
uuuaaacccggcacaucuggaucucccauugugaacagagaaggaaaaauaguaggucuu
uauggaaauggaguagugacaacaaguggaaccuacgucagugccauagcucaagccaaa
gcaucacaagaagggccccuaccagagauugaagacgagguguuuaggaaaagaaacuua
acaauaauggaccuacauccaggaucgggaaaaacaagaagauaucuuccagccauaguc
cgugaggccauaaaacggaagcugcgca-cacuaauuuuggcucccacaaggguugucgc
uuccgaaauggcagaggcgcuuaaaggaaugccaauaagguaccaaacaacagcagugaa
gagugaacacacaggaaaagagauaguugaucucaugugucacgccacuuucaccaugcg
ucuccugucucccgugagaguucccaauuacaacaugauuaucauggaugaagca-----
cauuucaccgauccauccagcauagcggccagaggguacaucucaacccgagugggcaug
ggugaagcagcugcgaucuucaugacagccacucccccaggaucaguggaggccuuucca
cagagcaaugcaguuauccaagaugaggaaagagacauuccugagagaucauggaacuca
ggcuaugaguggaucacugacuucccagguaaaacaguuugguuuguuccaagcaucaaa
ucaggaaaugacauugccaacugcuuaagaaagaaugggaaacgggugauucaauugagc
aggaaaaccuuugauacagaguaccaaaaaacaaaaaauaacgacugggauuaugucguc
acaacagacaucuccgaaaugggagcaaacuuccgagccgacagggugauagacccaaga
cggugucugaaaccgguaauacuaaaagaugguccagagcguguuauucuagcaggaccg
augccagugacuguggccagugcugcccagaggagaggaagaauuggaaggaaccacaau
aaggaaggugaucaguacaucuacaugggacagccuuuaaacaacgaugaagaucacgcu
cacuggacagaagcaaaaaugcuccuugauaauauaaacacaccagaagggauuauccca
gcccucuucgagccggagagagaaaagagugcagcaauagacggggaauacagauugcgg
ggugaagcaaggaagacguuuguggagcucaugagaagaggagaucuaccugucuggcua
uc----------------------------------------------------------
------------------------------------------------------------
------------------------------------------------------------
------------------------------------------------------------
------------------------------------------------------------
--------------cuacaaaguugccucagaaggcuuccaguacucug-----------
------------------------------------------------------------
------------------------------------------------------------
------------------------------------------------------------
-----------------------acagaagauggugcuuugacggggaaaggaacaacca
gguguuggaggagaacauggacguggagaucuggacaaaagaaggag---aaagaaagaa
acuacgaccccgcuggcuggaugccagaacauacucagacccacuagcccugcgcgaguu
uaaggaguuugcagcaggaagaagaagcgucucaggugaucuaauauuagaaauagggaa
acuuccacaacacuugacgcaaagggcccagaaugccuuggacaaccuggucauguugca
caacuccgaacaaggaggaagagcuuauagacaugcaauggaagaacugccagacaccau
agaaacguugaugcuccuagcuuugauagcuguguugacugguggagugacgcuguucuu
ccuaucaggaaggggccuagggaaaacaucuaucggccuacucugcgugauggcuucaag
cguacugcuauggauggccaguguggagccccauuggauagcggccuccaucauacugga
guucuuccugauggugcugc-uuauuccagagccagacagacaacgcacuccgcaggaca
accagcuggcauauguggugauagguuuguuauucaugauacugacaguagcagccaaug
agaugggauuauuggaaaccacaaagaaagacuuagggau--------------------
--uggccauguggcuguugaaaaucaccaccaugccacaauguuggacguagacuuacau
ccagcuucagccuggacccucuaugcaguggccacaacaauuaucacucccaugaugagg
cacacaaucgaaaacacaacggcaaacauuucccugacagcuauugcaaaccaggcagcu
auauugaugggacuugacaaaggauggccaauaucgaaga-uggacauaggaguuccacu
ucucgccuuggggugcuacu-cacaggugaauccauugacgcugacagcggcgguauuga
ugcuaguggcucauuacgccauaauuggaccuggacugcaagcaaaagcuacuagagaag
cucaaaaaaggacagcggccggaauaaugaaaaauccaaccguugauggaauuguugcaa
uagauuuggacccugugguuuaugaugcaaaauuugagaaacaacuagggcaaauaaugu
uguugauacuauguacaucacagauccucuugaugcggacuacaugggccuugugcgaau
ccaucacacuggccacuggaccucugaccacgcuuugggagggaucuccaggaaaauuuu
ggaacaccacgauagcgguuuccauggcaaaca-uuuucagaggaaguuaucuagcagga
gcaggucuggccuucucauuaaugaaaucucuaggaggagguaggagagguacgggagcc
caaggggaaacauugggagagaaauggaaaagacag-cugaaccaacugagcaagucaga
auucaacacuuacaaaagaagugggauuauggaaguggacagauccgaagccaaagaggg
agugaaaagagg---agaaacaaccaaacaugcagugucgagaggaaccgccaaacugag
gugguuuguggagaggaaccuugugaaaccagaagggaaagucauagaccucgguugugg
aagagguggcuggucauacuauugcgcugggcugaagaaagucacagaagugaagggaua
uacaaaaggaggaccuggacaugaggaaccaaucccaauggcgaccuauggauggaaccu
aguaaaacugcacuccgggaaagacguauucuuuacaccaccugagaaaugugacacucu
uuugugugauauuggugaguccucuccaaacccaacuauagaagaaggaagaacguuacg
cguccuaaagaugguggaaccauggcucagaggaaa---ccaa-----uuuugcauaa--
---------------------------------------------aaauucuaaaucccu
acaugccaagugugguggaaacucuggagcaaaugcaaagaaaacauggaggaaugcuag
ugcgaaauccacuuucaagaaauucuacucaugaaauguauuggguuucauguggaacag
gaaacauugugucagcaguaaacaugacaucuagaauguugcuaaaucgauucacaaugg
cucacaggaaaccaacauaugaaagagacguggaccuaggcgcuggaacaagacaugugg
caguggaaccagagguagccaaccuagauaucauuggccagaggauagagaacauaaaac
augaacauaagucaacauggcauuaugaugaggacaauccauauaaaacaugggccuauc
auggaucauaugaggucaagccaucaggaucagccucauccauggucaauggcgugguga
aacugcucaccaaaccaugggaugucauccccauggucacacaaauagcuaugacugaca
cuacacccuuuggacaacagaggguguuuaaagagaaaguugacacgcgcacaccaaaag
caaaacgaggcacagcacaaaucauggaggugacagccaggugguuaugggguuuucuuu
cuagaaacaaaaaaccaagaauuuguacaagagaggaguucacaagaaaaguuaggucaa
acgcagccauuggagcagu-guucguugaugaaaaucaauggaacucagcaaaagaagca
guggaagaugagcgguucugggaccuugugcacagagagagagagcuucacaaacaggga
aaaugugccacguguguuuacaacaugauggggaagagagagaaaaaacuaggagaguuc
ggaaaggcgccagaaagucgugcaauaugguacaugugguugggagcacgcuuucuagag
uucgaagcucuugguuucaugaacgaagaucacugguucaguagagagaauucacucagc
ggaguggaaggagaaggacuccacaaacucggauacauacucagagacauaucaaagauu
ccagggggaaauauguaugcagaugacacagccggaugggacacaagaauaacagaggau
gaccuucagaaugaggccaaaauuacugacaucauggagcccgaacaugcccuacuggcu
acgucaaucuucaagcugaccuaucaaaauaaggugguaaggguacagagaccagcaaaa
aaugg---aaccgugauggaugucauauccagacgugaccagagaggaaguggccagguc
ggaacuuauggcuuaaacacuu---ucaccaacauggaagcucagcuaauaagacaaaug
gagucugagggaaucuuuucauccagcgaauuggagaccccaaauuuagccgagagaguu
cucg------acuggcugg-gaaaauauggcgucgaaaggcugaaaagaauggcaaucag
cggagaugacugcguggugaaaccaauugaugacagguucgcaacagccuuaacagcucu
gaaugaugugggaaaaguaagaaaagauauaccacaaugggaaccuucaaaaggauggaa
ugauuggcaacaagugccuuuuuguucacaccacuuccaccagcugauuaugaaggaugg
gagggaaauaguggugccaugccgcaaccaagaugaacuuguggguagggcuagaguauc
acaaggugcuggauggagccugagagaaacugcaugccuaggcaagucauaugcacaaau
guggcagcugauguacuuccacaggagagaccugagacuagccgcuaaugcuaucuguuc
agccguuccaguugauugggucccaaccagccgcaccaccuggucgauccaugcccauca
ccaauggaugacaacagaagacauguugucaguguggaauaggguuuggauagaggaaaa
cccauggauggaggacaaaacccauguguccaguuggggagauguuccauauuuaggaaa
aagggaagaucagugguguggaucccugauaggcuuaacagcaagggccaccugggccac
caacauacaaguggccauaaaccaagugagaagacuaauugggaaugagaau---uaucu
agauuacaugacaucaaugaagagauucaagaacgagagugaucc------uga------
----------aggggcacu--------------cuggugagucaacacauuuac-aaaau
aaaggaaa-aua-----a--gaaauu---aaacaaggc-aagaagucaggccggau--ua
agc-c-auaguac-gguaagagcuaugc-ugccugug-agccccg-ucuaagg-------
-------acgu---aaaaugaagu-------cagg-c--c---------g-aa-agccac
gguuu-gagcaaaccgu-g-cugccugu-ag-----------------------------
---------------------------------------cucc----aucgu-gggaugu
-------aa---------------------------------------------------
------------------------------------------------------------
------------------------------------------------------------
-----------------------------------------aaa-c--------------
------------------------------------------------------------
------------------------------------------------------------
------------------------------------------------------------
------------------------------------cu---gggag--------------
------------------------------gc-ugc--ac--------------------
------------------------------------------------------------
------------------------------------------------------------
--ccau-gga-------------------------ag---------cugua---------
------------------------------------------------------------
------------------------------------------------------------
------------------------------------------------------------
c--gcau--------------------------------gg------ggua-gca-g-a-
cu-------------------------agugg-uuaga--gga--ga-c-cccuccc-a-
---aaac-au--------------------------------------------------
----------------------------------------------aacgc-ag-c-a-g
c------gggg-------c-c-------caa-cacca-------ggg-ga----------
------agcug-uacccu-ggug-guaa-gg----------acu---------a-gagg-
uu----------a-g-agga-ga-ccc-ccc-gcauaac----------aau-aaa----
--------------------------------------c-a-gcau---auu-ga-c-g-
--------cug-g----gag------------aga-ccag--------------------
-agaucc----------------------------ugcu---------------------
-------------ucuc-------u---------------a-----------ca-gcaaa
ac--------------ac-----ca---cac-ca-ag-uga------g-a----------
------------------------------------------------------------
------------------------------------------------------------
------------------------------------------------------------
------------------------------------------------------------
----agacuaa---------------uugg------------------------------
------------------------------------------------------------
---------------------------------------ga-----------au------
---------------------g--------------------------------------
------------------------------------------------------------
------------------------------------------------------------
------------------------------------------------------------
------------------------------------------------------------
------------------------------------------------------------
------------------------------------------------------------
------------------------------------------------------------
------------------------------------------------------------
------
>gb:JX669468|Organism:Dengue virus 1|Strain Name:40604/BR-PE/97|Segment:null|Host:Human
------------------------------------------------------------
------------------------------------------------------------
------------------------------------------------------------
------------------------------------------------------------
------------------------------------------------------------
------------------------------------------------------------
-------------------------------------------aguugu-----------
----------------------------------------------------u-ag-u--
------------------------------------------------------------
------------------------------------------------------------
----------------------------------cuac--------g------ugga---
-----c------------------------------------------------------
--c-g---ac-aa-g-aa-c--ag-----u-uu-cgaaucgg-aa---------------
-----------------------------------------------------gcu--ug
c---u-u-------a----------------a-------cgua-g-uu------------
------------------c-u--aac-ag-uuuu-uu----a-uuagagagcagaucuc-
---ugaugaacaa-ccaacg-gaaaaagacgggucgacc---gucuuucaauaugcugaa
acgcgcgagaaaccgcgugucaacugguucacaguuggcgaagagauucucaaaaggauu
gcuuucaggccaaggacccaugaaauuggugauggcuuucauagcauuucuaagauuucu
agccauacccccaacagcaggaauuuuggcuagauggagcucauucaag-aagaauggag
cgaucaaaguguuacgggguuucaaaaaagagaucucaagcauguugaacauaaugaac-
------aggaggaaaagauccgugaccaugcuccucaug-----------------cugc
ugcccacagcccuggcguuccauuugaccacacgagggggagagccacacaugauaguua
guaagcaggaaagaggaaagucacucuuguucaagaccucugcaggugucaauaugugca
cucucauugcgauggauuugggagaguuaugugaggacacaaugaccuacaaaugccccc
ggaucacuga---ggcggaaccagaugacguugacugcuggugcaaugccacagacacau
gggugaccuaugggacguguucuca---aaccggcgaacaccgacgagacaaacguuccg
uggcacuggccccacacgugggacucggucuagaaacaagaaccgaaacauggaugucuu
cugaaggcgccuggaaacaaauacaaaaaguggagacuugggcuuugagacacccaggau
ucacggugauagcccuuuuuuuagcacaugccauaggaacauccaucacucagaaaggga
ucauuuucauuuugcugaugcuggugacaccaucaauggccaugcgaugcgugggaauag
gcaacagagacuucgucgaaggacugucaggagcaacguggguagacgugguauuggagc
auggaagcugcgucaccaccauggcaaaaaauaaaccaacauuggacauugaacucuuga
agacggaggucacgaaccc--ugccgucuugcgcaaacugugcauugaagccaaaauauc
aaacaccaccaccgauucaagauguccaacacaaggagaggcuacacugguggaagaaca
agacgcgaacuuugugugucgccgaacguuuguggacagaggcugggguaauggcugcgg
auuauucggaaaaggaagccuguugacgugugccaaguucaagugugugacaaaacuaga
aggaaagauaguucaauaugaaaacuuaaaauauucagugauagucaccguccacacugg
ggaucagcaccaggug-------------------------------------------g
gaaacgagacuacagaacauggaacaauugcaaccauaacaccucaagcuccuacgu-cg
gaaauacagcugacugacuacggagcccucacauuggacugcucaccuagaacagggcug
gacuuuaaugagauggugcuauugacaaugaaagaaaaaucauggcuuguccacaaacaa
ugguuucuagacuuaccacugccuuggacuucgggggcuucaacaucccaagagacuugg
aacagacaagauuugcuggucacauucaagacagcucaugcaaagaaacaggaaguaguc
guacugggaucacaagaaggagcaaugcacaccgcguugacuggggcgacagaa----au
ccagacgucaggaacgacaa---caaucuuugcagggcaccugaaaugcagacuaaaaau
ggauaaacugacuuuaaaggggacgucauaugugaugugcacaggcucauuuaagcuaga
gaaggaaguggcugagacccagcauggaacuguucuagugcaggucaaauacgaaggaac
agaugcgccaugcaagauccccuuuucga---cccaagaugagaaaggagugacccagaa
ugggagauugauaacagccaaucccauaguuacugacaaagaaaaaccagucaaca----
--uugagacagaaccaccuuuuggugagagcuacaucgugguaggggcaggugaaaaagc
uuugaaacuaagcugguucaagaaaggaagcagcauagggaaaauguucgaagcaaccgc
ccgaggagcacgaaggauggcuauccugggagacaccgcaugggacuucggcucuauagg
aggaguguucacaucugugggaaaauugguacaccagguuuuuggaaccgcauauggugu
ucuguucagcgguguuucuuggaccaugaaaauaggaauagggauucugcugacauggcu
gggauuaaauucaaggagcacgucacuuucgaugacgugcauugcaguuggcaugguuac
acuguaccuaggagucaugguucaagcggacucgggauguguaaucaacuggaagggcag
agaacucaaauguggaaauggcauuuuugucacuaaugaaguccacacuuggacagagca
auacaaauuccaggcugacuccccaaaaagacugucagcagccauuggaagggcauggga
ggagggcguguguggaauucgaucagccacgcgucuugagaacaucauguggaagcaaau
aucaaaugaauugaaccacauucuacuagaaaaugacauaaaauucacagugguuguagg
aaaugcuaauggaauuuuggcccaagggaaaaaaaugauuaggccacaacccauggaaca
caaauacucauggaaaagcuggggaaaagcuaaaaucauaggagcagacauacaaaauac
caccuucaucaucgacggcccagauacuccagaaugccccgaugaacaaaga-gcgugga
acauuugggaaguugaggacuauggguuuggaauuuucacgacaaacauauggcugaaau
ugcgugacuccuacacccaaaugugugaccaccggcuaaugucagcugccaucaaggaca
gcaaggcaguccaugcugacaugggguacuggauagaaagugaaaagaacgaaaccugga
agcuggcgagagccucguucauagaagucaagacaugcaucuggccgaaaucc-------
cacacucuauggaguaauggaguuuuggaaagugaaaugauaaucccaaagauguaugga
ggaccaauaucucagcacaacuacagaccaggguauuucacacaaacagcagggccaugg
caucuaggcaaguuggaauuggauuuugacuugugugaaggaaccacaguuguuguggau
gaacauuguggaagucgagguccaucucucagaacuacaacagucacaggaaagauaauc
caugaaugguguugcagauccugcacguuaccccccuuacguuucagaggagaagacgga
uguugguaugguauggaaaucagaccaguuaaggagaaggaggagaaccuaguuagguca
auggucucugcaggguca---ggagaaguggacaguuuuucauuaggaauacuaugcgua
ucaauaaugauugaagaagugaugagauccagauggaguagaaagaugcugaugacugga
acacuggcuguuuuccuccuucuuauaaugggacaacugacauggaaugaucugauuagg
uuaugcaucaugguuggagccaaugcuucaga---caagauggggaugggaacaacguac
cuagccuugauggcuacuuucaaaaugagaccaauguucgcuguugggcuauuauuucgc
---agacuaacauccagagaaguucuucuucucacgauuggauuaagccu----------
gguggcauccguggagcuaccaaauucuuuggaggagcuaggggauggacuugcaauggg
uaucaugauguuaaaauuauugacugaauuucagccacaccaguuauggaccaccuuacu
uucucugacauuuaucaaaacaacucuuucauuggauuacgcauggaagacaacggcuac
gguacugucaaucguaucucucuuuccuuua-ugccugucuacgaccu------cucaaa
aaacaacaug-----------------------gcuuccggugcuguuaggaucuuuugg
augcaaaccauuaaccauguuucucauaacagaaaacgaaaucuggggaagaaaaaguug
gccccucaaugaaggaauuauggcuauuggaauagucagcauucuacuaaguucacuccu
caaaaaugaugugccguuggccggcccacuaauagcuggaggcaugcuaauagcauguua
ugucauauccggaagcucagccgaucuaucauuggagaaagcggcugagguauccuggga
agaagaagcagaacacuccgguaccucacacaacauauuaguagagguucaagaugaugg
aacuaugaaaauaaaagaugaagagagggaugacacacucacuauacuccuuaaagcaac
uuugcuggcagucucaggaguguacccaaugucaauaccagcaacucuuuuuguguggua
uuuuuggc---agaaaaagaaacagagaucaggaguguuaugggacacacccagcccucc
ggaaguggaaagagcgguucuugaugauggcaucuauagaaucuugcaaagaggacuguu
g-ggcaggucccaaguaggagugggaguuuuccaagacggcguguuccacacaauguggc
acgucaccaggggagcuguccuuauguaccaagggaagaggcuggaaccaagcugggcca
gugucaaaaaggacuugaucucauauggagga----gguuggagguuucaaggaucaugg
aacacgggagaagaagugcaggugauagcuguugaaccaggaaaaaaccccaaaaaugua
cagacaacgccggguaccuucaagacuccugaaggcgaaguuggagccauagcucuagau
uuuaaacccggcacaucuggaucucccaucgugaacagagagggaaaaauaguaggucuu
uauggaaauggaguggugacaacaaguggaaccuacgucagugccauagcccaagcuaaa
gcaucacaggaagggccucuaccagagauugaggacgagguguuuaagaaaagaaacuua
acaauaauggaccuccauccaggaucaggaaaaacaagaagauaucuuccagccauaguc
cgugaggccauaaaaaggaaacugcgua-cguuaaucuuggcucccacaagaguugucgc
cucugaaauggcagaggcgcucaagggaaugccaauaagauaucagacaacagcagugaa
gagugagcacacaggaagggagauaguugaccucaugugccacgccacuuuuaccaugcg
ucucuuauccccagugagaguucccaauuacaacaugaucauuauggaugaagca-----
cauuuuaccgauccagccagcauagcggccagaggguacaucucaacccgaguggguaug
ggugaagcagcugcgaucuuuaugacagccacucccccaggaucgguggaggccuuucca
cagagcaaugcaguuauccaagaugaggaaagagacauuccugagagaucauggaauuca
ggcuacgacuggaucacugauuuuccagguaaaacagucugguuuguuccaagcauuaaa
ucaggaaaugacauugccaacugcuuaagaaagaacggaaaacggguaauccaauugagc
agaaaaaccuuugacacugaguaccagaaaacaaaaaacaaugacugggacuauguuguc
acaacagacauuucugaaaugggggcaaauuuccgggcugacaggguaauagacccaagg
cggugcuugaaaccgguaauacuaaaagaugguccagagcguguuauucuagccggaccg
augccagugacuguggccagugcugcccaaaggagaggaagaauuggaaggaaccagaac
aaggaaggugaucaguaugucuacaugggacagccuuuaaauaaugaugaggaucacgcu
cauuggacagaagcaaaaaugcuccuugacaauauaaacacaccagaagggaucauccca
gcccucuuugagccagagagagaaaagagugcagcaauagacggggaguacagacugcgg
ggagaagcaaggaaaacguucguggagcucaugagaagaggagaucuaccaguuuggcua
uc----------------------------------------------------------
------------------------------------------------------------
------------------------------------------------------------
------------------------------------------------------------
------------------------------------------------------------
--------------cuacaaaguugccucagaagguuuccaguacuccg-----------
------------------------------------------------------------
------------------------------------------------------------
------------------------------------------------------------
-----------------------acagaagguggugcuuugauggagaaaggaacaacca
gguguuggaggagaacauggacguggagaucuggacaaaggaaggag---aaagaaagaa
auugcgaccccgcugguuggaugccagaacauacucugauccacuggcccugcgcgaguu
uaaagaguuugcagcaggaagaagaagugucucaggugaccuaauauuggaaauagggaa
acuuccacaacauuugacgcuaagagcccagaaugcucuggauaacuuggucauguugca
caauuccgaacaaggaggaaaagccuauagacaugcuauggaggaacuaccagacaccau
agaaacauugaugcuccuagcuuugauagcuguguugacugguggagugacgcuguucuu
ccuaucaggaaaaggucuagggaaaacauccauuggcuugcucugugugacggccucaag
cgcacuguuauggauggccaguguggagccccauuggauagcggccuccaucauacuaga
guucuuuuugauggugcugc-ucauuccagagccagacagacagcgcacuccacaggaca
accagcuagcauauguggugauagguuuguuauucaugauacugacaguggcagccaaug
agaugggauuauuggaaaccacaaagaaagaccuggggau--------------------
--uggccauguagccgccgaaaaccaccaacaugcuacaaugcuggacguagacuuacau
ccagcuucagccuggacucucuaugcaguagccacaacagucaucacucccaugaugaga
cacacaauugaaaauacaacggcaaacauuucccugacagccauugcaaaucaggcagcu
auauugaugggacuugacaagggauggccaauaucgaaga-uggaccuaggaguuccacu
ucucgccuuagggugcuauu-cccaggugaacccauugacacugacagcggcgguguuga
uguuaguggcucauuaugccauaauuggaccaggacugcaagcaaaggccacuagagaag
cucaaaaaaggacagcggccggaauaaugaaaaauccaaccguagacgggauuguugcaa
uagacuuggauccugugguuuaugaugcaaaauuugaaaaacagcuaggccaaauaaugu
uacugauacuuuguacaucacagauccucuugaugcggaccacaugggccuugugugaau
cuaucacacuggcuacuggaccccugaccacucuuugggagggaucuccaggaaaauucu
ggaauaccacgauagcaguguccauggcaaaca-ucuucaggggaaguuaucuagcagga
gcaggucuggccuucucauuaaugaaaucuuuaggaggagguaggagagguacgggagcu
caaggggaaacauuaggagagaaauggaaaagacag-uuaaaccaacugagcaagucaga
auucaacaccuacaaaaggagugggauuauggagguggacagaucugaagccaaagaggg
acugaaaagagg---agaaacaaccaaacaugcagugucgagaggaacagccaaacugag
gugguuuguggagaggaaccucgugaaaccagaagggaaagucauagaccucgguugugg
aagagguggcuggucauauuauugugcugggcugaagaaagucacugaagugaagggaua
cacaaaaggaggaccuggacaugaggaacccaucccaauggcgaccuauggauggaaccu
agugaagcugcacucuggaaaagauguauuuuuuaugccaccugagaaaugugacacccu
ucugugugauauuggugaguccucuccgaauccaacuauagaagaagguagaacgcuacg
uguucuaaagaugguggaaccauggcucagaggcaa---ccaa-----uucugcauaa--
---------------------------------------------aaauccuaaauccuu
acaugccaagugugguagaaacucuggagcaaaugcaaagaaaacauggagggaugcuag
ugcgaaacccacucucaagaaauuccacccaugaaauguacuggguuucauguggaacag
gaaacauugugucggcagugaacaugacauccagaauguuacugaaucgauucacaaugg
cucauaggaagccaacauaugaaagagacguggacuuaggcgcuggaacaagacaugugg
caguggaaccagagguagccaaccuagauaucauuggccagaggauagagaauauaaaaa
augaacacaagucaacauggcauuaugaugaggacaauccauacaaaacaugggccuauc
auggaucauaugaggucaagccaucaggaucagccucaucuauggugaauggagugguga
gauugcucacaaaaccaugggauguuauccccauggucacacaaauagcuaugacugaua
ccacacccuuuggacaacagagaguguuuaaagagaaaguugacacgcgcacaccaagag
caaaacgaggcacagcacaaauuauggaggugacagccaagugguuaugggguuuccuuu
ccagaaacaaaaaacccagaaucugcacaagagaggaguucacaagaaagguuaggucaa
acgcagcaauaggagcagu-guucguugaugaaaaccaauggaacucagcaaaagaagca
guggaagacgaaagguuuugggaucucgugcacagagagagggagcuucauaaacaggga
aaaugugccacgugugucuacaacaugauggggaagagagagaaaaaauuaggagaguuu
ggaaaggcaaaaggaagucgugcaauaugguacauguggcugggagcacgcuuucuggag
uucgaggcccuugguuucaugaaugaagaucacugguuuaguagagagaauucacucagu
ggaguggaaggagaaggacugcacaaacuuggauacauacucagagacauaucaaagauu
ccggggggaaauauguaugcagaugauacagccggaugggacacaagaauaacagaggau
gaucuucagaaugaggcuaaaaucacugacaucauggagccugaacaugcucuauuggcu
acgucaauuuuuaagcugacuuaucaaaacaagguggugagggugcaaagaccagcaaaa
aaugg---aaccgugauggauguuauauccagacgugaucagagaggaaguggacagguc
ggaacuuauggcuuaaauacuu---ucacuaauauggagguccaacuaauaagacaaaug
gagucugaaggaaucuuuuuucccagcgaauuggaaagccccaaucuagcugaaagaguu
cuug------acugguugg-aaaaacauggcgccgaaaggcugaaaagaauggcaaucag
cggagaugauugcguagugaaaccaauugaugacagauucgcaacagccuuaauagcucu
gaaugacaugggaaaaguaagaaaagacauaccgcagugggaaccuucaaaaggauggaa
ugauuggcagcaagugccuuucuguucacaccauuuccaccagcugaucaugaaggaugg
gagggaaauaguggugccaugccgcaaccaagaugaacuugugggcagggcuagaguauc
acaaggcgccggauggagccugagagaaacugcuugccuaggcaagucauaugcacaaau
guggcagcugauguacuuccacaggagagaccugagacuagcggcuaaugcuaucuguuc
agccgucccaguugauugggucccaaccagccgcacaaccuggucaauccaugcccacca
ccaauggaugacaacagaagacauguuaucaguguggaauaggguuuggauagaggaaaa
cccauggauggaggacaaaacucauguauccaguugggaagaaguuccauaccuagggaa
aagggaagaucaaugguguggaucccugauaggcuugacagcgagggccaccugggccac
caacauacaaguagccauaaaccaagugagaaggcucaucgggaaugagaau---uaucu
agauuacaugacaucaaugaagagauucaagaaugagagugaucc------cga------
----------aggggcacu--------------cugguaagucaacacacucau-gaaau
aaaggaaa-aua-----g--aagauc---aaauaaagc-aagaagucaggccagau--ua
agc-c-auaguac-ggaaagagcuaugc-ugccugug-agccccg-uccaagg-------
-------acgu---aaaaugaagu-------cagg-c--c---------g-aa-agccac
ggcuu-gagcaagccgu-g-cugccugu-gg-----------------------------
---------------------------------------cucc----aucguggggaugu
-------aa---------------------------------------------------
------------------------------------------------------------
------------------------------------------------------------
-----------------------------------------aaa-c--------------
------------------------------------------------------------
------------------------------------------------------------
------------------------------------------------------------
------------------------------------cc---gggag--------------
------------------------------gc-ugca-ac--------------------
------------------------------------------------------------
------------------------------------------------------------
--ccau-gga-------------------------ag---------cugua---------
------------------------------------------------------------
------------------------------------------------------------
------------------------------------------------------------
c--gcau--------------------------------gg------ggua-gca-g-a-
cu-------------------------agugg-uuaga--gga--ga-c-cccuccc-u-
---agac-au--------------------------------------------------
----------------------------------------------aacgc-ag-c-a-g
c------gggg-------c-c-------caa-cacca-------ggg-ga----------
------agcug-uaccuu-ggug-guaa-gg----------acu---------a-gagg-
uu----------a-g-agga-ga-ccc-ccc-gcacaac----------aac-aaa----
--------------------------------------c-a-gcau---auu-ga-c-g-
--------cug-g----gag------------aga-ccag--------------------
-agaucc----------------------------ugcu---------------------
------------gucuc-------u---------------a-----------ca-gcauc
au--------------ucc-aggca---cag-aa-cg-cca------g-a----------
------------------------------------------------------------
------------------------------------------------------------
------------------------------------------------------------
------------------------------------------------------------
----aaaugga---------------augg------------------------------
------------------------------------------------------------
---------------------------------------ug-----------cu------
---------------------g----------------------uugaa----------u
-ca------------------------------------acagguucua-----------
------------------------------------------------------------
------------------------------------------------------------
------------------------------------------------------------
------------------------------------------------------------
------------------------------------------------------------
------------------------------------------------------------
------------------------------------------------------------
------
>gb:JX669469|Organism:Dengue virus 1|Strain Name:41111/BR-PE/97|Segment:null|Host:Human
------------------------------------------------------------
------------------------------------------------------------
------------------------------------------------------------
------------------------------------------------------------
------------------------------------------------------------
------------------------------------------------------------
-------------------------------------------aguugu-----------
----------------------------------------------------u-ag-u--
------------------------------------------------------------
------------------------------------------------------------
----------------------------------cuac--------g------ugga---
-----c------------------------------------------------------
--c-g---ac-aa-g-aa-c--ag-----u-uu-cgaaucgg-aa---------------
-----------------------------------------------------gcu--ug
c---u-u-------a----------------a-------cgua-g-uu------------
------------------c-u--aac-ag-uuuu-uu----a-uuagagagcagaucuc-
---ugaugaacaa-ccaacg-gaaaaagacgggucgacc---gucuuucaauaugcugaa
acgcgcgagaaaccgcgugucaacugguucacaguuggcgaagagauucucaaaaggauu
gcuuucaggccaaggacccaugaaauuggugauggcuuucauagcauuucuaagauuucu
agccauacccccaacagcaggaauuuuggcuagauggagcucauucaag-aagaauggag
cgaucaaaguguuacgggguuucaaaaaagagaucucaagcauguugaacauaaugaac-
------aggaggaaaagauccgugaccaugcuccucaug-----------------cugc
ugcccacagcccuggcguuccauuugaccacacgagggggagagccacacaugauaguua
guaagcaggaaagaggaaagucacucuuguucaagaccucugcagguguuaauaugugca
cucucauugcgauggauuugggagaguuaugugaggacacaaugaccuacaaaugccccc
ggaucacuga---ggcggaaccagaugacguugacugcuggugcaaugccacagacacau
gggugaccuaugggacguguucuca---aaccggcgaacaccgacgagacaaacguuccg
uggcacuggccccacacgugggacucggucuagaaacaagaaccgaaacauggauguccu
cugaaggcgccuggaaacaaauacaaaaaguggagacuugggcuuugagacacccaggau
ucacggugauagcccuuuuuuuagcacaugccauaggaacauccaucacucagaaaggga
ucauuuucauuuugcugaugcuggugacaccaucaauggccaugcgaugcgugggaauag
gcaacagagacuucguugaaggacugucaggagcaacguggguagacgugguauuggagc
auggaagcugcgucaccaccauggcaaaaaauaaaccaacauuggacauugaacucuuga
agacggaggucacgaaccc--ugccgucuugcgcaaacugugcauuaaagccaaaauauc
aaacaccaccaccgauucaagauguccaacacaaggagaggcuacacugguggaagaaca
agacgcgaacuuugugugucgccgaacguuuguggacagaggcugggguaauggcugcgg
auuauucggaaaaggaagucuauugacgugugccaaguucaagugugugacaaaacuaga
aggaaagauaguucaauaugaaaacuuaaaauauucagugauagucaccguccacacugg
ggaucagcaccaggug-------------------------------------------g
gaaacgagacuacagaacauggaacaauugcaaccauaacaccucaagcuccuacgu-cg
gaaauacagcugacugacuacggagcccucacauuggacugcucaccuagaacagggcug
gacuuuaaugagauggugcuauugacaaugaaagaaaaaucauggcuuguccacaaacaa
ugguuucuagacuuaccacugccuuggacuucgggggcuucaacaucccaagagacuugg
aacagacaagauuugcuggucacauucaagacagcucaugcaaagaaacaggaaguaguc
guacugggaucacaagaaggagcaaugcacaccgcguugacuggggcgacagaa----au
ccagacgucaggaacgacaa---caaucuuugcagggcacuugaaaugcagacuaaaaau
ggauaaacugacuuuaaaggggacgucauaugugaugugcacaggcucauuuaagcuaga
gaaggaaguggcugagacccagcauggaacuguucuagugcaggucaaauacgaaggaac
agaugcgccaugcaagauccccuuuucga---cccaagaugagaaaggggugacccagaa
ugggagauugauaacagccaaucccauaguuacugacaaagaaaaaccagucaaca----
--uugagacagaaccaccuuuuggugagagcuacaucgugguaggggcaggugaaaaagc
uuugaaacuaagcugguucaagaaaggaagcagcauagggaaaauguucgaagcaaccgc
ccgaggagcacgaaggauggcuauccugggagacaccgcaugggacuucggcucuauagg
aggaguguucacauccgugggaaaauugguacaccagguuuuuggaaccgcauauggugu
ucuguucagcgguguuucuuggaccaugaaaauaggaauagggauucugcugacaugguu
gggauuaaauucaaggagcacgucacuuucgaugacgugcauugcaguuggcaugguuac
acuguaccuaggagucaugguucaagcggacucgggauguguaaucaacuggaagggcag
agaacucaaauguggaaguggcauuuuugucacuaaugaaguccacacuuggacagagca
auacaaauuccaagcugacuccccaaaaagacugucagcagccauuggaagggcauggga
ggagggcguguguggaauucgaucagccacgcgucuugagaacaucauguggaagcaaau
aucaaaugaauugaaccacauucuacuugaaaaugacauaaaauucacagugguuguagg
aaaugcuaauggaauuuuggcccaaggaaaaaaaaugauuaggccacaacccauggaaca
caaauacucauggaaaagcuggggaaaagcuaaaaucauaggagcagacauacaaaauac
caccuucaucaucgacggcccagauacuccagaaugccccgaugaacaaaga-gcgugga
acauuugggaaguugaggacuauggguuuggaauuuucacgacaaacauauggcugaaau
ugcgugacuccuacacccaaaugugugaccaccggcuaaugucagcugccaucaaggaca
gcaaggcaguccaugcugacaugggguacuggauagaaagugaaaagaacgaaaccugga
agcuggcgagagccucguucauagaagucaagacaugcaucuggccgaaaucc-------
cacacucuauggaguaauggaguuuuggaaagugaaaugauaaucccaaagauguacgga
ggaccaauaucucagcacaacuacagaccaggguauuucacacaaacagcagggccaugg
caccuaggcaaguuggaauuggauuuugacuugugugaaggaaccacaguuguuguggau
gaacauuguggaagucgagguccaucucucagaacuacaacagucacaggaaagauaauc
caugaaugguguugcagauccugcacguuaccccccuuacguuucagaggagaagacgga
uguugguaugguauggaaaucagaccaguuaaggagaaggaggagaaccuaguuagguca
auggucucugcaggguca---ggagaaguggacaguuuuucauuaggaauacuaugcgua
ucaauaaugauugaagaagugaugagauccagauggaguagaaagaugcugaugacugga
acacuggcuguuuuccuccuucuuauaauggcacaacugacauggaaugaucugauuagg
uuaugcaucaugguuggagcuaaugcuucaga---caagauggggaugggaacaacguac
cuagccuugauggcuacuuucaaaaugagaccaauguucgcuguugggcuauuauuucgc
---agacuaacauccagagaaguucuucuucucacgauuggauuaagccu----------
gguggcauccguggagcuaccaaauucuuuggaggagcuaggggauggacuugcaauggg
uaucaugauguuaaaauuauugacugaauuucagccacaccaguuauggaccaccuuacu
gucucugacauuuaucaaaacaacucuuucauuggauuacgcauggaagacaacggcuau
gguacugucaaucguaucucucuuuccuuua-ugccugucuacgaccu------cucaaa
aaacaacaug-----------------------gcuuccggugcuguuaggaucuuuugg
augcaaaccauuaaccauguuucuuauaacagaaaacgaaaucuggggaagaaaaaguug
gccccucaaugaaggaauuauggcuauuggaauagucagcauucuacuaaguucacuccu
caaaaaugaugugccguuggccggcccacuaauagcuggaggcaugcuaauagcauguua
ugucauauccggaagcucagccgaucuaucauuggagaaagcggcugagguauccuggga
agaagaagcagaacacuccgguaccucacacaacauauuaguagagguccaagaugaugg
aacuaugaaaauaaaagaugaagaaagggaugacacacucacuauacuccuuaaagcaac
uuugcuggcagucucaggaguguacccaaugucaauaccagcaacucuuuuuguguggua
uuuuuggc---agaaaaagaaacagagaucaggaguguuaugggacacacccagcccucc
ggaaguggaaagagcgguucuugaugauggcaucuacagaaucuugcaaagaggacuguu
g-ggcaggucccaaguaggagugggaguuuuccaagacggcguguuccacacaauguggc
acgucaccaggggagcuguccuuauguaccaagggaagaggcuggaaccaagcugggcca
guguaaaaaaggacuugaucucauauggagga----gguuggagguuucaaggaucaugg
aacacgggagaagaagugcaggugauagcuguugaaccagggaaaaaccccaaaaaugua
cagacaacgccggguaccuucaagacuccugaaggcgaaguuggagccauagcucuagau
uuuaaacccggcacaucuggaucucccaucgugaacagagagggaaaaauaguaggucuu
uauggaaauggaguggugacaacaaguggaaccuacgucagugccauagcccaagcuaaa
gcaucacaggaagggccucuaccagagauugaggacgagguguuuaagaaaagaaacuua
acaauaauggaccuccauccaggaucaggaaaaacaagaagauaucuuccagccauaguc
cgugaggccauaaaaaggaaacugcgca-cguuaaucuuggcucccacaagaguugucgc
cucugaaauggcagaggcgcucaagggaaugccaauaagauaucagacaacagcagugaa
gagugagcacacaggaagggagauaguugaccucaugugccacgccacuuuuaccaugcg
ucucuuauccccagugagaguucccaauuacaacaugaucauuauggaugaagca-----
cauuuuaccgauccagccagcauagcggccagaggguacaucucaacccgaguggguaug
ggugaagcagcugcgaucuuuaugacagccacucccccaggaucgguggaggccuuucca
cagagcaaugcaguuauccaagaugaggaaagagacauuccugagagaucauggaauuca
ggcuacgacuggaucacugauuuuccagguaaaacagucugguuuguuccaagcauuaaa
ucaggaaaugacauugccaacuguuuaagaaagaacggaaaacggguaauccaauugagc
agaaaaaccuuugacacugaguaccagaaaacaaaaaacaaugacugggacuauguuguc
acaacagacauuuccgaaaugggggcaaauuuccgggccgacaggguaauagacccaagg
cggugcuugaaaccgguaauacuaaaagauggcccagagcguguuauucuagccggaccg
augccagugacuguggccagugcugcccaaaggagaggaagaauuggaaggaaccagaac
aaggaaggugaucaguauguuuacaugggacagccuuuaaauaaugaugaggaucacgcu
cauuggacagaagcaaaaaugcuccuugacaauauaaacacaccagaagggaucauccca
gcccucuuugagccagagagagaaaagagugcagcaauagacggggaguacagacugcgg
ggagaagcaaggaaaacguucguggagcucaugagaagaggagaucuaccaguuuggcua
uc----------------------------------------------------------
------------------------------------------------------------
------------------------------------------------------------
------------------------------------------------------------
------------------------------------------------------------
--------------cuacaaaguugccucagaagguuuccaguacuccg-----------
------------------------------------------------------------
------------------------------------------------------------
------------------------------------------------------------
-----------------------acagaagguggugcuuugauggagaaaggaacaacca
gguguuggaggagaacauggacguggagaucuggacaaaggaaggag---aaagaaagaa
auugcgaccccgcugguuggaugccagaacauacucugauccacuggcccugcgcgaguu
uaaagaguuugcagcaggaagaagaagugucucaggugaccuaauauuggaaauagggaa
acuuccacaacauuugacgcuaagagcccagaaugcucuggauaacuuggucauguugca
uaauuccgaacaaggaggaaaagccuauagacaugcuauggaggaacuaccagacaccau
agaaacauugaugcuccuagcuuugauagcuguguugacugguggagugacgcuguucuu
ccuaucaggaaaaggucuagggaaaacauccauuggcuugcucugugugacggccucaag
cgcacuguuauggauggccaguguggagccccauuggauagcggccuccaucauacuaga
guucuuuuugauggugcugc-ucauuccugagccagacagacagcgcacuccacaggaca
accagcuagcauauguggugauagguuuguuauucaugauacugacaguggcagccaaug
agaugggauuauuggaaaccacaaagaaagaccuggggau--------------------
--uggccauguagccgccgaaaaccaccaacaugcuacaauacuggacguagaccuacau
ccagcuucagccuggacucucuaugcaguagccacaacagucaucacucccaugaugaga
cacacaauugaaaauacaacggcaaacauuucccugacagccauugcaaaucaggcagcu
auauugaugggacuugacaagggauggccaauaucgaaga-uggaccuaggaguuccacu
ucucgccuuagggugcuauu-cccaggugaacccauugacacugacagcggcgguguuga
uguuaguggcucauuaugccauaauuggaccaggacugcaagcaaaggccacuagagaag
cucaaaaaaggacagcggccggaauaaugaaaaauccaaccguagacgggauuguugcaa
uagacuuggauccugugguuuaugaugcaaaauuugaaaaacagcuaggccaaauaaugu
uacugauacuuuguacaucacagauccuccugaugcggaccacaugggccuugugugaau
cuaucacacuggcuacuggaccccugaccacucuuugggagggaucuccaggaaaauucu
ggaauaccacgauagcaguguccauggcaaaca-ucuucaggggaaguuaucuagcagga
gcaggucuggccuucucauuaaugaaaucuuuaggaggagguaggagagguacgggagcu
caaggggaaacacugggagagaaauggaaaagacag-uuaaaccaacugagcaagucaga
auucaacaccuacaaaaggagugggauuauggagguggacagauccgaagccaaagaggg
acugaaaagagg---agaaacaaccaaacaugcagugucgagaggaacagccaaacugag
gugguuuguggagaggaaccucgugaaaccagaagggaaagucauagaccucgguugugg
aagagguggcuggucauauuauugugcugggcugaagaaagucacugaagugaagggaua
cacaaaaggaggaccuggacaugaggaacccaucccaauggcgaccuauggauggaaccu
agugaagcugcacucuggaaaagauguauuuuuuaugccaccugagaaaugugacacccu
ucugugugauauuggugaguccucuccgaauccaacuauagaagaagguagaacguuacg
uguucuaaagaugguggaaccauggcucagaggcaa---ccaa-----uucugcauaa--
---------------------------------------------aaauccuaaauccuu
acaugccaagugugguagaaacucuggagcaaaugcaaagaaaacauggagggaugcuag
ugcgaaacccacucucaagaaauuccacccaugaaauguacuggguuucaugugggacag
gaaacauugugucggcagugaacaugacauccagaauguugcugaaucgauucacaaugg
cucauaggaagccaacauaugaaagagacguggacuuaggcgcuggaacaagacaugugg
caguggaaccagagguagccaaccuagauaucauuggccagaggauagagaauauaaaaa
augaacacaagucaacauggcauuaugaugaggacaauccauacaaaacaugggccuauc
auggaucauaugagguuaagccaucaggaucagccucaucuauggugaauggagugguga
gauugcucacaaaaccaugggaugucauccccauggucacacaaauagcuaugacugaua
ccacacccuuuggacaacagagaguguuuaaagagaagguugacacgcgcacaccaagag
caaaacgaggcacagcacaaauuauggaggugacagccaagugguuaugggguuuccuuu
ccagaaacaaaaaacccagaaucugcacaagagaggaguucacaagaaagguuaggucaa
acgcagcaauaggagcagu-guucguugaugaaaaccaauggaacucagcaaaagaagca
guggaagacgaaagguuuugggaucucgugcacagagagagggagcuucacaaacaggga
aaaugugccacgugugucuacaacaugauggggaagagagagaaaaaauuaggagaguuu
ggaaaggcaaaaggaagucgugcaauaugguacauguggcugggagcacgcuuucuggag
uucgaggcccuugguuucaugaaugaagaucacugguuuaguagagagaauucacucagu
ggaguggaaggagaaggacugcacaaacuuggauacauacucagagacauaucaaagauu
ccggggggaaauauguaugcagaugauacagccggaugggacacaagaauaacagaggau
gaucuucagaaugaggcuaaaaucacugacaucauggagccugaacaugcucuauuggcu
acgucaauuuuuaagcugaccuaccaaaacaagguggugagggugcaaagaccagcaaaa
aaugg---aaccgugauggauguuauauccagacgugaccagagaggaaguggacagguc
ggaacuuauggcuuaaauacuu---ucacuaauauggagguccaacuaauaagacaaaug
gagucugaaggaaucuuuuuucccagcgaauuggaaagccccaaucuagcugaaagaguu
cuug------acugguugg-aaaaacauggcgccgaaaggcugaaaagaauggcaaucag
cggagaugacuguguagugaaaccaauugaugacagauucgcaacagccuuaauagcucu
gaaugacaugggaaaaguaagaaaagacauaccgcagugggaaccuucaaaaggauggaa
ugauuggcagcaagugccuuucuguucacaccauuuccaccagcugaucaugaaggaugg
gagggaaauaguggugccaugccgcaaccaagaugaacuugugggcagggcuagaguauc
acaaggcgcuggauggagccugagagaaacugcuugccuaggcaagucauaugcacaaau
guggcagcugauguacuuccacaggagagaccugagacuagcggcuaaugcuaucuguuc
agccgucccaguugauugggucccaaccagccgcacaaccuggucaauccaugcccacca
ccaauggaugacaacagaagacauguuaucaguguggaauaggguuuggauagaggaaaa
cccauggauggaggacaaaacucauguauccaguugggaagaaguuccauaccuagggaa
aagggaagaucaaugguguggaucccugauaggcuugacagcgagggccaccugggccac
caacauacaaguagccauaaaccaagugagaaggcucaucgggaaugagaau---uaucu
agauuacaugacaucaaugaagagauucaagaaugagagugaucc------cga------
----------aggggcacu--------------cuggugagucaacacacucau-gaaau
aaaggaaa-aua-----g--aagauc---aaacaaagc-aagaagucaggccagau--ua
agc-c-auaguac-ggaaagagcuaugc-ugccugug-agccccg-uccaagg-------
-------acgu---aaaaugaagu-------cagg-c--c---------g-aa-agccac
ggcuu-gagcaagccgu-g-cugccugu-gg-----------------------------
---------------------------------------cucc----aucguggggaugu
-------aa---------------------------------------------------
------------------------------------------------------------
------------------------------------------------------------
-----------------------------------------aaa-c--------------
------------------------------------------------------------
------------------------------------------------------------
------------------------------------------------------------
------------------------------------cc---gggag--------------
------------------------------gc-ugca-ac--------------------
------------------------------------------------------------
------------------------------------------------------------
--ccau-gga-------------------------ag---------cugua---------
------------------------------------------------------------
------------------------------------------------------------
------------------------------------------------------------
c--gcau--------------------------------gg------ggua-gca-g-a-
cu-------------------------agugg-uuaga--gga--ga-c-cccuccc-u-
---agac-au--------------------------------------------------
----------------------------------------------aacgc-ag-c-a-g
c------gggg-------c-c-------caa-cacca-------ugg-ga----------
------agcug-uaccuu-ggug-guaa-gg----------acu---------a-gagg-
uu----------a-g-agga-ga-ccc-ccc-gcacaac----------aac-aaa----
--------------------------------------c-a-gcau---auu-ga-c-g-
--------cug-g----gag------------aga-ccag--------------------
-agaucc----------------------------ugcu---------------------
------------gucuc-------u---------------a-----------ca-gcauc
au--------------ucc-aggca---cag-aa-cg-cca------g-a----------
------------------------------------------------------------
------------------------------------------------------------
------------------------------------------------------------
------------------------------------------------------------
----aaaugga---------------augg------------------------------
------------------------------------------------------------
---------------------------------------ug-----------cu------
---------------------g----------------------uugaa----------u
-ca------------------------------------acagguucua-----------
------------------------------------------------------------
------------------------------------------------------------
------------------------------------------------------------
------------------------------------------------------------
------------------------------------------------------------
------------------------------------------------------------
------------------------------------------------------------
------
>gb:JF459993|Organism:Dengue virus 1|Strain Name:49440|Segment:null|Subtype:1-IV|Host:Human
------------------------------------------------------------
------------------------------------------------------------
------------------------------------------------------------
------------------------------------------------------------
------------------------------------------------------------
------------------------------------------------------------
-------------------------------------------aguugu-----------
----------------------------------------------------u-ag-u--
------------------------------------------------------------
------------------------------------------------------------
----------------------------------cuac--------g------ugga---
-----c------------------------------------------------------
--c-g---ac-aa-g-aa-c--ag-----u-uu-caaaucgg-aa---------------
-----------------------------------------------------gcu--ug
c---u-u-------a----------------a-------cgua-g-uu------------
------------------c-u--aac-ag-uuuu-uu----a-uuagagagcagaucuc-
---ugaugaacaa-ccaacg-gaaaaagacgggucgacc---gucuuucaauaugcugaa
acgcgcgagaaaccgcgugucaacuguuucacaguuggcgaagagauucucaaaaggauu
gcuuucaggccaaggacccaugaaacuggugauggcuuuuauagcauuccuaagauuucu
agccauaccuccaacagcaggaauuuuggcuagauggggcucauucaag-aagaauggag
cgaucaaaguauuacgggguuucaagaaaggaaucucaaacauguuaaacauaaugaac-
------aggaggaaaagaucugugaccaugcucuucaug-----------------cugc
ugcccacaucccuggcauuccaucugaccacccgagggggagagccgcacaugauaguua
gcaagcaggaaagaggaaagucacuuuuguuuaagaccucugcaggugucaacaugugua
cccuuauugcaauggauuugggagaguugugugaggacacaaugaccuacaaaugccccc
ggaucacuga---aacggaaccagaugacguugacuguuggugcaacgccacggagacau
gggugacuuauggaacauguucuca---aacuggugaacaccgacgagacaaacguucug
uugcacuggcaccacacguagggcuuggucuagaaacaagaaccgaaacguggauguccu
cugaaggcgcuuggaaacaaauacaaaaaguggagaccugggcucugggacacccaggau
ucacggugauagcucuuuuucuagcacaugccauaggaacauccaucacccagaaaggaa
uuauuuuuauuuugcugaugcugguaacuccauccauggccaugcggugcgugggaauag
guaacagggacuucguggaaggacugucaggagcuacguggguggaugugguacuggagc
auggaaguugugucacuacuauggcaaaagacaaaccaacacuggauauugaacucuuaa
agacggaggucacaaaccc--agccauccugcgcaaacugugcauugaagccaaaauauc
aaauacuaccaccgauucgagauguccaacacaaggagaagccacgcugguggaagaaca
agacacgaacuuugugugucgacgaacguucguggacagaggcuggggcaaugguugugg
gcuauuuggaaaagguagcuuaauaacgugugcuaaguuuaagugugugacaaaacugga
aggaaagauaguucaauaugaaaauuuaaaauauucagugauagucaccguccacacugg
agaccagcaccaaguu-------------------------------------------g
ggaaugaaacuacagaacauggaacaacugcaaccauaacaccucaagcuccuacgu-cg
gaaauacagcugacagacuacggagcuuuaacacuggacuguucaccuagaacagggcua
gacuucaaugagaugguguuguugacaaugaaagaaaaaucauggcucguccacaaacaa
ugguuucuagacuuaccgcugccuuggaccucgggggcuucaacaucccaagagacuugg
aauagacaagacuugcuggucacauuuaagacggcucaugcaaagaagcaggaaguaguu
guacuaggaucacaagaaggagcgaugcacacugcgcugacuggagcaacagaa----au
ccaaacgucuggaacgacaa---caauuuucgcaggacaccugaaaugcagacugaaaau
ggauaaacugacuuuaaaagggguaucauauguaaugugcacaggcucauucaagcuaga
aaaggaaguggcugagacccagcauggaacuguucuagugcagguuaaguacgaaggaac
agaugcaccauguaagauccccuucucau---cccaagaugagaagggaguaauccagaa
ugggagauugauaacagccaaccccauagucacugacaaagaaaaaccagucaaca----
--uugaggcggagccaccuuuuggugagagcuacaucgugguaggagcaggugagaaagc
uuugaaacuaagcugguucaagaagggaagcaguauagggaaaauguuugaagcaacugc
ccguggagcacgaaggauggccauucugggagacacugcaugggacuucgguucuauagg
aggaguguucacguccgugggaaaacugguacaccagaucuuuggaacugcguacggagu
uuuguucagcgguguuucuuggaccaugaaaauaggaauagggauucugcugacauggcu
aggauuaaauucaaggagcacgucccuuucaaugacguguaucgcaguuggcauggucac
acuguaccuaggagucaugguucaggcggacucgggauguguaauuaacuggaaaggcag
agaacucaaauguggaagcggcauuuuugucacuaaugaaguucacaccuggacagagca
auacaaauuccaggccgacuccccaaaaagacuaucagcagccauugggaaggcauggga
ggaggguguguguggaauucgaucagccacucgucucgagaacaucauguggaagcaaau
aucaaaugaacugaaccacaucuuacuugaaaaugacaugaaauucacagugguuguagg
agauguugcugggauuuuggcucaagggaaaaagaugauuaggccacaacccauggaaua
caaauacucguggaaaagcuggggaaaggcuaaaaucauaggggcagauguacagaacgc
caccuucaucaucgacggcccaaacaccccugaauguccugaugaccaaaga-gcaugga
acauuugggaaguugaggacuauggauuuggaauuuucacgacaaacauauggcugaaau
ugcgugacuccuacacccaagugugugaccaccggcuaaugucagcugccaucaaggaca
[truncated: 74,853,357 more chars]
