# Supplementary material for: Structure mapping of dengue and Zika viruses reveals functional long-range interactions
Source: Nat Commun. 2019 Mar 29;10:1408. doi: 10.1038/s41467-019-09391-8 (PMC6441010; doi:10.1038/s41467-019-09391-8)
Supplement: Supplementary file 11 — Supplementary Data 7 [file 41467_2019_9391_MOESM11_ESM.xlsx]

## Sheet: BEST_5prime3prime_ZILM_185-rsca
#-------------------------------------------------------------------------------------------------------
# MSA ZILM-185_1-400 nseq 4937 (4937) alen 349 (400) avgid 78.71 (78.44) nbpairs 77 (104)
# Two-set statistical test (one test for annotated basepairs, another for all other pairs)
#
# contacts 77 (77 bpairs 77 wc bpairs)
#
# Method Target_E-val [cov_min,cov_max] [FP | TP True Found | Sen PPV F]
# GTp 20 [1.85,5448.30] [46 | 21 77 67 | 27.27 31.34 29.17]
#
# left_pos right_pos score E-value substitutions power
#-------------------------------------------------------------------------------------------------------
*	45	54	131.199	16.2244	1073		1
*	46	53	444.137	10.5735	967		1
*	47	52	120.526	16.2244	919		1
*	92	99	129.519	16.2244	244		0.99
*	93	98	1862.35	2.3577	199		0.97
*	128	145	1441.26	4.20567	14		0.13
*	129	144	2568.48	0.742155	36		0.37
*	130	143	1964.09	1.96646	33		0.34
	132	246	4161.88	10.911	23		0.24
	132	377	4087.86	14.587	477		1
	134	221	4066.85	16.0216	552		1
	134	222	4475.01	2.69156	84		0.7
	134	248	4617.45	1.40718	445		1
	134	332	4728.01	0.859788	221		0.98
~	137	272	4277.09	6.58524	268		1
*	164	175	417.033	10.8519	19		0.19
*	181	194	2054.53	1.65986	62		0.57
*	182	193	529.326	9.67502	159		0.92
*	183	192	537.32	9.55349	26		0.27
*	203	376	520.464	9.79631	177		0.94
*	204	375	916.558	6.75497	40		0.41
*	216	246	2914.89	0.437203	154		0.91
*	218	242	2254.29	1.17384	139		0.88
	221	248	4209.72	8.93876	871		1
	222	248	5440.17	0.0297778	403		1
	222	332	5448.3	0.0281335	179		0.95
~	222	356	4619.88	1.40718	155		0.91
	236	330	4773.79	0.689758	148		0.9
	236	331	4542.07	1.94879	528		1
	237	333	4490.29	2.55106	124		0.85
	237	361	4455.64	2.99536	112		0.81
	237	373	4686.79	1.01375	103		0.78
	237	390	4397.48	3.9067	127		0.85
	248	332	5135.25	0.122409	540		1
	248	356	4021.26	18.3754	516		1
*	259	339	936.791	6.69518	24		0.25
	260	279	4722.59	0.859788	60		0.56
*	263	335	167.048	15.2037	459		1
*	267	331	629.14	8.76124	436		1
~	270	308	4586.14	1.6565	243		0.99
~	284	307	4055.15	16.7794	77		0.66
	284	334	4017.74	19.2125	79		0.67
~	284	351	4055.45	16.7794	64		0.59
~	284	356	4773.84	0.689758	193		0.96
*	291	324	1947.21	2.00666	18		0.18
*	294	321	156.438	15.2037	76		0.66
~	306	307	4562.6	1.84617	31		0.32
	306	334	4515.01	2.2911	33		0.34
	306	372	4779.26	0.652712	18		0.18
	307	334	4822.09	0.55294	38		0.39
	307	372	4589.32	1.56894	23		0.24
	318	330	4495.98	2.41769	48		0.47
	318	331	4250.93	7.29686	428		1
	318	353	4926.11	0.335416	120		0.83
	330	331	5105.73	0.144897	412		1
	330	353	4068.81	15.2908	104		0.78
	332	356	4173.34	10.3844	292		1
	333	361	4290.59	6.25429	42		0.42
	333	373	4563.05	1.84617	33		0.34
	333	390	4208.3	8.93876	57		0.54
	334	372	4544.71	1.94879	25		0.26
	338	351	4416.43	3.514	384		1
	361	373	4413.19	3.514	21		0.21
~	361	390	4287.38	6.25429	45		0.45
	373	390	4396.6	3.9067	36		0.37
~	385	392	4207.51	8.93876	128		0.86
~	389	390	4247.6	7.29686	186		0.95
#-------------------------------------------------------------------------------------------------------
# MSA ZILM-185_101-500 nseq 4937 (4937) alen 369 (400) avgid 75.32 (75.28) nbpairs 81 (93)
# Two-set statistical test (one test for annotated basepairs, another for all other pairs)
#
# contacts 81 (81 bpairs 81 wc bpairs)
#
# Method Target_E-val [cov_min,cov_max] [FP | TP True Found | Sen PPV F]
# GTp 20 [2.84,6034.08] [45 | 16 81 61 | 19.75 26.23 22.54]
#
# left_pos right_pos score E-value substitutions power
#-------------------------------------------------------------------------------------------------------
*	128	145	1481.82	5.37501	14		0.13
*	129	144	2816.09	0.846852	38		0.39
*	130	143	2049.4	2.94624	32		0.33
~	132	492	4341.96	18.6554	26		0.27
	134	222	4457.98	10.7338	80		0.68
	134	248	4600.88	5.18124	444		1
	134	332	4716.91	2.78411	230		0.99
	134	421	4419.39	12.9792	129		0.86
~	137	272	4374.21	16.5804	268		1
*	164	175	352.217	14.5998	19		0.19
*	181	194	2116.14	2.71312	56		0.53
*	182	193	551.212	12.1544	152		0.91
*	183	192	598.964	11.5652	25		0.26
*	203	376	484.69	12.9259	181		0.95
*	204	375	955.675	8.30907	34		0.35
*	216	246	3132.51	0.517882	158		0.92
*	218	242	2222.61	2.35093	138		0.88
	222	248	5178.12	0.206889	398		1
	222	332	5317.18	0.09152	184		0.95
	222	421	6034.08	0.0014397	83		0.69
	236	330	4620.06	4.84015	152		0.91
	236	331	4380.38	15.612	534		1
	236	430	4466.99	10.7338	347		1
	236	461	4832.98	1.47391	551		1
	237	333	4534.11	7.25228	124		0.85
	237	361	4528.18	7.74946	113		0.81
	237	373	4749.51	2.41985	104		0.78
	237	390	4478.07	10.0653	131		0.86
	246	409	4353.37	18.6554	42		0.42
	248	332	4999.86	0.577432	548		1
	248	421	4892.1	1.10694	447		1
*	259	339	918.124	8.58501	27		0.28
	260	279	4825.64	1.58278	60		0.56
*	267	331	717.578	10.3625	440		1
~	270	308	4577.07	5.93245	245		0.99
~	284	356	4441.56	12.1894	192		0.96
*	291	324	2079.78	2.85223	17		0.17
*	294	321	397.766	14.061	77		0.66
~	306	307	4692.83	3.20088	31		0.32
	306	334	4641.08	4.22071	33		0.34
	306	372	4917.21	0.958601	18		0.18
	307	334	4905.21	1.03016	38		0.39
	307	372	4700.1	3.20088	23		0.24
	318	353	4562.12	6.34525	117		0.83
	330	331	5041.7	0.464027	414		1
	330	430	4529.56	7.74946	227		0.99
	330	461	4592.47	5.5449	431		1
	331	430	4328.71	19.7613	609		1
	331	461	4998.99	0.577432	813		1
	332	421	5332.72	0.0849515	233		0.99
	333	361	4336.77	19.7613	41		0.41
	333	373	4589.59	5.5449	32		0.33
	334	372	4652.51	3.94	25		0.26
	338	351	4357.51	17.5949	383		1
	344	422	5271.01	0.123216	103		0.78
	361	373	4476.83	10.0653	21		0.21
~	361	390	4362.17	17.5949	48		0.47
	373	390	4463.96	10.7338	39		0.4
	373	458	4341.53	18.6554	196		0.96
	430	461	4400.72	14.6895	626		1
*	461	470	778.357	9.77175	467		1
#-------------------------------------------------------------------------------------------------------
# MSA ZILM-185_201-600 nseq 4937 (4937) alen 376 (400) avgid 72.69 (72.67) nbpairs 77 (86)
# Two-set statistical test (one test for annotated basepairs, another for all other pairs)
#
# contacts 77 (77 bpairs 77 wc bpairs)
#
# Method Target_E-val [cov_min,cov_max] [FP | TP True Found | Sen PPV F]
# GTp 20 [3.39,5796.35] [33 | 12 77 45 | 15.58 26.67 19.67]
#
# left_pos right_pos score E-value substitutions power
#-------------------------------------------------------------------------------------------------------
*	203	376	656.459	12.3079	177		0.94
*	204	375	1144.3	7.20982	34		0.35
*	216	246	2986.05	0.612123	156		0.91
*	218	242	2152.31	1.83893	136		0.88
	222	248	4892.13	2.79061	398		1
	222	332	5066.68	1.21603	182		0.95
	222	421	5796.35	0.0354711	84		0.7
	222	512	4931.01	2.30652	177		0.94
	236	330	4547.53	13.8231	154		0.91
	236	461	4609.2	10.9026	556		1
	237	333	4552.35	13.8231	126		0.85
	237	361	4531.53	14.6561	115		0.82
	237	373	4779.19	4.91528	106		0.79
	248	332	4929.93	2.45797	546		1
	248	421	4687.62	7.57799	448		1
	248	512	4520.53	15.5333	541		1
*	259	339	1079.73	7.78082	27		0.28
	260	279	4919.3	2.45797	66		0.6
*	267	331	507.14	14.4237	441		1
~	270	308	4568.76	13.0329	253		1
*	291	324	2154.4	1.83893	16		0.16
*	294	321	328.724	17.3374	84		0.7
~	306	307	4572.18	12.2838	31		0.32
	306	334	4524.23	15.5333	36		0.37
	306	372	4857.93	3.37346	18		0.18
	307	334	4884.72	2.97304	41		0.41
	307	372	4589.86	11.5743	23		0.24
~	308	599	4587.85	11.5743	279		1
	318	353	4661.92	8.56233	124		0.85
	330	331	5002.93	1.67625	413		1
	330	461	4630.28	9.66643	434		1
	331	461	4965.83	2.03054	815		1
	332	421	5016.63	1.57224	232		0.99
	333	373	4631.05	9.66643	32		0.33
	334	372	4545.38	13.8231	28		0.29
	344	422	5118.62	0.93961	100		0.77
~	351	587	4564.87	13.0329	377		1
~	418	505	5057.12	1.29682	42		0.42
	421	512	4835.51	3.82621	227		0.99
*	461	470	534.143	14.018	470		1
~	493	554	4631.09	9.66643	95		0.75
	494	554	4660.35	8.56233	421		1
*	495	513	1700.61	3.56849	33		0.34
*	497	511	787.161	10.6737	110		0.8
*	551	559	279.401	18.3832	226		0.98
#-------------------------------------------------------------------------------------------------------
# MSA ZILM-185_301-700 nseq 4937 (4937) alen 373 (400) avgid 72.99 (72.96) nbpairs 46 (55)
# Two-set statistical test (one test for annotated basepairs, another for all other pairs)
#
# contacts 46 (46 bpairs 46 wc bpairs)
#
# Method Target_E-val [cov_min,cov_max] [FP | TP True Found | Sen PPV F]
# GTp 20 [3.48,5031.14] [56 | 11 46 67 | 23.91 16.42 19.47]
#
# left_pos right_pos score E-value substitutions power
#-------------------------------------------------------------------------------------------------------
	302	652	4203.16	19.6165	284		1
~	306	307	4658.03	2.22664	36		0.37
~	306	334	4608.15	2.92098	37		0.38
~	306	372	4946.76	0.518983	23		0.24
~	306	639	4475.16	5.68649	89		0.72
~	307	334	4955.37	0.483719	39		0.4
~	307	372	4676.1	2.0798	25		0.26
~	307	639	4433.49	6.9143	91		0.73
~	308	599	4483.72	5.32505	272		1
~	318	330	4385.28	8.38576	45		0.45
~	318	353	4669.19	2.0798	114		0.82
~	318	430	4222.45	17.4966	239		0.99
~	318	620	4232.39	17.4966	106		0.79
~	330	331	5031.14	0.316652	412		1
~	330	430	4510.07	4.66638	224		0.98
	330	461	4712.91	1.69351	434		1
~	331	430	4278.75	13.8031	606		1
	331	461	5018.82	0.33988	816		1
	332	421	4854.01	0.847409	225		0.98
	332	512	4319.84	11.487	319		1
~	333	361	4300.86	12.9897	42		0.42
~	333	373	4660.53	2.22664	34		0.35
~	333	390	4263.78	14.6595	61		0.57
	333	458	4228.77	17.4966	218		0.98
~	334	372	4629.3	2.55106	26		0.27
~	334	639	4356.12	9.52136	92		0.74
	344	422	4747.1	1.37744	105		0.79
~	351	587	4426.04	6.9143	374		1
	351	690	4638.65	2.55106	19		0.19
	351	691	4664.94	2.22664	14		0.13
	356	512	4330.79	10.7948	290		1
~	361	373	4385.33	8.38576	22		0.23
~	361	390	4265.29	14.6595	49		0.48
~	372	468	4200.22	19.6165	246		0.99
~	372	639	4520.27	4.36684	78		0.67
~	373	390	4409.39	7.86583	41		0.41
	373	458	4372.78	8.93709	198		0.97
	385	392	4250.23	15.56	129		0.86
	392	522	4274.87	14.6595	120		0.83
~	418	505	4872.72	0.736948	39		0.4
	421	512	4704.5	1.8138	218		0.98
	430	461	4297.69	12.9897	628		1
*	458	472	39.0414	14.4137	195		0.96
*	461	470	336.895	9.51153	471		1
~	493	554	4517.18	4.66638	89		0.72
~	493	620	4823.6	0.97407	89		0.72
~	493	662	4937.09	0.518983	86		0.71
	493	666	4925.79	0.556775	36		0.37
	494	554	4465.43	5.68649	419		1
*	495	513	1638.84	2.59701	28		0.29
*	496	512	9.94427	16.0755	170		0.94
*	497	511	1113.39	4.39615	91		0.73
*	499	509	130.232	12.1602	28		0.29
*	549	561	158.244	11.7058	41		0.41
*	551	559	545.326	7.57865	207		0.97
~	554	620	4378.09	8.93709	152		0.91
~	554	662	4492.92	4.98541	149		0.9
	554	666	4483.92	5.32505	99		0.76
	587	690	4413.1	7.37583	383		1
	587	691	4432.64	6.9143	378		1
~	620	662	4829.34	0.908578	149		0.9
	620	666	4800.72	1.04418	99		0.76
*	633	642	58.7448	13.5772	152		0.91
	662	666	4909.85	0.597272	96		0.75
*	663	691	16.1563	16.0755	20		0.2
*	668	686	76.5024	13.2452	410		1
	690	691	4647.78	2.38351	23		0.24
#-------------------------------------------------------------------------------------------------------
# MSA ZILM-185_401-800 nseq 4937 (4937) alen 375 (400) avgid 72.57 (72.53) nbpairs 51 (59)
# Two-set statistical test (one test for annotated basepairs, another for all other pairs)
#
# contacts 51 (51 bpairs 51 wc bpairs)
#
# Method Target_E-val [cov_min,cov_max] [FP | TP True Found | Sen PPV F]
# GTp 20 [2.55,5119.68] [40 | 13 51 53 | 25.49 24.53 25.00]
#
# left_pos right_pos score E-value substitutions power
#-------------------------------------------------------------------------------------------------------
~	409	411	4386.1	11.3267	198		0.97
~	418	505	4862.42	0.986766	42		0.42
	421	512	4776.3	1.57469	219		0.98
	430	461	4410.68	10.0489	622		1
*	458	472	39.7679	16.5227	196		0.96
*	461	470	397.42	10.0466	466		1
~	492	556	4348.21	13.5096	59		0.55
~	492	720	4425.89	9.45964	129		0.86
~	492	721	4437.83	8.90167	35		0.36
~	493	554	4689.99	2.49837	90		0.73
~	493	620	5010.99	0.438183	85		0.7
~	493	662	5119.68	0.253543	87		0.71
	493	666	5108.8	0.271549	34		0.35
~	493	738	5089.48	0.290816	34		0.35
*	494	514	2.92506	18.1702	360		1
	494	554	4687.68	2.49837	423		1
*	495	513	1496.62	3.31996	32		0.33
*	496	512	10.9886	18.1702	170		0.94
*	497	511	917.745	5.9396	95		0.75
*	499	509	94.8265	14.6289	32		0.33
~	520	728	4285.17	17.924	467		1
~	522	718	4470.9	7.40283	56		0.53
~	538	721	4303.07	16.9605	39		0.4
*	549	561	120.911	14.0796	50		0.49
*	551	559	652.74	7.69615	212		0.98
~	554	620	4554.48	5.08092	151		0.91
~	554	662	4663.71	2.84699	153		0.91
	554	666	4655.61	3.03842	100		0.77
~	554	738	4633.48	3.24219	100		0.77
~	556	720	4349.81	13.5096	156		0.91
~	556	721	4567.79	4.76796	62		0.57
	587	690	4483.27	6.95732	395		1
	587	691	4504.41	6.53678	390		1
~	587	780	4356.03	13.5096	400		1
	587	782	4276.05	18.9281	435		1
~	620	662	5018.05	0.438183	148		0.9
	620	666	4987.44	0.502066	95		0.75
~	620	738	4964.54	0.575093	95		0.75
*	633	642	48.948	16.0251	157		0.92
	662	666	5091.9	0.290816	97		0.76
~	662	738	5066.82	0.333487	97		0.76
*	663	691	22.9286	17.1475	23		0.24
	666	738	5055.88	0.357081	44		0.44
	690	691	4724.24	2.05159	23		0.24
	690	780	4574.25	4.47331	33		0.34
	690	782	4492.78	6.95732	68		0.61
	691	780	4604.67	3.93512	28		0.29
	691	782	4514.08	6.14003	63		0.58
*	701	710	1037.99	5.262	257		1
~	720	721	4419.61	10.0489	132		0.87
~	750	752	4805.86	1.37859	67		0.61
	780	782	4864.88	0.986766	73		0.64
*	789	794	1263.74	4.23538	177		0.94
#-------------------------------------------------------------------------------------------------------
# MSA ZILM-185_501-900 nseq 4937 (4937) alen 394 (400) avgid 73.58 (73.58) nbpairs 35 (35)
# Two-set statistical test (one test for annotated basepairs, another for all other pairs)
#
# contacts 35 (35 bpairs 35 wc bpairs)
#
# Method Target_E-val [cov_min,cov_max] [FP | TP True Found | Sen PPV F]
# GTp 20 [2.77,5252.77] [33 | 7 35 40 | 20.00 17.50 18.67]
#
# left_pos right_pos score E-value substitutions power
#-------------------------------------------------------------------------------------------------------
~	520	728	4356.57	19.61	472		1
~	522	718	4354.84	19.61	65		0.59
~	538	721	4371.01	18.5911	54		0.52
~	538	846	4361.73	18.5911	64		0.59
*	548	562	3.42154	12.5237	595		1
*	549	561	102.497	9.74327	46		0.46
*	551	559	646.61	4.9484	231		0.99
~	554	620	4789.38	2.76986	167		0.93
~	554	662	4902.29	1.60777	173		0.94
	554	666	4893.01	1.70845	117		0.83
~	554	738	4861.34	1.92869	118		0.83
~	556	720	4402.05	15.8007	174		0.94
~	556	721	4603.35	6.35763	77		0.66
~	556	846	4582.95	7.1442	87		0.71
~	620	662	5175.02	0.443266	162		0.92
	620	666	5144.89	0.50159	106		0.79
~	620	738	5112.46	0.567495	107		0.79
*	633	642	51.0536	10.789	165		0.93
~	639	859	4382.46	17.6173	132		0.87
~	639	891	4458.21	12.6578	279		1
	662	666	5252.77	0.287239	112		0.81
~	662	738	5217.98	0.346011	113		0.81
*	663	691	20.2772	11.656	31		0.32
	666	738	5206.54	0.368136	57		0.54
	690	691	4557.44	8.02283	31		0.32
	690	780	4440.25	13.3856	39		0.4
	691	780	4467.75	11.9663	38		0.39
	691	782	4357.4	19.61	76		0.66
*	701	710	1045.03	3.18741	269		1
~	720	721	4457.92	12.6578	143		0.89
~	720	846	4438.69	13.3856	153		0.91
~	721	846	4678.81	4.46527	56		0.53
~	741	892	4922.21	1.42359	84		0.7
~	750	752	4713.92	3.96524	79		0.67
~	752	884	4538.63	8.49963	194		0.96
	780	782	4657.63	5.026	84		0.7
*	789	794	1192.17	2.69949	188		0.96
	795	884	4372.48	17.6173	171		0.94
~	818	892	4457.26	12.6578	359		1
~	859	891	4635.87	5.65429	261		1
#-------------------------------------------------------------------------------------------------------
# MSA ZILM-185_601-1000 nseq 4937 (4937) alen 394 (400) avgid 72.93 (72.92) nbpairs 48 (48)
# Two-set statistical test (one test for annotated basepairs, another for all other pairs)
#
# contacts 48 (48 bpairs 48 wc bpairs)
#
# Method Target_E-val [cov_min,cov_max] [FP | TP True Found | Sen PPV F]
# GTp 20 [2.14,5134.17] [45 | 9 48 54 | 18.75 16.67 17.65]
#
# left_pos right_pos score E-value substitutions power
#-------------------------------------------------------------------------------------------------------
	603	993	4341.71	18.692	243		0.99
~	620	662	5075.18	0.440513	160		0.92
	620	666	5052.98	0.47014	111		0.81
~	620	738	5020.44	0.571366	104		0.78
	620	998	4506.97	8.18286	259		1
*	633	642	24.3748	16.628	161		0.92
~	639	859	4385.81	14.859	146		0.9
~	639	891	4471.38	9.81285	280		1
~	639	903	4652.35	3.89501	148		0.9
~	644	936	4820.94	1.70937	443		1
	662	666	5134.17	0.31794	109		0.8
~	662	738	5099.41	0.386694	102		0.78
~	662	950	4472.97	9.81285	195		0.96
	662	998	4340.59	18.692	257		1
*	663	691	19.7024	16.628	33		0.34
	666	738	5100.75	0.386694	53		0.51
	690	691	4492.78	9.23832	34		0.35
	690	780	4380.54	15.7462	43		0.43
	691	780	4409.05	13.2177	41		0.41
*	701	710	753.96	6.47834	273		1
~	718	801	4434.7	11.7427	66		0.6
~	718	866	4355.55	17.6613	109		0.8
~	718	981	4375.98	15.7462	74		0.65
~	721	846	4376.56	15.7462	60		0.56
	721	924	4371.44	16.6798	58		0.55
	721	955	4390.26	14.859	59		0.55
	721	997	4386.16	14.859	58		0.55
~	741	892	4655.33	3.89501	94		0.74
~	750	752	4678.23	3.4352	74		0.65
~	750	975	4353.62	17.6613	133		0.87
~	752	884	4506.18	8.18286	191		0.96
	780	782	4595.46	5.32076	79		0.67
*	789	794	1297.8	3.68787	189		0.96
	795	884	4395.77	14.859	175		0.94
~	801	981	4532.64	7.2422	66		0.6
~	818	935	4705.06	3.02835	537		1
	846	924	4363.26	16.6798	64		0.59
	846	955	4380.22	15.7462	65		0.59
	846	997	4376.08	15.7462	64		0.59
~	859	891	4438.87	11.7427	266		1
~	859	903	4400.76	14.0167	134		0.87
~	890	920	4857.25	1.41065	701		1
~	891	903	4466.38	10.4207	268		1
*	904	927	8.78284	17.5864	75		0.65
*	906	925	542.539	8.11873	114		0.82
	918	931	4539.75	7.2422	111		0.81
	921	998	4334.73	19.7731	423		1
	924	955	4376.96	15.7462	63		0.58
	924	997	4372.85	15.7462	62		0.57
	955	997	4392.48	14.859	63		0.58
*	956	998	515.818	8.34834	275		1
	957	958	4329.42	19.7731	148		0.9
*	957	997	4237.2	0.0187509	147		0.9
*	958	996	2233.55	1.15903	71		0.63
#-------------------------------------------------------------------------------------------------------
# MSA ZILM-185_701-1100 nseq 4937 (4937) alen 397 (400) avgid 73.71 (73.70) nbpairs 49 (49)
# Two-set statistical test (one test for annotated basepairs, another for all other pairs)
#
# contacts 49 (49 bpairs 49 wc bpairs)
#
# Method Target_E-val [cov_min,cov_max] [FP | TP True Found | Sen PPV F]
# GTp 20 [4.66,5154.12] [13 | 8 49 21 | 16.33 38.10 22.86]
#
# left_pos right_pos score E-value substitutions power
#-------------------------------------------------------------------------------------------------------
*	701	710	641.163	8.00643	271		1
~	718	801	4515.53	18.0882	61		0.57
~	741	892	4559.45	14.7865	86		0.71
~	750	752	4730.52	6.38433	79		0.67
~	752	884	4582.46	12.8971	195		0.96
~	752	1040	5154.12	0.756626	295		1
	780	782	4774.9	5.14629	86		0.71
*	789	794	1316.85	4.21714	191		0.96
~	801	981	4583.73	12.8971	61		0.57
~	818	935	4634.05	10.476	533		1
~	890	920	4818.54	4.14181	697		1
~	891	1030	4550.53	14.7865	219		0.98
~	903	1030	4538.05	15.8222	75		0.65
*	904	927	8.97231	18.179	65		0.59
*	906	925	644.837	8.00643	116		0.82
	918	931	4586.26	12.8971	116		0.82
*	956	998	552.202	8.71912	283		1
*	957	997	4161.18	0.0454743	136		0.88
*	958	996	2288.94	1.14845	70		0.62
	993	1062	4630.1	10.476	86		0.71
*	1064	1071	45.4845	16.2189	575		1
#-------------------------------------------------------------------------------------------------------
# MSA ZILM-185_801-1200 nseq 4937 (4937) alen 400 (400) avgid 73.36 (73.36) nbpairs 57 (57)
# Two-set statistical test (one test for annotated basepairs, another for all other pairs)
#
# contacts 57 (57 bpairs 57 wc bpairs)
#
# Method Target_E-val [cov_min,cov_max] [FP | TP True Found | Sen PPV F]
# GTp 20 [1.90,4976.07] [15 | 8 57 23 | 14.04 34.78 20.00]
#
# left_pos right_pos score E-value substitutions power
#-------------------------------------------------------------------------------------------------------
~	801	981	4679.56	5.91696	65		0.59
~	818	935	4401.93	19.9526	529		1
~	890	920	4598.98	8.20439	698		1
*	906	925	463.145	9.37804	107		0.79
	918	931	4547.89	10.7282	108		0.8
	918	1104	4717.76	4.74684	76		0.66
~	921	1131	4976.07	1.45962	310		1
~	931	1104	4554.25	10.1715	102		0.78
*	956	998	434.518	9.60968	278		1
*	957	997	3990.65	0.0654643	145		0.89
*	958	996	2147.07	1.74325	74		0.65
	993	1062	4659.99	6.25026	78		0.67
	993	1180	4752.9	4.01941	82		0.69
	998	1126	4491.57	13.2497	202		0.97
	1062	1136	4487.33	13.9598	262		1
	1062	1180	4844.17	2.71809	44		0.44
*	1064	1071	46.5976	16.6936	578		1
~	1070	1173	4416.74	18.9796	154		0.91
*	1097	1124	174.981	13.1305	427		1
	1126	1131	4502.95	12.5728	89		0.72
	1131	1140	4403.07	19.9526	262		1
*	1142	1151	1294.14	4.47657	353		1
*	1143	1150	1417.67	4.03768	355		1
#-------------------------------------------------------------------------------------------------------
# MSA ZILM-185_901-1300 nseq 4937 (4937) alen 400 (400) avgid 73.61 (73.61) nbpairs 79 (79)
# Two-set statistical test (one test for annotated basepairs, another for all other pairs)
#
# contacts 79 (79 bpairs 79 wc bpairs)
#
# Method Target_E-val [cov_min,cov_max] [FP | TP True Found | Sen PPV F]
# GTp 20 [2.93,5001.26] [19 | 5 79 24 | 6.33 20.83 9.71]
#
# left_pos right_pos score E-value substitutions power
#-------------------------------------------------------------------------------------------------------
~	903	1030	4427.4	14.5622	85		0.7
*	906	925	741.129	11.6668	113		0.81
	918	931	4427.27	14.5622	112		0.81
	918	1104	4591.6	6.97698	75		0.65
~	931	1104	4423.91	15.4479	103		0.78
*	957	997	3794.9	0.113699	141		0.89
*	958	996	2158.28	2.72832	78		0.67
~	981	1109	4448.76	13.7214	84		0.7
	993	1062	4734.26	3.45102	87		0.71
	993	1180	4830.41	2.04527	85		0.7
	993	1246	4759.26	3.0302	86		0.71
	1062	1136	4563.07	7.90961	268		1
	1062	1180	4911.36	1.3752	50		0.49
	1062	1246	4837.22	2.04527	51		0.5
	1126	1240	5001.26	0.862022	45		0.45
	1135	1180	4455.84	12.9239	84		0.7
	1135	1246	4389.75	17.3594	85		0.7
*	1142	1151	1370.73	6.76984	363		1
*	1143	1150	1622.53	5.22826	355		1
~	1166	1283	4639.21	5.41472	690		1
~	1173	1258	4993.49	0.862022	48		0.47
~	1180	1246	4942.47	1.12626	49		0.48
~	1254	1255	4723.03	3.45102	61		0.57
~	1255	1283	4507.92	10.1349	358		1
#-------------------------------------------------------------------------------------------------------
# MSA ZILM-185_1001-1400 nseq 4937 (4937) alen 400 (400) avgid 73.98 (73.98) nbpairs 70 (70)
# Two-set statistical test (one test for annotated basepairs, another for all other pairs)
#
# contacts 70 (70 bpairs 70 wc bpairs)
#
# Method Target_E-val [cov_min,cov_max] [FP | TP True Found | Sen PPV F]
# GTp 20 [3.17,4934.06] [30 | 8 70 38 | 11.43 21.05 14.81]
#
# left_pos right_pos score E-value substitutions power
#-------------------------------------------------------------------------------------------------------
~	1030	1153	4201.58	13.4087	46		0.46
	1030	1336	4328.43	7.80678	88		0.72
~	1044	1260	4365.31	6.61618	96		0.75
~	1044	1263	4236.39	11.4233	180		0.95
	1062	1135	4364.25	6.61618	79		0.67
	1062	1136	4573.06	2.69246	270		1
	1062	1180	4912.58	0.638052	50		0.49
	1062	1229	4197.9	13.4087	133		0.87
	1062	1246	4842.45	0.853002	48		0.47
	1064	1217	4122.88	18.3438	928		1
~	1070	1173	4263.96	10.2551	154		0.91
~	1070	1258	4261.91	10.2551	153		0.91
	1085	1180	4161.33	15.7044	136		0.88
~	1104	1215	4360.71	6.99231	61		0.57
~	1104	1311	4521.76	3.37832	63		0.58
	1126	1240	4875.1	0.759563	42		0.42
*	1135	1159	101.407	16.8622	80		0.68
	1135	1180	4452.78	4.73633	81		0.68
	1135	1246	4376.48	6.25948	79		0.67
*	1136	1158	127.606	15.966	312		1
	1136	1180	4210.77	12.7142	272		1
	1136	1246	4119.88	18.3438	270		1
*	1142	1151	1567.1	4.0875	357		1
*	1143	1150	1837.78	3.05776	353		1
~	1173	1258	4886.23	0.716712	33		0.34
~	1173	1259	4140.54	16.5444	263		1
~	1180	1229	4291.89	9.19959	135		0.87
~	1180	1246	4934.06	0.567941	50		0.49
~	1215	1311	4217.27	12.7142	58		0.55
~	1229	1246	4224.09	12.0528	133		0.87
~	1254	1255	4550.96	3.01641	62		0.57
~	1256	1328	4294.99	9.19959	701		1
~	1258	1259	4141.18	16.5444	262		1
~	1260	1263	4323.19	7.80678	138		0.88
*	1325	1335	1504.18	4.35987	173		0.94
*	1354	1391	45.4104	19.3913	368		1
*	1355	1390	1660.43	3.72711	142		0.89
*	1366	1384	98.7743	16.8622	34		0.35
#-------------------------------------------------------------------------------------------------------
# MSA ZILM-185_1101-1500 nseq 4937 (4937) alen 385 (400) avgid 70.88 (70.86) nbpairs 64 (67)
# Two-set statistical test (one test for annotated basepairs, another for all other pairs)
#
# contacts 64 (64 bpairs 64 wc bpairs)
#
# Method Target_E-val [cov_min,cov_max] [FP | TP True Found | Sen PPV F]
# GTp 20 [1.76,4963.68] [28 | 11 64 39 | 17.19 28.21 21.36]
#
# left_pos right_pos score E-value substitutions power
#-------------------------------------------------------------------------------------------------------
~	1104	1215	4301	11.7951	59		0.55
	1104	1311	4467.74	5.50622	68		0.61
~	1109	1479	4455.26	5.82008	86		0.71
~	1126	1240	4839	0.890469	49		0.48
	1131	1497	4799.72	1.05938	137		0.88
*	1135	1159	91.7951	18.7577	75		0.65
	1135	1180	4491.87	4.92652	76		0.66
	1135	1246	4423.93	6.49993	80		0.68
	1135	1470	4334.76	10.0489	176		0.94
	1136	1180	4194.04	18.7907	261		1
*	1142	1151	1678.79	4.07732	358		1
*	1143	1150	1864.26	3.28108	358		1
~	1173	1258	4937.98	0.559217	39		0.4
~	1173	1259	4248.32	14.5536	265		1
~	1180	1229	4313.29	11.1842	132		0.87
~	1180	1246	4963.68	0.469375	46		0.46
~	1180	1470	4836.08	0.890469	142		0.89
	1190	1454	4378.86	8.0929	655		1
~	1229	1246	4253.38	14.5536	136		0.88
~	1229	1470	4179.68	19.7522	232		0.99
~	1246	1470	4775.87	1.18914	146		0.9
~	1254	1255	4386.45	7.66316	59		0.55
~	1254	1480	4587.16	2.97047	117		0.83
~	1255	1480	4514.23	4.4058	124		0.85
~	1256	1328	4440.24	6.15104	692		1
~	1258	1259	4248.88	14.5536	266		1
~	1260	1263	4270.62	13.1091	129		0.86
~	1260	1495	4450.35	5.82008	66		0.6
~	1263	1495	4297.63	11.7951	137		0.88
*	1304	1487	113.59	18.1016	409		1
*	1310	1414	2149.03	2.30887	232		0.99
*	1312	1412	322.286	14.28	548		1
*	1313	1411	1549.19	4.68736	326		1
*	1314	1410	143.975	17.2524	270		1
	1317	1403	4292.58	11.7951	473		1
*	1325	1335	1529.15	4.80225	179		0.95
*	1355	1390	1699.25	3.97065	146		0.9
*	1366	1384	150.186	17.2524	41		0.41
	1383	1425	4755.19	1.3345	64		0.59
#-------------------------------------------------------------------------------------------------------
# MSA ZILM-185_1201-1600 nseq 4937 (4937) alen 385 (400) avgid 71.20 (71.18) nbpairs 42 (45)
# Two-set statistical test (one test for annotated basepairs, another for all other pairs)
#
# contacts 42 (42 bpairs 42 wc bpairs)
#
# Method Target_E-val [cov_min,cov_max] [FP | TP True Found | Sen PPV F]
# GTp 20 [2.78,4944.88] [28 | 9 42 37 | 21.43 24.32 22.78]
#
# left_pos right_pos score E-value substitutions power
#-------------------------------------------------------------------------------------------------------
	1215	1311	4283.43	9.14403	57		0.54
~	1215	1591	4294.98	9.14403	48		0.47
~	1246	1470	4575.48	2.82312	136		0.88
~	1246	1556	4225.36	11.818	110		0.8
~	1254	1255	4335.48	7.42118	61		0.57
~	1254	1480	4601.1	2.5305	120		0.83
~	1254	1510	4536.58	3.32459	96		0.75
~	1254	1530	4428.65	5.1193	86		0.71
~	1255	1480	4447.44	4.85225	119		0.83
~	1255	1510	4342.81	7.42118	95		0.75
~	1255	1530	4444.52	4.85225	85		0.7
~	1256	1328	4268.74	10.1387	691		1
~	1258	1259	4356.39	7.04083	270		1
~	1258	1538	4097.74	19.3317	113		0.81
~	1259	1538	4328.6	7.82082	335		1
~	1260	1263	4256.61	10.6726	132		0.87
~	1260	1495	4468.09	4.35771	66		0.6
~	1263	1495	4283.5	9.14403	140		0.88
*	1304	1487	9.73869	15.4437	402		1
*	1310	1414	2130.15	1.35648	231		0.99
	1311	1591	4336.42	7.42118	55		0.53
*	1312	1412	337.243	9.00932	538		1
*	1313	1411	1530.6	2.87068	325		1
*	1314	1410	190.305	10.5806	271		1
	1317	1403	4322.36	7.82082	466		1
*	1325	1335	1425.94	3.2004	176		0.94
*	1354	1391	220.315	10.1299	366		1
*	1355	1390	1596.2	2.67619	147		0.9
	1361	1497	4126.56	17.5701	247		0.99
*	1366	1384	149.987	11.1077	32		0.33
~	1373	1522	4304.32	8.68136	117		0.83
	1383	1425	4944.88	0.563168	67		0.61
~	1470	1556	4218.29	12.4315	188		0.96
~	1479	1537	4452.41	4.5986	67		0.61
~	1480	1510	4704.73	1.54078	154		0.91
~	1480	1530	4630.53	2.14616	144		0.89
~	1510	1530	4563.5	2.98152	120		0.83
#-------------------------------------------------------------------------------------------------------
# MSA ZILM-185_1301-1700 nseq 4937 (4937) alen 385 (400) avgid 70.22 (70.21) nbpairs 51 (54)
# Two-set statistical test (one test for annotated basepairs, another for all other pairs)
#
# contacts 51 (51 bpairs 51 wc bpairs)
#
# Method Target_E-val [cov_min,cov_max] [FP | TP True Found | Sen PPV F]
# GTp 20 [1.88,4799.32] [19 | 14 51 33 | 27.45 42.42 33.33]
#
# left_pos right_pos score E-value substitutions power
#-------------------------------------------------------------------------------------------------------
*	1304	1487	83.8586	17.1973	404		1
*	1308	1416	2.24697	19.9481	62		0.57
*	1310	1414	2075.91	1.79462	241		0.99
	1311	1591	4421.95	5.89458	58		0.55
*	1312	1412	295.428	13.3118	540		1
*	1313	1411	1582.25	3.45592	316		1
*	1314	1410	363.41	12.318	277		1
	1317	1403	4206.23	13.7612	478		1
*	1325	1335	1434.31	4.12274	189		0.96
	1336	1666	4351.12	7.84765	102		0.78
	1336	1667	4139.98	18.0794	337		1
	1336	1681	4370.4	7.48366	94		0.74
~	1345	1678	4458.12	5.10359	55		0.53
*	1354	1391	317.203	12.9762	383		1
*	1355	1390	1598.43	3.40559	154		0.91
~	1361	1497	4489.02	4.63465	257		1
*	1366	1384	150.046	15.6382	45		0.45
	1383	1425	4799.32	1.30095	72		0.64
~	1470	1556	4215.93	13.7612	198		0.97
~	1479	1537	4464.44	5.10359	86		0.71
~	1480	1510	4556.29	3.4661	157		0.92
~	1480	1530	4455.84	5.10359	144		0.89
~	1497	1621	4164.05	16.5201	86		0.71
~	1510	1530	4386.81	6.80381	117		0.83
~	1538	1621	4129.06	18.9071	105		0.79
~	1544	1621	4206.32	13.7612	434		1
*	1547	1618	8.09622	19.9481	556		1
*	1560	1607	6.83221	19.9481	235		0.99
*	1626	1636	958.951	6.67647	29		0.3
*	1628	1634	21.7765	19.1488	162		0.92
~	1666	1667	4258.62	11.4339	291		1
~	1666	1681	4501.03	4.41619	48		0.47
~	1667	1681	4277.7	10.414	283		1
#-------------------------------------------------------------------------------------------------------
# MSA ZILM-185_1401-1800 nseq 4937 (4937) alen 385 (400) avgid 72.16 (72.14) nbpairs 58 (61)
# Two-set statistical test (one test for annotated basepairs, another for all other pairs)
#
# contacts 58 (58 bpairs 58 wc bpairs)
#
# Method Target_E-val [cov_min,cov_max] [FP | TP True Found | Sen PPV F]
# GTp 20 [1.98,4858.48] [21 | 9 58 30 | 15.52 30.00 20.45]
#
# left_pos right_pos score E-value substitutions power
#-------------------------------------------------------------------------------------------------------
~	1419	1495	4398.95	7.68583	75		0.65
~	1425	1666	4352.9	9.64146	75		0.65
~	1425	1681	4376.33	8.61125	69		0.62
~	1425	1739	4455.64	6.11156	155		0.91
~	1470	1556	4291.41	12.7436	198		0.97
~	1479	1537	4435.14	6.47333	67		0.61
~	1480	1510	4639.21	2.39995	138		0.88
~	1480	1530	4587.48	3.22225	146		0.9
~	1497	1621	4210.52	18.618	87		0.71
~	1510	1530	4513.29	4.57587	104		0.78
	1538	1715	4225.85	17.655	161		0.92
~	1544	1621	4248.86	15.8575	425		1
~	1591	1719	4623.14	2.70076	31		0.32
	1621	1787	4337.46	10.199	240		0.99
*	1626	1636	1077.25	6.43441	28		0.29
~	1666	1667	4386.91	8.13606	286		1
~	1666	1681	4654.25	2.26211	48		0.47
~	1666	1739	4580.68	3.22225	134		0.87
~	1667	1681	4407.75	7.68583	280		1
~	1667	1739	4320.08	11.4057	366		1
*	1670	1796	669.245	9.33261	432		1
*	1672	1794	861.11	7.86441	59		0.55
*	1673	1793	478.893	11.031	924		1
	1678	1717	4858.48	0.820038	41		0.41
*	1679	1787	158.44	15.4048	533		1
*	1680	1785	3174.15	0.336097	58		0.55
~	1681	1739	4657.21	2.26211	128		0.86
*	1715	1749	743.841	8.76089	211		0.98
*	1718	1745	592.503	9.92826	402		1
*	1727	1732	2261.38	1.39492	321		1
#-------------------------------------------------------------------------------------------------------
# MSA ZILM-185_1501-1900 nseq 4937 (4937) alen 397 (400) avgid 73.08 (73.07) nbpairs 72 (72)
# Two-set statistical test (one test for annotated basepairs, another for all other pairs)
#
# contacts 72 (72 bpairs 72 wc bpairs)
#
# Method Target_E-val [cov_min,cov_max] [FP | TP True Found | Sen PPV F]
# GTp 20 [3.46,4817.75] [24 | 13 72 37 | 18.06 35.14 23.85]
#
# left_pos right_pos score E-value substitutions power
#-------------------------------------------------------------------------------------------------------
	1510	1530	4634.07	1.92314	103		0.78
	1522	1827	4195.36	13.9241	75		0.65
*	1531	1801	2194.2	2.26627	95		0.75
	1538	1715	4345.23	7.16152	150		0.9
~	1544	1621	4190.69	13.9241	421		1
~	1591	1719	4521.72	3.18882	37		0.38
~	1591	1858	4498.81	3.61566	45		0.45
	1601	1678	4119.68	19.748	266		1
	1601	1717	4164.41	15.6656	256		1
	1621	1715	4140.82	17.6021	85		0.7
	1621	1787	4290.88	9.14515	236		0.99
*	1626	1636	1020.09	7.46632	24		0.25
~	1666	1667	4183.62	14.7714	285		1
~	1666	1681	4466.64	4.09812	49		0.48
~	1666	1739	4390.02	5.95223	139		0.88
~	1666	1819	4462.22	4.09812	43		0.43
~	1667	1681	4205.52	13.1217	280		1
~	1667	1739	4115.72	19.748	370		1
~	1667	1819	4198.35	13.9241	274		1
*	1670	1796	796.789	9.04745	429		1
	1671	1675	4123.18	18.648	177		0.94
	1671	1677	4503.37	3.39569	77		0.66
*	1672	1794	946.545	7.90836	58		0.55
*	1673	1793	485.499	11.7553	924		1
	1678	1717	4817.75	0.786188	36		0.37
*	1679	1787	144.643	17.1768	526		1
*	1680	1785	3250.43	0.375132	53		0.51
~	1681	1739	4459.95	4.09812	134		0.87
~	1681	1819	4484.83	3.84952	38		0.39
*	1715	1749	761.39	9.24479	202		0.97
*	1718	1745	710.837	9.66512	394		1
~	1719	1858	4631.55	1.92314	42		0.42
*	1727	1732	2125.2	2.46897	313		1
~	1739	1819	4411.87	5.25831	128		0.86
*	1826	1838	1185.78	6.46769	465		1
*	1844	1888	817.391	8.84694	278		1
*	1851	1884	1707.68	3.95759	162		0.92
#-------------------------------------------------------------------------------------------------------
# MSA ZILM-185_1601-2000 nseq 4937 (4937) alen 397 (400) avgid 72.91 (72.90) nbpairs 76 (76)
# Two-set statistical test (one test for annotated basepairs, another for all other pairs)
#
# contacts 76 (76 bpairs 76 wc bpairs)
#
# Method Target_E-val [cov_min,cov_max] [FP | TP True Found | Sen PPV F]
# GTp 20 [2.16,5006.03] [21 | 14 76 35 | 18.42 40.00 25.23]
#
# left_pos right_pos score E-value substitutions power
#-------------------------------------------------------------------------------------------------------
	1601	1717	4167.22	17.3536	255		1
	1621	1787	4248.43	12.464	233		0.99
	1621	1961	4356.32	8.48247	304		1
~	1621	1981	5006.03	0.582649	28		0.29
*	1626	1636	719.302	9.94857	23		0.24
*	1670	1796	948.666	8.21216	426		1
	1671	1675	4307.74	10.2897	175		0.94
	1671	1677	4667.99	2.36355	76		0.66
*	1672	1794	1013.19	7.70384	59		0.55
*	1673	1793	446.028	12.4404	918		1
	1675	1677	4145.65	19.0483	129		0.86
	1678	1717	4784.68	1.43629	35		0.36
*	1679	1787	81.3357	19.3766	530		1
*	1680	1785	3380.8	0.317754	51		0.5
~	1681	1739	4212.83	14.375	127		0.85
~	1681	1819	4252.7	12.464	34		0.35
*	1715	1749	696.023	10.0419	204		0.97
	1715	1981	4139.29	19.0483	88		0.72
*	1718	1745	756.49	9.5714	394		1
~	1719	1858	4338.26	8.90316	36		0.37
	1719	1909	4350.75	8.48247	50		0.49
*	1727	1732	2344.6	1.88646	320		1
~	1739	1819	4180.5	16.5593	121		0.84
	1787	1981	4354.47	8.48247	237		0.99
	1816	1953	4396.3	6.98436	48		0.47
~	1816	1980	4367	8.08106	74		0.65
*	1826	1838	1364.3	5.69473	464		1
*	1844	1888	703.037	10.0419	285		1
*	1851	1884	1798.28	3.7097	158		0.92
	1858	1909	4317.1	9.80585	60		0.56
	1872	1931	4525.64	4.27919	94		0.74
*	1913	1961	929.222	8.30092	715		1
*	1915	1959	271.653	14.7445	88		0.72
	1920	1991	4126.77	19.951	259		1
	1961	1981	4432.2	6.03309	308		1
#-------------------------------------------------------------------------------------------------------
# MSA ZILM-185_1701-2100 nseq 4937 (4937) alen 391 (400) avgid 71.84 (71.84) nbpairs 62 (67)
# Two-set statistical test (one test for annotated basepairs, another for all other pairs)
#
# contacts 62 (62 bpairs 62 wc bpairs)
#
# Method Target_E-val [cov_min,cov_max] [FP | TP True Found | Sen PPV F]
# GTp 20 [2.02,4563.77] [21 | 12 62 33 | 19.35 36.36 25.26]
#
# left_pos right_pos score E-value substitutions power
#-------------------------------------------------------------------------------------------------------
*	1715	1749	841.315	7.82101	210		0.98
*	1718	1745	955.881	7.04968	388		1
*	1727	1732	2412.61	1.43902	313		1
~	1739	1819	4359.42	12.9192	131		0.86
~	1739	2008	4333.05	14.4186	263		1
~	1739	2028	4353.17	13.6495	130		0.86
~	1787	1981	4424.69	9.79202	240		0.99
~	1815	1894	4360.08	12.9192	30		0.31
	1816	1953	4517.63	6.24794	47		0.46
~	1816	1980	4423.02	9.79202	74		0.65
~	1816	2054	4506.06	6.611	356		1
~	1819	2008	4398.78	10.9444	166		0.93
~	1819	2028	4418.45	9.79202	33		0.34
~	1819	2041	4319.19	15.2282	51		0.5
*	1826	1838	1216.96	5.60944	465		1
*	1844	1888	667.701	8.99783	280		1
*	1851	1884	1808.08	3.15997	160		0.92
	1872	1931	4503.01	6.611	93		0.74
~	1872	2034	4563.77	4.98066	174		0.94
*	1913	1961	875.712	7.58243	710		1
*	1915	1959	235.737	13.2594	88		0.72
	1915	2081	4455.01	8.27968	169		0.93
~	1920	2085	4427.8	9.26048	53		0.51
	1959	1981	4350.58	13.6495	95		0.75
	1961	1981	4501.02	6.611	310		1
~	1968	2078	4379.36	11.5683	149		0.9
~	2008	2028	4405.71	10.3529	165		0.93
~	2008	2041	4307.64	16.0801	183		0.95
*	2014	2058	42.9331	17.9084	78		0.67
*	2015	2057	546.721	9.93403	263		1
*	2017	2055	1245.39	5.4934	145		0.89
~	2028	2041	4330.61	14.4186	50		0.49
*	2036	2045	1198.8	5.72661	787		1
#-------------------------------------------------------------------------------------------------------
# MSA ZILM-185_1801-2200 nseq 4937 (4937) alen 388 (400) avgid 70.86 (70.85) nbpairs 60 (67)
# Two-set statistical test (one test for annotated basepairs, another for all other pairs)
#
# contacts 60 (60 bpairs 60 wc bpairs)
#
# Method Target_E-val [cov_min,cov_max] [FP | TP True Found | Sen PPV F]
# GTp 20 [2.11,4763.77] [25 | 12 60 37 | 20.00 32.43 24.74]
#
# left_pos right_pos score E-value substitutions power
#-------------------------------------------------------------------------------------------------------
~	1815	1894	4398.48	6.90812	23		0.24
	1816	1953	4580.65	2.7564	48		0.47
~	1816	1980	4380.95	7.79751	70		0.62
~	1816	2054	4516.74	3.98808	350		1
~	1819	2008	4386.22	7.33974	164		0.93
~	1819	2028	4411.66	6.50124	30		0.31
~	1819	2041	4310.63	11.1817	48		0.47
*	1826	1838	1124.35	5.726	463		1
	1827	2161	4763.77	1.08645	46		0.46
*	1844	1888	542.524	9.16998	280		1
*	1851	1884	1768.89	3.17094	159		0.92
	1872	1931	4290.39	11.8682	91		0.73
~	1872	2034	4326.12	9.92097	165		0.93
	1907	2129	4274.05	13.3633	272		1
	1909	2037	4200.55	18.9783	62		0.57
*	1913	1961	891.573	6.89455	710		1
*	1915	1959	207.129	12.8945	83		0.69
	1915	2081	4300.74	11.8682	172		0.94
~	1920	2085	4397.45	7.33974	53		0.51
~	1920	2179	4390.51	7.33974	33		0.34
	1953	1980	4251.89	15.0352	66		0.6
	1953	2054	4325.42	9.92097	346		1
	1959	1981	4469.46	5.09509	85		0.7
	1961	1981	4526.43	3.75052	303		1
~	1968	2078	4334.92	9.92097	141		0.89
*	1998	2109	2310.12	1.69212	218		0.98
~	2008	2028	4391.18	7.33974	166		0.93
~	2008	2041	4291.55	11.8682	184		0.95
*	2014	2058	61.7988	16.2764	69		0.62
*	2015	2057	579.991	8.87996	257		1
*	2017	2055	1282.09	5.01882	135		0.87
~	2028	2041	4320.16	10.5333	50		0.49
*	2036	2045	1286.08	4.96879	772		1
	2037	2158	4203.73	18.9783	45		0.45
~	2085	2179	4422.21	6.11775	44		0.44
*	2129	2148	1704.48	3.37709	131		0.86
*	2133	2144	3496.73	0.236794	67		0.61
#-------------------------------------------------------------------------------------------------------
# MSA ZILM-185_1901-2300 nseq 4937 (4937) alen 391 (400) avgid 72.38 (72.37) nbpairs 72 (79)
# Two-set statistical test (one test for annotated basepairs, another for all other pairs)
#
# contacts 72 (72 bpairs 72 wc bpairs)
#
# Method Target_E-val [cov_min,cov_max] [FP | TP True Found | Sen PPV F]
# GTp 20 [3.37,4568.30] [5 | 8 72 13 | 11.11 61.54 18.82]
#
# left_pos right_pos score E-value substitutions power
#-------------------------------------------------------------------------------------------------------
*	1913	1961	958.421	9.70558	721		1
*	1915	1959	207.775	19.6173	83		0.69
	1953	2054	4491.02	19.8807	342		1
	1961	1981	4568.3	14.0529	313		1
*	1998	2109	2399.09	1.68977	222		0.98
~	2008	2028	4557.55	14.9059	184		0.95
*	2015	2057	551.906	14.05	262		1
*	2017	2055	1337.28	6.80914	144		0.89
~	2028	2041	4503.46	18.787	57		0.54
*	2036	2045	1443.79	6.08456	788		1
*	2129	2148	1648.37	4.77091	139		0.88
*	2133	2144	3504.97	0.338682	71		0.63
~	2235	2282	4524.77	16.7499	103		0.78
#-------------------------------------------------------------------------------------------------------
# MSA ZILM-185_2001-2400 nseq 4937 (4937) alen 391 (400) avgid 72.71 (72.70) nbpairs 76 (83)
# Two-set statistical test (one test for annotated basepairs, another for all other pairs)
#
# contacts 76 (76 bpairs 76 wc bpairs)
#
# Method Target_E-val [cov_min,cov_max] [FP | TP True Found | Sen PPV F]
# GTp 20 [1.59,4638.79] [35 | 7 76 42 | 9.21 16.67 11.86]
#
# left_pos right_pos score E-value substitutions power
#-------------------------------------------------------------------------------------------------------
~	2008	2028	4557.96	3.65071	170		0.94
~	2008	2041	4469.7	5.87003	191		0.96
~	2008	2233	4394.23	8.34168	186		0.95
~	2008	2376	4505.66	4.91606	202		0.97
~	2008	2377	4532.83	4.11333	179		0.95
	2014	2037	4272.65	15.6312	73		0.64
	2014	2158	4252.66	17.4645	54		0.52
	2014	2332	4270.48	15.6312	62		0.57
*	2015	2057	573.652	12.7087	261		1
*	2017	2055	1330.83	6.30443	147		0.9
~	2028	2041	4499.06	4.91606	55		0.53
~	2028	2233	4427.3	7.00177	50		0.49
~	2028	2376	4532.58	4.11333	66		0.6
~	2028	2377	4561.92	3.65071	43		0.43
	2035	2037	4305.34	13.2062	138		0.88
~	2035	2158	4283.54	14.7812	119		0.83
	2035	2332	4302.15	13.2062	127		0.85
*	2036	2045	1485.26	5.36451	778		1
	2037	2158	4368.13	9.92415	61		0.57
	2037	2332	4386.86	8.8404	69		0.62
~	2041	2233	4366.5	9.92415	71		0.63
~	2041	2376	4443.21	6.60298	87		0.71
~	2041	2377	4479.23	5.53367	64		0.59
	2066	2390	4364.68	9.92415	799		1
~	2076	2329	4636.97	2.39846	55		0.53
	2085	2179	4297.64	13.9734	47		0.46
~	2085	2293	4274.02	15.6312	59		0.55
	2117	2300	4541.29	4.11333	651		1
*	2129	2148	1761.73	4.02642	141		0.89
*	2133	2144	3613.97	0.175434	72		0.64
	2158	2332	4368.24	9.92415	50		0.49
~	2161	2328	4438.44	7.00177	98		0.76
*	2170	2400	232.535	17.8784	173		0.94
	2179	2293	4328.53	11.7875	36		0.37
	2222	2378	4374.15	9.36742	172		0.94
*	2225	2288	170.758	19.0572	340		1
~	2232	2341	4296.28	13.9734	46		0.46
~	2233	2376	4377.97	9.36742	82		0.69
~	2233	2377	4401.55	8.34168	59		0.55
~	2235	2282	4604.47	2.87287	97		0.76
	2337	2365	4638.79	2.39846	73		0.64
~	2376	2377	4535.93	4.11333	75		0.65
#-------------------------------------------------------------------------------------------------------
# MSA ZILM-185_2101-2500 nseq 4937 (4937) alen 397 (400) avgid 73.25 (73.24) nbpairs 91 (91)
# Two-set statistical test (one test for annotated basepairs, another for all other pairs)
#
# contacts 91 (91 bpairs 91 wc bpairs)
#
# Method Target_E-val [cov_min,cov_max] [FP | TP True Found | Sen PPV F]
# GTp 20 [3.99,4842.35] [8 | 9 91 17 | 9.89 52.94 16.67]
#
# left_pos right_pos score E-value substitutions power
#-------------------------------------------------------------------------------------------------------
*	2129	2148	1872.16	3.53611	135		0.87
*	2133	2144	3691.95	0.255498	67		0.61
	2158	2332	4662.9	13.8343	48		0.47
~	2161	2328	4598.99	17.18	97		0.76
	2193	2429	4610.68	16.2862	267		1
	2214	2220	4716.4	11.0661	30		0.31
~	2233	2376	4711.89	11.0661	80		0.68
~	2233	2377	4689.32	12.3822	59		0.55
~	2235	2282	4592.21	18.1132	102		0.78
~	2376	2377	4842.35	6.57645	75		0.65
*	2429	2456	2525.23	1.54625	685		1
*	2430	2455	516.312	17.9916	63		0.58
*	2432	2453	434.265	19.6261	798		1
*	2435	2450	1731.37	4.30023	385		1
*	2438	2446	690.202	14.9071	384		1
*	2439	2445	3430.1	0.429439	290		1
*	2486	2495	678.827	15.1248	487		1
#-------------------------------------------------------------------------------------------------------
# MSA ZILM-185_2201-2600 nseq 4937 (4937) alen 400 (400) avgid 73.79 (73.79) nbpairs 78 (78)
# Two-set statistical test (one test for annotated basepairs, another for all other pairs)
#
# contacts 78 (78 bpairs 78 wc bpairs)
#
# Method Target_E-val [cov_min,cov_max] [FP | TP True Found | Sen PPV F]
# GTp 20 [3.22,5109.68] [7 | 10 78 17 | 12.82 58.82 21.05]
#
# left_pos right_pos score E-value substitutions power
#-------------------------------------------------------------------------------------------------------
~	2214	2220	4893.92	13.0969	30		0.31
	2214	2509	4927.71	11.2962	36		0.37
	2220	2509	4892.87	13.0969	32		0.33
~	2376	2377	4788.54	18.3646	86		0.71
~	2376	2595	4839.2	15.9099	70		0.62
~	2377	2595	4828.22	15.9099	46		0.46
*	2429	2456	2582.53	1.22738	687		1
	2429	2597	5109.68	5.57433	386		1
*	2430	2455	468.99	16.9608	45		0.45
*	2432	2453	520.825	16.0083	804		1
*	2435	2450	1998.35	2.49546	379		1
*	2438	2446	825.735	11.5831	378		1
*	2439	2445	3739.96	0.244508	273		1
*	2473	2508	1515.29	4.60112	31		0.32
*	2486	2495	650.805	14.1012	487		1
*	2513	2522	1589.02	4.15047	105		0.79
*	2552	2559	454.618	17.2123	493		1
#-------------------------------------------------------------------------------------------------------
# MSA ZILM-185_2301-2700 nseq 4937 (4937) alen 400 (400) avgid 72.67 (72.67) nbpairs 67 (67)
# Two-set statistical test (one test for annotated basepairs, another for all other pairs)
#
# contacts 67 (67 bpairs 67 wc bpairs)
#
# Method Target_E-val [cov_min,cov_max] [FP | TP True Found | Sen PPV F]
# GTp 20 [2.96,5096.73] [21 | 11 67 32 | 16.42 34.38 22.22]
#
# left_pos right_pos score E-value substitutions power
#-------------------------------------------------------------------------------------------------------
	2307	2561	4892.53	5.79741	595		1
	2332	2556	4818.91	8.04605	45		0.45
	2332	2559	4663.44	15.2251	45		0.45
	2332	2637	4779.22	9.46093	60		0.56
	2332	2638	4799.1	8.49377	52		0.5
	2337	2365	4748.05	10.5311	77		0.66
	2337	2427	4931.08	4.91321	129		0.86
	2365	2427	4619.58	17.7613	132		0.87
~	2376	2377	4698.82	13.0181	91		0.73
~	2376	2595	4747.9	10.5311	78		0.67
~	2377	2595	4731.61	11.7136	43		0.43
~	2390	2685	4984.83	3.93488	380		1
	2419	2427	4614.3	18.6851	139		0.88
*	2429	2456	2473.35	1.18862	690		1
	2429	2597	5096.73	2.51369	389		1
*	2430	2455	438.679	14.0273	70		0.62
*	2432	2453	617.754	11.7224	814		1
*	2435	2450	2222.62	1.61442	372		1
*	2438	2446	829.006	9.69947	390		1
*	2439	2445	3716.58	0.176358	270		1
*	2473	2508	1444.75	5.02387	32		0.33
*	2486	2495	639.155	11.4399	479		1
*	2513	2522	1569.57	4.32184	102		0.78
~	2517	2668	4600.48	19.6496	71		0.63
*	2552	2559	460.469	13.6601	485		1
	2556	2559	4674.4	14.4544	34		0.35
~	2556	2637	4789.01	8.96504	49		0.48
~	2556	2638	4808.9	8.49377	41		0.41
	2559	2637	4647.18	16.0323	49		0.48
	2559	2638	4659.71	15.2251	41		0.41
~	2637	2638	4783.34	9.46093	56		0.53
*	2657	2698	1308.96	5.99528	159		0.92
#-------------------------------------------------------------------------------------------------------
# MSA ZILM-185_2401-2800 nseq 4937 (4937) alen 400 (400) avgid 71.41 (71.41) nbpairs 59 (59)
# Two-set statistical test (one test for annotated basepairs, another for all other pairs)
#
# contacts 59 (59 bpairs 59 wc bpairs)
#
# Method Target_E-val [cov_min,cov_max] [FP | TP True Found | Sen PPV F]
# GTp 20 [2.89,5101.18] [28 | 16 59 44 | 27.12 36.36 31.07]
#
# left_pos right_pos score E-value substitutions power
#-------------------------------------------------------------------------------------------------------
	2419	2427	4612.26	6.31706	126		0.85
~	2419	2645	4370.15	18.1305	504		1
*	2429	2456	2467.26	1.04814	688		1
	2429	2471	4432.3	13.8447	356		1
	2429	2597	5101.18	0.678709	386		1
	2429	2794	4975.94	1.23121	253		1
*	2430	2455	419.799	11.0557	46		0.46
*	2432	2453	821.264	7.71107	801		1
*	2435	2450	2301.57	1.40007	371		1
*	2438	2446	844.209	7.53703	372		1
*	2439	2445	3662.06	0.123841	261		1
*	2473	2508	1371.75	4.63605	30		0.31
*	2486	2495	646.871	9.01476	471		1
	2505	2595	4569.1	7.49394	88		0.72
*	2513	2522	1623.07	3.56728	104		0.78
~	2517	2649	4368.56	18.1305	49		0.48
~	2517	2668	4484.29	11.1051	72		0.64
~	2528	2771	4875.03	1.9757	395		1
*	2552	2559	471.762	10.503	486		1
	2556	2559	4675.32	4.74028	34		0.35
~	2556	2637	4778.11	2.9788	42		0.42
~	2556	2638	4810.68	2.64999	33		0.34
~	2556	2756	4418.11	14.6206	232		0.99
	2556	2758	4826.34	2.3568	33		0.34
	2559	2637	4638.28	5.63349	50		0.49
	2559	2638	4659.38	5.02159	41		0.41
	2559	2756	4361.66	18.1305	240		0.99
	2559	2758	4668.75	5.02159	41		0.41
~	2597	2794	4750.69	3.34739	159		0.92
~	2616	2673	4606.82	6.31706	37		0.38
~	2637	2638	4772.79	2.9788	49		0.48
~	2637	2756	4392.84	16.2914	248		0.99
	2637	2758	4780.61	2.9788	49		0.48
~	2638	2756	4415.24	14.6206	239		0.99
	2638	2758	4813.18	2.49918	40		0.41
	2649	2778	4481.76	11.1051	86		0.71
*	2657	2698	1342.41	4.8163	163		0.93
	2663	2747	4558.59	7.9309	320		1
*	2735	2750	118.837	15.7624	306		1
	2756	2758	4423.23	14.6206	239		0.99
*	2759	2777	1574.26	3.78299	356		1
*	2780	2793	148.761	14.9091	92		0.74
*	2782	2791	475.151	10.503	232		0.99
*	2784	2789	305.888	12.4303	877		1
#-------------------------------------------------------------------------------------------------------
# MSA ZILM-185_2501-2900 nseq 4937 (4937) alen 400 (400) avgid 71.68 (71.68) nbpairs 44 (44)
# Two-set statistical test (one test for annotated basepairs, another for all other pairs)
#
# contacts 44 (44 bpairs 44 wc bpairs)
#
# Method Target_E-val [cov_min,cov_max] [FP | TP True Found | Sen PPV F]
# GTp 20 [2.48,4990.12] [34 | 12 44 46 | 27.27 26.09 26.67]
#
# left_pos right_pos score E-value substitutions power
#-------------------------------------------------------------------------------------------------------
~	2509	2796	4395.42	14.5537	93		0.74
~	2509	2865	4807.87	2.10507	39		0.4
*	2513	2522	1687.36	2.67945	104		0.78
~	2528	2771	4535.31	7.73561	394		1
*	2552	2559	445.573	8.21612	478		1
	2556	2559	4681.1	4.05316	27		0.28
~	2556	2637	4717.6	3.39242	42		0.42
~	2556	2638	4812	2.10507	44		0.44
~	2556	2756	4457.03	10.9452	237		0.99
	2556	2758	4828.05	1.98271	38		0.39
	2559	2637	4597.94	5.77416	43		0.43
	2559	2638	4665.93	4.30025	45		0.45
	2559	2756	4405.81	14.5537	238		0.99
	2559	2758	4675.88	4.05316	39		0.4
	2561	2861	4683.44	3.81998	380		1
~	2597	2794	4770.45	2.51862	158		0.92
~	2597	2863	4933.79	1.15431	177		0.94
~	2600	2865	4370.29	16.2876	327		1
~	2616	2673	4528.74	8.1989	43		0.43
~	2616	2821	4535.53	7.73561	26		0.27
~	2637	2638	4714.6	3.39242	60		0.56
~	2637	2756	4384	15.3981	253		1
	2637	2758	4721.74	3.19663	54		0.52
~	2638	2756	4455.9	11.5912	255		1
	2638	2758	4816.17	2.10507	56		0.53
*	2657	2698	1317.31	3.95283	174		0.94
	2663	2747	4552.59	7.29766	337		1
~	2673	2821	4540.99	7.73561	45		0.45
~	2675	2819	4479.49	10.3336	241		0.99
~	2685	2863	4371.33	16.2876	138		0.88
	2705	2891	4396.84	14.5537	321		1
*	2735	2750	105.894	11.9784	314		1
	2735	2762	4358.4	17.2243	191		0.96
	2756	2758	4463.68	10.9452	249		0.99
*	2759	2777	1601.71	2.95795	361		1
*	2780	2793	100.072	12.2205	91		0.73
*	2782	2791	575.721	7.3271	237		0.99
*	2784	2789	263.795	9.94312	871		1
~	2794	2863	4990.12	0.906719	53		0.51
~	2796	2865	4478.18	10.3336	106		0.79
~	2798	2862	4912	1.30213	317		1
*	2831	2838	2235.91	1.25246	460		1
~	2858	2880	4436.76	12.2733	277		1
*	2873	2891	157.861	11.1753	787		1
*	2874	2890	4.4727	16.0518	133		0.87
*	2875	2889	158.398	11.1753	76		0.66
#-------------------------------------------------------------------------------------------------------
# MSA ZILM-185_2601-3000 nseq 4937 (4937) alen 400 (400) avgid 71.39 (71.39) nbpairs 53 (53)
# Two-set statistical test (one test for annotated basepairs, another for all other pairs)
#
# contacts 53 (53 bpairs 53 wc bpairs)
#
# Method Target_E-val [cov_min,cov_max] [FP | TP True Found | Sen PPV F]
# GTp 20 [3.10,5726.25] [21 | 14 53 35 | 26.42 40.00 31.82]
#
# left_pos right_pos score E-value substitutions power
#-------------------------------------------------------------------------------------------------------
~	2616	2673	4498.47	11.7225	32		0.33
~	2616	2821	4504.82	11.7225	27		0.28
~	2619	2943	5257.94	0.369431	67		0.61
~	2637	2638	4733.29	4.11296	44		0.44
~	2637	2756	4388.79	19.3815	243		0.99
	2637	2758	4740.98	4.11296	47		0.46
~	2638	2756	4470.64	13.1306	243		0.99
	2638	2758	4853.14	2.40817	47		0.46
*	2657	2698	1366.54	5.27848	160		0.92
~	2673	2821	4510.27	11.0729	37		0.38
~	2675	2819	4467.27	13.8925	228		0.99
~	2685	2863	4378.72	19.3815	131		0.86
	2735	2929	4840.04	2.55642	85		0.7
	2756	2758	4478	13.1306	246		0.99
*	2759	2777	1512.01	4.57108	372		1
~	2766	2926	4651.05	6.20884	161		0.92
*	2780	2793	20.9617	19.5714	98		0.76
*	2782	2791	606.694	10.3551	236		0.99
*	2784	2789	614.813	10.3551	885		1
~	2794	2863	4940.13	1.68073	57		0.54
~	2796	2865	4568.34	8.80016	115		0.82
~	2798	2862	4712.42	4.62866	320		1
~	2803	2954	4522.92	10.4574	223		0.98
*	2831	2838	2375.57	1.31109	467		1
~	2858	2928	4418.24	16.4301	145		0.89
	2871	2966	5726.25	0.0430933	708		1
*	2873	2891	20.9363	19.5714	796		1
*	2875	2889	397.793	12.4461	69		0.62
~	2880	2928	4943.75	1.58265	184		0.95
*	2934	2945	79.1644	17.5318	349		1
*	2960	2966	707.444	9.57859	734		1
*	2972	2995	48.6717	18.3388	142		0.89
*	2973	2994	833.537	8.55143	584		1
*	2979	2988	2132.93	2.00354	151		0.91
*	2980	2987	407.953	12.4461	479		1
#-------------------------------------------------------------------------------------------------------
# MSA ZILM-185_2701-3100 nseq 4937 (4937) alen 400 (400) avgid 71.25 (71.25) nbpairs 58 (58)
# Two-set statistical test (one test for annotated basepairs, another for all other pairs)
#
# contacts 58 (58 bpairs 58 wc bpairs)
#
# Method Target_E-val [cov_min,cov_max] [FP | TP True Found | Sen PPV F]
# GTp 20 [3.71,5703.50] [24 | 18 58 42 | 31.03 42.86 36.00]
#
# left_pos right_pos score E-value substitutions power
#-------------------------------------------------------------------------------------------------------
~	2705	3060	4442.91	18.7521	112		0.81
*	2735	2750	128.167	17.24	306		1
	2735	2929	5004.95	1.95079	96		0.75
	2735	3060	4629.74	8.80973	86		0.71
~	2739	2881	4482.73	15.9931	143		0.89
	2747	2981	4450.27	17.7871	333		1
	2756	2758	4499.14	15.1606	254		1
*	2759	2777	1530.86	4.68859	374		1
~	2762	2929	4425.57	19.7647	174		0.94
~	2762	3060	4697.72	6.68761	164		0.93
~	2766	2926	4573.58	10.9633	163		0.93
~	2766	3064	4562.14	11.576	101		0.77
*	2780	2793	156.701	16.7051	93		0.74
*	2781	2792	40.6317	19.9898	724		1
*	2782	2791	461.013	12.4127	237		0.99
*	2784	2789	472.639	12.255	878		1
~	2794	2863	4906.45	2.89471	57		0.54
~	2796	2865	4670.93	7.469	114		0.82
~	2798	2862	4690	7.06781	320		1
~	2803	2954	4459.41	17.7871	222		0.98
*	2831	2838	2375.11	1.44887	466		1
~	2858	3023	4666.4	7.469	360		1
~	2861	3008	4464.04	16.868	737		1
~	2865	3012	4608.72	9.82989	161		0.92
	2871	2966	5703.5	0.10578	710		1
*	2873	2891	211.702	15.753	790		1
*	2875	2889	291.272	14.707	73		0.64
~	2880	2928	5046.63	1.6463	196		0.96
~	2885	3060	4549.64	12.2213	260		1
~	2906	3019	4776.6	4.79195	452		1
*	2924	3004	148.753	16.9653	270		1
~	2926	3064	4495.84	15.1606	158		0.92
~	2929	3060	4732.54	5.98606	74		0.65
*	2934	2945	74.6937	18.4972	354		1
*	2960	2966	716.889	9.87704	748		1
*	2972	2995	45.5468	19.3681	139		0.88
*	2973	2994	863.358	8.7842	586		1
*	2979	2988	2020.97	2.48357	162		0.92
*	2980	2987	373.245	13.5796	463		1
	3003	3031	4461.23	16.868	74		0.65
*	3009	3016	1951.63	2.76975	111		0.81
*	3035	3065	885.952	8.57513	357		1
#-------------------------------------------------------------------------------------------------------
# MSA ZILM-185_2801-3200 nseq 4937 (4937) alen 400 (400) avgid 73.91 (73.91) nbpairs 55 (55)
# Two-set statistical test (one test for annotated basepairs, another for all other pairs)
#
# contacts 55 (55 bpairs 55 wc bpairs)
#
# Method Target_E-val [cov_min,cov_max] [FP | TP True Found | Sen PPV F]
# GTp 20 [2.33,5608.95] [44 | 15 55 59 | 27.27 25.42 26.32]
#
# left_pos right_pos score E-value substitutions power
#-------------------------------------------------------------------------------------------------------
~	2803	2954	4456.93	4.26328	220		0.98
	2821	3005	4432.24	4.85668	105		0.79
~	2821	3127	4457.62	4.26328	55		0.53
*	2831	2838	2279.5	1.44685	465		1
~	2858	2928	4208.41	15.1534	148		0.9
~	2858	3023	4655.05	1.47838	356		1
~	2861	3008	4452.17	4.55064	744		1
	2862	3009	4218.93	15.1534	119		0.83
~	2865	3012	4781.39	0.754311	155		0.91
~	2865	3103	4319	9.22515	60		0.56
~	2865	3123	4202.06	16.0989	189		0.96
	2871	2966	5608.95	0.00747094	714		1
*	2873	2891	276.673	11.3854	782		1
*	2874	2890	4.60721	19.2437	137		0.88
*	2875	2889	337.587	10.6535	71		0.63
~	2880	2928	5077.22	0.146806	195		0.96
~	2885	3060	4517.58	3.07087	270		1
~	2906	3003	4323.56	8.65958	320		1
~	2906	3019	4910.69	0.382602	453		1
	2906	3031	4259	11.8519	328		1
*	2924	3004	186.861	12.7568	270		1
~	2926	3021	4226.66	14.258	381		1
~	2926	3064	4432.63	4.85668	159		0.92
	2926	3155	4477.44	3.99352	292		1
	2926	3173	4465.71	4.26328	366		1
~	2929	3060	4548.25	2.69101	77		0.66
~	2929	3102	5028.82	0.193169	78		0.67
*	2934	2945	71.9783	15.0894	355		1
~	2954	3062	4371.1	6.70906	271		1
*	2960	2966	625.841	8.10354	747		1
*	2972	2995	44.2275	15.9885	136		0.88
*	2973	2994	858.034	6.56068	581		1
*	2979	2988	1900.13	2.36914	158		0.92
*	2980	2987	252.547	11.702	470		1
	2981	3116	4353.46	7.62527	259		1
	2981	3160	4604.16	1.93102	202		0.97
~	3003	3019	4439.28	4.85668	191		0.96
	3003	3031	4674.26	1.38261	66		0.6
	3005	3127	4342.76	8.12685	132		0.87
*	3009	3016	2160.56	1.70862	107		0.79
~	3012	3107	4193.02	17.0961	268		1
	3016	3105	4356.83	7.1532	48		0.47
	3016	3106	4355.65	7.62527	49		0.48
	3016	3154	4296.55	9.82533	128		0.86
	3019	3031	4378.86	6.70906	199		0.97
*	3035	3065	1095.65	5.30164	350		1
~	3060	3102	5053.04	0.168411	73		0.64
~	3060	3134	4649.5	1.58066	255		1
	3064	3155	4600.77	2.06392	227		0.99
	3064	3173	4173.28	18.1468	301		1
	3071	3161	4306.98	9.22515	957		1
~	3103	3123	4386.41	6.29134	207		0.97
~	3105	3106	4324.75	8.65958	55		0.53
	3105	3154	4271.35	11.1368	134		0.87
	3106	3154	4297.8	9.82533	135		0.87
~	3113	3160	5294.15	0.0424306	319		1
	3155	3173	4796.98	0.704977	434		1
*	3156	3161	5.63266	19.2437	541		1
*	3176	3182	22.5326	17.5239	388		1
#-------------------------------------------------------------------------------------------------------
# MSA ZILM-185_2901-3300 nseq 4937 (4937) alen 400 (400) avgid 75.87 (75.87) nbpairs 55 (55)
# Two-set statistical test (one test for annotated basepairs, another for all other pairs)
#
# contacts 55 (55 bpairs 55 wc bpairs)
#
# Method Target_E-val [cov_min,cov_max] [FP | TP True Found | Sen PPV F]
# GTp 20 [1.51,5335.34] [54 | 13 55 67 | 23.64 19.40 21.31]
#
# left_pos right_pos score E-value substitutions power
#-------------------------------------------------------------------------------------------------------
~	2906	3003	4550.53	2.32166	317		1
~	2906	3019	5118.81	0.129502	453		1
	2906	3031	4486.32	3.28545	331		1
*	2924	3004	276.367	10.0536	270		1
~	2926	3021	4316.96	7.73846	378		1
~	2926	3064	4456.73	3.68679	157		0.92
	2926	3155	4475.82	3.48045	294		1
	2926	3173	4468.71	3.48045	367		1
	2927	3266	4294.09	8.66055	847		1
~	2928	3023	4196.58	13.5092	266		1
~	2929	3060	4455.14	3.90509	70		0.62
~	2929	3102	4967.4	0.280246	74		0.65
~	2929	3260	4213.67	12.7864	169		0.93
~	2930	3003	4163.4	15.9121	291		1
	2930	3031	4122.21	19.7234	305		1
*	2934	2945	73.7031	13.6073	342		1
	2936	3016	4118.75	19.7234	256		1
~	2936	3105	4111.88	19.7234	267		1
	2947	3266	4313.31	7.73846	307		1
~	2954	3062	4352.86	6.5305	270		1
*	2960	2966	548.531	7.55681	745		1
*	2972	2995	40.8542	14.9965	129		0.86
*	2973	2994	833.38	5.82655	584		1
*	2979	2988	1883.58	2.33729	152		0.91
*	2980	2987	254.132	10.3365	466		1
	2981	3116	4361.35	6.17003	268		1
	2981	3160	4667.95	1.29632	203		0.97
~	3003	3019	4696.5	1.15312	186		0.95
	3003	3031	4899.46	0.399722	64		0.59
	3005	3127	4415.09	4.63866	139		0.88
	3005	3232	4274.77	9.16029	121		0.84
*	3009	3016	2386.13	1.16844	100		0.77
~	3012	3107	4283.61	9.16029	261		1
	3016	3030	4251.31	10.2437	65		0.59
	3016	3105	4542.62	2.46032	47		0.46
	3016	3106	4518.85	2.76254	49		0.48
	3016	3154	4476.36	3.48045	121		0.84
	3019	3031	4636.99	1.54469	200		0.97
	3023	3154	4178.27	15.0704	344		1
~	3030	3105	4213.32	12.7864	76		0.66
~	3030	3106	4187.94	14.27	78		0.67
	3030	3154	4143.69	17.7257	150		0.9
*	3032	3068	53.6894	14.4684	351		1
*	3035	3065	1277.03	4.16239	350		1
~	3060	3102	4929.37	0.334729	74		0.65
	3060	3134	4617.56	1.73581	257		1
~	3060	3239	4175.21	15.0704	178		0.95
~	3060	3260	4528.57	2.60713	169		0.93
	3064	3155	4589.4	1.95022	231		0.99
	3064	3173	4174.86	15.0704	304		1
	3071	3161	4217.26	12.1001	953		1
	3077	3155	4138.88	17.7257	408		1
~	3102	3260	4152.02	16.7966	173		0.94
	3103	3123	4590.64	1.95022	212		0.98
~	3105	3106	4497.69	3.10117	60		0.56
	3105	3154	4459.75	3.68679	132		0.87
	3106	3154	4472.41	3.48045	134		0.87
~	3113	3160	5335.34	0.0416936	323		1
~	3116	3160	4181.5	14.27	269		1
*	3121	3246	3.58408	18.3178	51		0.5
~	3127	3232	4282.16	9.16029	72		0.64
	3134	3239	4366.73	5.82888	365		1
	3155	3173	4834.9	0.569627	441		1
	3155	3287	4257.74	10.2437	289		1
*	3156	3161	4.99541	18.3178	546		1
~	3227	3229	4130.19	18.7008	336		1
*	3267	3271	61.83	14.0151	63		0.58
#-------------------------------------------------------------------------------------------------------
# MSA ZILM-185_3001-3400 nseq 4937 (4937) alen 400 (400) avgid 75.56 (75.56) nbpairs 46 (46)
# Two-set statistical test (one test for annotated basepairs, another for all other pairs)
#
# contacts 46 (46 bpairs 46 wc bpairs)
#
# Method Target_E-val [cov_min,cov_max] [FP | TP True Found | Sen PPV F]
# GTp 20 [1.84,5289.56] [34 | 7 46 41 | 15.22 17.07 16.09]
#
# left_pos right_pos score E-value substitutions power
#-------------------------------------------------------------------------------------------------------
~	3003	3019	4802.04	1.70669	195		0.96
	3003	3031	5000.11	0.567246	65		0.59
~	3005	3127	4349.27	17.7583	134		0.87
~	3005	3369	4368.77	16.769	117		0.83
*	3009	3016	2494.19	0.777907	102		0.78
	3016	3105	4501.5	8.73021	48		0.47
	3016	3106	4453.38	11.1132	49		0.48
	3016	3154	4417.84	13.2817	125		0.85
	3019	3031	4743.42	2.35028	208		0.97
*	3035	3065	1282.47	3.49649	350		1
~	3060	3102	4752.56	2.20497	75		0.65
	3060	3134	4490.27	9.27642	258		1
~	3060	3260	4391.33	14.9346	178		0.95
	3060	3365	4744.68	2.35028	114		0.82
	3064	3155	4604.34	5.013	227		0.99
~	3064	3352	4777.69	1.94023	78		0.67
	3102	3365	4441.99	11.7969	115		0.82
	3103	3123	4560.18	6.42585	210		0.98
~	3105	3106	4458.75	10.4663	61		0.57
	3105	3154	4427.17	12.5192	137		0.88
	3106	3154	4421.08	12.5192	138		0.88
~	3113	3160	5289.56	0.116864	332		1
*	3121	3246	5.62401	15.5091	45		0.45
~	3127	3369	4329.42	19.8885	73		0.64
	3134	3239	4371.45	16.769	362		1
	3134	3305	4353.66	17.7583	300		1
	3155	3173	4804.05	1.70669	431		1
	3155	3352	4805.19	1.70669	207		0.97
*	3156	3161	4.20726	15.5091	544		1
	3173	3352	4478.21	9.85458	282		1
	3260	3365	4383.13	15.8282	218		0.98
	3266	3312	4373.09	15.8282	448		1
*	3267	3271	39.3351	12.5911	63		0.58
~	3287	3351	4849.89	1.31931	183		0.95
~	3311	3399	4442.16	11.7969	99		0.76
~	3312	3397	4741.64	2.35028	184		0.95
*	3315	3324	834.27	5.22792	145		0.89
*	3345	3363	98.385	11.1384	156		0.91
~	3351	3352	4333.83	19.8885	105		0.79
~	3392	3395	4824.27	1.50078	386		1
~	3395	3397	4350.53	17.7583	139		0.88
#-------------------------------------------------------------------------------------------------------
# MSA ZILM-185_3101-3500 nseq 4937 (4937) alen 400 (400) avgid 76.86 (76.86) nbpairs 63 (63)
# Two-set statistical test (one test for annotated basepairs, another for all other pairs)
#
# contacts 63 (63 bpairs 63 wc bpairs)
#
# Method Target_E-val [cov_min,cov_max] [FP | TP True Found | Sen PPV F]
# GTp 20 [2.50,5546.43] [13 | 4 63 17 | 6.35 23.53 10.00]
#
# left_pos right_pos score E-value substitutions power
#-------------------------------------------------------------------------------------------------------
	3103	3123	4675.05	14.3863	210		0.98
	3103	3415	4840.13	6.86039	63		0.58
~	3105	3106	4610.44	18.4786	62		0.57
~	3113	3160	5546.43	0.277189	322		1
	3123	3415	5030.83	2.98373	191		0.96
	3155	3173	4875.79	6.15095	444		1
	3155	3352	4950.49	4.41689	220		0.98
	3173	3352	4625.28	17.5905	294		1
	3173	3457	4793.25	8.51576	305		1
~	3287	3351	4922.43	4.93523	194		0.96
~	3312	3397	4849.66	6.86039	193		0.96
*	3315	3324	799.776	9.57553	149		0.9
*	3345	3363	92.3091	19.7166	155		0.91
~	3352	3457	4799.27	8.51576	81		0.68
*	3381	3416	145.614	18.5164	257		1
	3392	3395	4852.04	6.49654	387		1
*	3446	3460	2000.31	1.99721	857		1
#-------------------------------------------------------------------------------------------------------
# MSA ZILM-185_3201-3600 nseq 4937 (4937) alen 397 (400) avgid 75.19 (75.19) nbpairs 59 (59)
# Two-set statistical test (one test for annotated basepairs, another for all other pairs)
#
# contacts 59 (59 bpairs 59 wc bpairs)
#
# Method Target_E-val [cov_min,cov_max] [FP | TP True Found | Sen PPV F]
# GTp 20 [2.61,6050.03] [24 | 10 59 34 | 16.95 29.41 21.51]
#
# left_pos right_pos score E-value substitutions power
#-------------------------------------------------------------------------------------------------------
*	3267	3271	20.853	18.3714	60		0.56
~	3287	3351	4624.96	6.85784	194		0.96
~	3287	3551	5008.26	1.04332	179		0.95
	3308	3588	4452.42	15.6394	273		1
	3312	3395	4503.55	12.4322	287		1
~	3312	3397	4874.62	1.97601	186		0.95
	3312	3503	4897.93	1.74025	756		1
*	3315	3324	792.386	7.07946	149		0.9
*	3345	3363	60.3029	16.1602	153		0.91
~	3351	3534	4524.97	11.0613	286		1
~	3351	3551	4507.83	11.7286	153		0.91
~	3352	3457	4750.12	3.7063	78		0.67
	3352	3584	4641.18	6.45354	269		1
	3374	3576	6050.03	0.0043383	581		1
	3374	3591	4789.37	3.07272	515		1
*	3389	3409	45.9327	16.7057	472		1
	3392	3395	4887.74	1.85448	383		1
	3392	3397	4485.55	13.1736	282		1
	3395	3397	4584.85	8.21901	137		0.88
	3397	3540	4534.59	10.429	90		0.73
~	3397	3597	4557.22	9.26297	229		0.99
~	3399	3524	4791.97	3.07272	60		0.56
~	3434	3527	4744.91	3.7063	733		1
*	3446	3460	1939.68	2.32011	859		1
~	3501	3599	4584.74	8.21901	200		0.97
*	3502	3511	2266.46	1.51673	66		0.6
~	3549	3550	5210.24	0.346716	97		0.76
~	3549	3600	4959.67	1.26474	121		0.84
~	3550	3600	5024.36	0.917348	138		0.88
*	3557	3591	1068.67	5.56899	579		1
*	3558	3590	1226.51	4.79323	166		0.93
*	3560	3588	402.792	10.1493	93		0.74
*	3569	3582	1318.02	4.40293	514		1
	3576	3591	4783.98	3.07272	484		1
#-------------------------------------------------------------------------------------------------------
# MSA ZILM-185_3301-3700 nseq 4937 (4937) alen 397 (400) avgid 70.67 (70.66) nbpairs 73 (73)
# Two-set statistical test (one test for annotated basepairs, another for all other pairs)
#
# contacts 73 (73 bpairs 73 wc bpairs)
#
# Method Target_E-val [cov_min,cov_max] [FP | TP True Found | Sen PPV F]
# GTp 20 [3.21,5986.33] [17 | 12 73 29 | 16.44 41.38 23.53]
#
# left_pos right_pos score E-value substitutions power
#-------------------------------------------------------------------------------------------------------
*	3315	3324	1105.8	9.08952	139		0.88
	3352	3630	4578.88	11.4996	50		0.49
	3352	3682	4671.61	7.68409	56		0.53
	3374	3576	5986.33	0.015263	584		1
	3374	3591	4617.8	9.68936	513		1
	3392	3395	4451.35	19.9008	375		1
~	3399	3639	4552.06	12.8718	44		0.44
~	3399	3640	4560	12.8718	43		0.43
	3415	3689	4493.22	16.9567	170		0.94
	3434	3473	4621.24	9.68936	766		1
~	3434	3527	5196.25	0.66745	730		1
*	3446	3460	1912.49	3.74524	851		1
*	3502	3511	2573.61	1.41977	62		0.57
*	3548	3679	439.879	16.7455	233		0.99
*	3549	3678	2174.73	2.5588	125		0.85
*	3557	3591	1302.49	7.49498	584		1
*	3558	3590	674.055	13.5926	168		0.93
*	3569	3582	1469.72	6.24107	522		1
	3576	3591	4674.12	7.68409	487		1
	3582	3669	4937.34	2.31271	718		1
	3588	3693	4870.28	3.13811	55		0.53
	3588	3697	4739.62	5.72384	65		0.59
*	3596	3606	950.682	10.5073	188		0.96
*	3597	3605	2739.94	1.10536	517		1
*	3630	3643	764.419	12.4871	58		0.55
	3630	3682	4479.45	17.8951	58		0.55
~	3639	3640	4567.19	12.1683	57		0.54
*	3649	3666	412.889	17.1535	163		0.93
~	3693	3697	4738.27	5.72384	52		0.5
#-------------------------------------------------------------------------------------------------------
# MSA ZILM-185_3401-3800 nseq 4937 (4937) alen 394 (400) avgid 69.00 (68.99) nbpairs 55 (55)
# Two-set statistical test (one test for annotated basepairs, another for all other pairs)
#
# contacts 55 (55 bpairs 55 wc bpairs)
#
# Method Target_E-val [cov_min,cov_max] [FP | TP True Found | Sen PPV F]
# GTp 20 [3.44,5183.88] [17 | 15 55 32 | 27.27 46.88 34.48]
#
# left_pos right_pos score E-value substitutions power
#-------------------------------------------------------------------------------------------------------
	3434	3473	4606.88	6.8628	770		1
~	3434	3527	5183.88	0.598626	731		1
*	3443	3463	87.3094	17.1702	82		0.69
*	3446	3460	1975.05	2.49664	851		1
	3457	3682	4370.41	18.0327	78		0.67
*	3502	3511	2629.58	0.924978	66		0.6
~	3524	3639	4407.75	15.4233	76		0.66
~	3524	3640	4415.21	14.6324	64		0.59
*	3548	3679	452.311	11.8973	232		0.99
*	3549	3678	2199.59	1.82175	130		0.86
*	3557	3591	1389.83	4.90106	590		1
*	3558	3590	443.028	12.042	175		0.94
*	3569	3582	1467.77	4.57278	515		1
*	3572	3579	35.9603	18.9039	345		1
	3576	3591	4713.96	4.40087	496		1
	3582	3669	4779.2	3.32404	711		1
	3584	3630	4399.31	15.4233	259		1
	3584	3690	4349.16	18.9856	451		1
	3588	3693	4588.38	7.25123	58		0.55
	3588	3697	4499.75	10.6205	70		0.62
*	3594	3608	273.97	13.9497	467		1
*	3596	3606	1017.94	7.04427	184		0.95
*	3597	3605	2514.71	1.11434	505		1
*	3630	3643	824.081	8.40298	52		0.5
	3630	3682	4591.27	7.25123	55		0.53
~	3639	3640	4624.39	6.4944	54		0.52
	3639	3664	4409.76	15.4233	87		0.71
	3640	3664	4417.07	14.6324	75		0.65
*	3649	3666	488.902	11.4691	170		0.94
~	3693	3697	4496.26	10.6205	60		0.56
~	3713	3767	4886.15	2.11386	735		1
*	3780	3786	146.894	16.0366	410		1
#-------------------------------------------------------------------------------------------------------
# MSA ZILM-185_3501-3900 nseq 4937 (4937) alen 385 (400) avgid 65.06 (64.83) nbpairs 66 (68)
# Two-set statistical test (one test for annotated basepairs, another for all other pairs)
#
# contacts 66 (66 bpairs 66 wc bpairs)
#
# Method Target_E-val [cov_min,cov_max] [FP | TP True Found | Sen PPV F]
# GTp 20 [1.88,4904.75] [18 | 15 66 33 | 22.73 45.45 30.30]
#
# left_pos right_pos score E-value substitutions power
#-------------------------------------------------------------------------------------------------------
*	3502	3511	2786.79	0.909107	70		0.62
~	3524	3639	4353.99	16.3325	74		0.65
~	3524	3640	4361.55	16.3325	66		0.6
*	3548	3679	453.747	14.5672	234		0.99
	3549	3550	4330.99	18.2049	104		0.78
*	3549	3678	2148.32	2.4829	122		0.84
*	3557	3591	1278.58	6.77911	580		1
*	3558	3590	391.591	15.5817	174		0.94
*	3569	3582	1418.39	5.88799	515		1
	3576	3591	4524.24	7.39509	479		1
~	3576	3882	4613.72	4.62673	342		1
	3582	3669	4837.84	1.57284	708		1
	3584	3630	4402	13.0896	257		1
	3588	3693	4633.22	4.36087	50		0.49
	3588	3697	4518.55	7.39509	66		0.6
*	3594	3608	292.047	17.0638	466		1
*	3596	3606	989.379	8.84897	179		0.95
*	3597	3605	2740.91	0.98125	504		1
*	3630	3643	877.763	9.87598	52		0.5
	3630	3682	4574.56	5.8556	59		0.55
~	3639	3640	4612.27	4.90825	48		0.47
	3639	3664	4426.45	11.6976	80		0.68
	3640	3664	4433.95	11.6976	72		0.64
*	3649	3666	591.661	12.8657	169		0.93
	3681	3807	4349.52	17.2468	174		0.94
~	3693	3697	4518.59	7.39509	52		0.5
	3713	3767	4904.75	1.09218	726		1
*	3713	3861	737.766	11.2683	403		1
~	3726	3822	4486.79	8.79538	238		0.99
*	3728	3848	282.459	17.2675	526		1
*	3733	3842	1208.13	7.24902	149		0.9
*	3780	3786	153.105	19.7467	413		1
~	3802	3868	4579.56	5.52176	51		0.5
#-------------------------------------------------------------------------------------------------------
# MSA ZILM-185_3601-4000 nseq 4937 (4937) alen 388 (400) avgid 62.90 (62.58) nbpairs 51 (53)
# Two-set statistical test (one test for annotated basepairs, another for all other pairs)
#
# contacts 51 (51 bpairs 51 wc bpairs)
#
# Method Target_E-val [cov_min,cov_max] [FP | TP True Found | Sen PPV F]
# GTp 20 [3.03,4809.97] [25 | 13 51 38 | 25.49 34.21 29.21]
#
# left_pos right_pos score E-value substitutions power
#-------------------------------------------------------------------------------------------------------
~	3602	3639	4310.62	17.3953	210		0.98
~	3602	3640	4315.3	16.4661	200		0.97
~	3602	3981	4301.41	18.3694	206		0.97
*	3630	3643	1045.92	6.79273	52		0.5
	3630	3682	4681.2	3.21565	55		0.53
~	3639	3640	4742.75	2.52387	46		0.46
	3639	3664	4555.22	5.84971	81		0.68
~	3639	3981	4729.01	2.68179	52		0.5
	3640	3664	4562.75	5.51296	71		0.63
~	3640	3981	4736.84	2.52387	42		0.42
*	3649	3666	430.4	12.3194	170		0.94
	3664	3981	4549.15	6.20616	77		0.66
~	3689	3985	4376.39	13.1731	247		0.99
~	3693	3697	4485.21	7.85076	50		0.49
~	3693	3997	4618.89	4.34336	38		0.39
~	3697	3997	4479.93	8.32246	52		0.5
	3708	3912	4430.73	10.4898	79		0.67
	3712	3933	4394.85	11.7611	72		0.64
	3713	3767	4763.54	2.23482	729		1
*	3713	3861	843.722	8.32732	414		1
~	3726	3822	4601.59	4.61101	237		0.99
*	3728	3848	303.329	13.8003	529		1
*	3733	3842	1259.79	5.48132	149		0.9
	3736	3922	4504.82	7.40449	52		0.5
~	3765	3800	4304.73	17.3953	440		1
*	3780	3786	149.324	16.1662	410		1
~	3801	3802	4416.05	11.1086	73		0.64
~	3801	3868	4446.86	9.34731	60		0.56
~	3802	3868	4809.97	1.86103	57		0.54
	3812	3933	4411.92	11.1086	494		1
~	3867	3916	4696.26	3.0271	112		0.81
*	3903	3914	313.069	13.8003	174		0.94
*	3904	3913	308.338	13.8003	121		0.84
*	3906	3911	38.9109	18.9043	321		1
*	3921	3931	1066.52	6.70439	65		0.59
*	3922	3930	4091.83	0.0284624	67		0.61
*	3950	3956	1276.77	5.40493	341		1
*	3967	3972	2600.52	0.863892	48		0.47
#-------------------------------------------------------------------------------------------------------
# MSA ZILM-185_3701-4100 nseq 4937 (4937) alen 388 (400) avgid 62.30 (61.97) nbpairs 57 (59)
# Two-set statistical test (one test for annotated basepairs, another for all other pairs)
#
# contacts 57 (57 bpairs 57 wc bpairs)
#
# Method Target_E-val [cov_min,cov_max] [FP | TP True Found | Sen PPV F]
# GTp 20 [2.59,4853.98] [44 | 13 57 57 | 22.81 22.81 22.81]
#
# left_pos right_pos score E-value substitutions power
#-------------------------------------------------------------------------------------------------------
	3708	3912	4400.35	8.76188	84		0.7
~	3711	3882	4342.69	11.3375	93		0.74
	3713	3767	4853.98	1.28434	723		1
*	3713	3861	961.537	8.31681	408		1
~	3726	3822	4221.97	17.8319	237		0.99
~	3726	4002	4535.71	4.92022	184		0.95
~	3726	4073	4423.37	7.89649	159		0.92
*	3728	3848	337.817	14.4117	533		1
*	3733	3842	1153.07	7.01844	152		0.91
	3736	3922	4604.02	3.77204	51		0.5
	3736	4069	4484.25	6.07717	60		0.56
~	3765	4038	4316.68	12.5552	138		0.88
~	3765	4077	4573.14	4.19598	96		0.75
*	3780	3786	159.873	17.2618	412		1
~	3798	4011	4213.38	18.7302	147		0.9
~	3800	4077	4551.93	4.66624	395		1
~	3801	3802	4548.16	4.66624	69		0.62
~	3801	3868	4582.33	4.19598	59		0.55
~	3801	4010	4585.82	3.9785	188		0.96
	3802	3816	4207.81	18.7302	102		0.78
~	3802	3868	4819.69	1.51139	58		0.55
~	3802	4010	4500.03	5.76538	187		0.96
	3807	4045	4269.43	15.363	119		0.83
	3807	4068	4517.69	5.46911	130		0.86
	3816	3868	4245.32	16.1494	92		0.74
~	3830	3981	4329.72	11.9318	845		1
	3845	3985	4377.42	9.7173	256		1
~	3867	3916	4519.3	5.46911	113		0.81
~	3867	4048	4773.25	1.77793	80		0.68
~	3867	4057	4533.26	5.18763	88		0.72
~	3868	4010	4537.62	4.92022	177		0.94
~	3876	3985	4261.97	15.363	329		1
~	3880	3974	4299.34	13.2088	267		1
~	3880	3981	4282.39	13.8938	185		0.95
~	3890	4044	4266.52	15.363	387		1
*	3903	3914	513.053	12.2731	173		0.94
*	3904	3913	237.117	15.915	121		0.84
~	3916	4048	4419.17	8.31843	141		0.89
*	3921	3931	1302.82	6.06951	76		0.66
*	3922	3930	4222.54	0.0135485	71		0.63
	3922	4069	4554.88	4.66624	59		0.55
~	3933	4024	4486.32	6.07717	44		0.44
*	3950	3956	1267.25	6.29997	330		1
~	3953	4007	4522.44	5.18763	617		1
*	3967	3972	2526.62	1.28523	54		0.52
~	3969	4047	4707.55	2.45734	201		0.97
~	3974	3981	4671.61	2.88699	130		0.86
~	3997	4026	4486.61	6.07717	57		0.54
~	3997	4059	4545.79	4.92022	50		0.49
	4008	4091	4278.66	14.6115	380		1
~	4008	4097	4357.39	10.771	802		1
~	4026	4059	4481.92	6.40522	63		0.58
~	4038	4077	4418.8	8.31843	102		0.78
~	4048	4057	4462.82	6.75034	116		0.82
*	4068	4076	278.692	15.3312	276		1
*	4079	4092	542.363	12.0083	410		1
*	4080	4091	729.04	10.2243	302		1
#-------------------------------------------------------------------------------------------------------
# MSA ZILM-185_3801-4200 nseq 4937 (4937) alen 366 (400) avgid 60.20 (59.78) nbpairs 54 (60)
# Two-set statistical test (one test for annotated basepairs, another for all other pairs)
#
# contacts 54 (54 bpairs 54 wc bpairs)
#
# Method Target_E-val [cov_min,cov_max] [FP | TP True Found | Sen PPV F]
# GTp 20 [3.62,4938.05] [43 | 16 54 59 | 29.63 27.12 28.32]
#
# left_pos right_pos score E-value substitutions power
#-------------------------------------------------------------------------------------------------------
~	3801	3802	4623.08	8.53528	74		0.65
~	3801	3868	4658.43	7.6158	62		0.57
~	3801	4010	4646.25	8.06321	194		0.96
~	3802	3868	4853.16	3.17835	54		0.52
~	3802	4010	4563.21	11.3075	186		0.95
	3807	4185	4507.99	14.0935	66		0.6
~	3845	3985	4430.85	18.4085	265		1
~	3867	3916	4421.82	19.3908	119		0.83
~	3867	4048	4684.25	6.7905	87		0.71
~	3867	4057	4502.55	14.0935	89		0.72
~	3868	4010	4602.18	9.55814	174		0.94
~	3869	4179	4434.09	18.4085	489		1
*	3903	3914	468.441	13.1391	175		0.94
*	3904	3913	162.865	17.8943	124		0.85
	3912	4114	4773.6	4.52359	72		0.64
	3912	4159	4727.38	5.71029	66		0.6
	3912	4171	4696.88	6.41042	74		0.65
*	3921	3931	1323.58	5.68615	79		0.67
*	3922	3930	4303.49	0.0241121	67		0.61
	3922	4069	4674.43	7.19193	62		0.57
	3922	4162	4830.67	3.57666	57		0.54
~	3933	4024	4491.95	14.8791	54		0.52
*	3950	3956	1334.71	5.60405	338		1
~	3953	4007	4829.46	3.57666	623		1
*	3967	3972	2516.32	1.1376	55		0.53
~	3969	4047	4824.43	3.79359	207		0.97
~	3969	4200	4616.05	9.03319	250		0.99
~	3974	3981	4631.57	8.53528	135		0.87
	3974	4153	4564.37	11.3075	156		0.91
	3975	4149	4918.71	2.50708	317		1
~	3975	4182	4729.64	5.71029	132		0.87
	3981	4153	4763.42	4.79579	69		0.62
~	3997	4026	4683.65	6.7905	61		0.57
~	3997	4059	4749.21	5.08374	48		0.47
~	3997	4179	4584.86	10.1113	235		0.99
	4005	4035	4430.89	18.4085	563		1
~	4008	4187	4728.03	5.71029	477		1
~	4026	4059	4677.14	6.7905	69		0.62
~	4026	4179	4507.8	14.0935	256		1
*	4031	4149	500.171	12.8018	434		1
*	4033	4147	231.912	16.6794	72		0.64
*	4034	4146	80.1148	19.6628	567		1
*	4035	4145	884.955	8.89042	650		1
*	4036	4144	2429.83	1.29816	134		0.87
	4038	4077	4575.42	10.694	107		0.79
*	4044	4111	609.282	11.571	382		1
~	4047	4200	4651.96	7.6158	137		0.88
~	4048	4057	4439.79	18.4085	120		0.83
~	4059	4179	4581.34	10.1113	243		0.99
*	4068	4076	139.106	18.4349	275		1
	4069	4162	4668.25	7.19193	75		0.65
~	4077	4164	4938.05	2.22551	262		1
*	4079	4092	374.669	14.3718	400		1
*	4080	4091	620.14	11.421	309		1
*	4098	4103	1098.09	7.14187	444		1
	4114	4159	4926.93	2.3622	84		0.7
	4114	4171	4896.87	2.66062	92		0.74
	4149	4182	4569.52	10.694	301		1
~	4159	4171	4850.72	3.3718	86		0.71
#-------------------------------------------------------------------------------------------------------
# MSA ZILM-185_3901-4300 nseq 4937 (4937) alen 375 (400) avgid 62.21 (62.12) nbpairs 64 (68)
# Two-set statistical test (one test for annotated basepairs, another for all other pairs)
#
# contacts 64 (64 bpairs 64 wc bpairs)
#
# Method Target_E-val [cov_min,cov_max] [FP | TP True Found | Sen PPV F]
# GTp 20 [2.85,5455.82] [44 | 15 64 59 | 23.44 25.42 24.39]
#
# left_pos right_pos score E-value substitutions power
#-------------------------------------------------------------------------------------------------------
*	3903	3914	455.068	15.3198	178		0.95
	3912	4114	4911.08	3.44805	67		0.61
	3912	4159	4857.08	4.5576	68		0.61
	3912	4171	4851.31	4.5576	79		0.67
	3912	4276	4916.59	3.44805	58		0.55
~	3916	4048	4621.67	12.1181	141		0.89
*	3921	3931	1307.52	6.86687	73		0.64
*	3922	3930	4345.69	0.0301425	65		0.59
	3922	4069	4662.17	10.3353	62		0.57
	3922	4162	4830.44	5.09209	52		0.5
~	3933	4024	4534.37	17.4024	47		0.46
*	3950	3956	1346.07	6.59449	345		1
~	3953	4007	4842.49	4.8177	616		1
*	3967	3972	2347.15	1.80154	55		0.53
~	3969	4047	4985.98	2.60297	203		0.97
~	3969	4161	4590.04	13.4582	194		0.96
~	3969	4200	4784.25	6.0085	239		0.99
~	3974	3981	4573.63	14.93	128		0.86
	3974	4153	4576.84	14.1771	152		0.91
	3974	4205	4573.86	14.93	376		1
	3975	4149	5232.36	0.831907	332		1
~	3975	4182	5102.16	1.56222	135		0.87
	3981	4153	4800.07	5.68672	68		0.61
~	3997	4026	4666.72	9.7972	64		0.59
~	3997	4059	4728.96	7.8961	56		0.53
~	3997	4179	4555.62	15.7179	240		0.99
~	3997	4299	4684.73	9.2853	56		0.53
	4005	4035	4530.54	17.4024	565		1
~	4008	4187	4628.71	11.4946	480		1
~	4026	4059	4667.08	9.7972	70		0.62
~	4026	4299	4626.86	12.1181	70		0.62
*	4031	4149	591.729	13.5637	440		1
[truncated: 3,325 more rows]

## Sheet: BEST_SPLASH_ZILM_386-rscape.w40
#-------------------------------------------------------------------------------------------------------
# MSA ZILM-185_1-400 nseq 4937 (4937) alen 349 (400) avgid 78.71 (78.44) nbpairs 75 (100)
# Two-set statistical test (one test for annotated basepairs, another for all other pairs)
#
# contacts 75 (75 bpairs 75 wc bpairs)
#
# Method Target_E-val [cov_min,cov_max] [FP | TP True Found | Sen PPV F]
# GTp 20 [1.85,5448.30] [45 | 20 75 65 | 26.67 30.77 28.57]
#
# left_pos right_pos score E-value substitutions power
#-------------------------------------------------------------------------------------------------------
*	46	57	116.242	16.1928	927		1
*	92	99	129.519	15.803	244		0.99
*	93	98	1862.35	2.29646	199		0.97
*	128	145	1441.26	4.09643	14		0.13
*	129	144	2568.48	0.722878	36		0.37
*	130	143	1964.09	1.91539	33		0.34
	132	246	4161.88	10.9114	23		0.24
	132	377	4087.86	14.5875	477		1
	134	221	4066.85	16.0221	552		1
~	134	222	4475.01	2.69164	84		0.7
	134	248	4617.45	1.40722	445		1
	134	332	4728.01	0.859816	221		0.98
~	137	272	4277.09	6.58545	268		1
*	164	175	417.033	10.57	19		0.19
*	181	194	2054.53	1.61675	62		0.57
*	182	193	529.326	9.42372	159		0.92
*	183	192	537.32	9.30534	26		0.27
*	203	376	520.464	9.54186	177		0.94
*	204	375	916.558	6.57951	40		0.41
*	216	246	2914.89	0.425847	154		0.91
	221	248	4209.72	8.93905	871		1
	222	248	5440.17	0.0297788	403		1
	222	332	5448.3	0.0281344	179		0.95
~	222	356	4619.88	1.40722	155		0.91
	236	330	4773.79	0.689781	148		0.9
	236	331	4542.07	1.94886	528		1
	237	333	4490.29	2.55115	124		0.85
	237	361	4455.64	2.99546	112		0.81
	237	373	4686.79	1.01378	103		0.78
	237	390	4397.48	3.90683	127		0.85
	248	332	5135.25	0.122413	540		1
	248	356	4021.26	18.376	516		1
*	259	339	936.791	6.52128	24		0.25
	260	279	4722.59	0.859816	60		0.56
*	263	335	167.048	14.8088	459		1
*	267	331	629.14	8.53368	436		1
~	270	308	4586.14	1.65656	243		0.99
~	284	307	4055.15	16.78	77		0.66
	284	334	4017.74	19.2132	79		0.67
~	284	351	4055.45	16.78	64		0.59
~	284	356	4773.84	0.689781	193		0.96
*	291	324	1947.21	1.95454	18		0.18
*	294	321	156.438	14.8088	76		0.66
~	306	307	4562.6	1.84623	31		0.32
	306	334	4515.01	2.29118	33		0.34
	306	372	4779.26	0.652733	18		0.18
	307	334	4822.09	0.552958	38		0.39
	307	372	4589.32	1.56899	23		0.24
	318	330	4495.98	2.41777	48		0.47
	318	331	4250.93	7.2971	428		1
	318	353	4926.11	0.335427	120		0.83
	330	331	5105.73	0.144902	412		1
	330	353	4068.81	15.2913	104		0.78
	332	356	4173.34	10.3848	292		1
	333	361	4290.59	6.2545	42		0.42
	333	373	4563.05	1.84623	33		0.34
	333	390	4208.3	8.93905	57		0.54
	334	372	4544.71	1.94886	25		0.26
	338	351	4416.43	3.51412	384		1
*	341	359	341.933	11.6197	517		1
	361	373	4413.19	3.51412	21		0.21
~	361	390	4287.38	6.2545	45		0.45
	373	390	4396.6	3.90683	36		0.37
*	385	392	4207.51	0.0110539	128		0.86
~	389	390	4247.6	7.2971	186		0.95
#-------------------------------------------------------------------------------------------------------
# MSA ZILM-185_101-500 nseq 4937 (4937) alen 369 (400) avgid 75.32 (75.28) nbpairs 77 (88)
# Two-set statistical test (one test for annotated basepairs, another for all other pairs)
#
# contacts 77 (77 bpairs 77 wc bpairs)
#
# Method Target_E-val [cov_min,cov_max] [FP | TP True Found | Sen PPV F]
# GTp 20 [2.84,6034.08] [45 | 17 77 62 | 22.08 27.42 24.46]
#
# left_pos right_pos score E-value substitutions power
#-------------------------------------------------------------------------------------------------------
*	128	145	1481.82	5.10957	14		0.13
*	129	144	2816.09	0.805032	38		0.39
*	130	143	2049.4	2.80074	32		0.33
~	132	492	4341.96	18.6565	26		0.27
~	134	222	4457.98	10.7345	80		0.68
	134	248	4600.88	5.18154	444		1
	134	332	4716.91	2.78427	230		0.99
~	134	421	4419.39	12.98	129		0.86
~	137	272	4374.21	16.5813	268		1
*	164	175	352.217	13.8788	19		0.19
*	181	194	2116.14	2.57914	56		0.53
*	182	193	551.212	11.5541	152		0.91
*	183	192	598.964	10.9941	25		0.26
*	203	376	484.69	12.2876	181		0.95
*	204	375	955.675	7.89875	34		0.35
*	216	246	3132.51	0.492307	158		0.92
	222	248	5178.12	0.206901	398		1
	222	332	5317.18	0.0915254	184		0.95
~	222	421	6034.08	0.00143978	83		0.69
	236	330	4620.06	4.84043	152		0.91
	236	331	4380.38	15.6129	534		1
	236	430	4466.99	10.7345	347		1
	236	461	4832.98	1.474	551		1
	237	333	4534.11	7.25271	124		0.85
	237	361	4528.18	7.74992	113		0.81
	237	373	4749.51	2.41999	104		0.78
	237	390	4478.07	10.0658	131		0.86
	246	409	4353.37	18.6565	42		0.42
	248	332	4999.86	0.577466	548		1
	248	421	4892.1	1.107	447		1
*	259	339	918.124	8.16106	27		0.28
	260	279	4825.64	1.58287	60		0.56
*	267	331	717.578	9.85074	440		1
~	270	308	4577.07	5.9328	245		0.99
~	284	356	4441.56	12.1901	192		0.96
*	291	324	2079.78	2.71138	17		0.17
*	294	321	397.766	13.3666	77		0.66
~	306	307	4692.83	3.20106	31		0.32
	306	334	4641.08	4.22096	33		0.34
	306	372	4917.21	0.958657	18		0.18
	307	334	4905.21	1.03022	38		0.39
	307	372	4700.1	3.20106	23		0.24
	318	353	4562.12	6.34562	117		0.83
	330	331	5041.7	0.464055	414		1
	330	430	4529.56	7.74992	227		0.99
	330	461	4592.47	5.54523	431		1
	331	430	4328.71	19.7625	609		1
	331	461	4998.99	0.577466	813		1
	332	421	5332.72	0.0849565	233		0.99
	333	361	4336.77	19.7625	41		0.41
	333	373	4589.59	5.54523	32		0.33
	334	372	4652.51	3.94024	25		0.26
	338	351	4357.51	17.5959	383		1
*	341	359	348.475	14.0475	518		1
~	344	422	5271.01	0.123224	103		0.78
	361	373	4476.83	10.0658	21		0.21
~	361	390	4362.17	17.5959	48		0.47
	373	390	4463.96	10.7345	39		0.4
	373	458	4341.53	18.6565	196		0.96
*	385	392	4308.44	0.025096	130		0.86
	430	461	4400.72	14.6904	626		1
*	461	470	778.357	9.2892	467		1
#-------------------------------------------------------------------------------------------------------
# MSA ZILM-185_201-600 nseq 4937 (4937) alen 376 (400) avgid 72.69 (72.67) nbpairs 83 (94)
# Two-set statistical test (one test for annotated basepairs, another for all other pairs)
#
# contacts 83 (83 bpairs 83 wc bpairs)
#
# Method Target_E-val [cov_min,cov_max] [FP | TP True Found | Sen PPV F]
# GTp 20 [3.39,5796.35] [33 | 15 83 48 | 18.07 31.25 22.90]
#
# left_pos right_pos score E-value substitutions power
#-------------------------------------------------------------------------------------------------------
*	203	376	656.459	13.267	177		0.94
*	204	375	1144.3	7.77163	34		0.35
*	216	246	2986.05	0.659821	156		0.91
	222	248	4892.13	2.79037	398		1
	222	332	5066.68	1.21593	182		0.95
	222	421	5796.35	0.0354681	84		0.7
	222	512	4931.01	2.30632	177		0.94
	236	330	4547.53	13.8219	154		0.91
	236	461	4609.2	10.9017	556		1
	237	333	4552.35	13.8219	126		0.85
	237	361	4531.53	14.6548	115		0.82
	237	373	4779.19	4.91487	106		0.79
	248	332	4929.93	2.45776	546		1
	248	421	4687.62	7.57734	448		1
	248	512	4520.53	15.532	541		1
*	259	339	1079.73	8.38712	27		0.28
	260	279	4919.3	2.45776	66		0.6
*	267	331	507.14	15.5477	441		1
~	270	308	4568.76	13.0317	253		1
*	291	324	2154.4	1.98223	16		0.16
*	294	321	328.724	18.6884	84		0.7
~	306	307	4572.18	12.2828	31		0.32
	306	334	4524.23	15.532	36		0.37
	306	372	4857.93	3.37317	18		0.18
	307	334	4884.72	2.97278	41		0.41
	307	372	4589.86	11.5733	23		0.24
~	308	599	4587.85	11.5733	279		1
	318	353	4661.92	8.5616	124		0.85
	330	331	5002.93	1.67611	413		1
	330	461	4630.28	9.66561	434		1
	331	461	4965.83	2.03036	815		1
	332	421	5016.63	1.57211	232		0.99
	333	373	4631.05	9.66561	32		0.33
	334	372	4545.38	13.8219	28		0.29
	344	422	5118.62	0.93953	100		0.77
~	351	587	4564.87	13.0317	377		1
*	385	392	4256.23	0.0524489	130		0.86
*	415	544	790.858	11.5054	118		0.83
~	418	505	5057.12	1.29671	42		0.42
*	420	539	1395.04	5.79046	203		0.97
	421	512	4835.51	3.82588	227		0.99
*	421	538	517.18	15.3302	91		0.73
*	432	530	1139.19	7.89436	519		1
*	461	470	534.143	15.1104	470		1
~	493	554	4631.09	9.66561	95		0.75
	494	554	4660.35	8.5616	421		1
*	495	513	1700.61	3.84655	33		0.34
*	497	511	787.161	11.5054	110		0.8
#-------------------------------------------------------------------------------------------------------
# MSA ZILM-185_301-700 nseq 4937 (4937) alen 373 (400) avgid 72.99 (72.96) nbpairs 53 (64)
# Two-set statistical test (one test for annotated basepairs, another for all other pairs)
#
# contacts 53 (53 bpairs 53 wc bpairs)
#
# Method Target_E-val [cov_min,cov_max] [FP | TP True Found | Sen PPV F]
# GTp 20 [3.48,5031.14] [55 | 14 53 69 | 26.42 20.29 22.95]
#
# left_pos right_pos score E-value substitutions power
#-------------------------------------------------------------------------------------------------------
	302	652	4203.16	19.6145	284		1
~	306	307	4658.03	2.22641	36		0.37
~	306	334	4608.15	2.92069	37		0.38
~	306	372	4946.76	0.51893	23		0.24
~	306	639	4475.16	5.68592	89		0.72
~	307	334	4955.37	0.48367	39		0.4
~	307	372	4676.1	2.07959	25		0.26
~	307	639	4433.49	6.9136	91		0.73
~	308	599	4483.72	5.32451	272		1
~	318	330	4385.28	8.38491	45		0.45
~	318	353	4669.19	2.07959	114		0.82
	318	430	4222.45	17.4948	239		0.99
~	318	620	4232.39	17.4948	106		0.79
~	330	331	5031.14	0.31662	412		1
	330	430	4510.07	4.66591	224		0.98
	330	461	4712.91	1.69334	434		1
	331	430	4278.75	13.8017	606		1
	331	461	5018.82	0.339845	816		1
	332	421	4854.01	0.847324	225		0.98
	332	512	4319.84	11.4858	319		1
~	333	361	4300.86	12.9884	42		0.42
~	333	373	4660.53	2.22641	34		0.35
~	333	390	4263.78	14.658	61		0.57
	333	458	4228.77	17.4948	218		0.98
~	334	372	4629.3	2.5508	26		0.27
~	334	639	4356.12	9.5204	92		0.74
*	341	359	193.816	12.7939	522		1
	344	422	4747.1	1.3773	105		0.79
~	351	587	4426.04	6.9136	374		1
	351	690	4638.65	2.5508	19		0.19
	351	691	4664.94	2.22641	14		0.13
	356	512	4330.79	10.7937	290		1
~	361	373	4385.33	8.38491	22		0.23
~	361	390	4265.29	14.658	49		0.48
~	372	468	4200.22	19.6145	246		0.99
~	372	639	4520.27	4.3664	78		0.67
~	373	390	4409.39	7.86504	41		0.41
	373	458	4372.78	8.93619	198		0.97
*	385	392	4250.23	0.0118946	129		0.86
	392	522	4274.87	14.658	120		0.83
*	415	544	943.875	5.97619	114		0.82
~	418	505	4872.72	0.736874	39		0.4
*	420	539	1360.73	3.99544	210		0.98
	421	512	4704.5	1.81361	218		0.98
*	421	538	558.724	8.61134	79		0.67
	430	461	4297.69	12.9884	628		1
*	432	530	987.772	5.67761	526		1
*	458	472	39.0414	16.6071	195		0.96
*	461	470	336.895	10.9589	471		1
~	493	554	4517.18	4.66591	89		0.72
~	493	620	4823.6	0.973972	89		0.72
	493	662	4937.09	0.51893	86		0.71
	493	666	4925.79	0.556718	36		0.37
	494	554	4465.43	5.68592	419		1
*	495	513	1638.84	2.9922	28		0.29
*	496	512	9.94427	18.5218	170		0.94
*	497	511	1113.39	5.06513	91		0.73
*	499	509	130.232	14.0107	28		0.29
~	554	620	4378.09	8.93619	152		0.91
	554	662	4492.92	4.98491	149		0.9
	554	666	4483.92	5.32451	99		0.76
	587	690	4413.1	7.37509	383		1
	587	691	4432.64	6.9136	378		1
	620	662	4829.34	0.908486	149		0.9
	620	666	4800.72	1.04408	99		0.76
	662	666	4909.85	0.597212	96		0.75
*	663	691	16.1563	18.5218	20		0.2
*	668	686	76.5024	15.2607	410		1
	690	691	4647.78	2.38327	23		0.24
#-------------------------------------------------------------------------------------------------------
# MSA ZILM-185_401-800 nseq 4937 (4937) alen 375 (400) avgid 72.57 (72.53) nbpairs 55 (65)
# Two-set statistical test (one test for annotated basepairs, another for all other pairs)
#
# contacts 55 (55 bpairs 55 wc bpairs)
#
# Method Target_E-val [cov_min,cov_max] [FP | TP True Found | Sen PPV F]
# GTp 20 [2.55,5119.68] [40 | 15 55 55 | 27.27 27.27 27.27]
#
# left_pos right_pos score E-value substitutions power
#-------------------------------------------------------------------------------------------------------
~	409	411	4386.1	11.326	198		0.97
*	415	544	827.878	6.97945	115		0.82
~	418	505	4862.42	0.986709	42		0.42
*	420	539	1640.52	3.08725	210		0.98
	421	512	4776.3	1.5746	219		0.98
*	421	538	618.111	8.51259	83		0.69
*	422	537	53.7995	16.8349	61		0.57
	430	461	4410.68	10.0484	622		1
*	432	530	680.11	8.09322	522		1
*	458	472	39.7679	17.8185	196		0.96
*	461	470	397.42	10.8346	466		1
~	492	556	4348.21	13.5088	59		0.55
~	492	720	4425.89	9.4591	129		0.86
~	492	721	4437.83	8.90116	35		0.36
~	493	554	4689.99	2.49823	90		0.73
~	493	620	5010.99	0.438158	85		0.7
	493	662	5119.68	0.253528	87		0.71
	493	666	5108.8	0.271533	34		0.35
~	493	738	5089.48	0.2908	34		0.35
*	494	514	2.92506	19.5953	360		1
	494	554	4687.68	2.49823	423		1
*	495	513	1496.62	3.58035	32		0.33
*	496	512	10.9886	19.5953	170		0.94
*	497	511	917.745	6.40545	95		0.75
*	499	509	94.8265	15.7763	32		0.33
~	520	728	4285.17	17.923	467		1
~	522	718	4470.9	7.40241	56		0.53
	538	721	4303.07	16.9595	39		0.4
~	554	620	4554.48	5.08063	151		0.91
	554	662	4663.71	2.84682	153		0.91
	554	666	4655.61	3.03825	100		0.77
~	554	738	4633.48	3.24201	100		0.77
~	556	720	4349.81	13.5088	156		0.91
~	556	721	4567.79	4.76768	62		0.57
	587	690	4483.27	6.95692	395		1
	587	691	4504.41	6.53641	390		1
~	587	780	4356.03	13.5088	400		1
~	587	782	4276.05	18.927	435		1
	620	662	5018.05	0.438158	148		0.9
	620	666	4987.44	0.502038	95		0.75
~	620	738	4964.54	0.57506	95		0.75
	662	666	5091.9	0.2908	97		0.76
	662	738	5066.82	0.333468	97		0.76
*	663	691	22.9286	18.4924	23		0.24
	666	738	5055.88	0.35706	44		0.44
	690	691	4724.24	2.05147	23		0.24
	690	780	4574.25	4.47306	33		0.34
	690	782	4492.78	6.95692	68		0.61
	691	780	4604.67	3.9349	28		0.29
	691	782	4514.08	6.13968	63		0.58
~	720	721	4419.61	10.0484	132		0.87
*	736	753	1268.39	4.56757	70		0.62
~	750	752	4805.86	1.37851	67		0.61
~	780	782	4864.88	0.986709	73		0.64
*	789	794	1263.74	4.56757	177		0.94
#-------------------------------------------------------------------------------------------------------
# MSA ZILM-185_501-900 nseq 4937 (4937) alen 394 (400) avgid 73.58 (73.58) nbpairs 34 (34)
# Two-set statistical test (one test for annotated basepairs, another for all other pairs)
#
# contacts 34 (34 bpairs 34 wc bpairs)
#
# Method Target_E-val [cov_min,cov_max] [FP | TP True Found | Sen PPV F]
# GTp 20 [2.77,5252.77] [33 | 6 34 39 | 17.65 15.38 16.44]
#
# left_pos right_pos score E-value substitutions power
#-------------------------------------------------------------------------------------------------------
~	520	728	4356.57	19.6102	472		1
~	522	718	4354.84	19.6102	65		0.59
~	538	721	4371.01	18.5914	54		0.52
~	538	846	4361.73	18.5914	64		0.59
~	554	620	4789.38	2.76989	167		0.93
	554	662	4902.29	1.60779	173		0.94
	554	666	4893.01	1.70847	117		0.83
~	554	738	4861.34	1.92872	118		0.83
~	556	720	4402.05	15.8009	174		0.94
~	556	721	4603.35	6.35771	77		0.66
~	556	846	4582.95	7.14429	87		0.71
	620	662	5175.02	0.443271	162		0.92
	620	666	5144.89	0.501597	106		0.79
~	620	738	5112.46	0.567502	107		0.79
~	639	859	4382.46	17.6175	132		0.87
~	639	891	4458.21	12.658	279		1
	662	666	5252.77	0.287242	112		0.81
	662	738	5217.98	0.346016	113		0.81
*	663	691	20.2772	11.3229	31		0.32
	666	738	5206.54	0.368141	57		0.54
	690	691	4557.44	8.02294	31		0.32
	690	780	4440.25	13.3858	39		0.4
	691	780	4467.75	11.9665	38		0.39
	691	782	4357.4	19.6102	76		0.66
~	720	721	4457.92	12.658	143		0.89
~	720	846	4438.69	13.3858	153		0.91
~	721	846	4678.81	4.46533	56		0.53
*	736	753	1130.25	2.81236	80		0.68
~	741	892	4922.21	1.42361	84		0.7
~	750	752	4713.92	3.96529	79		0.67
~	752	884	4538.63	8.49974	194		0.96
*	775	813	774.846	4.16883	46		0.46
*	776	812	150.033	8.74913	332		1
*	777	810	1898.28	1.15321	61		0.57
	780	782	4657.63	5.02606	84		0.7
*	789	794	1192.17	2.62236	188		0.96
	795	884	4372.48	17.6175	171		0.94
~	818	892	4457.26	12.658	359		1
~	859	891	4635.87	5.65436	261		1
#-------------------------------------------------------------------------------------------------------
# MSA ZILM-185_601-1000 nseq 4937 (4937) alen 394 (400) avgid 72.93 (72.92) nbpairs 55 (55)
# Two-set statistical test (one test for annotated basepairs, another for all other pairs)
#
# contacts 55 (55 bpairs 55 wc bpairs)
#
# Method Target_E-val [cov_min,cov_max] [FP | TP True Found | Sen PPV F]
# GTp 20 [2.14,5134.17] [45 | 11 55 56 | 20.00 19.64 19.82]
#
# left_pos right_pos score E-value substitutions power
#-------------------------------------------------------------------------------------------------------
	603	993	4341.71	18.6903	243		0.99
	620	662	5075.18	0.440473	160		0.92
	620	666	5052.98	0.470097	111		0.81
~	620	738	5020.44	0.571314	104		0.78
	620	998	4506.97	8.18212	259		1
~	639	859	4385.81	14.8576	146		0.9
~	639	891	4471.38	9.81196	280		1
	639	903	4652.35	3.89466	148		0.9
~	644	936	4820.94	1.70922	443		1
	662	666	5134.17	0.317912	109		0.8
	662	738	5099.41	0.386659	102		0.78
	662	950	4472.97	9.81196	195		0.96
	662	998	4340.59	18.6903	257		1
*	663	691	19.7024	19.0529	33		0.34
	666	738	5100.75	0.386659	53		0.51
	690	691	4492.78	9.23749	34		0.35
	690	780	4380.54	15.7447	43		0.43
	691	780	4409.05	13.2165	41		0.41
~	718	801	4434.7	11.7416	66		0.6
~	718	866	4355.55	17.6597	109		0.8
~	718	981	4375.98	15.7447	74		0.65
~	721	846	4376.56	15.7447	60		0.56
	721	924	4371.44	16.6783	58		0.55
	721	955	4390.26	14.8576	59		0.55
	721	997	4386.16	14.8576	58		0.55
*	736	753	1146.29	4.88099	76		0.66
~	741	892	4655.33	3.89466	94		0.74
~	750	752	4678.23	3.43489	74		0.65
~	750	975	4353.62	17.6597	133		0.87
~	752	884	4506.18	8.18212	191		0.96
*	775	813	688.074	7.92389	51		0.5
*	776	812	144.18	15.279	334		1
*	777	810	2073.5	1.68564	74		0.65
	780	782	4595.46	5.32028	79		0.67
*	789	794	1297.8	4.22568	189		0.96
	795	884	4395.77	14.8576	175		0.94
~	801	981	4532.64	7.24155	66		0.6
~	818	935	4705.06	3.02807	537		1
	846	924	4363.26	16.6783	64		0.59
	846	955	4380.22	15.7447	65		0.59
	846	997	4376.08	15.7447	64		0.59
~	859	891	4438.87	11.7416	266		1
	859	903	4400.76	14.0154	134		0.87
~	890	920	4857.25	1.41052	701		1
	891	903	4466.38	10.4197	268		1
*	906	925	542.539	9.30271	114		0.82
	918	931	4539.75	7.24155	111		0.81
	921	998	4334.73	19.7713	423		1
	924	955	4376.96	15.7447	63		0.58
	924	997	4372.85	15.7447	62		0.57
	955	997	4392.48	14.8576	63		0.58
*	956	998	515.818	9.56581	275		1
	957	958	4329.42	19.7713	148		0.9
*	957	997	4237.2	0.0214854	147		0.9
*	958	996	2233.55	1.32806	71		0.63
*	969	986	74.5682	17.059	764		1
#-------------------------------------------------------------------------------------------------------
# MSA ZILM-185_701-1100 nseq 4937 (4937) alen 397 (400) avgid 73.71 (73.70) nbpairs 54 (54)
# Two-set statistical test (one test for annotated basepairs, another for all other pairs)
#
# contacts 54 (54 bpairs 54 wc bpairs)
#
# Method Target_E-val [cov_min,cov_max] [FP | TP True Found | Sen PPV F]
# GTp 20 [4.66,5154.12] [13 | 12 54 25 | 22.22 48.00 30.38]
#
# left_pos right_pos score E-value substitutions power
#-------------------------------------------------------------------------------------------------------
~	718	801	4515.53	18.0871	61		0.57
*	736	753	1119.69	5.62289	82		0.69
~	741	892	4559.45	14.7856	86		0.71
~	750	752	4730.52	6.38392	79		0.67
~	752	884	4582.46	12.8963	195		0.96
~	752	1040	5154.12	0.756578	295		1
*	775	813	682.055	8.46289	47		0.46
*	776	812	128.243	15.2156	330		1
*	777	810	2101.67	1.58123	69		0.62
	780	782	4774.9	5.14596	86		0.71
*	789	794	1316.85	4.64746	191		0.96
~	801	981	4583.73	12.8963	61		0.57
~	818	935	4634.05	10.4753	533		1
~	890	920	4818.54	4.14155	697		1
~	891	1030	4550.53	14.7856	219		0.98
	903	1030	4538.05	15.8211	75		0.65
*	906	925	644.837	8.82341	116		0.82
	918	931	4586.26	12.8963	116		0.82
*	956	998	552.202	9.60883	283		1
*	957	997	4161.18	0.0501145	136		0.88
*	958	996	2288.94	1.26564	70		0.62
*	969	986	57.3272	17.2306	774		1
	993	1062	4630.1	10.4753	86		0.71
*	1007	1022	1156.97	5.46804	295		1
*	1094	1100	1192.31	5.23657	291		1
#-------------------------------------------------------------------------------------------------------
# MSA ZILM-185_801-1200 nseq 4937 (4937) alen 400 (400) avgid 73.36 (73.36) nbpairs 51 (51)
# Two-set statistical test (one test for annotated basepairs, another for all other pairs)
#
# contacts 51 (51 bpairs 51 wc bpairs)
#
# Method Target_E-val [cov_min,cov_max] [FP | TP True Found | Sen PPV F]
# GTp 20 [1.90,4976.07] [15 | 12 51 27 | 23.53 44.44 30.77]
#
# left_pos right_pos score E-value substitutions power
#-------------------------------------------------------------------------------------------------------
~	801	981	4679.56	5.9174	65		0.59
~	818	935	4401.93	19.9541	529		1
~	890	920	4598.98	8.20501	698		1
*	904	927	11.0523	18.0684	67		0.61
*	906	925	463.145	8.39087	107		0.79
	918	931	4547.89	10.729	108		0.8
	918	1104	4717.76	4.74719	76		0.66
~	921	1131	4976.07	1.45973	310		1
~	931	1104	4554.25	10.1722	102		0.78
*	956	998	434.518	8.59813	278		1
*	957	997	3990.65	0.0585733	145		0.89
*	958	996	2147.07	1.55975	74		0.65
*	969	986	66.3903	14.0108	767		1
	993	1062	4659.99	6.25073	78		0.67
	993	1180	4752.9	4.01972	82		0.69
	998	1126	4491.57	13.2507	202		0.97
*	1007	1022	992.931	5.14192	289		1
	1062	1136	4487.33	13.9608	262		1
	1062	1180	4844.17	2.7183	44		0.44
~	1070	1173	4416.74	18.981	154		0.91
*	1094	1100	1371.48	3.72907	289		1
~	1126	1131	4502.95	12.5737	89		0.72
*	1130	1164	2.1246	18.0684	309		1
	1131	1140	4403.07	19.9541	262		1
*	1133	1161	4.23708	18.0684	322		1
*	1142	1151	1294.14	4.00535	353		1
*	1143	1150	1417.67	3.61266	355		1
#-------------------------------------------------------------------------------------------------------
# MSA ZILM-185_901-1300 nseq 4937 (4937) alen 400 (400) avgid 73.61 (73.61) nbpairs 75 (75)
# Two-set statistical test (one test for annotated basepairs, another for all other pairs)
#
# contacts 75 (75 bpairs 75 wc bpairs)
#
# Method Target_E-val [cov_min,cov_max] [FP | TP True Found | Sen PPV F]
# GTp 20 [2.93,5001.26] [19 | 8 75 27 | 10.67 29.63 15.69]
#
# left_pos right_pos score E-value substitutions power
#-------------------------------------------------------------------------------------------------------
	903	1030	4427.4	14.563	85		0.7
*	906	925	741.129	11.0761	113		0.81
	918	931	4427.27	14.563	112		0.81
	918	1104	4591.6	6.97733	75		0.65
~	931	1104	4423.91	15.4487	103		0.78
*	956	998	134.603	19.8377	288		1
*	957	997	3794.9	0.107942	141		0.89
*	958	996	2158.28	2.59018	78		0.67
~	981	1109	4448.76	13.7221	84		0.7
	993	1062	4734.26	3.45119	87		0.71
	993	1180	4830.41	2.04537	85		0.7
	993	1246	4759.26	3.03035	86		0.71
*	1007	1022	743.651	11.0761	303		1
	1062	1136	4563.07	7.91001	268		1
	1062	1180	4911.36	1.37527	50		0.49
	1062	1246	4837.22	2.04537	51		0.5
*	1094	1100	1583.37	5.16795	288		1
~	1126	1240	5001.26	0.862066	45		0.45
	1135	1180	4455.84	12.9245	84		0.7
	1135	1246	4389.75	17.3603	85		0.7
*	1142	1151	1370.73	6.42707	363		1
*	1143	1150	1622.53	4.96353	355		1
	1166	1283	4639.21	5.41499	690		1
~	1173	1258	4993.49	0.862066	48		0.47
~	1180	1246	4942.47	1.12632	49		0.48
~	1254	1255	4723.03	3.45119	61		0.57
	1255	1283	4507.92	10.1354	358		1
#-------------------------------------------------------------------------------------------------------
# MSA ZILM-185_1001-1400 nseq 4937 (4937) alen 400 (400) avgid 73.98 (73.98) nbpairs 81 (81)
# Two-set statistical test (one test for annotated basepairs, another for all other pairs)
#
# contacts 81 (81 bpairs 81 wc bpairs)
#
# Method Target_E-val [cov_min,cov_max] [FP | TP True Found | Sen PPV F]
# GTp 20 [3.17,4934.06] [30 | 9 81 39 | 11.11 23.08 15.00]
#
# left_pos right_pos score E-value substitutions power
#-------------------------------------------------------------------------------------------------------
*	1007	1022	582.891	10.8753	293		1
~	1030	1153	4201.58	13.4069	46		0.46
	1030	1336	4328.43	7.8057	88		0.72
~	1044	1260	4365.31	6.61527	96		0.75
~	1044	1263	4236.39	11.4218	180		0.95
	1062	1135	4364.25	6.61527	79		0.67
	1062	1136	4573.06	2.69209	270		1
	1062	1180	4912.58	0.637964	50		0.49
	1062	1229	4197.9	13.4069	133		0.87
	1062	1246	4842.45	0.852884	48		0.47
~	1064	1217	4122.88	18.3412	928		1
~	1070	1173	4263.96	10.2537	154		0.91
~	1070	1258	4261.91	10.2537	153		0.91
	1085	1180	4161.33	15.7022	136		0.88
*	1094	1100	1654.67	4.31279	288		1
~	1104	1215	4360.71	6.99134	61		0.57
~	1104	1311	4521.76	3.37785	63		0.58
~	1126	1240	4875.1	0.759458	42		0.42
*	1135	1159	101.407	19.512	80		0.68
	1135	1180	4452.78	4.73568	81		0.68
	1135	1246	4376.48	6.25862	79		0.67
*	1136	1158	127.606	18.475	312		1
	1136	1180	4210.77	12.7124	272		1
	1136	1246	4119.88	18.3412	270		1
*	1142	1151	1567.1	4.72982	357		1
*	1143	1150	1837.78	3.53827	353		1
~	1173	1258	4886.23	0.716613	33		0.34
~	1173	1259	4140.54	16.5421	263		1
	1180	1229	4291.89	9.19832	135		0.87
	1180	1246	4934.06	0.567863	50		0.49
~	1215	1311	4217.27	12.7124	58		0.55
~	1229	1246	4224.09	12.0511	133		0.87
~	1254	1255	4550.96	3.016	62		0.57
~	1256	1328	4294.99	9.19832	701		1
~	1258	1259	4141.18	16.5421	262		1
~	1260	1263	4323.19	7.8057	138		0.88
*	1304	1312	366.092	13.4782	269		1
*	1325	1335	1504.18	5.04499	173		0.94
*	1383	1388	280.967	14.7712	247		0.99
#-------------------------------------------------------------------------------------------------------
# MSA ZILM-185_1101-1500 nseq 4937 (4937) alen 385 (400) avgid 70.88 (70.86) nbpairs 84 (85)
# Two-set statistical test (one test for annotated basepairs, another for all other pairs)
#
# contacts 84 (84 bpairs 84 wc bpairs)
#
# Method Target_E-val [cov_min,cov_max] [FP | TP True Found | Sen PPV F]
# GTp 20 [1.76,4963.68] [28 | 8 84 36 | 9.52 22.22 13.33]
#
# left_pos right_pos score E-value substitutions power
#-------------------------------------------------------------------------------------------------------
~	1104	1215	4301	11.7919	59		0.55
~	1104	1311	4467.74	5.50473	68		0.61
~	1109	1479	4455.26	5.81851	86		0.71
~	1126	1240	4839	0.890228	49		0.48
~	1131	1497	4799.72	1.0591	137		0.88
	1135	1180	4491.87	4.92518	76		0.66
	1135	1246	4423.93	6.49817	80		0.68
	1135	1470	4334.76	10.0462	176		0.94
	1136	1180	4194.04	18.7856	261		1
*	1142	1151	1678.79	5.35148	358		1
*	1143	1150	1864.26	4.30642	358		1
~	1173	1258	4937.98	0.559066	39		0.4
~	1173	1259	4248.32	14.5497	265		1
	1180	1229	4313.29	11.1812	132		0.87
	1180	1246	4963.68	0.469248	46		0.46
	1180	1470	4836.08	0.890228	142		0.89
	1190	1454	4378.86	8.09071	655		1
~	1229	1246	4253.38	14.5497	136		0.88
~	1229	1470	4179.68	19.7468	232		0.99
~	1246	1470	4775.87	1.18882	146		0.9
~	1254	1255	4386.45	7.66108	59		0.55
~	1254	1480	4587.16	2.96967	117		0.83
~	1255	1480	4514.23	4.4046	124		0.85
~	1256	1328	4440.24	6.14937	692		1
~	1258	1259	4248.88	14.5497	266		1
~	1260	1263	4270.62	13.1056	129		0.86
~	1260	1495	4450.35	5.81851	66		0.6
~	1263	1495	4297.63	11.7919	137		0.88
*	1304	1312	328.776	18.7426	276		1
	1317	1403	4292.58	11.7919	473		1
*	1325	1335	1529.15	6.30295	179		0.95
*	1383	1388	295.388	19.3875	237		0.99
	1383	1425	4755.19	1.33414	64		0.59
*	1403	1457	1442.07	6.85165	483		1
*	1410	1449	1129.24	9.18994	93		0.74
*	1413	1428	3174.07	0.561989	78		0.67
#-------------------------------------------------------------------------------------------------------
# MSA ZILM-185_1201-1600 nseq 4937 (4937) alen 385 (400) avgid 71.20 (71.18) nbpairs 53 (54)
# Two-set statistical test (one test for annotated basepairs, another for all other pairs)
#
# contacts 53 (53 bpairs 53 wc bpairs)
#
# Method Target_E-val [cov_min,cov_max] [FP | TP True Found | Sen PPV F]
# GTp 20 [2.78,4944.88] [28 | 11 53 39 | 20.75 28.21 23.91]
#
# left_pos right_pos score E-value substitutions power
#-------------------------------------------------------------------------------------------------------
~	1215	1311	4283.43	9.14267	57		0.54
~	1215	1591	4294.98	9.14267	48		0.47
~	1246	1470	4575.48	2.8227	136		0.88
~	1246	1556	4225.36	11.8163	110		0.8
~	1254	1255	4335.48	7.42008	61		0.57
~	1254	1480	4601.1	2.53012	120		0.83
~	1254	1510	4536.58	3.32409	96		0.75
~	1254	1530	4428.65	5.11854	86		0.71
~	1255	1480	4447.44	4.85153	119		0.83
~	1255	1510	4342.81	7.42008	95		0.75
~	1255	1530	4444.52	4.85153	85		0.7
~	1256	1328	4268.74	10.1372	691		1
~	1258	1259	4356.39	7.03978	270		1
~	1258	1538	4097.74	19.3288	113		0.81
~	1259	1538	4328.6	7.81965	335		1
~	1260	1263	4256.61	10.671	132		0.87
~	1260	1495	4468.09	4.35706	66		0.6
~	1263	1495	4283.5	9.14267	140		0.88
*	1304	1312	342.75	11.3689	268		1
~	1311	1591	4336.42	7.42008	55		0.53
	1317	1403	4322.36	7.81965	466		1
*	1325	1335	1425.94	4.0386	176		0.94
*	1326	1334	8.57778	19.4885	585		1
~	1361	1497	4126.56	17.5675	247		0.99
~	1373	1522	4304.32	8.68007	117		0.83
*	1383	1388	395.677	10.8247	250		0.99
	1383	1425	4944.88	0.563084	67		0.61
*	1403	1457	1571.57	3.4726	461		1
*	1407	1452	146.504	14.0168	79		0.67
*	1408	1451	109.262	14.8148	191		0.96
*	1410	1449	1062.67	5.8538	92		0.74
*	1413	1428	3129.61	0.333509	81		0.68
*	1415	1426	170.435	13.5653	364		1
~	1470	1556	4218.29	12.4297	188		0.96
*	1476	1486	22.5842	18.1053	121		0.84
~	1479	1537	4452.41	4.59791	67		0.61
~	1480	1510	4704.73	1.54055	154		0.91
~	1480	1530	4630.53	2.14584	144		0.89
~	1510	1530	4563.5	2.98108	120		0.83
#-------------------------------------------------------------------------------------------------------
# MSA ZILM-185_1301-1700 nseq 4937 (4937) alen 385 (400) avgid 70.22 (70.21) nbpairs 58 (59)
# Two-set statistical test (one test for annotated basepairs, another for all other pairs)
#
# contacts 58 (58 bpairs 58 wc bpairs)
#
# Method Target_E-val [cov_min,cov_max] [FP | TP True Found | Sen PPV F]
# GTp 20 [1.88,4799.32] [18 | 10 58 28 | 17.24 35.71 23.26]
#
# left_pos right_pos score E-value substitutions power
#-------------------------------------------------------------------------------------------------------
*	1304	1312	290.59	15.139	272		1
~	1311	1591	4421.95	5.89403	58		0.55
	1317	1403	4206.23	13.7599	478		1
*	1325	1335	1434.31	4.68861	189		0.96
	1336	1666	4351.12	7.84691	102		0.78
	1336	1667	4139.98	18.0777	337		1
	1336	1681	4370.4	7.48295	94		0.74
	1345	1678	4458.12	5.10311	55		0.53
~	1361	1497	4489.02	4.63421	257		1
*	1383	1388	360.237	14.0087	251		1
	1383	1425	4799.32	1.30082	72		0.64
*	1403	1457	1525.85	4.21128	479		1
*	1407	1452	146.742	17.7846	76		0.66
*	1408	1451	110.564	18.605	198		0.97
*	1410	1449	939.043	7.77033	102		0.78
*	1413	1428	3124.37	0.330997	81		0.68
*	1415	1426	108.157	18.9083	368		1
~	1470	1556	4215.93	13.7599	198		0.97
~	1479	1537	4464.44	5.10311	86		0.71
~	1480	1510	4556.29	3.46577	157		0.92
~	1480	1530	4455.84	5.10311	144		0.89
	1497	1621	4164.05	16.5185	86		0.71
~	1510	1530	4386.81	6.80316	117		0.83
	1538	1621	4129.06	18.9053	105		0.79
*	1544	1621	4206.32	0.0108049	434		1
~	1666	1667	4258.62	11.4328	291		1
~	1666	1681	4501.03	4.41577	48		0.47
~	1667	1681	4277.7	10.413	283		1
#-------------------------------------------------------------------------------------------------------
# MSA ZILM-185_1401-1800 nseq 4937 (4937) alen 385 (400) avgid 72.16 (72.14) nbpairs 70 (71)
# Two-set statistical test (one test for annotated basepairs, another for all other pairs)
#
# contacts 70 (70 bpairs 70 wc bpairs)
#
# Method Target_E-val [cov_min,cov_max] [FP | TP True Found | Sen PPV F]
# GTp 20 [1.98,4858.48] [20 | 8 70 28 | 11.43 28.57 16.33]
#
# left_pos right_pos score E-value substitutions power
#-------------------------------------------------------------------------------------------------------
*	1403	1457	1689.08	3.96397	487		1
*	1410	1449	733.289	10.5735	111		0.81
*	1413	1428	2678.35	0.886695	83		0.69
~	1419	1495	4398.95	7.68459	75		0.65
	1425	1666	4352.9	9.63989	75		0.65
	1425	1681	4376.33	8.60985	69		0.62
	1425	1739	4455.64	6.11057	155		0.91
~	1470	1556	4291.41	12.7415	198		0.97
~	1479	1537	4435.14	6.47228	67		0.61
~	1480	1510	4639.21	2.39956	138		0.88
~	1480	1530	4587.48	3.22172	146		0.9
	1497	1621	4210.52	18.615	87		0.71
~	1510	1530	4513.29	4.57513	104		0.78
~	1538	1715	4225.85	17.6521	161		0.92
*	1544	1621	4248.86	0.0150284	425		1
~	1591	1719	4623.14	2.70032	31		0.32
	1621	1787	4337.46	10.1974	240		0.99
*	1632	1745	539.55	12.6182	712		1
*	1634	1743	739.191	10.5735	171		0.94
*	1658	1671	180.385	18.2957	424		1
~	1666	1667	4386.91	8.13474	286		1
~	1666	1681	4654.25	2.26174	48		0.47
	1666	1739	4580.68	3.22172	134		0.87
~	1667	1681	4407.75	7.68459	280		1
	1667	1739	4320.08	11.4039	366		1
	1678	1717	4858.48	0.819905	41		0.41
	1681	1739	4657.21	2.26174	128		0.86
*	1727	1732	2261.38	1.68352	321		1
#-------------------------------------------------------------------------------------------------------
# MSA ZILM-185_1501-1900 nseq 4937 (4937) alen 397 (400) avgid 73.08 (73.07) nbpairs 67 (67)
# Two-set statistical test (one test for annotated basepairs, another for all other pairs)
#
# contacts 67 (67 bpairs 67 wc bpairs)
#
# Method Target_E-val [cov_min,cov_max] [FP | TP True Found | Sen PPV F]
# GTp 20 [3.46,4817.75] [23 | 7 67 30 | 10.45 23.33 14.43]
#
# left_pos right_pos score E-value substitutions power
#-------------------------------------------------------------------------------------------------------
	1510	1530	4634.07	1.92327	103		0.78
	1522	1827	4195.36	13.925	75		0.65
*	1531	1801	2194.2	2.10889	95		0.75
~	1538	1715	4345.23	7.16198	150		0.9
*	1544	1621	4190.69	0.0118791	421		1
~	1591	1719	4521.72	3.18902	37		0.38
~	1591	1858	4498.81	3.61589	45		0.45
	1601	1678	4119.68	19.7493	266		1
	1601	1717	4164.41	15.6666	256		1
	1621	1715	4140.82	17.6032	85		0.7
	1621	1787	4290.88	9.14573	236		0.99
*	1632	1745	363.009	12.2589	712		1
*	1634	1743	662.964	9.40485	167		0.93
*	1658	1671	456.047	11.2074	420		1
~	1666	1667	4183.62	14.7723	285		1
~	1666	1681	4466.64	4.09838	49		0.48
	1666	1739	4390.02	5.95261	139		0.88
~	1666	1819	4462.22	4.09838	43		0.43
~	1667	1681	4205.52	13.1226	280		1
	1667	1739	4115.72	19.7493	370		1
~	1667	1819	4198.35	13.925	274		1
	1671	1675	4123.18	18.6492	177		0.94
	1671	1677	4503.37	3.3959	77		0.66
	1678	1717	4817.75	0.786238	36		0.37
	1681	1739	4459.95	4.09838	134		0.87
~	1681	1819	4484.83	3.84976	38		0.39
~	1719	1858	4631.55	1.92327	42		0.42
*	1727	1732	2125.2	2.29752	313		1
	1739	1819	4411.87	5.25865	128		0.86
*	1826	1838	1185.78	6.01854	465		1
#-------------------------------------------------------------------------------------------------------
# MSA ZILM-185_1601-2000 nseq 4937 (4937) alen 397 (400) avgid 72.91 (72.90) nbpairs 57 (57)
# Two-set statistical test (one test for annotated basepairs, another for all other pairs)
#
# contacts 57 (57 bpairs 57 wc bpairs)
#
# Method Target_E-val [cov_min,cov_max] [FP | TP True Found | Sen PPV F]
# GTp 20 [2.16,5006.03] [21 | 8 57 29 | 14.04 27.59 18.60]
#
# left_pos right_pos score E-value substitutions power
#-------------------------------------------------------------------------------------------------------
	1601	1717	4167.22	17.3578	255		1
~	1621	1787	4248.43	12.467	233		0.99
	1621	1961	4356.32	8.48452	304		1
~	1621	1981	5006.03	0.58279	28		0.29
*	1632	1745	303.77	10.7634	708		1
*	1634	1743	704.364	7.5314	171		0.94
*	1658	1671	523.024	8.74992	422		1
	1671	1675	4307.74	10.2922	175		0.94
	1671	1677	4667.99	2.36413	76		0.66
	1675	1677	4145.65	19.0529	129		0.86
	1678	1717	4784.68	1.43664	35		0.36
	1681	1739	4212.83	14.3784	127		0.85
~	1681	1819	4252.7	12.467	34		0.35
~	1715	1981	4139.29	19.0529	88		0.72
~	1719	1858	4338.26	8.90531	36		0.37
~	1719	1909	4350.75	8.48452	50		0.49
*	1726	1733	11.3711	19.6027	185		0.95
*	1727	1732	2344.6	1.41485	320		1
	1739	1819	4180.5	16.5633	121		0.84
*	1782	1788	6.83887	19.6027	365		1
~	1787	1981	4354.47	8.48452	237		0.99
~	1816	1953	4396.3	6.98605	48		0.47
~	1816	1980	4367	8.08301	74		0.65
*	1826	1838	1364.3	4.27105	464		1
~	1858	1909	4317.1	9.80823	60		0.56
	1872	1931	4525.64	4.28023	94		0.74
	1920	1991	4126.77	19.9558	259		1
*	1961	1968	985.964	5.96493	307		1
	1961	1981	4432.2	6.03455	308		1
#-------------------------------------------------------------------------------------------------------
# MSA ZILM-185_1701-2100 nseq 4937 (4937) alen 391 (400) avgid 71.84 (71.84) nbpairs 46 (51)
# Two-set statistical test (one test for annotated basepairs, another for all other pairs)
#
# contacts 46 (46 bpairs 46 wc bpairs)
#
# Method Target_E-val [cov_min,cov_max] [FP | TP True Found | Sen PPV F]
# GTp 20 [2.02,4563.77] [21 | 7 46 28 | 15.22 25.00 18.92]
#
# left_pos right_pos score E-value substitutions power
#-------------------------------------------------------------------------------------------------------
*	1726	1733	8.2024	16.2202	192		0.96
*	1727	1732	2412.61	1.06766	313		1
~	1739	1819	4359.42	12.9219	131		0.86
~	1739	2008	4333.05	14.4216	263		1
~	1739	2028	4353.17	13.6523	130		0.86
*	1778	1793	186.629	10.3901	1034		1
*	1782	1788	7.72612	16.2202	361		1
~	1787	1981	4424.69	9.79408	240		0.99
~	1815	1894	4360.08	12.9219	30		0.31
~	1816	1953	4517.63	6.24925	47		0.46
~	1816	1980	4423.02	9.79408	74		0.65
~	1816	2054	4506.06	6.61239	356		1
~	1819	2008	4398.78	10.9467	166		0.93
~	1819	2028	4418.45	9.79408	33		0.34
~	1819	2041	4319.19	15.2314	51		0.5
*	1826	1838	1216.96	4.16184	465		1
	1872	1931	4503.01	6.61239	93		0.74
	1872	2034	4563.77	4.98171	174		0.94
~	1915	2081	4455.01	8.28142	169		0.93
~	1920	2085	4427.8	9.26243	53		0.51
~	1959	1981	4350.58	13.6523	95		0.75
*	1961	1968	1157.33	4.38256	306		1
	1961	1981	4501.02	6.61239	310		1
	1968	2078	4379.36	11.5707	149		0.9
~	2008	2028	4405.71	10.355	165		0.93
~	2008	2041	4307.64	16.0835	183		0.95
*	2016	2035	2626.75	0.732609	113		0.81
~	2028	2041	4330.61	14.4216	50		0.49
#-------------------------------------------------------------------------------------------------------
# MSA ZILM-185_1801-2200 nseq 4937 (4937) alen 388 (400) avgid 70.86 (70.85) nbpairs 51 (58)
# Two-set statistical test (one test for annotated basepairs, another for all other pairs)
#
# contacts 51 (51 bpairs 51 wc bpairs)
#
# Method Target_E-val [cov_min,cov_max] [FP | TP True Found | Sen PPV F]
# GTp 20 [2.11,4763.77] [25 | 7 51 32 | 13.73 21.88 16.87]
#
# left_pos right_pos score E-value substitutions power
#-------------------------------------------------------------------------------------------------------
~	1815	1894	4398.48	6.90895	23		0.24
~	1816	1953	4580.65	2.75673	48		0.47
~	1816	1980	4380.95	7.79845	70		0.62
~	1816	2054	4516.74	3.98856	350		1
~	1819	2008	4386.22	7.34062	164		0.93
~	1819	2028	4411.66	6.50202	30		0.31
~	1819	2041	4310.63	11.183	48		0.47
*	1826	1838	1124.35	4.8671	463		1
	1827	2161	4763.77	1.08658	46		0.46
	1872	1931	4290.39	11.8696	91		0.73
	1872	2034	4326.12	9.92216	165		0.93
	1907	2129	4274.05	13.3649	272		1
~	1909	2037	4200.55	18.9806	62		0.57
~	1915	2081	4300.74	11.8696	172		0.94
~	1920	2085	4397.45	7.34062	53		0.51
~	1920	2179	4390.51	7.34062	33		0.34
~	1953	1980	4251.89	15.037	66		0.6
~	1953	2054	4325.42	9.92216	346		1
~	1959	1981	4469.46	5.0957	85		0.7
*	1961	1968	1120.88	4.8671	303		1
	1961	1981	4526.43	3.75097	303		1
	1968	2078	4334.92	9.92216	141		0.89
*	1998	2109	2310.12	1.4383	218		0.98
~	2008	2028	4391.18	7.34062	166		0.93
~	2008	2041	4291.55	11.8696	184		0.95
*	2015	2036	96.0872	12.8124	505		1
*	2016	2035	2570.78	0.936542	110		0.8
~	2028	2041	4320.16	10.5345	50		0.49
~	2037	2158	4203.73	18.9806	45		0.45
~	2085	2179	4422.21	6.11848	44		0.44
*	2129	2148	1704.48	2.87052	131		0.86
*	2133	2144	3496.73	0.201275	67		0.61
#-------------------------------------------------------------------------------------------------------
# MSA ZILM-185_1901-2300 nseq 4937 (4937) alen 391 (400) avgid 72.38 (72.37) nbpairs 61 (68)
# Two-set statistical test (one test for annotated basepairs, another for all other pairs)
#
# contacts 61 (61 bpairs 61 wc bpairs)
#
# Method Target_E-val [cov_min,cov_max] [FP | TP True Found | Sen PPV F]
# GTp 20 [3.37,4568.30] [5 | 7 61 12 | 11.48 58.33 19.18]
#
# left_pos right_pos score E-value substitutions power
#-------------------------------------------------------------------------------------------------------
~	1953	2054	4491.02	19.8836	342		1
*	1961	1968	1099.29	7.28308	312		1
	1961	1981	4568.3	14.0549	313		1
*	1998	2109	2399.09	1.43161	222		0.98
~	2008	2028	4557.55	14.9081	184		0.95
*	2015	2036	142.815	17.7859	520		1
*	2016	2035	2412.07	1.40841	126		0.85
~	2028	2041	4503.46	18.7897	57		0.54
*	2129	2148	1648.37	4.04203	139		0.88
*	2133	2144	3504.97	0.286939	71		0.63
*	2179	2228	1881.65	2.99304	179		0.95
~	2235	2282	4524.77	16.7523	103		0.78
#-------------------------------------------------------------------------------------------------------
# MSA ZILM-185_2001-2400 nseq 4937 (4937) alen 391 (400) avgid 72.71 (72.70) nbpairs 69 (76)
# Two-set statistical test (one test for annotated basepairs, another for all other pairs)
#
# contacts 69 (69 bpairs 69 wc bpairs)
#
# Method Target_E-val [cov_min,cov_max] [FP | TP True Found | Sen PPV F]
# GTp 20 [1.59,4638.79] [35 | 8 69 43 | 11.59 18.60 14.29]
#
# left_pos right_pos score E-value substitutions power
#-------------------------------------------------------------------------------------------------------
~	2008	2028	4557.96	3.65104	170		0.94
~	2008	2041	4469.7	5.87057	191		0.96
~	2008	2233	4394.23	8.34245	186		0.95
~	2008	2376	4505.66	4.91651	202		0.97
~	2008	2377	4532.83	4.1137	179		0.95
~	2014	2037	4272.65	15.6327	73		0.64
~	2014	2158	4252.66	17.4661	54		0.52
	2014	2332	4270.48	15.6327	62		0.57
*	2015	2036	101.138	18.9667	507		1
*	2016	2035	2658.39	1.05837	118		0.83
~	2028	2041	4499.06	4.91651	55		0.53
~	2028	2233	4427.3	7.00241	50		0.49
~	2028	2376	4532.58	4.1137	66		0.6
~	2028	2377	4561.92	3.65104	43		0.43
	2035	2037	4305.34	13.2075	138		0.88
	2035	2158	4283.54	14.7825	119		0.83
	2035	2332	4302.15	13.2075	127		0.85
~	2037	2158	4368.13	9.92506	61		0.57
	2037	2332	4386.86	8.84122	69		0.62
~	2041	2233	4366.5	9.92506	71		0.63
~	2041	2376	4443.21	6.60358	87		0.71
~	2041	2377	4479.23	5.53418	64		0.59
	2066	2390	4364.68	9.92506	799		1
	2076	2329	4636.97	2.39868	55		0.53
	2085	2179	4297.64	13.9747	47		0.46
~	2085	2293	4274.02	15.6327	59		0.55
	2117	2300	4541.29	4.1137	651		1
*	2129	2148	1761.73	3.65557	141		0.89
*	2133	2144	3613.97	0.159276	72		0.64
	2158	2332	4368.24	9.92506	50		0.49
	2161	2328	4438.44	7.00241	98		0.76
*	2170	2400	232.535	16.2317	173		0.94
*	2179	2228	1857.36	3.22851	181		0.95
	2179	2293	4328.53	11.7886	36		0.37
	2222	2378	4374.15	9.36828	172		0.94
	2232	2341	4296.28	13.9747	46		0.46
~	2233	2376	4377.97	9.36828	82		0.69
~	2233	2377	4401.55	8.34245	59		0.55
	2235	2282	4604.47	2.87313	97		0.76
*	2286	2329	558.945	11.6684	108		0.8
*	2288	2327	368.607	14.1419	242		0.99
~	2337	2365	4638.79	2.39868	73		0.64
~	2376	2377	4535.93	4.1137	75		0.65
#-------------------------------------------------------------------------------------------------------
# MSA ZILM-185_2101-2500 nseq 4937 (4937) alen 397 (400) avgid 73.25 (73.24) nbpairs 80 (80)
# Two-set statistical test (one test for annotated basepairs, another for all other pairs)
#
# contacts 80 (80 bpairs 80 wc bpairs)
#
# Method Target_E-val [cov_min,cov_max] [FP | TP True Found | Sen PPV F]
# GTp 20 [3.99,4842.35] [8 | 10 80 18 | 12.50 55.56 20.41]
#
# left_pos right_pos score E-value substitutions power
#-------------------------------------------------------------------------------------------------------
*	2129	2148	1872.16	3.10867	135		0.87
*	2133	2144	3691.95	0.224614	67		0.61
	2158	2332	4662.9	13.8363	48		0.47
	2161	2328	4598.99	17.1824	97		0.76
*	2179	2228	1893.23	2.99712	181		0.95
	2193	2429	4610.68	16.2885	267		1
	2214	2220	4716.4	11.0676	30		0.31
~	2233	2376	4711.89	11.0676	80		0.68
~	2233	2377	4689.32	12.3839	59		0.55
	2235	2282	4592.21	18.1158	102		0.78
*	2286	2329	559.999	15.1238	112		0.81
*	2288	2327	352.17	18.7278	242		0.99
~	2376	2377	4842.35	6.57737	75		0.65
*	2429	2457	628.821	14.0681	355		1
*	2432	2454	604.666	14.4809	894		1
*	2440	2446	2814	0.955907	180		0.95
*	2441	2445	3650	0.245019	375		1
*	2486	2495	678.827	13.2965	487		1
#-------------------------------------------------------------------------------------------------------
# MSA ZILM-185_2201-2600 nseq 4937 (4937) alen 400 (400) avgid 73.79 (73.79) nbpairs 61 (61)
# Two-set statistical test (one test for annotated basepairs, another for all other pairs)
#
# contacts 61 (61 bpairs 61 wc bpairs)
#
# Method Target_E-val [cov_min,cov_max] [FP | TP True Found | Sen PPV F]
# GTp 20 [3.22,5109.68] [7 | 9 61 16 | 14.75 56.25 23.38]
#
# left_pos right_pos score E-value substitutions power
#-------------------------------------------------------------------------------------------------------
~	2214	2220	4893.92	13.0997	30		0.31
	2214	2509	4927.71	11.2986	36		0.37
	2220	2509	4892.87	13.0997	32		0.33
*	2286	2329	672.316	10.7148	102		0.78
*	2288	2327	279.091	16.5343	235		0.99
~	2376	2377	4788.54	18.3685	86		0.71
~	2376	2595	4839.2	15.9133	70		0.62
~	2377	2595	4828.22	15.9133	46		0.46
*	2429	2457	816.851	9.18276	361		1
	2429	2597	5109.68	5.57552	386		1
*	2432	2454	613.73	11.3448	879		1
*	2440	2446	2981.26	0.57155	175		0.94
*	2441	2445	3863.93	0.149289	357		1
*	2473	2508	1515.29	3.59831	31		0.32
*	2486	2495	650.805	11.0279	487		1
*	2552	2559	454.618	13.4609	493		1
#-------------------------------------------------------------------------------------------------------
# MSA ZILM-185_2301-2700 nseq 4937 (4937) alen 400 (400) avgid 72.67 (72.67) nbpairs 48 (48)
# Two-set statistical test (one test for annotated basepairs, another for all other pairs)
#
# contacts 48 (48 bpairs 48 wc bpairs)
#
# Method Target_E-val [cov_min,cov_max] [FP | TP True Found | Sen PPV F]
# GTp 20 [2.96,5096.73] [21 | 9 48 30 | 18.75 30.00 23.08]
#
# left_pos right_pos score E-value substitutions power
#-------------------------------------------------------------------------------------------------------
	2307	2561	4892.53	5.79879	595		1
~	2332	2556	4818.91	8.04797	45		0.45
	2332	2559	4663.44	15.2287	45		0.45
~	2332	2637	4779.22	9.46318	60		0.56
~	2332	2638	4799.1	8.4958	52		0.5
~	2337	2365	4748.05	10.5336	77		0.66
	2337	2427	4931.08	4.91438	129		0.86
*	2354	2358	5.8984	18.2044	225		0.98
	2365	2427	4619.58	17.7655	132		0.87
~	2376	2377	4698.82	13.0212	91		0.73
~	2376	2595	4747.9	10.5336	78		0.67
~	2377	2595	4731.61	11.7164	43		0.43
~	2390	2685	4984.83	3.93582	380		1
	2419	2427	4614.3	18.6895	139		0.88
*	2429	2457	814.064	7.02989	358		1
	2429	2597	5096.73	2.51429	389		1
*	2432	2454	643.57	8.19573	885		1
*	2440	2446	2941.37	0.461835	185		0.95
*	2441	2445	3901.77	0.0873684	372		1
*	2473	2508	1444.75	3.59919	32		0.33
*	2486	2495	639.155	8.19573	479		1
~	2517	2668	4600.48	19.6543	71		0.63
*	2552	2559	460.469	9.78635	485		1
	2556	2559	4674.4	14.4578	34		0.35
~	2556	2637	4789.01	8.96717	49		0.48
~	2556	2638	4808.9	8.4958	41		0.41
	2559	2637	4647.18	16.0362	49		0.48
	2559	2638	4659.71	15.2287	41		0.41
~	2637	2638	4783.34	9.46318	56		0.53
*	2657	2698	1308.96	4.29513	159		0.92
#-------------------------------------------------------------------------------------------------------
# MSA ZILM-185_2401-2800 nseq 4937 (4937) alen 400 (400) avgid 71.41 (71.41) nbpairs 54 (54)
# Two-set statistical test (one test for annotated basepairs, another for all other pairs)
#
# contacts 54 (54 bpairs 54 wc bpairs)
#
# Method Target_E-val [cov_min,cov_max] [FP | TP True Found | Sen PPV F]
# GTp 20 [2.89,5101.18] [28 | 13 54 41 | 24.07 31.71 27.37]
#
# left_pos right_pos score E-value substitutions power
#-------------------------------------------------------------------------------------------------------
	2419	2427	4612.26	6.31746	126		0.85
~	2419	2645	4370.15	18.1317	504		1
*	2429	2457	794.929	7.21817	348		1
	2429	2471	4432.3	13.8456	356		1
	2429	2597	5101.18	0.678751	386		1
	2429	2794	4975.94	1.23128	253		1
*	2432	2454	804.442	7.13656	881		1
*	2440	2446	2941.66	0.480417	168		0.93
*	2441	2445	3872.27	0.0657744	361		1
*	2473	2508	1371.75	4.24316	30		0.31
*	2486	2495	646.871	8.2508	471		1
	2505	2595	4569.1	7.49441	88		0.72
~	2517	2649	4368.56	18.1317	49		0.48
~	2517	2668	4484.29	11.1058	72		0.64
~	2528	2771	4875.03	1.97583	395		1
*	2552	2559	471.762	9.61288	486		1
	2556	2559	4675.32	4.74058	34		0.35
~	2556	2637	4778.11	2.97899	42		0.42
~	2556	2638	4810.68	2.65015	33		0.34
~	2556	2756	4418.11	14.6215	232		0.99
~	2556	2758	4826.34	2.35694	33		0.34
	2559	2637	4638.28	5.63385	50		0.49
	2559	2638	4659.38	5.02191	41		0.41
	2559	2756	4361.66	18.1317	240		0.99
	2559	2758	4668.75	5.02191	41		0.41
	2597	2794	4750.69	3.3476	159		0.92
~	2616	2673	4606.82	6.31746	37		0.38
~	2637	2638	4772.79	2.97899	49		0.48
~	2637	2756	4392.84	16.2924	248		0.99
~	2637	2758	4780.61	2.97899	49		0.48
~	2638	2756	4415.24	14.6215	239		0.99
~	2638	2758	4813.18	2.49934	40		0.41
~	2649	2778	4481.76	11.1058	86		0.71
*	2657	2698	1342.41	4.40814	163		0.93
	2663	2747	4558.59	7.9314	320		1
*	2722	2734	33.2255	16.9508	47		0.46
~	2756	2758	4423.23	14.6215	239		0.99
*	2759	2777	1574.26	3.46239	356		1
*	2780	2793	148.761	13.6456	92		0.74
*	2782	2791	475.151	9.61288	232		0.99
*	2784	2789	305.888	11.3769	877		1
#-------------------------------------------------------------------------------------------------------
# MSA ZILM-185_2501-2900 nseq 4937 (4937) alen 400 (400) avgid 71.68 (71.68) nbpairs 42 (42)
# Two-set statistical test (one test for annotated basepairs, another for all other pairs)
#
# contacts 42 (42 bpairs 42 wc bpairs)
#
# Method Target_E-val [cov_min,cov_max] [FP | TP True Found | Sen PPV F]
# GTp 20 [2.48,4990.12] [34 | 9 42 43 | 21.43 20.93 21.18]
#
# left_pos right_pos score E-value substitutions power
#-------------------------------------------------------------------------------------------------------
~	2509	2796	4395.42	14.5541	93		0.74
~	2509	2865	4807.87	2.10513	39		0.4
~	2528	2771	4535.31	7.7358	394		1
*	2552	2559	445.573	7.84266	478		1
	2556	2559	4681.1	4.05326	27		0.28
~	2556	2637	4717.6	3.39251	42		0.42
~	2556	2638	4812	2.10513	44		0.44
~	2556	2756	4457.03	10.9455	237		0.99
~	2556	2758	4828.05	1.98276	38		0.39
	2559	2637	4597.94	5.77431	43		0.43
	2559	2638	4665.93	4.30036	45		0.45
	2559	2756	4405.81	14.5541	238		0.99
	2559	2758	4675.88	4.05326	39		0.4
	2561	2861	4683.44	3.82008	380		1
	2597	2794	4770.45	2.51868	158		0.92
~	2597	2863	4933.79	1.15434	177		0.94
~	2600	2865	4370.29	16.288	327		1
~	2616	2673	4528.74	8.19911	43		0.43
~	2616	2821	4535.53	7.7358	26		0.27
~	2637	2638	4714.6	3.39251	60		0.56
~	2637	2756	4384	15.3984	253		1
~	2637	2758	4721.74	3.19671	54		0.52
~	2638	2756	4455.9	11.5915	255		1
~	2638	2758	4816.17	2.10513	56		0.53
*	2657	2698	1317.31	3.77316	174		0.94
	2663	2747	4552.59	7.29784	337		1
~	2673	2821	4540.99	7.7358	45		0.45
~	2675	2819	4479.49	10.3339	241		0.99
~	2685	2863	4371.33	16.288	138		0.88
~	2705	2891	4396.84	14.5541	321		1
*	2722	2734	31.9484	13.4951	63		0.58
~	2735	2762	4358.4	17.2247	191		0.96
~	2756	2758	4463.68	10.9455	249		0.99
*	2759	2777	1601.71	2.8235	361		1
*	2780	2793	100.072	11.6651	91		0.73
*	2782	2791	575.721	6.99405	237		0.99
*	2784	2789	263.795	9.49116	871		1
	2794	2863	4990.12	0.906742	53		0.51
~	2796	2865	4478.18	10.3339	106		0.79
~	2798	2862	4912	1.30216	317		1
*	2823	2846	749.57	6.05189	302		1
*	2831	2838	2235.91	1.19553	460		1
~	2858	2880	4436.76	12.2736	277		1
#-------------------------------------------------------------------------------------------------------
# MSA ZILM-185_2601-3000 nseq 4937 (4937) alen 400 (400) avgid 71.39 (71.39) nbpairs 51 (51)
# Two-set statistical test (one test for annotated basepairs, another for all other pairs)
#
# contacts 51 (51 bpairs 51 wc bpairs)
#
# Method Target_E-val [cov_min,cov_max] [FP | TP True Found | Sen PPV F]
# GTp 20 [3.10,5726.25] [21 | 15 51 36 | 29.41 41.67 34.48]
#
# left_pos right_pos score E-value substitutions power
#-------------------------------------------------------------------------------------------------------
~	2616	2673	4498.47	11.7228	32		0.33
~	2616	2821	4504.82	11.7228	27		0.28
~	2619	2943	5257.94	0.36944	67		0.61
~	2637	2638	4733.29	4.11307	44		0.44
~	2637	2756	4388.79	19.382	243		0.99
~	2637	2758	4740.98	4.11307	47		0.46
~	2638	2756	4470.64	13.1309	243		0.99
~	2638	2758	4853.14	2.40823	47		0.46
*	2657	2698	1366.54	5.07929	160		0.92
~	2673	2821	4510.27	11.0732	37		0.38
~	2675	2819	4467.27	13.8928	228		0.99
~	2685	2863	4378.72	19.382	131		0.86
*	2722	2734	33.3026	18.1582	46		0.46
~	2735	2929	4840.04	2.55649	85		0.7
~	2756	2758	4478	13.1309	246		0.99
*	2759	2777	1512.01	4.39859	372		1
~	2766	2926	4651.05	6.20899	161		0.92
*	2780	2793	20.9617	18.8329	98		0.76
*	2782	2791	606.694	9.9643	236		0.99
*	2784	2789	614.813	9.9643	885		1
	2794	2863	4940.13	1.68077	57		0.54
~	2796	2865	4568.34	8.80038	115		0.82
~	2798	2862	4712.42	4.62878	320		1
~	2803	2954	4522.92	10.4577	223		0.98
*	2823	2846	780.751	8.60446	303		1
*	2831	2838	2375.57	1.26161	467		1
~	2858	2928	4418.24	16.4305	145		0.89
	2871	2966	5726.25	0.0430944	708		1
~	2880	2928	4943.75	1.58269	184		0.95
*	2897	2906	1286.61	5.53142	884		1
*	2934	2945	79.1644	16.8702	349		1
*	2960	2966	707.444	9.21713	734		1
*	2972	2996	250.956	13.8801	319		1
*	2973	2994	833.537	8.22873	584		1
*	2979	2988	2132.93	1.92793	151		0.91
*	2980	2987	407.953	11.9765	479		1
#-------------------------------------------------------------------------------------------------------
# MSA ZILM-185_2701-3100 nseq 4937 (4937) alen 400 (400) avgid 71.25 (71.25) nbpairs 53 (53)
# Two-set statistical test (one test for annotated basepairs, another for all other pairs)
#
# contacts 53 (53 bpairs 53 wc bpairs)
#
# Method Target_E-val [cov_min,cov_max] [FP | TP True Found | Sen PPV F]
# GTp 20 [3.71,5703.50] [24 | 17 53 41 | 32.08 41.46 36.17]
#
# left_pos right_pos score E-value substitutions power
#-------------------------------------------------------------------------------------------------------
~	2705	3060	4442.91	18.7533	112		0.81
*	2722	2734	34.4507	18.2665	52		0.5
~	2735	2929	5004.95	1.95092	96		0.75
~	2735	3060	4629.74	8.81029	86		0.71
~	2739	2881	4482.73	15.9941	143		0.89
	2747	2981	4450.27	17.7883	333		1
~	2756	2758	4499.14	15.1615	254		1
*	2759	2777	1530.86	4.2844	374		1
~	2762	2929	4425.57	19.7659	174		0.94
~	2762	3060	4697.72	6.68803	164		0.93
~	2766	2926	4573.58	10.964	163		0.93
~	2766	3064	4562.14	11.5767	101		0.77
*	2780	2793	156.701	15.265	93		0.74
*	2781	2792	40.6317	18.2665	724		1
*	2782	2791	461.013	11.3427	237		0.99
*	2784	2789	472.639	11.1985	878		1
	2794	2863	4906.45	2.89489	57		0.54
~	2796	2865	4670.93	7.46947	114		0.82
~	2798	2862	4690	7.06825	320		1
~	2803	2954	4459.41	17.7883	222		0.98
*	2823	2846	634.621	9.67957	299		1
*	2831	2838	2375.11	1.32397	466		1
~	2858	3023	4666.4	7.46947	360		1
~	2861	3008	4464.04	16.8691	737		1
~	2865	3012	4608.72	9.8305	161		0.92
	2871	2966	5703.5	0.105787	710		1
~	2880	2928	5046.63	1.6464	196		0.96
	2885	3060	4549.64	12.2221	260		1
*	2897	2906	1311.13	5.35546	889		1
	2906	3019	4776.6	4.79225	452		1
~	2926	3064	4495.84	15.1615	158		0.92
~	2929	3060	4732.54	5.98644	74		0.65
*	2934	2945	74.6937	16.9026	354		1
*	2960	2966	716.889	9.02557	748		1
*	2972	2996	257.665	13.8096	319		1
*	2973	2994	863.358	8.02694	586		1
*	2979	2988	2020.97	2.26947	162		0.92
*	2980	2987	373.245	12.4089	463		1
	3003	3031	4461.23	16.8691	74		0.65
*	3004	3016	1302.56	5.42602	191		0.96
*	3035	3065	885.952	7.8359	357		1
#-------------------------------------------------------------------------------------------------------
# MSA ZILM-185_2801-3200 nseq 4937 (4937) alen 400 (400) avgid 73.91 (73.91) nbpairs 50 (50)
# Two-set statistical test (one test for annotated basepairs, another for all other pairs)
#
# contacts 50 (50 bpairs 50 wc bpairs)
#
# Method Target_E-val [cov_min,cov_max] [FP | TP True Found | Sen PPV F]
# GTp 20 [2.33,5608.95] [44 | 14 50 58 | 28.00 24.14 25.93]
#
# left_pos right_pos score E-value substitutions power
#-------------------------------------------------------------------------------------------------------
~	2803	2954	4456.93	4.26354	220		0.98
~	2821	3005	4432.24	4.85699	105		0.79
~	2821	3127	4457.62	4.26354	55		0.53
*	2823	2846	583.249	7.62456	303		1
*	2831	2838	2279.5	1.31532	465		1
~	2858	2928	4208.41	15.1544	148		0.9
~	2858	3023	4655.05	1.47847	356		1
~	2861	3008	4452.17	4.55092	744		1
~	2862	3009	4218.93	15.1544	119		0.83
~	2865	3012	4781.39	0.754359	155		0.91
~	2865	3103	4319	9.22573	60		0.56
~	2865	3123	4202.06	16.0999	189		0.96
	2871	2966	5608.95	0.00747141	714		1
~	2880	2928	5077.22	0.146815	195		0.96
	2885	3060	4517.58	3.07106	270		1
*	2897	2906	1295.83	4.00385	891		1
	2906	3003	4323.56	8.66012	320		1
	2906	3019	4910.69	0.382626	453		1
	2906	3031	4259	11.8527	328		1
~	2926	3021	4226.66	14.2589	381		1
~	2926	3064	4432.63	4.85699	159		0.92
~	2926	3155	4477.44	3.99377	292		1
~	2926	3173	4465.71	4.26354	366		1
~	2929	3060	4548.25	2.69118	77		0.66
~	2929	3102	5028.82	0.193181	78		0.67
*	2934	2945	71.9783	13.7177	355		1
~	2954	3062	4371.1	6.70948	271		1
*	2960	2966	625.841	7.36685	747		1
*	2972	2996	403.322	9.09145	312		1
*	2973	2994	858.034	5.96425	581		1
*	2979	2988	1900.13	2.15376	158		0.92
*	2980	2987	252.547	10.6382	470		1
	2981	3116	4353.46	7.62575	259		1
	2981	3160	4604.16	1.93114	202		0.97
~	3003	3019	4439.28	4.85699	191		0.96
	3003	3031	4674.26	1.38269	66		0.6
*	3004	3016	1252.72	4.14314	187		0.96
~	3005	3127	4342.76	8.12736	132		0.87
~	3012	3107	4193.02	17.0972	268		1
	3016	3105	4356.83	7.15365	48		0.47
	3016	3106	4355.65	7.62575	49		0.48
	3016	3154	4296.55	9.82595	128		0.86
	3019	3031	4378.86	6.70948	199		0.97
*	3035	3065	1095.65	4.81967	350		1
~	3060	3102	5053.04	0.168422	73		0.64
~	3060	3134	4649.5	1.58076	255		1
~	3064	3155	4600.77	2.06405	227		0.99
~	3064	3173	4173.28	18.148	301		1
~	3071	3161	4306.98	9.22573	957		1
~	3103	3123	4386.41	6.29173	207		0.97
~	3105	3106	4324.75	8.66012	55		0.53
	3105	3154	4271.35	11.1375	134		0.87
	3106	3154	4297.8	9.82595	135		0.87
~	3113	3160	5294.15	0.0424332	319		1
*	3138	3146	1418.86	3.56786	217		0.98
*	3149	3154	1092.25	4.81967	824		1
~	3155	3173	4796.98	0.705021	434		1
*	3176	3182	22.5326	15.9308	388		1
#-------------------------------------------------------------------------------------------------------
# MSA ZILM-185_2901-3300 nseq 4937 (4937) alen 400 (400) avgid 75.87 (75.87) nbpairs 56 (56)
# Two-set statistical test (one test for annotated basepairs, another for all other pairs)
#
# contacts 56 (56 bpairs 56 wc bpairs)
#
# Method Target_E-val [cov_min,cov_max] [FP | TP True Found | Sen PPV F]
# GTp 20 [1.51,5335.34] [54 | 14 56 68 | 25.00 20.59 22.58]
#
# left_pos right_pos score E-value substitutions power
#-------------------------------------------------------------------------------------------------------
~	2906	3003	4550.53	2.32163	317		1
~	2906	3019	5118.81	0.129501	453		1
	2906	3031	4486.32	3.28541	331		1
~	2926	3021	4316.96	7.73836	378		1
~	2926	3064	4456.73	3.68674	157		0.92
~	2926	3155	4475.82	3.48041	294		1
~	2926	3173	4468.71	3.48041	367		1
~	2927	3266	4294.09	8.66044	847		1
~	2928	3023	4196.58	13.509	266		1
~	2929	3060	4455.14	3.90505	70		0.62
~	2929	3102	4967.4	0.280242	74		0.65
~	2929	3260	4213.67	12.7863	169		0.93
~	2930	3003	4163.4	15.9119	291		1
	2930	3031	4122.21	19.7232	305		1
*	2934	2945	73.7031	13.8547	342		1
	2936	3016	4118.75	19.7232	256		1
~	2936	3105	4111.88	19.7232	267		1
	2947	3266	4313.31	7.73836	307		1
~	2954	3062	4352.86	6.53042	270		1
*	2960	2966	548.531	7.69421	745		1
*	2972	2996	303.475	9.83133	310		1
*	2973	2994	833.38	5.93249	584		1
*	2979	2988	1883.58	2.37979	152		0.91
*	2980	2987	254.132	10.5245	466		1
	2981	3116	4361.35	6.16995	268		1
	2981	3160	4667.95	1.29631	203		0.97
~	3003	3019	4696.5	1.15311	186		0.95
	3003	3031	4899.46	0.399717	64		0.59
*	3004	3016	1318.28	4.08453	184		0.95
~	3005	3127	4415.09	4.6386	139		0.88
	3005	3232	4274.77	9.16017	121		0.84
~	3012	3107	4283.61	9.16017	261		1
	3016	3030	4251.31	10.2436	65		0.59
	3016	3105	4542.62	2.46029	47		0.46
	3016	3106	4518.85	2.76251	49		0.48
	3016	3154	4476.36	3.48041	121		0.84
	3019	3031	4636.99	1.54467	200		0.97
	3023	3154	4178.27	15.0702	344		1
~	3030	3105	4213.32	12.7863	76		0.66
~	3030	3106	4187.94	14.2698	78		0.67
	3030	3154	4143.69	17.7254	150		0.9
*	3032	3068	53.6894	14.7315	351		1
*	3035	3065	1277.03	4.23807	350		1
~	3060	3102	4929.37	0.334725	74		0.65
	3060	3134	4617.56	1.73579	257		1
~	3060	3239	4175.21	15.0702	178		0.95
~	3060	3260	4528.57	2.6071	169		0.93
~	3064	3155	4589.4	1.95019	231		0.99
~	3064	3173	4174.86	15.0702	304		1
~	3071	3161	4217.26	12.0999	953		1
~	3077	3155	4138.88	17.7254	408		1
~	3102	3260	4152.02	16.7964	173		0.94
	3103	3123	4590.64	1.95019	212		0.98
~	3105	3106	4497.69	3.10113	60		0.56
	3105	3154	4459.75	3.68674	132		0.87
	3106	3154	4472.41	3.48041	134		0.87
~	3113	3160	5335.34	0.0416931	323		1
~	3116	3160	4181.5	14.2698	269		1
*	3121	3246	3.58408	18.6508	51		0.5
	3127	3232	4282.16	9.16017	72		0.64
	3134	3239	4366.73	5.82881	365		1
*	3138	3146	1268.45	4.23807	231		0.99
*	3149	3154	1173.33	4.59165	816		1
~	3155	3173	4834.9	0.56962	441		1
~	3155	3287	4257.74	10.2436	289		1
*	3165	3224	3.50486	18.6508	287		1
*	3212	3221	44.9832	15.2692	111		0.81
~	3227	3229	4130.19	18.7005	336		1
#-------------------------------------------------------------------------------------------------------
# MSA ZILM-185_3001-3400 nseq 4937 (4937) alen 400 (400) avgid 75.56 (75.56) nbpairs 52 (52)
# Two-set statistical test (one test for annotated basepairs, another for all other pairs)
#
# contacts 52 (52 bpairs 52 wc bpairs)
#
# Method Target_E-val [cov_min,cov_max] [FP | TP True Found | Sen PPV F]
# GTp 20 [1.84,5289.56] [34 | 9 52 43 | 17.31 20.93 18.95]
#
# left_pos right_pos score E-value substitutions power
#-------------------------------------------------------------------------------------------------------
~	3003	3019	4802.04	1.70656	195		0.96
	3003	3031	5000.11	0.567203	65		0.59
*	3004	3016	1219.8	4.20741	186		0.95
~	3005	3127	4349.27	17.757	134		0.87
~	3005	3369	4368.77	16.7677	117		0.83
	3016	3105	4501.5	8.72956	48		0.47
	3016	3106	4453.38	11.1123	49		0.48
	3016	3154	4417.84	13.2807	125		0.85
	3019	3031	4743.42	2.3501	208		0.97
*	3035	3065	1282.47	3.95255	350		1
~	3060	3102	4752.56	2.20481	75		0.65
	3060	3134	4490.27	9.27572	258		1
~	3060	3260	4391.33	14.9334	178		0.95
	3060	3365	4744.68	2.3501	114		0.82
~	3064	3155	4604.34	5.01262	227		0.99
~	3064	3352	4777.69	1.94008	78		0.67
	3102	3365	4441.99	11.796	115		0.82
	3103	3123	4560.18	6.42537	210		0.98
~	3105	3106	4458.75	10.4655	61		0.57
	3105	3154	4427.17	12.5182	137		0.88
	3106	3154	4421.08	12.5182	138		0.88
~	3113	3160	5289.56	0.116855	332		1
*	3121	3246	5.62401	17.532	45		0.45
~	3127	3369	4329.42	19.887	73		0.64
	3134	3239	4371.45	16.7677	362		1
	3134	3305	4353.66	17.757	300		1
*	3138	3146	1176.63	4.3391	231		0.99
*	3149	3154	1085.31	4.71281	829		1
~	3155	3173	4804.05	1.70656	431		1
~	3155	3352	4805.19	1.70656	207		0.97
*	3165	3224	3.40729	17.532	288		1
~	3173	3352	4478.21	9.85384	282		1
*	3212	3221	51.3941	13.7885	112		0.81
	3260	3365	4383.13	15.827	218		0.98
~	3266	3312	4373.09	15.827	448		1
~	3287	3351	4849.89	1.31921	183		0.95
~	3311	3399	4442.16	11.796	99		0.76
~	3312	3397	4741.64	2.3501	184		0.95
*	3315	3324	834.27	5.90982	145		0.89
*	3345	3363	98.385	12.5913	156		0.91
~	3351	3352	4333.83	19.887	105		0.79
~	3392	3395	4824.27	1.50067	386		1
~	3395	3397	4350.53	17.757	139		0.88
#-------------------------------------------------------------------------------------------------------
# MSA ZILM-185_3101-3500 nseq 4937 (4937) alen 400 (400) avgid 76.86 (76.86) nbpairs 71 (71)
# Two-set statistical test (one test for annotated basepairs, another for all other pairs)
#
# contacts 71 (71 bpairs 71 wc bpairs)
#
# Method Target_E-val [cov_min,cov_max] [FP | TP True Found | Sen PPV F]
# GTp 20 [2.50,5546.43] [13 | 4 71 17 | 5.63 23.53 9.09]
#
# left_pos right_pos score E-value substitutions power
#-------------------------------------------------------------------------------------------------------
	3103	3123	4675.05	14.3848	210		0.98
~	3103	3415	4840.13	6.8597	63		0.58
~	3105	3106	4610.44	18.4767	62		0.57
~	3113	3160	5546.43	0.277161	322		1
	3123	3415	5030.83	2.98343	191		0.96
*	3138	3146	1150.61	7.34721	225		0.98
*	3149	3154	1155.96	7.23817	825		1
~	3155	3173	4875.79	6.15034	444		1
~	3155	3352	4950.49	4.41644	220		0.98
~	3173	3352	4625.28	17.5887	294		1
~	3173	3457	4793.25	8.51491	305		1
~	3287	3351	4922.43	4.93473	194		0.96
~	3312	3397	4849.66	6.8597	193		0.96
*	3315	3324	799.776	10.7915	149		0.9
~	3352	3457	4799.27	8.51491	81		0.68
	3392	3395	4852.04	6.49589	387		1
*	3392	3407	1574.32	4.09113	440		1
#-------------------------------------------------------------------------------------------------------
# MSA ZILM-185_3201-3600 nseq 4937 (4937) alen 397 (400) avgid 75.19 (75.19) nbpairs 63 (63)
# Two-set statistical test (one test for annotated basepairs, another for all other pairs)
#
# contacts 63 (63 bpairs 63 wc bpairs)
#
# Method Target_E-val [cov_min,cov_max] [FP | TP True Found | Sen PPV F]
# GTp 20 [2.61,6050.03] [24 | 9 63 33 | 14.29 27.27 18.75]
#
# left_pos right_pos score E-value substitutions power
#-------------------------------------------------------------------------------------------------------
*	3212	3221	48.8471	17.8383	117		0.83
~	3287	3351	4624.96	6.85749	194		0.96
~	3287	3551	5008.26	1.04326	179		0.95
	3308	3588	4452.42	15.6386	273		1
	3312	3395	4503.55	12.4315	287		1
~	3312	3397	4874.62	1.97591	186		0.95
~	3312	3503	4897.93	1.74017	756		1
*	3315	3324	792.386	7.55942	149		0.9
*	3345	3363	60.3029	17.2558	153		0.91
~	3351	3534	4524.97	11.0608	286		1
~	3351	3551	4507.83	11.728	153		0.91
~	3352	3457	4750.12	3.70611	78		0.67
~	3352	3584	4641.18	6.45321	269		1
	3374	3576	6050.03	0.00433808	581		1
	3374	3591	4789.37	3.07256	515		1
*	3389	3409	45.9327	17.8383	472		1
	3392	3395	4887.74	1.85438	383		1
	3392	3397	4485.55	13.1729	282		1
*	3392	3407	1538.84	3.79081	440		1
	3395	3397	4584.85	8.21859	137		0.88
	3397	3540	4534.59	10.4285	90		0.73
~	3397	3597	4557.22	9.2625	229		0.99
~	3399	3524	4791.97	3.07256	60		0.56
	3434	3527	4744.91	3.70611	733		1
~	3501	3599	4584.74	8.21859	200		0.97
	3549	3550	5210.24	0.346698	97		0.76
	3549	3600	4959.67	1.26467	121		0.84
*	3550	3555	20.1912	19.617	75		0.65
	3550	3600	5024.36	0.917301	138		0.88
*	3566	3591	450.97	10.2923	679		1
*	3572	3582	825.015	7.31229	506		1
*	3573	3581	939.228	6.62688	202		0.97
	3576	3591	4783.98	3.07256	484		1
#-------------------------------------------------------------------------------------------------------
# MSA ZILM-185_3301-3700 nseq 4937 (4937) alen 397 (400) avgid 70.67 (70.66) nbpairs 73 (73)
# Two-set statistical test (one test for annotated basepairs, another for all other pairs)
#
# contacts 73 (73 bpairs 73 wc bpairs)
#
# Method Target_E-val [cov_min,cov_max] [FP | TP True Found | Sen PPV F]
# GTp 20 [3.21,5986.33] [17 | 9 73 26 | 12.33 34.62 18.18]
#
# left_pos right_pos score E-value substitutions power
#-------------------------------------------------------------------------------------------------------
*	3315	3324	1105.8	9.08952	139		0.88
~	3352	3630	4578.88	11.4996	50		0.49
	3352	3682	4671.61	7.68409	56		0.53
	3374	3576	5986.33	0.015263	584		1
	3374	3591	4617.8	9.68936	513		1
	3392	3395	4451.35	19.9008	375		1
*	3392	3407	1302.69	7.49498	430		1
~	3399	3639	4552.06	12.8718	44		0.44
~	3399	3640	4560	12.8718	43		0.43
~	3415	3689	4493.22	16.9567	170		0.94
	3434	3473	4621.24	9.68936	766		1
	3434	3527	5196.25	0.66745	730		1
*	3503	3680	261.272	19.7574	857		1
*	3566	3591	645.646	13.9297	685		1
*	3572	3582	1004.43	10.0181	522		1
*	3573	3581	978.656	10.2577	209		0.97
	3576	3591	4674.12	7.68409	487		1
	3582	3669	4937.34	2.31271	718		1
	3588	3693	4870.28	3.13811	55		0.53
	3588	3697	4739.62	5.72384	65		0.59
*	3596	3606	950.682	10.5073	188		0.96
*	3597	3605	2739.94	1.10536	517		1
	3630	3682	4479.45	17.8951	58		0.55
~	3639	3640	4567.19	12.1683	57		0.54
*	3649	3666	412.889	17.1535	163		0.93
~	3693	3697	4738.27	5.72384	52		0.5
#-------------------------------------------------------------------------------------------------------
# MSA ZILM-185_3401-3800 nseq 4937 (4937) alen 394 (400) avgid 69.00 (68.99) nbpairs 53 (53)
# Two-set statistical test (one test for annotated basepairs, another for all other pairs)
#
# contacts 53 (53 bpairs 53 wc bpairs)
#
# Method Target_E-val [cov_min,cov_max] [FP | TP True Found | Sen PPV F]
# GTp 20 [3.44,5183.88] [17 | 12 53 29 | 22.64 41.38 29.27]
#
# left_pos right_pos score E-value substitutions power
#-------------------------------------------------------------------------------------------------------
	3434	3473	4606.88	6.86297	770		1
	3434	3527	5183.88	0.598642	731		1
	3457	3682	4370.41	18.0331	78		0.67
*	3502	3681	210.008	14.3756	167		0.93
*	3503	3680	172.271	14.9967	855		1
~	3524	3639	4407.75	15.4237	76		0.66
~	3524	3640	4415.21	14.6328	64		0.59
*	3533	3538	18.8809	18.9202	318		1
*	3550	3555	18.0846	18.9202	86		0.71
*	3566	3591	807.968	8.30029	687		1
*	3567	3590	318.857	12.9484	138		0.88
*	3572	3582	944.084	7.32013	501		1
*	3573	3581	918.524	7.41446	203		0.97
	3576	3591	4713.96	4.40098	496		1
	3582	3669	4779.2	3.32413	711		1
~	3584	3630	4399.31	15.4237	259		1
~	3584	3690	4349.16	18.9861	451		1
	3588	3693	4588.38	7.25142	58		0.55
	3588	3697	4499.75	10.6208	70		0.62
*	3596	3606	1017.94	6.78812	184		0.95
*	3597	3605	2514.71	1.07381	505		1
	3630	3682	4591.27	7.25142	55		0.53
~	3639	3640	4624.39	6.49457	54		0.52
	3639	3664	4409.76	15.4237	87		0.71
	3640	3664	4417.07	14.6328	75		0.65
*	3649	3666	488.902	11.0521	170		0.94
~	3693	3697	4496.26	10.6208	60		0.56
~	3713	3767	4886.15	2.11392	735		1
*	3780	3786	146.894	15.4535	410		1
#-------------------------------------------------------------------------------------------------------
# MSA ZILM-185_3501-3900 nseq 4937 (4937) alen 385 (400) avgid 65.06 (64.83) nbpairs 63 (65)
# Two-set statistical test (one test for annotated basepairs, another for all other pairs)
#
# contacts 63 (63 bpairs 63 wc bpairs)
#
# Method Target_E-val [cov_min,cov_max] [FP | TP True Found | Sen PPV F]
# GTp 20 [1.88,4904.75] [18 | 14 63 32 | 22.22 43.75 29.47]
#
# left_pos right_pos score E-value substitutions power
#-------------------------------------------------------------------------------------------------------
*	3502	3681	182.793	18.1449	171		0.94
*	3503	3680	242.204	17.0665	863		1
~	3524	3639	4353.99	16.3331	74		0.65
~	3524	3640	4361.55	16.3331	66		0.6
*	3529	3542	136.129	19.0975	351		1
	3549	3550	4330.99	18.2056	104		0.78
*	3566	3591	743.537	10.6372	683		1
*	3567	3590	565.295	12.5649	144		0.89
*	3572	3582	971.955	8.63979	507		1
*	3573	3581	759.234	10.5204	198		0.97
	3576	3591	4524.24	7.39539	479		1
~	3576	3882	4613.72	4.62692	342		1
	3582	3669	4837.84	1.5729	708		1
~	3584	3630	4402	13.0901	257		1
	3588	3693	4633.22	4.36105	50		0.49
	3588	3697	4518.55	7.39539	66		0.6
*	3596	3606	989.379	8.44675	179		0.95
*	3597	3605	2740.91	0.936648	504		1
	3630	3682	4574.56	5.85584	59		0.55
~	3639	3640	4612.27	4.90845	48		0.47
	3639	3664	4426.45	11.6981	80		0.68
	3640	3664	4433.95	11.6981	72		0.64
*	3649	3666	591.661	12.2809	169		0.93
	3681	3807	4349.52	17.2475	174		0.94
~	3693	3697	4518.59	7.39539	52		0.5
	3713	3767	4904.75	1.09222	726		1
*	3713	3861	737.766	10.7562	403		1
~	3726	3822	4486.79	8.79574	238		0.99
*	3733	3842	1208.13	6.91952	149		0.9
*	3770	3833	2023.43	2.7808	577		1
*	3780	3786	153.105	18.8491	413		1
~	3802	3868	4579.56	5.52199	51		0.5
#-------------------------------------------------------------------------------------------------------
# MSA ZILM-185_3601-4000 nseq 4937 (4937) alen 388 (400) avgid 62.90 (62.58) nbpairs 57 (59)
# Two-set statistical test (one test for annotated basepairs, another for all other pairs)
#
# contacts 57 (57 bpairs 57 wc bpairs)
#
# Method Target_E-val [cov_min,cov_max] [FP | TP True Found | Sen PPV F]
# GTp 20 [3.03,4809.97] [25 | 9 57 34 | 15.79 26.47 19.78]
#
# left_pos right_pos score E-value substitutions power
#-------------------------------------------------------------------------------------------------------
~	3602	3639	4310.62	17.3939	210		0.98
~	3602	3640	4315.3	16.4648	200		0.97
	3602	3981	4301.41	18.3679	206		0.97
~	3630	3682	4681.2	3.2154	55		0.53
~	3639	3640	4742.75	2.52367	46		0.46
	3639	3664	4555.22	5.84924	81		0.68
	3639	3981	4729.01	2.68157	52		0.5
	3640	3664	4562.75	5.51252	71		0.63
	3640	3981	4736.84	2.52367	42		0.42
*	3649	3666	430.4	13.7687	170		0.94
	3664	3981	4549.15	6.20566	77		0.66
~	3689	3985	4376.39	13.1721	247		0.99
~	3693	3697	4485.21	7.85013	50		0.49
~	3693	3997	4618.89	4.34302	38		0.39
~	3697	3997	4479.93	8.32179	52		0.5
~	3708	3912	4430.73	10.4889	79		0.67
	3712	3933	4394.85	11.7602	72		0.64
	3713	3767	4763.54	2.23464	729		1
*	3713	3861	843.722	9.30701	414		1
~	3726	3822	4601.59	4.61064	237		0.99
*	3733	3842	1259.79	6.12618	149		0.9
	3736	3922	4504.82	7.4039	52		0.5
~	3765	3800	4304.73	17.3939	440		1
*	3770	3833	2171.55	1.95728	585		1
*	3780	3786	149.324	18.0681	410		1
~	3801	3802	4416.05	11.1077	73		0.64
~	3801	3868	4446.86	9.34656	60		0.56
~	3802	3868	4809.97	1.86089	57		0.54
	3812	3933	4411.92	11.1077	494		1
	3867	3916	4696.26	3.02686	112		0.81
*	3921	3931	1066.52	7.49314	65		0.59
*	3922	3930	4091.83	0.0318109	67		0.61
*	3950	3956	1276.77	6.04081	341		1
*	3967	3982	2769.69	0.716467	32		0.33
#-------------------------------------------------------------------------------------------------------
# MSA ZILM-185_3701-4100 nseq 4937 (4937) alen 388 (400) avgid 62.30 (61.97) nbpairs 64 (66)
# Two-set statistical test (one test for annotated basepairs, another for all other pairs)
#
# contacts 64 (64 bpairs 64 wc bpairs)
#
# Method Target_E-val [cov_min,cov_max] [FP | TP True Found | Sen PPV F]
# GTp 20 [2.59,4853.98] [44 | 9 64 53 | 14.06 16.98 15.38]
#
# left_pos right_pos score E-value substitutions power
#-------------------------------------------------------------------------------------------------------
~	3708	3912	4400.35	8.76107	84		0.7
~	3711	3882	4342.69	11.3364	93		0.74
	3713	3767	4853.98	1.28422	723		1
*	3713	3861	961.537	9.33817	408		1
~	3726	3822	4221.97	17.8303	237		0.99
~	3726	4002	4535.71	4.91977	184		0.95
~	3726	4073	4423.37	7.89576	159		0.92
*	3733	3842	1153.07	7.88036	152		0.91
	3736	3922	4604.02	3.77169	51		0.5
	3736	4069	4484.25	6.0766	60		0.56
~	3765	4038	4316.68	12.554	138		0.88
~	3765	4077	4573.14	4.19559	96		0.75
*	3770	3833	2230.83	2.2222	577		1
*	3780	3786	159.873	19.3817	412		1
~	3798	4011	4213.38	18.7284	147		0.9
~	3800	4077	4551.93	4.6658	395		1
~	3801	3802	4548.16	4.6658	69		0.62
~	3801	3868	4582.33	4.19559	59		0.55
~	3801	4010	4585.82	3.97813	188		0.96
	3802	3816	4207.81	18.7284	102		0.78
~	3802	3868	4819.69	1.51125	58		0.55
~	3802	4010	4500.03	5.76484	187		0.96
	3807	4045	4269.43	15.3615	119		0.83
	3807	4068	4517.69	5.4686	130		0.86
	3816	3868	4245.32	16.1479	92		0.74
	3830	3981	4329.72	11.9307	845		1
	3845	3985	4377.42	9.71639	256		1
	3867	3916	4519.3	5.4686	113		0.81
~	3867	4048	4773.25	1.77777	80		0.68
~	3867	4057	4533.26	5.18714	88		0.72
~	3868	4010	4537.62	4.91977	177		0.94
~	3876	3985	4261.97	15.3615	329		1
~	3880	3974	4299.34	13.2076	267		1
	3880	3981	4282.39	13.8925	185		0.95
~	3890	4044	4266.52	15.3615	387		1
	3916	4048	4419.17	8.31766	141		0.89
*	3921	3931	1302.82	6.81489	76		0.66
*	3922	3930	4222.54	0.0152123	71		0.63
	3922	4069	4554.88	4.6658	59		0.55
	3933	4024	4486.32	6.0766	44		0.44
*	3950	3956	1267.25	7.07365	330		1
~	3953	4007	4522.44	5.18714	617		1
*	3967	3982	2677.56	1.12195	36		0.37
~	3969	4047	4707.55	2.45711	201		0.97
	3974	3981	4671.61	2.88672	130		0.86
~	3997	4026	4486.61	6.0766	57		0.54
~	3997	4059	4545.79	4.91977	50		0.49
	4008	4091	4278.66	14.6101	380		1
~	4008	4097	4357.39	10.77	802		1
~	4026	4059	4481.92	6.40462	63		0.58
~	4038	4077	4418.8	8.31766	102		0.78
~	4048	4057	4462.82	6.74971	116		0.82
*	4068	4076	278.692	17.2139	276		1
#-------------------------------------------------------------------------------------------------------
# MSA ZILM-185_3801-4200 nseq 4937 (4937) alen 366 (400) avgid 60.20 (59.78) nbpairs 63 (64)
# Two-set statistical test (one test for annotated basepairs, another for all other pairs)
#
# contacts 63 (63 bpairs 63 wc bpairs)
#
# Method Target_E-val [cov_min,cov_max] [FP | TP True Found | Sen PPV F]
# GTp 20 [3.62,4938.05] [43 | 12 63 55 | 19.05 21.82 20.34]
#
# left_pos right_pos score E-value substitutions power
#-------------------------------------------------------------------------------------------------------
~	3801	3802	4623.08	8.53413	74		0.65
~	3801	3868	4658.43	7.61478	62		0.57
~	3801	4010	4646.25	8.06212	194		0.96
~	3802	3868	4853.16	3.17792	54		0.52
~	3802	4010	4563.21	11.3059	186		0.95
	3807	4185	4507.99	14.0916	66		0.6
~	3845	3985	4430.85	18.406	265		1
	3867	3916	4421.82	19.3882	119		0.83
~	3867	4048	4684.25	6.78958	87		0.71
~	3867	4057	4502.55	14.0916	89		0.72
~	3868	4010	4602.18	9.55685	174		0.94
	3869	4179	4434.09	18.406	489		1
	3912	4114	4773.6	4.52298	72		0.64
~	3912	4159	4727.38	5.70952	66		0.6
~	3912	4171	4696.88	6.40956	74		0.65
*	3921	3931	1323.58	6.63384	79		0.67
*	3922	3930	4303.49	0.0281308	67		0.61
	3922	4069	4674.43	7.19096	62		0.57
	3922	4162	4830.67	3.57618	57		0.54
	3933	4024	4491.95	14.8771	54		0.52
*	3950	3956	1334.71	6.53806	338		1
~	3953	4007	4829.46	3.57618	623		1
*	3967	3982	2650.14	1.05802	38		0.39
~	3969	4047	4824.43	3.79308	207		0.97
~	3969	4200	4616.05	9.03198	250		0.99
	3974	3981	4631.57	8.53413	135		0.87
	3974	4153	4564.37	11.3059	156		0.91
	3975	4149	4918.71	2.50674	317		1
~	3975	4182	4729.64	5.70952	132		0.87
	3981	4153	4763.42	4.79515	69		0.62
~	3997	4026	4683.65	6.78958	61		0.57
~	3997	4059	4749.21	5.08306	48		0.47
	3997	4179	4584.86	10.11	235		0.99
	4005	4035	4430.89	18.406	563		1
	4008	4187	4728.03	5.70952	477		1
~	4026	4059	4677.14	6.78958	69		0.62
	4026	4179	4507.8	14.0916	256		1
*	4031	4149	500.171	14.9354	434		1
*	4033	4147	231.912	19.4594	72		0.64
*	4035	4145	884.955	10.3722	650		1
*	4036	4144	2429.83	1.51452	134		0.87
*	4037	4143	1222.26	7.33741	370		1
~	4038	4077	4575.42	10.6926	107		0.79
*	4044	4111	609.282	13.4995	382		1
~	4047	4200	4651.96	7.61478	137		0.88
~	4048	4057	4439.79	18.406	120		0.83
	4059	4179	4581.34	10.11	243		0.99
	4069	4162	4668.25	7.19096	75		0.65
~	4077	4164	4938.05	2.22521	262		1
*	4097	4104	247.346	19.1878	953		1
*	4098	4103	1098.09	8.33219	444		1
	4114	4159	4926.93	2.36188	84		0.7
	4114	4171	4896.87	2.66026	92		0.74
	4149	4182	4569.52	10.6926	301		1
~	4159	4171	4850.72	3.37134	86		0.71
#-------------------------------------------------------------------------------------------------------
# MSA ZILM-185_3901-4300 nseq 4937 (4937) alen 375 (400) avgid 62.21 (62.12) nbpairs 81 (82)
# Two-set statistical test (one test for annotated basepairs, another for all other pairs)
#
# contacts 81 (81 bpairs 81 wc bpairs)
#
# Method Target_E-val [cov_min,cov_max] [FP | TP True Found | Sen PPV F]
# GTp 20 [2.85,5455.82] [44 | 15 81 59 | 18.52 25.42 21.43]
#
# left_pos right_pos score E-value substitutions power
#-------------------------------------------------------------------------------------------------------
	3912	4114	4911.08	3.44722	67		0.61
~	3912	4159	4857.08	4.55649	68		0.61
~	3912	4171	4851.31	4.55649	79		0.67
	3912	4276	4916.59	3.44722	58		0.55
	3916	4048	4621.67	12.1152	141		0.89
*	3921	3931	1307.52	8.69088	73		0.64
*	3922	3930	4345.69	0.0381491	65		0.59
	3922	4069	4662.17	10.3328	62		0.57
	3922	4162	4830.44	5.09085	52		0.5
	3933	4024	4534.37	17.3982	47		0.46
*	3950	3956	1346.07	8.34615	345		1
~	3953	4007	4842.49	4.81653	616		1
*	3967	3982	2461.96	1.89329	43		0.43
~	3969	4047	4985.98	2.60233	203		0.97
~	3969	4161	4590.04	13.455	194		0.96
~	3969	4200	4784.25	6.00704	239		0.99
	3974	3981	4573.63	14.9264	128		0.86
	3974	4153	4576.84	14.1737	152		0.91
	3974	4205	4573.86	14.9264	376		1
	3975	4149	5232.36	0.831705	332		1
~	3975	4182	5102.16	1.56184	135		0.87
	3981	4153	4800.07	5.68534	68		0.61
~	3997	4026	4666.72	9.79483	64		0.59
~	3997	4059	4728.96	7.89419	56		0.53
	3997	4179	4555.62	15.7141	240		0.99
~	3997	4299	4684.73	9.28305	56		0.53
	4005	4035	4530.54	17.3982	565		1
	4008	4187	4628.71	11.4919	480		1
~	4026	4059	4667.08	9.79483	70		0.62
~	4026	4299	4626.86	12.1152	70		0.62
*	4031	4149	591.729	17.1666	440		1
*	4035	4145	727.93	15.0511	649		1
*	4036	4144	2255.82	2.63815	134		0.87
*	4037	4143	1168.68	10.0281	353		1
~	4038	4077	4536.08	17.3982	105		0.79
*	4044	4111	703.615	15.4038	382		1
~	4047	4161	4519.37	18.2961	83		0.69
~	4047	4200	4818.85	5.3802	128		0.86
~	4048	4057	4650.13	10.8981	123		0.84
	4059	4179	4558.96	15.7141	246		0.99
~	4059	4299	4689.8	9.28305	62		0.57
	4068	4185	4547.1	16.5377	128		0.86
	4069	4162	4654.24	10.3328	76		0.66
~	4077	4164	4858.57	4.31004	257		1
*	4098	4103	1070.99	10.951	440		1
	4114	4159	4991.26	2.45947	75		0.65
	4114	4171	4985.76	2.60233	86		0.71
	4114	4276	5041.35	1.96091	65		0.59
	4149	4182	4928.54	3.25925	305		1
~	4159	4171	4931.82	3.25925	87		0.71
	4159	4276	4986.13	2.60233	66		0.6
	4171	4276	4980.65	2.60233	77		0.66
	4179	4299	4527.12	17.3982	246		0.99
*	4203	4217	1974.66	4.0187	153		0.91
*	4205	4215	4048.47	0.0937925	310		1
	4215	4216	5455.82	0.311015	79		0.67
*	4237	4288	2448.21	1.93285	50		0.49
*	4238	4287	901.953	12.949	408		1
*	4249	4278	2332.27	2.32893	56		0.53
#-------------------------------------------------------------------------------------------------------
# MSA ZILM-185_4001-4400 nseq 4937 (4937) alen 375 (400) avgid 64.71 (64.70) nbpairs 67 (68)
# Two-set statistical test (one test for annotated basepairs, another for all other pairs)
#
# contacts 67 (67 bpairs 67 wc bpairs)
#
# Method Target_E-val [cov_min,cov_max] [FP | TP True Found | Sen PPV F]
# GTp 20 [4.07,5463.44] [61 | 13 67 74 | 19.40 17.57 18.44]
#
# left_pos right_pos score E-value substitutions power
#-------------------------------------------------------------------------------------------------------
[truncated: 3,309 more rows]

## Sheet: 2ND_SPLASH_ZILM_497-rscape.w400
#-------------------------------------------------------------------------------------------------------
# MSA ZILM-497_1-400 nseq 4937 (4937) alen 349 (400) avgid 78.71 (78.44) nbpairs 71 (93)
# Two-set statistical test (one test for annotated basepairs, another for all other pairs)
#
# contacts 71 (71 bpairs 71 wc bpairs)
#
# Method Target_E-val [cov_min,cov_max] [FP | TP True Found | Sen PPV F]
# GTp 20 [1.85,5448.30] [46 | 17 71 63 | 23.94 26.98 25.37]
#
# left_pos right_pos score E-value substitutions power
#-------------------------------------------------------------------------------------------------------
*	45	54	131.199	14.9601	1073		1
*	46	53	444.137	9.74961	967		1
*	47	52	120.526	14.9601	919		1
*	128	145	1441.26	3.87796	14		0.13
*	129	144	2568.48	0.684325	36		0.37
*	130	143	1964.09	1.81323	33		0.34
	132	246	4161.88	10.9121	23		0.24
	132	377	4087.86	14.5884	477		1
	134	221	4066.85	16.0232	552		1
	134	222	4475.01	2.69182	84		0.7
	134	248	4617.45	1.40731	445		1
	134	332	4728.01	0.859873	221		0.98
~	137	272	4277.09	6.58589	268		1
*	164	175	417.033	10.0063	19		0.19
*	181	194	2054.53	1.53052	62		0.57
*	182	193	529.326	8.92112	159		0.92
*	183	192	537.32	8.80906	26		0.27
*	203	376	520.464	9.03296	177		0.94
*	204	375	916.558	6.22861	40		0.41
*	216	246	2914.89	0.403135	154		0.91
*	218	242	2254.29	1.08237	139		0.88
	221	248	4209.72	8.93964	871		1
	222	248	5440.17	0.0297808	403		1
	222	332	5448.3	0.0281362	179		0.95
~	222	356	4619.88	1.40731	155		0.91
	236	330	4773.79	0.689827	148		0.9
	236	331	4542.07	1.94898	528		1
	237	333	4490.29	2.55132	124		0.85
	237	361	4455.64	2.99566	112		0.81
	237	373	4686.79	1.01385	103		0.78
	237	390	4397.48	3.90709	127		0.85
	248	332	5135.25	0.122421	540		1
	248	356	4021.26	18.3772	516		1
	260	279	4722.59	0.859873	60		0.56
*	263	335	167.048	14.019	459		1
*	267	331	629.14	8.07855	436		1
~	270	308	4586.14	1.65667	243		0.99
~	284	307	4055.15	16.7811	77		0.66
	284	334	4017.74	19.2144	79		0.67
~	284	351	4055.45	16.7811	64		0.59
~	284	356	4773.84	0.689827	193		0.96
*	294	321	156.438	14.019	76		0.66
~	306	307	4562.6	1.84636	31		0.32
	306	334	4515.01	2.29133	33		0.34
	306	372	4779.26	0.652776	18		0.18
	307	334	4822.09	0.552995	38		0.39
	307	372	4589.32	1.5691	23		0.24
	318	330	4495.98	2.41793	48		0.47
	318	331	4250.93	7.29758	428		1
	318	353	4926.11	0.335449	120		0.83
	330	331	5105.73	0.144912	412		1
	330	353	4068.81	15.2923	104		0.78
	332	356	4173.34	10.3854	292		1
	333	361	4290.59	6.25491	42		0.42
	333	373	4563.05	1.84636	33		0.34
	333	390	4208.3	8.93964	57		0.54
	334	372	4544.71	1.94898	25		0.26
~	338	351	4416.43	3.51435	384		1
	361	373	4413.19	3.51435	21		0.21
~	361	390	4287.38	6.25491	45		0.45
	373	390	4396.6	3.90709	36		0.37
~	385	392	4207.51	8.93964	128		0.86
~	389	390	4247.6	7.29758	186		0.95
#-------------------------------------------------------------------------------------------------------
# MSA ZILM-497_101-500 nseq 4937 (4937) alen 369 (400) avgid 75.32 (75.28) nbpairs 75 (88)
# Two-set statistical test (one test for annotated basepairs, another for all other pairs)
#
# contacts 75 (75 bpairs 75 wc bpairs)
#
# Method Target_E-val [cov_min,cov_max] [FP | TP True Found | Sen PPV F]
# GTp 20 [2.84,6034.08] [45 | 15 75 60 | 20.00 25.00 22.22]
#
# left_pos right_pos score E-value substitutions power
#-------------------------------------------------------------------------------------------------------
*	128	145	1481.82	4.97686	14		0.13
*	129	144	2816.09	0.784122	38		0.39
*	130	143	2049.4	2.728	32		0.33
~	132	492	4341.96	18.6571	26		0.27
	134	222	4457.98	10.7348	80		0.68
	134	248	4600.88	5.18169	444		1
	134	332	4716.91	2.78435	230		0.99
	134	421	4419.39	12.9804	129		0.86
~	137	272	4374.21	16.5818	268		1
*	164	175	352.217	13.5183	19		0.19
*	181	194	2116.14	2.51215	56		0.53
*	182	193	551.212	11.254	152		0.91
*	183	192	598.964	10.7085	25		0.26
*	203	376	484.69	11.9684	181		0.95
*	204	375	955.675	7.69359	34		0.35
*	216	246	3132.51	0.47952	158		0.92
*	218	242	2222.61	2.17679	138		0.88
	222	248	5178.12	0.206907	398		1
	222	332	5317.18	0.0915281	184		0.95
~	222	421	6034.08	0.00143982	83		0.69
	236	330	4620.06	4.84058	152		0.91
	236	331	4380.38	15.6134	534		1
	236	430	4466.99	10.7348	347		1
	236	461	4832.98	1.47404	551		1
	237	333	4534.11	7.25292	124		0.85
	237	361	4528.18	7.75015	113		0.81
	237	373	4749.51	2.42006	104		0.78
	237	390	4478.07	10.0661	131		0.86
	246	409	4353.37	18.6571	42		0.42
	248	332	4999.86	0.577483	548		1
	248	421	4892.1	1.10704	447		1
	260	279	4825.64	1.58292	60		0.56
*	263	335	56.7764	19.5156	453		1
*	267	331	717.578	9.59488	440		1
~	270	308	4577.07	5.93298	245		0.99
~	284	356	4441.56	12.1904	192		0.96
*	294	321	397.766	13.0195	77		0.66
~	306	307	4692.83	3.20116	31		0.32
	306	334	4641.08	4.22108	33		0.34
	306	372	4917.21	0.958686	18		0.18
	307	334	4905.21	1.03025	38		0.39
	307	372	4700.1	3.20116	23		0.24
	318	353	4562.12	6.34581	117		0.83
	330	331	5041.7	0.464069	414		1
	330	430	4529.56	7.75015	227		0.99
	330	461	4592.47	5.54539	431		1
	331	430	4328.71	19.7631	609		1
	331	461	4998.99	0.577483	813		1
	332	421	5332.72	0.084959	233		0.99
	333	361	4336.77	19.7631	41		0.41
	333	373	4589.59	5.54539	32		0.33
	334	372	4652.51	3.94035	25		0.26
~	338	351	4357.51	17.5964	383		1
~	344	422	5271.01	0.123227	103		0.78
	361	373	4476.83	10.0661	21		0.21
~	361	390	4362.17	17.5964	48		0.47
	373	390	4463.96	10.7348	39		0.4
	373	458	4341.53	18.6571	196		0.96
	430	461	4400.72	14.6908	626		1
*	461	470	778.357	9.04792	467		1
#-------------------------------------------------------------------------------------------------------
# MSA ZILM-497_201-600 nseq 4937 (4937) alen 376 (400) avgid 72.69 (72.67) nbpairs 81 (94)
# Two-set statistical test (one test for annotated basepairs, another for all other pairs)
#
# contacts 81 (81 bpairs 81 wc bpairs)
#
# Method Target_E-val [cov_min,cov_max] [FP | TP True Found | Sen PPV F]
# GTp 20 [3.39,5796.35] [33 | 14 81 47 | 17.28 29.79 21.88]
#
# left_pos right_pos score E-value substitutions power
#-------------------------------------------------------------------------------------------------------
*	203	376	656.459	12.9473	177		0.94
*	204	375	1144.3	7.58436	34		0.35
*	216	246	2986.05	0.643921	156		0.91
*	218	242	2152.31	1.93446	136		0.88
	222	248	4892.13	2.79045	398		1
	222	332	5066.68	1.21597	182		0.95
	222	421	5796.35	0.0354691	84		0.7
	222	512	4931.01	2.30639	177		0.94
	236	330	4547.53	13.8223	154		0.91
	236	461	4609.2	10.902	556		1
	237	333	4552.35	13.8223	126		0.85
	237	361	4531.53	14.6552	115		0.82
	237	373	4779.19	4.915	106		0.79
	248	332	4929.93	2.45783	546		1
	248	421	4687.62	7.57756	448		1
	248	512	4520.53	15.5325	541		1
	260	279	4919.3	2.45783	66		0.6
*	267	331	507.14	15.173	441		1
~	270	308	4568.76	13.0321	253		1
*	294	321	328.724	18.238	84		0.7
~	306	307	4572.18	12.2831	31		0.32
	306	334	4524.23	15.5325	36		0.37
	306	372	4857.93	3.37327	18		0.18
	307	334	4884.72	2.97287	41		0.41
	307	372	4589.86	11.5736	23		0.24
~	308	599	4587.85	11.5736	279		1
	318	353	4661.92	8.56185	124		0.85
	330	331	5002.93	1.67616	413		1
	330	461	4630.28	9.66588	434		1
	331	461	4965.83	2.03042	815		1
	332	421	5016.63	1.57215	232		0.99
	333	373	4631.05	9.66588	32		0.33
	334	372	4545.38	13.8223	28		0.29
	344	422	5118.62	0.939556	100		0.77
~	351	587	4564.87	13.0321	377		1
*	415	544	790.858	11.2282	118		0.83
~	418	505	5057.12	1.29675	42		0.42
*	420	539	1395.04	5.65093	203		0.97
	421	512	4835.51	3.82599	227		0.99
*	421	538	517.18	14.9608	91		0.73
*	432	530	1139.19	7.70413	519		1
*	461	470	534.143	14.7463	470		1
~	493	554	4631.09	9.66588	95		0.75
	494	554	4660.35	8.56185	421		1
*	495	513	1700.61	3.75386	33		0.34
*	497	511	787.161	11.2282	110		0.8
*	570	580	902.76	9.89085	32		0.33
#-------------------------------------------------------------------------------------------------------
# MSA ZILM-497_301-700 nseq 4937 (4937) alen 373 (400) avgid 72.99 (72.96) nbpairs 61 (74)
# Two-set statistical test (one test for annotated basepairs, another for all other pairs)
#
# contacts 61 (61 bpairs 61 wc bpairs)
#
# Method Target_E-val [cov_min,cov_max] [FP | TP True Found | Sen PPV F]
# GTp 20 [3.48,5031.14] [56 | 15 61 71 | 24.59 21.13 22.73]
#
# left_pos right_pos score E-value substitutions power
#-------------------------------------------------------------------------------------------------------
	302	652	4203.16	19.6123	284		1
~	306	307	4658.03	2.22616	36		0.37
~	306	334	4608.15	2.92035	37		0.38
~	306	372	4946.76	0.51887	23		0.24
	306	639	4475.16	5.68526	89		0.72
~	307	334	4955.37	0.483614	39		0.4
~	307	372	4676.1	2.07935	25		0.26
	307	639	4433.49	6.9128	91		0.73
~	308	599	4483.72	5.3239	272		1
~	318	330	4385.28	8.38394	45		0.45
~	318	353	4669.19	2.07935	114		0.82
	318	430	4222.45	17.4928	239		0.99
	318	620	4232.39	17.4928	106		0.79
~	330	331	5031.14	0.316584	412		1
	330	430	4510.07	4.66538	224		0.98
	330	461	4712.91	1.69315	434		1
	331	430	4278.75	13.8001	606		1
	331	461	5018.82	0.339806	816		1
	332	421	4854.01	0.847226	225		0.98
	332	512	4319.84	11.4845	319		1
~	333	361	4300.86	12.9869	42		0.42
~	333	373	4660.53	2.22616	34		0.35
~	333	390	4263.78	14.6563	61		0.57
	333	458	4228.77	17.4928	218		0.98
~	334	372	4629.3	2.55051	26		0.27
	334	639	4356.12	9.5193	92		0.74
	344	422	4747.1	1.37714	105		0.79
	351	587	4426.04	6.9128	374		1
	351	690	4638.65	2.55051	19		0.19
	351	691	4664.94	2.22616	14		0.13
	356	512	4330.79	10.7924	290		1
~	361	373	4385.33	8.38394	22		0.23
~	361	390	4265.29	14.6563	49		0.48
~	372	468	4200.22	19.6123	246		0.99
	372	639	4520.27	4.36589	78		0.67
~	373	390	4409.39	7.86413	41		0.41
	373	458	4372.78	8.93516	198		0.97
~	385	392	4250.23	15.5566	129		0.86
~	392	522	4274.87	14.6563	120		0.83
*	415	544	943.875	6.87826	114		0.82
~	418	505	4872.72	0.736789	39		0.4
*	420	539	1360.73	4.59852	210		0.98
	421	512	4704.5	1.8134	218		0.98
*	421	538	558.724	9.91116	79		0.67
	430	461	4297.69	12.9869	628		1
*	432	530	987.772	6.53461	526		1
*	458	472	39.0414	19.1139	195		0.96
*	461	470	336.895	12.6131	471		1
~	493	554	4517.18	4.66538	89		0.72
	493	620	4823.6	0.973859	89		0.72
~	493	662	4937.09	0.51887	86		0.71
	493	666	4925.79	0.556654	36		0.37
	494	554	4465.43	5.68526	419		1
*	495	513	1638.84	3.44386	28		0.29
*	497	511	1113.39	5.82968	91		0.73
*	499	509	130.232	16.1255	28		0.29
	554	620	4378.09	8.93516	152		0.91
~	554	662	4492.92	4.98433	149		0.9
	554	666	4483.92	5.3239	99		0.76
*	570	580	1144.73	5.68095	24		0.25
*	584	623	1159.66	5.60925	602		1
*	587	620	1483.96	4.07278	445		1
	587	690	4413.1	7.37423	383		1
	587	691	4432.64	6.9128	378		1
	620	662	4829.34	0.908381	149		0.9
	620	666	4800.72	1.04396	99		0.76
*	632	638	425.497	11.4063	886		1
	662	666	4909.85	0.597143	96		0.75
*	668	686	76.5024	17.5643	410		1
*	675	681	172.996	15.2484	25		0.26
	690	691	4647.78	2.38299	23		0.24
#-------------------------------------------------------------------------------------------------------
# MSA ZILM-497_401-800 nseq 4937 (4937) alen 375 (400) avgid 72.57 (72.53) nbpairs 76 (90)
# Two-set statistical test (one test for annotated basepairs, another for all other pairs)
#
# contacts 76 (76 bpairs 76 wc bpairs)
#
# Method Target_E-val [cov_min,cov_max] [FP | TP True Found | Sen PPV F]
# GTp 20 [2.55,5119.68] [40 | 18 76 58 | 23.68 31.03 26.87]
#
# left_pos right_pos score E-value substitutions power
#-------------------------------------------------------------------------------------------------------
~	409	411	4386.1	11.3226	198		0.97
*	415	544	827.878	9.64433	115		0.82
~	418	505	4862.42	0.986414	42		0.42
*	420	539	1640.52	4.26602	210		0.98
	421	512	4776.3	1.57413	219		0.98
*	421	538	618.111	11.7628	83		0.69
	430	461	4410.68	10.0454	622		1
*	432	530	680.11	11.1834	522		1
*	461	470	397.42	14.9714	466		1
~	492	556	4348.21	13.5048	59		0.55
~	492	720	4425.89	9.45626	129		0.86
~	492	721	4437.83	8.89849	35		0.36
~	493	554	4689.99	2.49748	90		0.73
	493	620	5010.99	0.438026	85		0.7
~	493	662	5119.68	0.253452	87		0.71
	493	666	5108.8	0.271452	34		0.35
~	493	738	5089.48	0.290712	34		0.35
	494	554	4687.68	2.49748	423		1
*	495	513	1496.62	4.9474	32		0.33
*	497	511	917.745	8.85117	95		0.75
~	520	728	4285.17	17.9177	467		1
~	522	718	4470.9	7.40019	56		0.53
	538	721	4303.07	16.9545	39		0.4
	554	620	4554.48	5.0791	151		0.91
~	554	662	4663.71	2.84597	153		0.91
	554	666	4655.61	3.03734	100		0.77
~	554	738	4633.48	3.24104	100		0.77
~	556	720	4349.81	13.5048	156		0.91
~	556	721	4567.79	4.76626	62		0.57
*	570	580	1146.69	7.03649	34		0.35
*	584	623	1120.56	7.2068	603		1
*	587	620	1456.11	5.21509	454		1
	587	690	4483.27	6.95484	395		1
	587	691	4504.41	6.53445	390		1
	587	780	4356.03	13.5048	400		1
	587	782	4276.05	18.9213	435		1
	620	662	5018.05	0.438026	148		0.9
	620	666	4987.44	0.501887	95		0.75
	620	738	4964.54	0.574888	95		0.75
*	632	638	592.987	12.0773	892		1
*	650	764	187.49	19.2526	894		1
*	652	761	1420.59	5.35587	309		1
*	659	755	236.261	18.0915	359		1
	662	666	5091.9	0.290712	97		0.76
~	662	738	5066.82	0.333368	97		0.76
	666	738	5055.88	0.356953	44		0.44
*	675	681	172.106	19.5744	25		0.26
	690	691	4724.24	2.05085	23		0.24
	690	780	4574.25	4.47172	33		0.34
	690	782	4492.78	6.95484	68		0.61
	691	780	4604.67	3.93372	28		0.29
	691	782	4514.08	6.13784	63		0.58
~	720	721	4419.61	10.0454	132		0.87
*	735	745	2099.17	2.39401	27		0.28
~	750	752	4805.86	1.3781	67		0.61
*	774	783	956.151	8.53709	22		0.23
	780	782	4864.88	0.986414	73		0.64
*	789	794	1263.74	6.31155	177		0.94
#-------------------------------------------------------------------------------------------------------
# MSA ZILM-497_501-900 nseq 4937 (4937) alen 394 (400) avgid 73.58 (73.58) nbpairs 58 (61)
# Two-set statistical test (one test for annotated basepairs, another for all other pairs)
#
# contacts 58 (58 bpairs 58 wc bpairs)
#
# Method Target_E-val [cov_min,cov_max] [FP | TP True Found | Sen PPV F]
# GTp 20 [2.77,5252.77] [33 | 14 58 47 | 24.14 29.79 26.67]
#
# left_pos right_pos score E-value substitutions power
#-------------------------------------------------------------------------------------------------------
~	520	728	4356.57	19.6041	472		1
~	522	718	4354.84	19.6041	65		0.59
~	538	721	4371.01	18.5856	54		0.52
~	538	846	4361.73	18.5856	64		0.59
	554	620	4789.38	2.76903	167		0.93
~	554	662	4902.29	1.6073	173		0.94
	554	666	4893.01	1.70794	117		0.83
~	554	738	4861.34	1.92812	118		0.83
~	556	720	4402.05	15.796	174		0.94
~	556	721	4603.35	6.35574	77		0.66
~	556	846	4582.95	7.14207	87		0.71
*	570	580	1042.02	5.282	37		0.38
*	584	623	1257.27	4.17161	610		1
*	587	620	1384.83	3.6296	453		1
	620	662	5175.02	0.443134	162		0.92
	620	666	5144.89	0.501441	106		0.79
	620	738	5112.46	0.567326	107		0.79
*	632	638	732.25	7.42955	900		1
	639	859	4382.46	17.612	132		0.87
	639	891	4458.21	12.6541	279		1
*	650	764	358.995	11.4108	892		1
*	652	761	1517.86	3.14958	306		1
*	653	760	35.0375	18.4998	587		1
*	659	755	401.478	10.7457	362		1
	662	666	5252.77	0.287153	112		0.81
~	662	738	5217.98	0.345909	113		0.81
*	663	691	20.2772	19.3156	31		0.32
	666	738	5206.54	0.368027	57		0.54
*	675	681	166.012	14.6546	38		0.39
	690	691	4557.44	8.02045	31		0.32
	690	780	4440.25	13.3816	39		0.4
	691	780	4467.75	11.9627	38		0.39
	691	782	4357.4	19.6041	76		0.66
~	720	721	4457.92	12.6541	143		0.89
~	720	846	4438.69	13.3816	153		0.91
~	721	846	4678.81	4.46394	56		0.53
*	735	745	1930.36	1.90146	35		0.36
~	741	892	4922.21	1.42317	84		0.7
~	750	752	4713.92	3.96406	79		0.67
~	752	884	4538.63	8.49711	194		0.96
*	774	783	937.392	5.9129	32		0.33
	780	782	4657.63	5.02451	84		0.7
*	789	794	1192.17	4.47344	188		0.96
	795	884	4372.48	17.612	171		0.94
~	818	892	4457.26	12.6541	359		1
~	859	891	4635.87	5.65261	261		1
*	879	886	706.928	7.64291	192		0.96
#-------------------------------------------------------------------------------------------------------
# MSA ZILM-497_601-1000 nseq 4937 (4937) alen 394 (400) avgid 72.93 (72.92) nbpairs 67 (70)
# Two-set statistical test (one test for annotated basepairs, another for all other pairs)
#
# contacts 67 (67 bpairs 67 wc bpairs)
#
# Method Target_E-val [cov_min,cov_max] [FP | TP True Found | Sen PPV F]
# GTp 20 [2.14,5134.17] [45 | 14 67 59 | 20.90 23.73 22.22]
#
# left_pos right_pos score E-value substitutions power
#-------------------------------------------------------------------------------------------------------
	603	993	4341.71	18.6874	243		0.99
~	620	662	5075.18	0.440405	160		0.92
	620	666	5052.98	0.470024	111		0.81
~	620	738	5020.44	0.571225	104		0.78
	620	998	4506.97	8.18085	259		1
*	632	638	753.023	9.04268	907		1
	639	859	4385.81	14.8553	146		0.9
	639	891	4471.38	9.81044	280		1
	639	903	4652.35	3.89405	148		0.9
~	644	936	4820.94	1.70895	443		1
*	650	764	313.194	14.9136	888		1
*	652	761	1505.15	4.15988	315		1
*	659	755	390.165	13.6424	373		1
	662	666	5134.17	0.317862	109		0.8
~	662	738	5099.41	0.386599	102		0.78
~	662	950	4472.97	9.81044	195		0.96
	662	998	4340.59	18.6874	257		1
	666	738	5100.75	0.386599	53		0.51
*	675	681	166.005	18.0078	36		0.37
	690	691	4492.78	9.23605	34		0.35
	690	780	4380.54	15.7423	43		0.43
	691	780	4409.05	13.2144	41		0.41
	718	801	4434.7	11.7398	66		0.6
~	718	866	4355.55	17.657	109		0.8
~	718	981	4375.98	15.7423	74		0.65
~	721	846	4376.56	15.7423	60		0.56
	721	924	4371.44	16.6757	58		0.55
~	721	955	4390.26	14.8553	59		0.55
	721	997	4386.16	14.8553	58		0.55
*	735	745	2106.63	1.94472	42		0.42
~	741	892	4655.33	3.89405	94		0.74
~	750	752	4678.23	3.43435	74		0.65
~	750	975	4353.62	17.657	133		0.87
~	752	884	4506.18	8.18085	191		0.96
*	774	783	867	7.92683	35		0.36
	780	782	4595.46	5.31945	79		0.67
*	789	794	1297.8	5.14765	189		0.96
	795	884	4395.77	14.8553	175		0.94
	801	981	4532.64	7.24043	66		0.6
~	818	935	4705.06	3.0276	537		1
	846	924	4363.26	16.6757	64		0.59
~	846	955	4380.22	15.7423	65		0.59
	846	997	4376.08	15.7423	64		0.59
~	859	891	4438.87	11.7398	266		1
	859	903	4400.76	14.0132	134		0.87
*	879	886	658.261	9.90976	196		0.96
~	890	920	4857.25	1.4103	701		1
	891	903	4466.38	10.4181	268		1
*	906	925	542.539	11.3324	114		0.82
	918	931	4539.75	7.24043	111		0.81
	921	998	4334.73	19.7682	423		1
	924	955	4376.96	15.7423	63		0.58
	924	997	4372.85	15.7423	62		0.57
	955	997	4392.48	14.8553	63		0.58
*	956	998	515.818	11.6529	275		1
	957	958	4329.42	19.7682	148		0.9
*	957	997	4237.2	0.0261731	147		0.9
*	958	996	2233.55	1.61782	71		0.63
*	976	986	322.032	14.6909	763		1
#-------------------------------------------------------------------------------------------------------
# MSA ZILM-497_701-1100 nseq 4937 (4937) alen 397 (400) avgid 73.71 (73.70) nbpairs 60 (60)
# Two-set statistical test (one test for annotated basepairs, another for all other pairs)
#
# contacts 60 (60 bpairs 60 wc bpairs)
#
# Method Target_E-val [cov_min,cov_max] [FP | TP True Found | Sen PPV F]
# GTp 20 [4.66,5154.12] [13 | 11 60 24 | 18.33 45.83 26.19]
#
# left_pos right_pos score E-value substitutions power
#-------------------------------------------------------------------------------------------------------
	718	801	4515.53	18.0857	61		0.57
*	735	745	2138.94	1.68979	34		0.35
~	741	892	4559.45	14.7845	86		0.71
~	750	752	4730.52	6.38344	79		0.67
~	752	884	4582.46	12.8953	195		0.96
~	752	1040	5154.12	0.75652	295		1
*	774	783	897.573	7.78754	33		0.34
	780	782	4774.9	5.14557	86		0.71
*	789	794	1316.85	5.16384	191		0.96
	801	981	4583.73	12.8953	61		0.57
~	818	935	4634.05	10.4745	533		1
*	879	886	641.4	9.80379	196		0.96
~	890	920	4818.54	4.14123	697		1
	891	1030	4550.53	14.7845	219		0.98
*	897	1028	2923.96	0.617128	356		1
	903	1030	4538.05	15.8199	75		0.65
*	906	925	644.837	9.80379	116		0.82
	918	931	4586.26	12.8953	116		0.82
*	956	998	552.202	10.6765	283		1
*	957	997	4161.18	0.0556828	136		0.88
*	958	996	2288.94	1.40627	70		0.62
*	976	986	298.486	13.7349	763		1
	993	1062	4630.1	10.4745	86		0.71
*	1064	1071	45.4845	19.8599	575		1
#-------------------------------------------------------------------------------------------------------
# MSA ZILM-497_801-1200 nseq 4937 (4937) alen 400 (400) avgid 73.36 (73.36) nbpairs 62 (62)
# Two-set statistical test (one test for annotated basepairs, another for all other pairs)
#
# contacts 62 (62 bpairs 62 wc bpairs)
#
# Method Target_E-val [cov_min,cov_max] [FP | TP True Found | Sen PPV F]
# GTp 20 [1.90,4976.07] [15 | 12 62 27 | 19.35 44.44 26.97]
#
# left_pos right_pos score E-value substitutions power
#-------------------------------------------------------------------------------------------------------
*	801	812	27.5319	18.9789	70		0.62
	801	981	4679.56	5.91659	65		0.59
~	818	935	4401.93	19.9513	529		1
*	879	886	686.482	8.22906	191		0.96
~	890	920	4598.98	8.20388	698		1
*	897	1028	2973.4	0.574588	344		1
*	906	925	463.145	10.2007	107		0.79
	918	931	4547.89	10.7275	108		0.8
	918	1104	4717.76	4.74654	76		0.66
~	921	1131	4976.07	1.45953	310		1
~	931	1104	4554.25	10.1708	102		0.78
*	956	998	434.518	10.4526	278		1
*	957	997	3990.65	0.0712068	145		0.89
*	958	996	2147.07	1.89617	74		0.65
*	964	969	34.2786	18.9789	57		0.54
*	976	986	292.23	12.3106	755		1
	993	1062	4659.99	6.24987	78		0.67
	993	1180	4752.9	4.01916	82		0.69
	998	1126	4491.57	13.2489	202		0.97
	1062	1136	4487.33	13.9589	262		1
	1062	1180	4844.17	2.71792	44		0.44
*	1064	1071	46.5976	18.1579	578		1
~	1070	1173	4416.74	18.9784	154		0.91
~	1126	1131	4502.95	12.572	89		0.72
	1131	1140	4403.07	19.9513	262		1
*	1142	1151	1294.14	4.86925	353		1
*	1143	1150	1417.67	4.39186	355		1
#-------------------------------------------------------------------------------------------------------
# MSA ZILM-497_901-1300 nseq 4937 (4937) alen 400 (400) avgid 73.61 (73.61) nbpairs 66 (66)
# Two-set statistical test (one test for annotated basepairs, another for all other pairs)
#
# contacts 66 (66 bpairs 66 wc bpairs)
#
# Method Target_E-val [cov_min,cov_max] [FP | TP True Found | Sen PPV F]
# GTp 20 [2.93,5001.26] [19 | 7 66 26 | 10.61 26.92 15.22]
#
# left_pos right_pos score E-value substitutions power
#-------------------------------------------------------------------------------------------------------
	903	1030	4427.4	14.5646	85		0.7
*	906	925	741.129	9.74695	113		0.81
	918	931	4427.27	14.5646	112		0.81
	918	1104	4591.6	6.97811	75		0.65
~	931	1104	4423.91	15.4504	103		0.78
*	956	998	134.603	17.4572	288		1
*	957	997	3794.9	0.0949887	141		0.89
*	958	996	2158.28	2.27936	78		0.67
*	976	986	300.694	14.4571	759		1
~	981	1109	4448.76	13.7236	84		0.7
	993	1062	4734.26	3.45158	87		0.71
	993	1180	4830.41	2.0456	85		0.7
	993	1246	4759.26	3.03069	86		0.71
	1062	1136	4563.07	7.9109	268		1
	1062	1180	4911.36	1.37542	50		0.49
	1062	1246	4837.22	2.0456	51		0.5
~	1126	1240	5001.26	0.862163	45		0.45
	1135	1180	4455.84	12.926	84		0.7
	1135	1246	4389.75	17.3623	85		0.7
*	1142	1151	1370.73	5.65582	363		1
*	1143	1150	1622.53	4.36791	355		1
~	1166	1283	4639.21	5.41561	690		1
~	1173	1258	4993.49	0.862163	48		0.47
~	1180	1246	4942.47	1.12645	49		0.48
~	1254	1255	4723.03	3.45158	61		0.57
~	1255	1283	4507.92	10.1366	358		1
#-------------------------------------------------------------------------------------------------------
# MSA ZILM-497_1001-1400 nseq 4937 (4937) alen 400 (400) avgid 73.98 (73.98) nbpairs 61 (61)
# Two-set statistical test (one test for annotated basepairs, another for all other pairs)
#
# contacts 61 (61 bpairs 61 wc bpairs)
#
# Method Target_E-val [cov_min,cov_max] [FP | TP True Found | Sen PPV F]
# GTp 20 [3.17,4934.06] [30 | 9 61 39 | 14.75 23.08 18.00]
#
# left_pos right_pos score E-value substitutions power
#-------------------------------------------------------------------------------------------------------
~	1030	1153	4201.58	13.4102	46		0.46
	1030	1336	4328.43	7.80766	88		0.72
~	1044	1260	4365.31	6.61693	96		0.75
~	1044	1263	4236.39	11.4246	180		0.95
	1062	1135	4364.25	6.61693	79		0.67
	1062	1136	4573.06	2.69276	270		1
	1062	1180	4912.58	0.638124	50		0.49
	1062	1229	4197.9	13.4102	133		0.87
	1062	1246	4842.45	0.853098	48		0.47
*	1064	1071	18.3255	18.6181	571		1
	1064	1217	4122.88	18.3458	928		1
~	1070	1173	4263.96	10.2563	154		0.91
~	1070	1258	4261.91	10.2563	153		0.91
	1085	1180	4161.33	15.7061	136		0.88
~	1104	1215	4360.71	6.9931	61		0.57
~	1104	1311	4521.76	3.3787	63		0.58
~	1126	1240	4875.1	0.759649	42		0.42
*	1135	1159	101.407	14.6942	80		0.68
	1135	1180	4452.78	4.73686	81		0.68
	1135	1246	4376.48	6.26019	79		0.67
*	1136	1158	127.606	13.9132	312		1
	1136	1180	4210.77	12.7156	272		1
	1136	1246	4119.88	18.3458	270		1
*	1142	1151	1567.1	3.56196	357		1
*	1143	1150	1837.78	2.66462	353		1
~	1173	1258	4886.23	0.716793	33		0.34
~	1173	1259	4140.54	16.5463	263		1
~	1180	1229	4291.89	9.20062	135		0.87
~	1180	1246	4934.06	0.568005	50		0.49
~	1215	1311	4217.27	12.7156	58		0.55
~	1229	1246	4224.09	12.0542	133		0.87
~	1254	1255	4550.96	3.01675	62		0.57
~	1256	1328	4294.99	9.20062	701		1
~	1258	1259	4141.18	16.5463	262		1
~	1260	1263	4323.19	7.80766	138		0.88
*	1325	1335	1504.18	3.79931	173		0.94
*	1354	1391	45.4104	16.8981	368		1
*	1355	1390	1660.43	3.24791	142		0.89
*	1366	1384	98.7743	14.6942	34		0.35
#-------------------------------------------------------------------------------------------------------
# MSA ZILM-497_1101-1500 nseq 4937 (4937) alen 385 (400) avgid 70.88 (70.86) nbpairs 70 (74)
# Two-set statistical test (one test for annotated basepairs, another for all other pairs)
#
# contacts 70 (70 bpairs 70 wc bpairs)
#
# Method Target_E-val [cov_min,cov_max] [FP | TP True Found | Sen PPV F]
# GTp 20 [1.76,4963.68] [28 | 11 70 39 | 15.71 28.21 20.18]
#
# left_pos right_pos score E-value substitutions power
#-------------------------------------------------------------------------------------------------------
~	1104	1215	4301	11.7941	59		0.55
	1104	1311	4467.74	5.50577	68		0.61
	1109	1479	4455.26	5.81961	86		0.71
~	1126	1240	4839	0.890397	49		0.48
~	1131	1497	4799.72	1.0593	137		0.88
	1135	1180	4491.87	4.92612	76		0.66
	1135	1246	4423.93	6.4994	80		0.68
	1135	1470	4334.76	10.0481	176		0.94
	1136	1180	4194.04	18.7892	261		1
*	1142	1151	1678.79	4.45956	358		1
*	1143	1150	1864.26	3.58868	358		1
~	1173	1258	4937.98	0.559172	39		0.4
~	1173	1259	4248.32	14.5524	265		1
~	1180	1229	4313.29	11.1833	132		0.87
~	1180	1246	4963.68	0.469337	46		0.46
~	1180	1470	4836.08	0.890397	142		0.89
	1190	1454	4378.86	8.09225	655		1
~	1229	1246	4253.38	14.5524	136		0.88
~	1229	1470	4179.68	19.7506	232		0.99
~	1246	1470	4775.87	1.18904	146		0.9
~	1254	1255	4386.45	7.66253	59		0.55
~	1254	1480	4587.16	2.97023	117		0.83
~	1255	1480	4514.23	4.40544	124		0.85
~	1256	1328	4440.24	6.15054	692		1
~	1258	1259	4248.88	14.5524	266		1
~	1260	1263	4270.62	13.108	129		0.86
~	1260	1495	4450.35	5.81961	66		0.6
~	1263	1495	4297.63	11.7941	137		0.88
*	1310	1414	2149.03	2.52533	232		0.99
*	1312	1412	322.286	15.6188	548		1
*	1313	1411	1549.19	5.1268	326		1
*	1314	1410	143.975	18.8698	270		1
*	1315	1408	902.27	9.38215	44		0.44
	1317	1403	4292.58	11.7941	473		1
*	1325	1335	1529.15	5.25246	179		0.95
*	1355	1390	1699.25	4.3429	146		0.9
*	1366	1384	150.186	18.8698	41		0.41
	1383	1425	4755.19	1.33439	64		0.59
*	1449	1479	471.568	13.7228	92		0.74
#-------------------------------------------------------------------------------------------------------
# MSA ZILM-497_1201-1600 nseq 4937 (4937) alen 385 (400) avgid 71.20 (71.18) nbpairs 54 (58)
# Two-set statistical test (one test for annotated basepairs, another for all other pairs)
#
# contacts 54 (54 bpairs 54 wc bpairs)
#
# Method Target_E-val [cov_min,cov_max] [FP | TP True Found | Sen PPV F]
# GTp 20 [2.78,4944.88] [28 | 15 54 43 | 27.78 34.88 30.93]
#
# left_pos right_pos score E-value substitutions power
#-------------------------------------------------------------------------------------------------------
	1215	1311	4283.43	9.14255	57		0.54
~	1215	1591	4294.98	9.14255	48		0.47
~	1246	1470	4575.48	2.82267	136		0.88
~	1246	1556	4225.36	11.8161	110		0.8
~	1254	1255	4335.48	7.41998	61		0.57
~	1254	1480	4601.1	2.53009	120		0.83
~	1254	1510	4536.58	3.32405	96		0.75
~	1254	1530	4428.65	5.11847	86		0.71
~	1255	1480	4447.44	4.85147	119		0.83
~	1255	1510	4342.81	7.41998	95		0.75
~	1255	1530	4444.52	4.85147	85		0.7
~	1256	1328	4268.74	10.1371	691		1
~	1258	1259	4356.39	7.03969	270		1
~	1258	1538	4097.74	19.3285	113		0.81
~	1259	1538	4328.6	7.81955	335		1
~	1260	1263	4256.61	10.6708	132		0.87
~	1260	1495	4468.09	4.357	66		0.6
~	1263	1495	4283.5	9.14255	140		0.88
*	1310	1414	2130.15	1.74404	231		0.99
	1311	1591	4336.42	7.41998	55		0.53
*	1312	1412	337.243	11.5834	538		1
*	1313	1411	1530.6	3.69088	325		1
*	1314	1410	190.305	13.6036	271		1
*	1315	1408	901.541	6.89238	46		0.46
	1317	1403	4322.36	7.81955	466		1
*	1319	1402	3.55843	19.8562	259		1
*	1325	1335	1425.94	4.1148	176		0.94
*	1326	1334	8.57778	19.8562	585		1
*	1354	1391	220.315	13.0241	366		1
*	1355	1390	1596.2	3.44082	147		0.9
~	1361	1497	4126.56	17.5673	247		0.99
*	1366	1384	149.987	14.2813	32		0.33
~	1373	1522	4304.32	8.67995	117		0.83
	1383	1425	4944.88	0.563077	67		0.61
*	1449	1479	334.465	11.7312	82		0.69
~	1470	1556	4218.29	12.4295	188		0.96
	1479	1537	4452.41	4.59785	67		0.61
~	1480	1510	4704.73	1.54053	154		0.91
~	1480	1530	4630.53	2.14581	144		0.89
~	1510	1530	4563.5	2.98103	120		0.83
*	1514	1537	3067.43	0.385897	213		0.98
*	1515	1536	186.554	13.6036	339		1
*	1517	1534	56.7291	16.4707	301		1
#-------------------------------------------------------------------------------------------------------
# MSA ZILM-497_1301-1700 nseq 4937 (4937) alen 385 (400) avgid 70.22 (70.21) nbpairs 44 (48)
# Two-set statistical test (one test for annotated basepairs, another for all other pairs)
#
# contacts 44 (44 bpairs 44 wc bpairs)
#
# Method Target_E-val [cov_min,cov_max] [FP | TP True Found | Sen PPV F]
# GTp 20 [1.88,4799.32] [19 | 16 44 35 | 36.36 45.71 40.51]
#
# left_pos right_pos score E-value substitutions power
#-------------------------------------------------------------------------------------------------------
*	1308	1416	2.24697	17.2101	62		0.57
*	1310	1414	2075.91	1.5483	241		0.99
	1311	1591	4421.95	5.89514	58		0.55
*	1312	1412	295.428	11.4847	540		1
*	1313	1411	1582.25	2.98158	316		1
*	1314	1410	363.41	10.6273	277		1
*	1315	1408	903.952	6.10101	57		0.54
	1317	1403	4206.23	13.7625	478		1
*	1319	1402	3.24063	17.2101	262		1
*	1325	1335	1434.31	3.55687	189		0.96
*	1326	1334	3.82988	17.2101	594		1
	1336	1666	4351.12	7.8484	102		0.78
	1336	1667	4139.98	18.0811	337		1
	1336	1681	4370.4	7.48437	94		0.74
~	1345	1678	4458.12	5.10408	55		0.53
*	1354	1391	317.203	11.1952	383		1
*	1355	1390	1598.43	2.93815	154		0.91
~	1361	1497	4489.02	4.63509	257		1
*	1366	1384	150.046	13.4918	45		0.45
	1383	1425	4799.32	1.30107	72		0.64
*	1449	1479	341.877	10.9043	99		0.76
~	1470	1556	4215.93	13.7625	198		0.97
	1479	1537	4464.44	5.10408	86		0.71
~	1480	1510	4556.29	3.46643	157		0.92
~	1480	1530	4455.84	5.10408	144		0.89
~	1497	1621	4164.05	16.5216	86		0.71
~	1510	1530	4386.81	6.80445	117		0.83
*	1514	1537	3047	0.290714	222		0.98
*	1515	1536	226.745	12.4369	336		1
*	1517	1534	52.1526	15.4	292		1
~	1538	1621	4129.06	18.9089	105		0.79
~	1544	1621	4206.32	13.7625	434		1
~	1666	1667	4258.62	11.435	291		1
~	1666	1681	4501.03	4.41661	48		0.47
~	1667	1681	4277.7	10.415	283		1
#-------------------------------------------------------------------------------------------------------
# MSA ZILM-497_1401-1800 nseq 4937 (4937) alen 385 (400) avgid 72.16 (72.14) nbpairs 47 (51)
# Two-set statistical test (one test for annotated basepairs, another for all other pairs)
#
# contacts 47 (47 bpairs 47 wc bpairs)
#
# Method Target_E-val [cov_min,cov_max] [FP | TP True Found | Sen PPV F]
# GTp 20 [1.98,4858.48] [21 | 13 47 34 | 27.66 38.24 32.10]
#
# left_pos right_pos score E-value substitutions power
#-------------------------------------------------------------------------------------------------------
~	1419	1495	4398.95	7.68698	75		0.65
~	1425	1666	4352.9	9.64289	75		0.65
	1425	1681	4376.33	8.61254	69		0.62
~	1425	1739	4455.64	6.11247	155		0.91
*	1449	1479	264.042	11.0932	95		0.75
~	1470	1556	4291.41	12.7455	198		0.97
	1479	1537	4435.14	6.4743	67		0.61
~	1480	1510	4639.21	2.40031	138		0.88
~	1480	1530	4587.48	3.22273	146		0.9
~	1497	1621	4210.52	18.6208	87		0.71
~	1510	1530	4513.29	4.57655	104		0.78
*	1514	1537	3045.35	0.336859	226		0.98
*	1515	1536	153.758	12.6915	338		1
*	1517	1534	54.407	14.8684	294		1
	1538	1715	4225.85	17.6576	161		0.92
~	1544	1621	4248.86	15.8599	425		1
~	1591	1719	4623.14	2.70116	31		0.32
~	1621	1787	4337.46	10.2005	240		0.99
*	1628	1748	21.0649	16.5742	382		1
*	1632	1745	539.55	8.47224	712		1
*	1634	1743	739.191	7.09934	171		0.94
~	1666	1667	4386.91	8.13727	286		1
	1666	1681	4654.25	2.26245	48		0.47
~	1666	1739	4580.68	3.22273	134		0.87
	1667	1681	4407.75	7.68698	280		1
~	1667	1739	4320.08	11.4074	366		1
*	1672	1712	342.627	10.1327	558		1
*	1676	1708	1881.83	2.03568	295		1
~	1678	1717	4858.48	0.820161	41		0.41
*	1681	1702	2.04588	17.7149	34		0.35
	1681	1739	4657.21	2.26245	128		0.86
*	1726	1733	12.986	17.7149	193		0.96
*	1727	1732	2261.38	1.13037	321		1
*	1754	1792	14.2588	16.5742	285		1
#-------------------------------------------------------------------------------------------------------
# MSA ZILM-497_1501-1900 nseq 4937 (4937) alen 397 (400) avgid 73.08 (73.07) nbpairs 75 (75)
# Two-set statistical test (one test for annotated basepairs, another for all other pairs)
#
# contacts 75 (75 bpairs 75 wc bpairs)
#
# Method Target_E-val [cov_min,cov_max] [FP | TP True Found | Sen PPV F]
# GTp 20 [3.46,4817.75] [24 | 12 75 36 | 16.00 33.33 21.62]
#
# left_pos right_pos score E-value substitutions power
#-------------------------------------------------------------------------------------------------------
~	1510	1530	4634.07	1.92307	103		0.78
*	1514	1537	3270.39	0.376546	219		0.98
*	1515	1536	140.386	17.8925	335		1
	1522	1827	4195.36	13.9236	75		0.65
	1538	1715	4345.23	7.16125	150		0.9
	1544	1621	4190.69	13.9236	421		1
~	1591	1719	4521.72	3.18869	37		0.38
~	1591	1858	4498.81	3.61552	45		0.45
~	1601	1678	4119.68	19.7472	266		1
~	1601	1717	4164.41	15.665	256		1
	1621	1715	4140.82	17.6014	85		0.7
	1621	1787	4290.88	9.1448	236		0.99
*	1632	1745	363.009	13.7226	712		1
*	1634	1743	662.964	10.5278	167		0.93
~	1666	1667	4183.62	14.7708	285		1
	1666	1681	4466.64	4.09796	49		0.48
~	1666	1739	4390.02	5.952	139		0.88
~	1666	1819	4462.22	4.09796	43		0.43
	1667	1681	4205.52	13.1212	280		1
~	1667	1739	4115.72	19.7472	370		1
~	1667	1819	4198.35	13.9236	274		1
	1671	1675	4123.18	18.6473	177		0.94
	1671	1677	4503.37	3.39556	77		0.66
*	1672	1712	478.127	12.2451	554		1
*	1676	1708	1884.59	3.43051	295		1
~	1678	1717	4817.75	0.786158	36		0.37
	1681	1739	4459.95	4.09796	134		0.87
	1681	1819	4484.83	3.84937	38		0.39
~	1719	1858	4631.55	1.92307	42		0.42
*	1727	1732	2125.2	2.57185	313		1
~	1739	1819	4411.87	5.25811	128		0.86
*	1800	1838	1277.33	6.18669	145		0.89
*	1809	1831	1321.82	5.96801	62		0.57
*	1813	1827	790.794	9.42442	54		0.52
*	1814	1826	409.953	13.0148	406		1
*	1851	1884	1707.68	4.12249	162		0.92
#-------------------------------------------------------------------------------------------------------
# MSA ZILM-497_1601-2000 nseq 4937 (4937) alen 397 (400) avgid 72.91 (72.90) nbpairs 87 (87)
# Two-set statistical test (one test for annotated basepairs, another for all other pairs)
#
# contacts 87 (87 bpairs 87 wc bpairs)
#
# Method Target_E-val [cov_min,cov_max] [FP | TP True Found | Sen PPV F]
# GTp 20 [2.16,5006.03] [21 | 11 87 32 | 12.64 34.38 18.49]
#
# left_pos right_pos score E-value substitutions power
#-------------------------------------------------------------------------------------------------------
~	1601	1717	4167.22	17.3512	255		1
	1621	1787	4248.43	12.4623	233		0.99
	1621	1961	4356.32	8.48128	304		1
	1621	1981	5006.03	0.582568	28		0.29
*	1632	1745	303.77	16.4284	708		1
*	1634	1743	704.364	11.4953	171		0.94
	1671	1675	4307.74	10.2882	175		0.94
	1671	1677	4667.99	2.36322	76		0.66
*	1672	1712	478.168	13.7831	556		1
	1675	1677	4145.65	19.0456	129		0.86
*	1676	1708	2122.24	2.90166	289		1
~	1678	1717	4784.68	1.43609	35		0.36
	1681	1739	4212.83	14.3729	127		0.85
	1681	1819	4252.7	12.4623	34		0.35
	1715	1981	4139.29	19.0456	88		0.72
~	1719	1858	4338.26	8.90191	36		0.37
~	1719	1909	4350.75	8.48128	50		0.49
*	1727	1732	2344.6	2.1595	320		1
~	1739	1819	4180.5	16.557	121		0.84
~	1787	1981	4354.47	8.48128	237		0.99
*	1800	1838	1364.72	6.44764	147		0.9
*	1809	1831	1428.84	6.10957	63		0.58
*	1813	1827	616.907	12.3261	54		0.52
*	1814	1826	542.597	13.0782	408		1
~	1816	1953	4396.3	6.98338	48		0.47
~	1816	1980	4367	8.07993	74		0.65
*	1851	1884	1798.28	4.24663	158		0.92
~	1858	1909	4317.1	9.80448	60		0.56
	1872	1931	4525.64	4.27859	94		0.74
	1920	1991	4126.77	19.9482	259		1
*	1961	1968	985.964	9.10436	307		1
	1961	1981	4432.2	6.03224	308		1
#-------------------------------------------------------------------------------------------------------
# MSA ZILM-497_1701-2100 nseq 4937 (4937) alen 391 (400) avgid 71.84 (71.84) nbpairs 59 (62)
# Two-set statistical test (one test for annotated basepairs, another for all other pairs)
#
# contacts 59 (59 bpairs 59 wc bpairs)
#
# Method Target_E-val [cov_min,cov_max] [FP | TP True Found | Sen PPV F]
# GTp 20 [2.02,4563.77] [21 | 9 59 30 | 15.25 30.00 20.22]
#
# left_pos right_pos score E-value substitutions power
#-------------------------------------------------------------------------------------------------------
*	1727	1732	2412.61	1.36939	313		1
~	1739	1819	4359.42	12.9197	131		0.86
~	1739	2008	4333.05	14.4191	263		1
~	1739	2028	4353.17	13.65	130		0.86
~	1787	1981	4424.69	9.79241	240		0.99
*	1800	1838	1359.57	4.76829	151		0.91
*	1809	1831	1314.28	4.91802	62		0.57
*	1813	1827	609.983	8.99617	52		0.5
*	1814	1826	452.708	10.2445	407		1
~	1815	1894	4360.08	12.9197	30		0.31
~	1816	1953	4517.63	6.24818	47		0.46
~	1816	1980	4423.02	9.79241	74		0.65
~	1816	2054	4506.06	6.61126	356		1
~	1819	2008	4398.78	10.9449	166		0.93
~	1819	2028	4418.45	9.79241	33		0.34
~	1819	2041	4319.19	15.2288	51		0.5
*	1851	1884	1808.08	3.00707	160		0.92
	1872	1931	4503.01	6.61126	93		0.74
	1872	2034	4563.77	4.98086	174		0.94
~	1915	2081	4455.01	8.28	169		0.93
~	1920	2085	4427.8	9.26085	53		0.51
~	1959	1981	4350.58	13.65	95		0.75
*	1961	1968	1157.33	5.62111	306		1
	1961	1981	4501.02	6.61126	310		1
	1968	2078	4379.36	11.5688	149		0.9
~	2008	2028	4405.71	10.3533	165		0.93
~	2008	2041	4307.64	16.0807	183		0.95
*	2016	2035	2626.75	0.939651	113		0.81
~	2028	2041	4330.61	14.4191	50		0.49
*	2049	2058	1345.29	4.81816	707		1
#-------------------------------------------------------------------------------------------------------
# MSA ZILM-497_1801-2200 nseq 4937 (4937) alen 388 (400) avgid 70.86 (70.85) nbpairs 64 (69)
# Two-set statistical test (one test for annotated basepairs, another for all other pairs)
#
# contacts 64 (64 bpairs 64 wc bpairs)
#
# Method Target_E-val [cov_min,cov_max] [FP | TP True Found | Sen PPV F]
# GTp 20 [2.11,4763.77] [25 | 11 64 36 | 17.19 30.56 22.00]
#
# left_pos right_pos score E-value substitutions power
#-------------------------------------------------------------------------------------------------------
*	1809	1831	1419.18	4.73364	58		0.55
*	1813	1827	597.688	9.26853	53		0.51
*	1814	1826	491.004	10.2275	407		1
~	1815	1894	4398.48	6.90775	23		0.24
~	1816	1953	4580.65	2.75625	48		0.47
~	1816	1980	4380.95	7.7971	70		0.62
~	1816	2054	4516.74	3.98786	350		1
~	1819	2008	4386.22	7.33934	164		0.93
~	1819	2028	4411.66	6.50089	30		0.31
~	1819	2041	4310.63	11.1811	48		0.47
	1827	2161	4763.77	1.0864	46		0.46
*	1851	1884	1768.89	3.38234	159		0.92
	1872	1931	4290.39	11.8675	91		0.73
	1872	2034	4326.12	9.92044	165		0.93
	1907	2129	4274.05	13.3626	272		1
~	1909	2037	4200.55	18.9773	62		0.57
~	1915	2081	4300.74	11.8675	172		0.94
~	1920	2085	4397.45	7.33934	53		0.51
~	1920	2179	4390.51	7.33934	33		0.34
~	1953	1980	4251.89	15.0344	66		0.6
~	1953	2054	4325.42	9.92044	346		1
~	1959	1981	4469.46	5.09482	85		0.7
*	1961	1968	1120.88	6.10774	303		1
	1961	1981	4526.43	3.75032	303		1
	1968	2078	4334.92	9.92044	141		0.89
*	1998	2109	2310.12	1.80493	218		0.98
~	2008	2028	4391.18	7.33934	166		0.93
~	2008	2041	4291.55	11.8675	184		0.95
*	2015	2036	96.0872	16.0783	505		1
*	2016	2035	2570.78	1.17527	110		0.8
~	2028	2041	4320.16	10.5327	50		0.49
~	2037	2158	4203.73	18.9773	45		0.45
*	2049	2058	1407.45	4.78231	698		1
~	2085	2179	4422.21	6.11742	44		0.44
*	2129	2148	1704.48	3.60223	131		0.86
*	2133	2144	3496.73	0.25258	67		0.61
#-------------------------------------------------------------------------------------------------------
# MSA ZILM-497_1901-2300 nseq 4937 (4937) alen 391 (400) avgid 72.38 (72.37) nbpairs 72 (77)
# Two-set statistical test (one test for annotated basepairs, another for all other pairs)
#
# contacts 72 (72 bpairs 72 wc bpairs)
#
# Method Target_E-val [cov_min,cov_max] [FP | TP True Found | Sen PPV F]
# GTp 20 [3.37,4568.30] [5 | 8 72 13 | 11.11 61.54 18.82]
#
# left_pos right_pos score E-value substitutions power
#-------------------------------------------------------------------------------------------------------
~	1953	2054	4491.02	19.8807	342		1
*	1961	1968	1099.29	8.59642	312		1
	1961	1981	4568.3	14.0529	313		1
*	1998	2109	2399.09	1.68977	222		0.98
~	2008	2028	4557.55	14.9059	184		0.95
*	2016	2035	2412.07	1.66239	126		0.85
~	2028	2041	4503.46	18.787	57		0.54
*	2049	2058	1386.33	6.44718	706		1
*	2129	2148	1648.37	4.77091	139		0.88
*	2133	2144	3504.97	0.338682	71		0.63
*	2179	2228	1881.65	3.53276	179		0.95
~	2235	2282	4524.77	16.7499	103		0.78
*	2291	2300	383.857	16.6499	746		1
#-------------------------------------------------------------------------------------------------------
# MSA ZILM-497_2001-2400 nseq 4937 (4937) alen 391 (400) avgid 72.71 (72.70) nbpairs 62 (67)
# Two-set statistical test (one test for annotated basepairs, another for all other pairs)
#
# contacts 62 (62 bpairs 62 wc bpairs)
#
# Method Target_E-val [cov_min,cov_max] [FP | TP True Found | Sen PPV F]
# GTp 20 [1.59,4638.79] [35 | 8 62 43 | 12.90 18.60 15.24]
#
# left_pos right_pos score E-value substitutions power
#-------------------------------------------------------------------------------------------------------
~	2008	2028	4557.96	3.65138	170		0.94
~	2008	2041	4469.7	5.87111	191		0.96
~	2008	2233	4394.23	8.34321	186		0.95
~	2008	2376	4505.66	4.91696	202		0.97
~	2008	2377	4532.83	4.11408	179		0.95
~	2014	2037	4272.65	15.6341	73		0.64
~	2014	2158	4252.66	17.4677	54		0.52
~	2014	2332	4270.48	15.6341	62		0.57
*	2015	2036	101.138	17.0425	507		1
*	2016	2035	2658.39	0.951	118		0.83
~	2028	2041	4499.06	4.91696	55		0.53
~	2028	2233	4427.3	7.00306	50		0.49
~	2028	2376	4532.58	4.11408	66		0.6
~	2028	2377	4561.92	3.65138	43		0.43
	2035	2037	4305.34	13.2087	138		0.88
	2035	2158	4283.54	14.7839	119		0.83
	2035	2332	4302.15	13.2087	127		0.85
~	2037	2158	4368.13	9.92598	61		0.57
~	2037	2332	4386.86	8.84203	69		0.62
~	2041	2233	4366.5	9.92598	71		0.63
~	2041	2376	4443.21	6.60419	87		0.71
~	2041	2377	4479.23	5.53469	64		0.59
*	2049	2058	1410.64	4.74825	713		1
~	2066	2390	4364.68	9.92598	799		1
~	2076	2329	4636.97	2.3989	55		0.53
	2085	2179	4297.64	13.9759	47		0.46
~	2085	2293	4274.02	15.6341	59		0.55
	2117	2300	4541.29	4.11408	651		1
*	2129	2148	1761.73	3.28471	141		0.89
*	2133	2144	3613.97	0.143118	72		0.64
~	2158	2332	4368.24	9.92598	50		0.49
~	2161	2328	4438.44	7.00306	98		0.76
*	2179	2228	1857.36	2.90098	181		0.95
	2179	2293	4328.53	11.7897	36		0.37
~	2222	2378	4374.15	9.36914	172		0.94
~	2232	2341	4296.28	13.9759	46		0.46
~	2233	2376	4377.97	9.36914	82		0.69
~	2233	2377	4401.55	8.34321	59		0.55
	2235	2282	4604.47	2.8734	97		0.76
*	2287	2306	55.7674	18.4751	237		0.99
*	2291	2300	534.946	10.7204	733		1
~	2337	2365	4638.79	2.3989	73		0.64
~	2376	2377	4535.93	4.11408	75		0.65
#-------------------------------------------------------------------------------------------------------
# MSA ZILM-497_2101-2500 nseq 4937 (4937) alen 397 (400) avgid 73.25 (73.24) nbpairs 65 (65)
# Two-set statistical test (one test for annotated basepairs, another for all other pairs)
#
# contacts 65 (65 bpairs 65 wc bpairs)
#
# Method Target_E-val [cov_min,cov_max] [FP | TP True Found | Sen PPV F]
# GTp 20 [3.99,4842.35] [8 | 9 65 17 | 13.85 52.94 21.95]
#
# left_pos right_pos score E-value substitutions power
#-------------------------------------------------------------------------------------------------------
*	2129	2148	1872.16	2.52579	135		0.87
*	2133	2144	3691.95	0.182499	67		0.61
~	2158	2332	4662.9	13.8389	48		0.47
~	2161	2328	4598.99	17.1857	97		0.76
*	2179	2228	1893.23	2.43516	181		0.95
	2193	2429	4610.68	16.2916	267		1
	2214	2220	4716.4	11.0698	30		0.31
~	2233	2376	4711.89	11.0698	80		0.68
~	2233	2377	4689.32	12.3863	59		0.55
	2235	2282	4592.21	18.1192	102		0.78
*	2287	2306	125.68	19.2007	236		0.99
*	2291	2300	415.625	14.2125	740		1
~	2376	2377	4842.35	6.57863	75		0.65
*	2429	2456	2525.23	1.10446	685		1
*	2430	2455	516.312	12.8512	63		0.58
*	2432	2453	434.265	14.0187	798		1
*	2435	2450	1731.37	3.07159	385		1
#-------------------------------------------------------------------------------------------------------
# MSA ZILM-497_2201-2600 nseq 4937 (4937) alen 400 (400) avgid 73.79 (73.79) nbpairs 52 (52)
# Two-set statistical test (one test for annotated basepairs, another for all other pairs)
#
# contacts 52 (52 bpairs 52 wc bpairs)
#
# Method Target_E-val [cov_min,cov_max] [FP | TP True Found | Sen PPV F]
# GTp 20 [3.22,5109.68] [7 | 9 52 16 | 17.31 56.25 26.47]
#
# left_pos right_pos score E-value substitutions power
#-------------------------------------------------------------------------------------------------------
~	2214	2220	4893.92	13.1012	30		0.31
~	2214	2509	4927.71	11.2999	36		0.37
~	2220	2509	4892.87	13.1012	32		0.33
*	2249	2262	21.0306	19.5556	406		1
*	2291	2300	627.896	9.53412	736		1
~	2376	2377	4788.54	18.3706	86		0.71
	2376	2595	4839.2	15.9151	70		0.62
	2377	2595	4828.22	15.9151	46		0.46
*	2429	2456	2582.53	0.818251	687		1
	2429	2597	5109.68	5.57615	386		1
*	2430	2455	468.99	11.3072	45		0.45
*	2432	2453	520.825	10.6722	804		1
*	2435	2450	1998.35	1.66364	379		1
*	2513	2525	666.49	9.13395	307		1
*	2515	2523	89.2359	17.4384	73		0.64
*	2552	2559	454.618	11.4749	493		1
#-------------------------------------------------------------------------------------------------------
# MSA ZILM-497_2301-2700 nseq 4937 (4937) alen 400 (400) avgid 72.67 (72.67) nbpairs 40 (40)
# Two-set statistical test (one test for annotated basepairs, another for all other pairs)
#
# contacts 40 (40 bpairs 40 wc bpairs)
#
# Method Target_E-val [cov_min,cov_max] [FP | TP True Found | Sen PPV F]
# GTp 20 [2.96,5096.73] [21 | 9 40 30 | 22.50 30.00 25.71]
#
# left_pos right_pos score E-value substitutions power
#-------------------------------------------------------------------------------------------------------
	2307	2561	4892.53	5.79938	595		1
~	2332	2556	4818.91	8.04878	45		0.45
	2332	2559	4663.44	15.2302	45		0.45
~	2332	2637	4779.22	9.46413	60		0.56
~	2332	2638	4799.1	8.49665	52		0.5
~	2337	2365	4748.05	10.5347	77		0.66
	2337	2427	4931.08	4.91487	129		0.86
	2365	2427	4619.58	17.7673	132		0.87
~	2376	2377	4698.82	13.0225	91		0.73
	2376	2595	4747.9	10.5347	78		0.67
	2377	2595	4731.61	11.7176	43		0.43
~	2390	2685	4984.83	3.93621	380		1
	2419	2427	4614.3	18.6914	139		0.88
*	2429	2456	2473.35	0.709624	690		1
	2429	2597	5096.73	2.51454	389		1
*	2430	2455	438.679	8.37451	70		0.62
*	2431	2454	6.37162	15.1703	455		1
*	2432	2453	617.754	6.99847	814		1
*	2435	2450	2222.62	0.963835	372		1
*	2513	2525	677.18	6.58436	301		1
*	2515	2523	76.1931	12.6386	77		0.66
~	2517	2668	4600.48	19.6563	71		0.63
*	2552	2559	460.469	8.15529	485		1
	2556	2559	4674.4	14.4593	34		0.35
~	2556	2637	4789.01	8.96807	49		0.48
~	2556	2638	4808.9	8.49665	41		0.41
	2559	2637	4647.18	16.0378	49		0.48
	2559	2638	4659.71	15.2302	41		0.41
~	2637	2638	4783.34	9.46413	56		0.53
*	2657	2698	1308.96	3.57927	159		0.92
#-------------------------------------------------------------------------------------------------------
# MSA ZILM-497_2401-2800 nseq 4937 (4937) alen 400 (400) avgid 71.41 (71.41) nbpairs 53 (53)
# Two-set statistical test (one test for annotated basepairs, another for all other pairs)
#
# contacts 53 (53 bpairs 53 wc bpairs)
#
# Method Target_E-val [cov_min,cov_max] [FP | TP True Found | Sen PPV F]
# GTp 20 [2.89,5101.18] [28 | 17 53 45 | 32.08 37.78 34.69]
#
# left_pos right_pos score E-value substitutions power
#-------------------------------------------------------------------------------------------------------
	2419	2427	4612.26	6.31754	126		0.85
~	2419	2645	4370.15	18.1319	504		1
*	2429	2456	2467.26	0.941547	688		1
	2429	2471	4432.3	13.8458	356		1
	2429	2597	5101.18	0.67876	386		1
	2429	2794	4975.94	1.2313	253		1
*	2430	2455	419.799	9.93139	46		0.46
*	2431	2454	10.6506	19.0481	459		1
*	2432	2453	821.264	6.92689	801		1
*	2435	2450	2301.57	1.25769	371		1
	2505	2595	4569.1	7.49451	88		0.72
*	2513	2525	684.808	7.83075	303		1
*	2515	2523	71.8948	15.1169	79		0.67
~	2517	2649	4368.56	18.1319	49		0.48
~	2517	2668	4484.29	11.1059	72		0.64
	2528	2771	4875.03	1.97585	395		1
*	2540	2597	20.7738	17.4934	532		1
*	2552	2559	471.762	9.43486	486		1
	2556	2559	4675.32	4.74064	34		0.35
~	2556	2637	4778.11	2.97902	42		0.42
~	2556	2638	4810.68	2.65019	33		0.34
~	2556	2756	4418.11	14.6217	232		0.99
~	2556	2758	4826.34	2.35697	33		0.34
	2559	2637	4638.28	5.63392	50		0.49
	2559	2638	4659.38	5.02197	41		0.41
	2559	2756	4361.66	18.1319	240		0.99
	2559	2758	4668.75	5.02197	41		0.41
	2597	2794	4750.69	3.34764	159		0.92
~	2616	2673	4606.82	6.31754	37		0.38
~	2637	2638	4772.79	2.97902	49		0.48
~	2637	2756	4392.84	16.2927	248		0.99
~	2637	2758	4780.61	2.97902	49		0.48
~	2638	2756	4415.24	14.6217	239		0.99
~	2638	2758	4813.18	2.49937	40		0.41
~	2649	2778	4481.76	11.1059	86		0.71
*	2657	2698	1342.41	4.32651	163		0.93
	2663	2747	4558.59	7.9315	320		1
*	2711	2719	771.13	7.24224	92		0.74
*	2712	2718	755.719	7.3224	522		1
*	2741	2748	41.9435	16.0208	338		1
~	2756	2758	4423.23	14.6217	239		0.99
*	2759	2777	1574.26	3.39828	356		1
*	2780	2793	148.761	13.3929	92		0.74
*	2782	2791	475.151	9.43486	232		0.99
*	2784	2789	305.888	11.1662	877		1
#-------------------------------------------------------------------------------------------------------
# MSA ZILM-497_2501-2900 nseq 4937 (4937) alen 400 (400) avgid 71.68 (71.68) nbpairs 53 (53)
# Two-set statistical test (one test for annotated basepairs, another for all other pairs)
#
# contacts 53 (53 bpairs 53 wc bpairs)
#
# Method Target_E-val [cov_min,cov_max] [FP | TP True Found | Sen PPV F]
# GTp 20 [2.48,4990.12] [34 | 13 53 47 | 24.53 27.66 26.00]
#
# left_pos right_pos score E-value substitutions power
#-------------------------------------------------------------------------------------------------------
~	2509	2796	4395.42	14.5521	93		0.74
~	2509	2865	4807.87	2.10484	39		0.4
*	2513	2525	712.168	7.87767	299		1
*	2515	2523	71.9597	15.4148	78		0.67
	2528	2771	4535.31	7.73473	394		1
*	2540	2597	32.4438	17.0296	522		1
*	2552	2559	445.573	9.89669	478		1
	2556	2559	4681.1	4.0527	27		0.28
~	2556	2637	4717.6	3.39204	42		0.42
~	2556	2638	4812	2.10484	44		0.44
~	2556	2756	4457.03	10.944	237		0.99
~	2556	2758	4828.05	1.98248	38		0.39
	2559	2637	4597.94	5.77351	43		0.43
	2559	2638	4665.93	4.29977	45		0.45
	2559	2756	4405.81	14.5521	238		0.99
	2559	2758	4675.88	4.0527	39		0.4
	2561	2861	4683.44	3.81955	380		1
	2597	2794	4770.45	2.51834	158		0.92
	2597	2863	4933.79	1.15418	177		0.94
~	2600	2865	4370.29	16.2858	327		1
~	2616	2673	4528.74	8.19798	43		0.43
~	2616	2821	4535.53	7.73473	26		0.27
~	2637	2638	4714.6	3.39204	60		0.56
~	2637	2756	4384	15.3963	253		1
~	2637	2758	4721.74	3.19627	54		0.52
~	2638	2756	4455.9	11.5899	255		1
~	2638	2758	4816.17	2.10484	56		0.53
*	2657	2698	1317.31	4.76137	174		0.94
	2663	2747	4552.59	7.29683	337		1
~	2673	2821	4540.99	7.73473	45		0.45
~	2675	2819	4479.49	10.3325	241		0.99
~	2685	2863	4371.33	16.2858	138		0.88
~	2705	2891	4396.84	14.5521	321		1
*	2711	2719	766.648	7.48399	114		0.82
*	2712	2718	799.743	7.33578	530		1
~	2735	2762	4358.4	17.2223	191		0.96
*	2741	2748	43.8169	16.3796	360		1
~	2756	2758	4463.68	10.944	249		0.99
*	2759	2777	1601.71	3.56299	361		1
*	2780	2793	100.072	14.7202	91		0.73
*	2782	2791	575.721	8.82583	237		0.99
*	2784	2789	263.795	11.9769	871		1
	2794	2863	4990.12	0.906617	53		0.51
~	2796	2865	4478.18	10.3325	106		0.79
~	2798	2862	4912	1.30199	317		1
*	2831	2838	2235.91	1.50864	460		1
~	2858	2880	4436.76	12.2719	277		1
#-------------------------------------------------------------------------------------------------------
# MSA ZILM-497_2601-3000 nseq 4937 (4937) alen 400 (400) avgid 71.39 (71.39) nbpairs 40 (40)
# Two-set statistical test (one test for annotated basepairs, another for all other pairs)
#
# contacts 40 (40 bpairs 40 wc bpairs)
#
# Method Target_E-val [cov_min,cov_max] [FP | TP True Found | Sen PPV F]
# GTp 20 [3.10,5726.25] [21 | 11 40 32 | 27.50 34.38 30.56]
#
# left_pos right_pos score E-value substitutions power
#-------------------------------------------------------------------------------------------------------
~	2616	2673	4498.47	11.7244	32		0.33
~	2616	2821	4504.82	11.7244	27		0.28
~	2619	2943	5257.94	0.369491	67		0.61
~	2637	2638	4733.29	4.11363	44		0.44
~	2637	2756	4388.79	19.3846	243		0.99
~	2637	2758	4740.98	4.11363	47		0.46
~	2638	2756	4470.64	13.1327	243		0.99
~	2638	2758	4853.14	2.40856	47		0.46
*	2657	2698	1366.54	3.98376	160		0.92
~	2673	2821	4510.27	11.0747	37		0.38
~	2675	2819	4467.27	13.8947	228		0.99
~	2685	2863	4378.72	19.3846	131		0.86
*	2711	2719	942.252	5.88135	91		0.73
*	2712	2718	713.589	7.14632	519		1
~	2735	2929	4840.04	2.55684	85		0.7
*	2741	2748	33.7227	14.2418	341		1
~	2756	2758	4478	13.1327	246		0.99
*	2759	2777	1512.01	3.44987	372		1
~	2766	2926	4651.05	6.20985	161		0.92
*	2780	2793	20.9617	14.7709	98		0.76
*	2782	2791	606.694	7.81514	236		0.99
*	2784	2789	614.813	7.81514	885		1
	2794	2863	4940.13	1.681	57		0.54
~	2796	2865	4568.34	8.8016	115		0.82
~	2798	2862	4712.42	4.62942	320		1
~	2803	2954	4522.92	10.4591	223		0.98
*	2831	2838	2375.57	0.989499	467		1
~	2858	2928	4418.24	16.4328	145		0.89
~	2871	2966	5726.25	0.0431003	708		1
~	2880	2928	4943.75	1.58291	184		0.95
*	2934	2945	79.1644	13.2315	349		1
*	2972	2979	615.634	7.81514	248		0.99
#-------------------------------------------------------------------------------------------------------
# MSA ZILM-497_2701-3100 nseq 4937 (4937) alen 400 (400) avgid 71.25 (71.25) nbpairs 44 (44)
# Two-set statistical test (one test for annotated basepairs, another for all other pairs)
#
# contacts 44 (44 bpairs 44 wc bpairs)
#
# Method Target_E-val [cov_min,cov_max] [FP | TP True Found | Sen PPV F]
# GTp 20 [3.71,5703.50] [24 | 14 44 38 | 31.82 36.84 34.15]
#
# left_pos right_pos score E-value substitutions power
#-------------------------------------------------------------------------------------------------------
~	2705	3060	4442.91	18.7554	112		0.81
*	2711	2719	867.199	6.66388	94		0.74
*	2712	2718	670.743	7.84788	518		1
~	2735	2929	5004.95	1.95114	96		0.75
~	2735	3060	4629.74	8.81128	86		0.71
~	2739	2881	4482.73	15.9959	143		0.89
*	2741	2748	29.8019	15.8012	338		1
	2747	2981	4450.27	17.7903	333		1
~	2756	2758	4499.14	15.1632	254		1
*	2759	2777	1530.86	3.55686	374		1
~	2762	2929	4425.57	19.7681	174		0.94
~	2762	3060	4697.72	6.68878	164		0.93
~	2766	2926	4573.58	10.9652	163		0.93
~	2766	3064	4562.14	11.578	101		0.77
*	2780	2793	156.701	12.6728	93		0.74
*	2781	2792	40.6317	15.1646	724		1
*	2782	2791	461.013	9.41655	237		0.99
*	2784	2789	472.639	9.2969	878		1
	2794	2863	4906.45	2.89522	57		0.54
~	2796	2865	4670.93	7.47031	114		0.82
~	2798	2862	4690	7.06905	320		1
~	2803	2954	4459.41	17.7903	222		0.98
*	2831	2838	2375.11	1.09915	466		1
~	2858	3023	4666.4	7.47031	360		1
~	2861	3008	4464.04	16.871	737		1
~	2865	3012	4608.72	9.83161	161		0.92
~	2871	2966	5703.5	0.105799	710		1
~	2880	2928	5046.63	1.64659	196		0.96
	2885	3060	4549.64	12.2235	260		1
~	2906	3019	4776.6	4.79279	452		1
~	2926	3064	4495.84	15.1632	158		0.92
~	2929	3060	4732.54	5.98711	74		0.65
*	2934	2945	74.6937	14.0323	354		1
*	2972	2979	552.063	8.73684	251		1
	3003	3031	4461.23	16.871	74		0.65
*	3035	3065	885.952	6.50527	357		1
*	3041	3058	2075.06	1.72369	55		0.53
*	3077	3085	5.27806	16.9224	239		0.99
#-------------------------------------------------------------------------------------------------------
# MSA ZILM-497_2801-3200 nseq 4937 (4937) alen 400 (400) avgid 73.91 (73.91) nbpairs 57 (57)
# Two-set statistical test (one test for annotated basepairs, another for all other pairs)
#
# contacts 57 (57 bpairs 57 wc bpairs)
#
# Method Target_E-val [cov_min,cov_max] [FP | TP True Found | Sen PPV F]
# GTp 20 [2.33,5608.95] [44 | 12 57 56 | 21.05 21.43 21.24]
#
# left_pos right_pos score E-value substitutions power
#-------------------------------------------------------------------------------------------------------
~	2803	2954	4456.93	4.26317	220		0.98
~	2821	3005	4432.24	4.85656	105		0.79
~	2821	3127	4457.62	4.26317	55		0.53
*	2831	2838	2279.5	1.49946	465		1
~	2858	2928	4208.41	15.1531	148		0.9
~	2858	3023	4655.05	1.47834	356		1
~	2861	3008	4452.17	4.55052	744		1
~	2862	3009	4218.93	15.1531	119		0.83
~	2865	3012	4781.39	0.754292	155		0.91
~	2865	3103	4319	9.22492	60		0.56
	2865	3123	4202.06	16.0985	189		0.96
~	2871	2966	5608.95	0.00747075	714		1
~	2880	2928	5077.22	0.146802	195		0.96
	2885	3060	4517.58	3.07079	270		1
~	2906	3003	4323.56	8.65936	320		1
~	2906	3019	4910.69	0.382592	453		1
	2906	3031	4259	11.8516	328		1
~	2926	3021	4226.66	14.2576	381		1
~	2926	3064	4432.63	4.85656	159		0.92
	2926	3155	4477.44	3.99342	292		1
	2926	3173	4465.71	4.26317	366		1
~	2929	3060	4548.25	2.69094	77		0.66
~	2929	3102	5028.82	0.193164	78		0.67
*	2934	2945	71.9783	15.6381	355		1
~	2954	3062	4371.1	6.70889	271		1
*	2972	2979	545.216	8.99754	246		0.99
	2981	3116	4353.46	7.62508	259		1
~	2981	3160	4604.16	1.93097	202		0.97
~	3003	3019	4439.28	4.85656	191		0.96
	3003	3031	4674.26	1.38257	66		0.6
~	3005	3127	4342.76	8.12665	132		0.87
~	3012	3107	4193.02	17.0957	268		1
~	3016	3105	4356.83	7.15302	48		0.47
~	3016	3106	4355.65	7.62508	49		0.48
	3016	3154	4296.55	9.82509	128		0.86
	3019	3031	4378.86	6.70889	199		0.97
*	3035	3065	1095.65	5.49443	350		1
*	3041	3058	1958.63	2.2795	51		0.5
~	3060	3102	5053.04	0.168407	73		0.64
	3060	3134	4649.5	1.58062	255		1
	3064	3155	4600.77	2.06387	227		0.99
	3064	3173	4173.28	18.1464	301		1
	3071	3161	4306.98	9.22492	957		1
*	3077	3085	5.54827	19.9435	232		0.99
	3103	3123	4386.41	6.29118	207		0.97
~	3105	3106	4324.75	8.65936	55		0.53
	3105	3154	4271.35	11.1366	134		0.87
	3106	3154	4297.8	9.82509	135		0.87
*	3110	3161	8.64966	19.9435	721		1
*	3113	3159	152.876	13.6445	382		1
	3113	3160	5294.15	0.0424295	319		1
*	3114	3158	15.2558	18.1611	558		1
*	3116	3156	10.3007	19.9435	172		0.94
*	3138	3146	1418.86	4.06736	217		0.98
	3155	3173	4796.98	0.704959	434		1
*	3176	3182	22.5326	18.1611	388		1
#-------------------------------------------------------------------------------------------------------
# MSA ZILM-497_2901-3300 nseq 4937 (4937) alen 400 (400) avgid 75.87 (75.87) nbpairs 62 (62)
# Two-set statistical test (one test for annotated basepairs, another for all other pairs)
#
# contacts 62 (62 bpairs 62 wc bpairs)
#
# Method Target_E-val [cov_min,cov_max] [FP | TP True Found | Sen PPV F]
# GTp 20 [1.51,5335.34] [54 | 9 62 63 | 14.52 14.29 14.40]
#
# left_pos right_pos score E-value substitutions power
#-------------------------------------------------------------------------------------------------------
~	2906	3003	4550.53	2.32146	317		1
~	2906	3019	5118.81	0.129491	453		1
	2906	3031	4486.32	3.28516	331		1
~	2926	3021	4316.96	7.73778	378		1
~	2926	3064	4456.73	3.68647	157		0.92
	2926	3155	4475.82	3.48015	294		1
	2926	3173	4468.71	3.48015	367		1
	2927	3266	4294.09	8.65979	847		1
~	2928	3023	4196.58	13.508	266		1
~	2929	3060	4455.14	3.90475	70		0.62
~	2929	3102	4967.4	0.280221	74		0.65
~	2929	3260	4213.67	12.7853	169		0.93
~	2930	3003	4163.4	15.9107	291		1
	2930	3031	4122.21	19.7217	305		1
*	2934	2945	73.7031	15.3391	342		1
~	2936	3016	4118.75	19.7217	256		1
~	2936	3105	4111.88	19.7217	267		1
	2947	3266	4313.31	7.73778	307		1
~	2954	3062	4352.86	6.52993	270		1
*	2972	2979	392.875	9.97015	240		0.99
	2981	3116	4361.35	6.16948	268		1
~	2981	3160	4667.95	1.29621	203		0.97
~	3003	3019	4696.5	1.15302	186		0.95
	3003	3031	4899.46	0.399686	64		0.59
~	3005	3127	4415.09	4.63825	139		0.88
~	3005	3232	4274.77	9.15948	121		0.84
~	3012	3107	4283.61	9.15948	261		1
~	3016	3030	4251.31	10.2428	65		0.59
~	3016	3105	4542.62	2.46011	47		0.46
~	3016	3106	4518.85	2.7623	49		0.48
	3016	3154	4476.36	3.48015	121		0.84
	3019	3031	4636.99	1.54455	200		0.97
	3023	3154	4178.27	15.0691	344		1
~	3030	3105	4213.32	12.7853	76		0.66
~	3030	3106	4187.94	14.2687	78		0.67
	3030	3154	4143.69	17.7241	150		0.9
*	3032	3068	53.6894	16.3098	351		1
*	3035	3065	1277.03	4.69215	350		1
*	3041	3058	1926.52	2.50311	55		0.53
~	3060	3102	4929.37	0.3347	74		0.65
	3060	3134	4617.56	1.73565	257		1
~	3060	3239	4175.21	15.0691	178		0.95
~	3060	3260	4528.57	2.6069	169		0.93
	3064	3155	4589.4	1.95005	231		0.99
	3064	3173	4174.86	15.0691	304		1
	3071	3161	4217.26	12.099	953		1
	3077	3155	4138.88	17.7241	408		1
~	3102	3260	4152.02	16.7951	173		0.94
	3103	3123	4590.64	1.95005	212		0.98
~	3105	3106	4497.69	3.1009	60		0.56
	3105	3154	4459.75	3.68647	132		0.87
	3106	3154	4472.41	3.48015	134		0.87
*	3113	3159	427.439	9.6262	384		1
	3113	3160	5335.34	0.0416899	323		1
*	3114	3158	16.3941	18.6599	564		1
	3116	3160	4181.5	14.2687	269		1
~	3127	3232	4282.16	9.15948	72		0.64
	3134	3239	4366.73	5.82837	365		1
*	3138	3146	1268.45	4.69215	231		0.99
	3155	3173	4834.9	0.569577	441		1
	3155	3287	4257.74	10.2428	289		1
~	3227	3229	4130.19	18.6991	336		1
*	3248	3262	163.938	12.978	165		0.93
#-------------------------------------------------------------------------------------------------------
# MSA ZILM-497_3001-3400 nseq 4937 (4937) alen 400 (400) avgid 75.56 (75.56) nbpairs 57 (57)
# Two-set statistical test (one test for annotated basepairs, another for all other pairs)
#
# contacts 57 (57 bpairs 57 wc bpairs)
#
# Method Target_E-val [cov_min,cov_max] [FP | TP True Found | Sen PPV F]
# GTp 20 [1.84,5289.56] [34 | 10 57 44 | 17.54 22.73 19.80]
#
# left_pos right_pos score E-value substitutions power
#-------------------------------------------------------------------------------------------------------
~	3003	3019	4802.04	1.70646	195		0.96
	3003	3031	5000.11	0.567168	65		0.59
~	3005	3127	4349.27	17.7559	134		0.87
~	3005	3369	4368.77	16.7667	117		0.83
~	3016	3105	4501.5	8.72901	48		0.47
~	3016	3106	4453.38	11.1116	49		0.48
	3016	3154	4417.84	13.2799	125		0.85
	3019	3031	4743.42	2.34996	208		0.97
*	3035	3065	1282.47	4.33261	350		1
*	3041	3058	2157.96	1.6055	59		0.55
~	3060	3102	4752.56	2.20467	75		0.65
	3060	3134	4490.27	9.27514	258		1
~	3060	3260	4391.33	14.9325	178		0.95
	3060	3365	4744.68	2.34996	114		0.82
	3064	3155	4604.34	5.01231	227		0.99
~	3064	3352	4777.69	1.93996	78		0.67
*	3077	3085	4.59679	19.2178	237		0.99
	3102	3365	4441.99	11.7953	115		0.82
	3103	3123	4560.18	6.42497	210		0.98
~	3105	3106	4458.75	10.4648	61		0.57
	3105	3154	4427.17	12.5174	137		0.88
	3106	3154	4421.08	12.5174	138		0.88
*	3113	3159	458.315	9.27539	390		1
	3113	3160	5289.56	0.116848	332		1
*	3114	3158	23.7795	17.1944	556		1
*	3116	3156	8.59629	19.2178	179		0.95
~	3127	3369	4329.42	19.8857	73		0.64
	3134	3239	4371.45	16.7667	362		1
	3134	3305	4353.66	17.7559	300		1
*	3138	3146	1176.63	4.75632	231		0.99
	3155	3173	4804.05	1.70646	431		1
	3155	3352	4805.19	1.70646	207		0.97
	3173	3352	4478.21	9.85322	282		1
*	3248	3262	157.768	12.7088	163		0.93
	3260	3365	4383.13	15.8261	218		0.98
	3266	3312	4373.09	15.8261	448		1
~	3287	3351	4849.89	1.31913	183		0.95
~	3311	3399	4442.16	11.7953	99		0.76
~	3312	3397	4741.64	2.34996	184		0.95
*	3315	3323	445.279	9.38104	206		0.97
*	3345	3363	98.385	13.802	156		0.91
~	3351	3352	4333.83	19.8857	105		0.79
~	3392	3395	4824.27	1.50057	386		1
~	3395	3397	4350.53	17.7559	139		0.88
#-------------------------------------------------------------------------------------------------------
# MSA ZILM-497_3101-3500 nseq 4937 (4937) alen 400 (400) avgid 76.86 (76.86) nbpairs 74 (74)
# Two-set statistical test (one test for annotated basepairs, another for all other pairs)
#
# contacts 74 (74 bpairs 74 wc bpairs)
#
# Method Target_E-val [cov_min,cov_max] [FP | TP True Found | Sen PPV F]
# GTp 20 [2.50,5546.43] [13 | 5 74 18 | 6.76 27.78 10.87]
#
# left_pos right_pos score E-value substitutions power
#-------------------------------------------------------------------------------------------------------
	3103	3123	4675.05	14.3843	210		0.98
~	3103	3415	4840.13	6.85944	63		0.58
~	3105	3106	4610.44	18.476	62		0.57
*	3113	3159	607.422	13.5599	389		1
	3113	3160	5546.43	0.277151	322		1
	3123	3415	5030.83	2.98332	191		0.96
*	3138	3146	1150.61	7.65766	225		0.98
	3155	3173	4875.79	6.1501	444		1
	3155	3352	4950.49	4.41628	220		0.98
	3173	3352	4625.28	17.5881	294		1
	3173	3457	4793.25	8.51459	305		1
~	3287	3351	4922.43	4.93455	194		0.96
~	3312	3397	4849.66	6.85944	193		0.96
*	3315	3323	356.884	17.512	214		0.98
~	3352	3457	4799.27	8.51459	81		0.68
	3392	3395	4852.04	6.49564	387		1
*	3392	3407	1574.32	4.26399	440		1
*	3431	3446	1780.58	3.10624	407		1
#-------------------------------------------------------------------------------------------------------
# MSA ZILM-497_3201-3600 nseq 4937 (4937) alen 397 (400) avgid 75.19 (75.19) nbpairs 69 (69)
# Two-set statistical test (one test for annotated basepairs, another for all other pairs)
#
# contacts 69 (69 bpairs 69 wc bpairs)
#
# Method Target_E-val [cov_min,cov_max] [FP | TP True Found | Sen PPV F]
# GTp 20 [2.61,6050.03] [24 | 10 69 34 | 14.49 29.41 19.42]
#
# left_pos right_pos score E-value substitutions power
#-------------------------------------------------------------------------------------------------------
*	3248	3262	107.74	17.02	173		0.94
~	3287	3351	4624.96	6.85697	194		0.96
~	3287	3551	5008.26	1.04318	179		0.95
~	3308	3588	4452.42	15.6374	273		1
~	3312	3395	4503.55	12.4306	287		1
~	3312	3397	4874.62	1.97576	186		0.95
~	3312	3503	4897.93	1.74003	756		1
*	3315	3323	367.453	12.3467	209		0.97
*	3345	3363	60.3029	18.8992	153		0.91
~	3351	3534	4524.97	11.0599	286		1
~	3351	3551	4507.83	11.7271	153		0.91
~	3352	3457	4750.12	3.70583	78		0.67
	3352	3584	4641.18	6.45272	269		1
	3374	3576	6050.03	0.00433775	581		1
	3374	3591	4789.37	3.07232	515		1
	3392	3395	4887.74	1.85424	383		1
	3392	3397	4485.55	13.1719	282		1
*	3392	3407	1538.84	4.15184	440		1
~	3395	3397	4584.85	8.21796	137		0.88
~	3397	3540	4534.59	10.4277	90		0.73
	3397	3597	4557.22	9.2618	229		0.99
~	3399	3524	4791.97	3.07232	60		0.56
*	3431	3446	1839.69	3.03138	407		1
~	3434	3527	4744.91	3.70583	733		1
	3501	3599	4584.74	8.21796	200		0.97
*	3548	3592	140.003	16.3006	272		1
	3549	3550	5210.24	0.346672	97		0.76
*	3549	3591	1444.41	4.5404	249		0.99
	3549	3600	4959.67	1.26458	121		0.84
*	3550	3590	157.713	15.6687	166		0.93
	3550	3600	5024.36	0.917231	138		0.88
*	3558	3563	558.787	10.1115	184		0.95
*	3569	3582	1318.02	5.14919	514		1
	3576	3591	4783.98	3.07232	484		1
#-------------------------------------------------------------------------------------------------------
# MSA ZILM-497_3301-3700 nseq 4937 (4937) alen 397 (400) avgid 70.67 (70.66) nbpairs 77 (77)
# Two-set statistical test (one test for annotated basepairs, another for all other pairs)
#
# contacts 77 (77 bpairs 77 wc bpairs)
#
# Method Target_E-val [cov_min,cov_max] [FP | TP True Found | Sen PPV F]
# GTp 20 [3.21,5986.33] [17 | 6 77 23 | 7.79 26.09 12.00]
#
# left_pos right_pos score E-value substitutions power
#-------------------------------------------------------------------------------------------------------
*	3315	3323	924.534	11.363	202		0.97
	3352	3630	4578.88	11.499	50		0.49
	3352	3682	4671.61	7.6837	56		0.53
	3374	3576	5986.33	0.0152622	584		1
	3374	3591	4617.8	9.68887	513		1
	3392	3395	4451.35	19.8998	375		1
*	3392	3407	1302.69	7.90566	430		1
~	3399	3639	4552.06	12.8711	44		0.44
~	3399	3640	4560	12.8711	43		0.43
~	3415	3689	4493.22	16.9558	170		0.94
*	3431	3446	2110.28	2.99523	397		1
	3434	3473	4621.24	9.68887	766		1
~	3434	3527	5196.25	0.667416	730		1
*	3549	3591	1068.47	9.94488	254		1
*	3569	3582	1469.72	6.58305	522		1
	3576	3591	4674.12	7.6837	487		1
	3582	3669	4937.34	2.31259	718		1
~	3588	3693	4870.28	3.13795	55		0.53
~	3588	3697	4739.62	5.72355	65		0.59
	3630	3682	4479.45	17.8942	58		0.55
~	3639	3640	4567.19	12.1676	57		0.54
*	3649	3666	412.889	18.0934	163		0.93
~	3693	3697	4738.27	5.72355	52		0.5
#-------------------------------------------------------------------------------------------------------
# MSA ZILM-497_3401-3800 nseq 4937 (4937) alen 394 (400) avgid 69.00 (68.99) nbpairs 59 (59)
# Two-set statistical test (one test for annotated basepairs, another for all other pairs)
#
# contacts 59 (59 bpairs 59 wc bpairs)
#
# Method Target_E-val [cov_min,cov_max] [FP | TP True Found | Sen PPV F]
# GTp 20 [3.44,5183.88] [17 | 10 59 27 | 16.95 37.04 23.26]
#
# left_pos right_pos score E-value substitutions power
#-------------------------------------------------------------------------------------------------------
*	3431	3446	2354.53	1.55549	400		1
	3434	3473	4606.88	6.86244	770		1
~	3434	3527	5183.88	0.598595	731		1
	3457	3682	4370.41	18.0317	78		0.67
*	3502	3681	210.008	16.003	167		0.93
*	3503	3680	172.271	16.6945	855		1
~	3524	3639	4407.75	15.4225	76		0.66
~	3524	3640	4415.21	14.6316	64		0.59
*	3548	3592	111.764	17.7645	277		1
*	3549	3591	1049.79	7.3658	261		1
*	3569	3582	1467.77	4.90535	515		1
	3576	3591	4713.96	4.40064	496		1
	3582	3669	4779.2	3.32387	711		1
	3584	3630	4399.31	15.4225	259		1
	3584	3690	4349.16	18.9846	451		1
~	3588	3693	4588.38	7.25086	58		0.55
~	3588	3697	4499.75	10.62	70		0.62
	3630	3682	4591.27	7.25086	55		0.53
~	3639	3640	4624.39	6.49407	54		0.52
	3639	3664	4409.76	15.4225	87		0.71
	3640	3664	4417.07	14.6316	75		0.65
*	3649	3666	488.902	12.3033	170		0.94
~	3693	3697	4496.26	10.62	60		0.56
~	3713	3767	4886.15	2.11375	735		1
*	3737	3743	957.02	8.0472	806		1
*	3760	3771	3240.54	0.334814	95		0.75
*	3780	3786	146.894	17.2029	410		1
#-------------------------------------------------------------------------------------------------------
# MSA ZILM-497_3501-3900 nseq 4937 (4937) alen 385 (400) avgid 65.06 (64.83) nbpairs 61 (63)
# Two-set statistical test (one test for annotated basepairs, another for all other pairs)
#
# contacts 61 (61 bpairs 61 wc bpairs)
#
# Method Target_E-val [cov_min,cov_max] [FP | TP True Found | Sen PPV F]
# GTp 20 [1.88,4904.75] [18 | 10 61 28 | 16.39 35.71 22.47]
#
# left_pos right_pos score E-value substitutions power
#-------------------------------------------------------------------------------------------------------
*	3502	3681	182.793	17.5689	171		0.94
*	3503	3680	242.204	16.5247	863		1
~	3524	3639	4353.99	16.3336	74		0.65
~	3524	3640	4361.55	16.3336	66		0.6
*	3548	3592	117.979	19.0125	286		1
	3549	3550	4330.99	18.2061	104		0.78
*	3549	3591	856.174	9.32878	250		0.99
*	3569	3582	1418.39	5.44193	515		1
	3576	3591	4524.24	7.39559	479		1
~	3576	3882	4613.72	4.62705	342		1
	3582	3669	4837.84	1.57294	708		1
	3584	3630	4402	13.0904	257		1
~	3588	3693	4633.22	4.36117	50		0.49
~	3588	3697	4518.55	7.39559	66		0.6
	3630	3682	4574.56	5.856	59		0.55
~	3639	3640	4612.27	4.90859	48		0.47
	3639	3664	4426.45	11.6984	80		0.68
	3640	3664	4433.95	11.6984	72		0.64
*	3649	3666	591.661	11.891	169		0.93
	3681	3807	4349.52	17.2479	174		0.94
~	3693	3697	4518.59	7.39559	52		0.5
~	3713	3767	4904.75	1.09225	726		1
~	3726	3822	4486.79	8.79598	238		0.99
*	3733	3842	1208.13	6.69985	149		0.9
*	3737	3743	956.562	8.45888	797		1
*	3760	3771	3323.21	0.322288	95		0.75
*	3780	3786	153.105	18.2507	413		1
~	3802	3868	4579.56	5.52214	51		0.5
#-------------------------------------------------------------------------------------------------------
# MSA ZILM-497_3601-4000 nseq 4937 (4937) alen 388 (400) avgid 62.90 (62.58) nbpairs 49 (51)
# Two-set statistical test (one test for annotated basepairs, another for all other pairs)
#
# contacts 49 (49 bpairs 49 wc bpairs)
#
# Method Target_E-val [cov_min,cov_max] [FP | TP True Found | Sen PPV F]
# GTp 20 [3.03,4809.97] [25 | 13 49 38 | 26.53 34.21 29.89]
#
# left_pos right_pos score E-value substitutions power
#-------------------------------------------------------------------------------------------------------
~	3602	3639	4310.62	17.3958	210		0.98
~	3602	3640	4315.3	16.4665	200		0.97
	3602	3981	4301.41	18.3699	206		0.97
~	3630	3682	4681.2	3.21574	55		0.53
~	3639	3640	4742.75	2.52393	46		0.46
	3639	3664	4555.22	5.84986	81		0.68
	3639	3981	4729.01	2.68186	52		0.5
	3640	3664	4562.75	5.51311	71		0.63
	3640	3981	4736.84	2.52393	42		0.42
*	3649	3666	430.4	11.8363	170		0.94
	3664	3981	4549.15	6.20632	77		0.66
~	3689	3985	4376.39	13.1735	247		0.99
~	3693	3697	4485.21	7.85097	50		0.49
~	3693	3997	4618.89	4.34348	38		0.39
~	3697	3997	4479.93	8.32268	52		0.5
	3708	3912	4430.73	10.4901	79		0.67
~	3712	3933	4394.85	11.7615	72		0.64
~	3713	3767	4763.54	2.23488	729		1
*	3724	3850	10.381	19.4289	40		0.41
~	3726	3822	4601.59	4.61113	237		0.99
*	3733	3842	1259.79	5.26637	149		0.9
	3736	3922	4504.82	7.40469	52		0.5
*	3737	3743	961.915	7.14144	789		1
*	3760	3771	3168.51	0.305377	98		0.76
~	3765	3800	4304.73	17.3958	440		1
*	3779	3787	9.88122	19.4289	659		1
*	3780	3786	149.324	15.5323	410		1
~	3801	3802	4416.05	11.1089	73		0.64
~	3801	3868	4446.86	9.34756	60		0.56
~	3802	3868	4809.97	1.86108	57		0.54
	3812	3933	4411.92	11.1089	494		1
~	3867	3916	4696.26	3.02718	112		0.81
*	3899	3920	1890.17	2.50704	714		1
*	3903	3914	313.069	13.2591	174		0.94
*	3904	3913	308.338	13.2591	121		0.84
*	3950	3956	1276.77	5.19298	341		1
*	3967	3982	2769.69	0.61591	32		0.33
*	3972	3978	1126.43	6.02896	66		0.6
#-------------------------------------------------------------------------------------------------------
# MSA ZILM-497_3701-4100 nseq 4937 (4937) alen 388 (400) avgid 62.30 (61.97) nbpairs 55 (57)
# Two-set statistical test (one test for annotated basepairs, another for all other pairs)
#
# contacts 55 (55 bpairs 55 wc bpairs)
#
# Method Target_E-val [cov_min,cov_max] [FP | TP True Found | Sen PPV F]
# GTp 20 [2.59,4853.98] [45 | 13 55 58 | 23.64 22.41 23.01]
#
# left_pos right_pos score E-value substitutions power
#-------------------------------------------------------------------------------------------------------
	3708	3912	4400.35	8.76212	84		0.7
~	3711	3882	4342.69	11.3378	93		0.74
~	3713	3767	4853.98	1.28437	723		1
~	3726	3822	4221.97	17.8324	237		0.99
~	3726	4002	4535.71	4.92036	184		0.95
~	3726	4073	4423.37	7.8967	159		0.92
*	3733	3842	1153.07	6.77218	152		0.91
	3736	3922	4604.02	3.77214	51		0.5
	3736	4069	4484.25	6.07733	60		0.56
*	3737	3743	988.13	7.84635	795		1
*	3760	3771	3068.05	0.448663	95		0.75
~	3765	4038	4316.68	12.5555	138		0.88
	3765	4077	4573.14	4.19609	96		0.75
*	3780	3786	159.873	16.6561	412		1
~	3798	4011	4213.38	18.7307	147		0.9
	3800	4077	4551.93	4.66636	395		1
~	3801	3802	4548.16	4.66636	69		0.62
~	3801	3868	4582.33	4.19609	59		0.55
~	3801	4010	4585.82	3.97861	188		0.96
	3802	3816	4207.81	18.7307	102		0.78
~	3802	3868	4819.69	1.51143	58		0.55
~	3802	4010	4500.03	5.76554	187		0.96
	3807	4045	4269.43	15.3634	119		0.83
	3807	4068	4517.69	5.46926	130		0.86
	3816	3868	4245.32	16.1498	92		0.74
	3830	3981	4329.72	11.9321	845		1
	3845	3985	4377.42	9.71756	256		1
~	3867	3916	4519.3	5.46926	113		0.81
	3867	4048	4773.25	1.77798	80		0.68
~	3867	4057	4533.26	5.18776	88		0.72
~	3868	4010	4537.62	4.92036	177		0.94
~	3876	3985	4261.97	15.3634	329		1
~	3880	3974	4299.34	13.2092	267		1
	3880	3981	4282.39	13.8942	185		0.95
~	3890	4044	4266.52	15.3634	387		1
*	3899	3920	2315.01	1.71264	720		1
*	3903	3914	513.053	11.8425	173		0.94
*	3904	3913	237.117	15.3566	121		0.84
	3916	4048	4419.17	8.31865	141		0.89
~	3922	3930	4222.54	17.8324	71		0.63
	3922	4069	4554.88	4.66636	59		0.55
~	3933	4024	4486.32	6.07733	44		0.44
*	3950	3956	1267.25	6.07891	330		1
~	3953	4007	4522.44	5.18776	617		1
*	3967	3982	2677.56	0.964174	36		0.37
	3969	4047	4707.55	2.45741	201		0.97
*	3972	3978	1037.17	7.5023	78		0.67
	3974	3981	4671.61	2.88707	130		0.86
~	3997	4026	4486.61	6.07733	57		0.54
~	3997	4059	4545.79	4.92036	50		0.49
	4008	4091	4278.66	14.6119	380		1
~	4008	4097	4357.39	10.7713	802		1
~	4026	4059	4481.92	6.40539	63		0.58
	4038	4077	4418.8	8.31865	102		0.78
	4048	4057	4462.82	6.75052	116		0.82
*	4079	4092	542.363	11.5869	410		1
*	4080	4091	729.04	9.86554	302		1
*	4081	4090	35.1416	19.9343	233		0.99
#-------------------------------------------------------------------------------------------------------
# MSA ZILM-497_3801-4200 nseq 4937 (4937) alen 366 (400) avgid 60.20 (59.78) nbpairs 43 (46)
# Two-set statistical test (one test for annotated basepairs, another for all other pairs)
#
# contacts 43 (43 bpairs 43 wc bpairs)
#
# Method Target_E-val [cov_min,cov_max] [FP | TP True Found | Sen PPV F]
# GTp 20 [3.62,4938.05] [43 | 11 43 54 | 25.58 20.37 22.68]
#
# left_pos right_pos score E-value substitutions power
#-------------------------------------------------------------------------------------------------------
~	3801	3802	4623.08	8.53669	74		0.65
~	3801	3868	4658.43	7.61706	62		0.57
~	3801	4010	4646.25	8.06454	194		0.96
~	3802	3868	4853.16	3.17888	54		0.52
~	3802	4010	4563.21	11.3093	186		0.95
	3807	4185	4507.99	14.0958	66		0.6
~	3845	3985	4430.85	18.4115	265		1
~	3867	3916	4421.82	19.394	119		0.83
	3867	4048	4684.25	6.79161	87		0.71
~	3867	4057	4502.55	14.0958	89		0.72
~	3868	4010	4602.18	9.55971	174		0.94
	3869	4179	4434.09	18.4115	489		1
*	3899	3920	2295.27	1.2852	720		1
*	3903	3914	468.441	10.4626	175		0.94
*	3904	3913	162.865	14.2492	124		0.85
*	3905	3912	14.8331	17.634	156		0.91
	3912	4114	4773.6	4.52434	72		0.64
	3912	4159	4727.38	5.71123	66		0.6
	3912	4171	4696.88	6.41148	74		0.65
	3922	4069	4674.43	7.19312	62		0.57
~	3922	4162	4830.67	3.57725	57		0.54
~	3933	4024	4491.95	14.8816	54		0.52
*	3950	3956	1334.71	4.46249	338		1
~	3953	4007	4829.46	3.57725	623		1
*	3967	3982	2650.14	0.722139	38		0.39
	3969	4047	4824.43	3.79421	207		0.97
~	3969	4200	4616.05	9.03468	250		0.99
*	3972	3978	1023.22	6.18255	79		0.67
	3974	3981	4631.57	8.53669	135		0.87
~	3974	4153	4564.37	11.3093	156		0.91
	3975	4149	4918.71	2.50749	317		1
~	3975	4182	4729.64	5.71123	132		0.87
	3981	4153	4763.42	4.79658	69		0.62
~	3997	4026	4683.65	6.79161	61		0.57
~	3997	4059	4749.21	5.08458	48		0.47
	3997	4179	4584.86	10.113	235		0.99
~	4005	4035	4430.89	18.4115	563		1
	4008	4187	4728.03	5.71123	477		1
~	4026	4059	4677.14	6.79161	69		0.62
	4026	4179	4507.8	14.0958	256		1
	4038	4077	4575.42	10.6958	107		0.79
	4047	4200	4651.96	7.61706	137		0.88
	4048	4057	4439.79	18.4115	120		0.83
*	4050	4064	14.316	17.634	298		1
	4059	4179	4581.34	10.113	243		0.99
	4069	4162	4668.25	7.19312	75		0.65
	4077	4164	4938.05	2.22588	262		1
*	4079	4092	374.669	11.4442	400		1
*	4080	4091	620.14	9.09454	309		1
*	4081	4090	30.5652	17.0384	243		0.99
~	4114	4159	4926.93	2.36259	84		0.7
~	4114	4171	4896.87	2.66106	92		0.74
	4149	4182	4569.52	10.6958	301		1
~	4159	4171	4850.72	3.37235	86		0.71
#-------------------------------------------------------------------------------------------------------
# MSA ZILM-497_3901-4300 nseq 4937 (4937) alen 375 (400) avgid 62.21 (62.12) nbpairs 50 (51)
# Two-set statistical test (one test for annotated basepairs, another for all other pairs)
#
# contacts 50 (50 bpairs 50 wc bpairs)
#
# Method Target_E-val [cov_min,cov_max] [FP | TP True Found | Sen PPV F]
# GTp 20 [2.85,5455.82] [44 | 13 50 57 | 26.00 22.81 24.30]
#
# left_pos right_pos score E-value substitutions power
#-------------------------------------------------------------------------------------------------------
*	3903	3914	455.068	11.9686	178		0.95
*	3904	3913	102.241	17.2385	121		0.84
	3912	4114	4911.08	3.44874	67		0.61
	3912	4159	4857.08	4.55851	68		0.61
	3912	4171	4851.31	4.55851	79		0.67
	3912	4276	4916.59	3.44874	58		0.55
	3916	4048	4621.67	12.1205	141		0.89
	3922	4069	4662.17	10.3374	62		0.57
~	3922	4162	4830.44	5.09311	52		0.5
~	3933	4024	4534.37	17.4059	47		0.46
*	3950	3956	1346.07	5.15194	345		1
~	3953	4007	4842.49	4.81866	616		1
*	3967	3982	2461.96	1.1687	43		0.43
	3969	4047	4985.98	2.60349	203		0.97
~	3969	4161	4590.04	13.4609	194		0.96
~	3969	4200	4784.25	6.0097	239		0.99
*	3972	3978	816.583	8.56966	69		0.62
	3974	3981	4573.63	14.933	128		0.86
~	3974	4153	4576.84	14.18	152		0.91
	3974	4205	4573.86	14.933	376		1
	3975	4149	5232.36	0.832073	332		1
~	3975	4182	5102.16	1.56253	135		0.87
	3981	4153	4800.07	5.68785	68		0.61
~	3997	4026	4666.72	9.79916	64		0.59
~	3997	4059	4728.96	7.89768	56		0.53
	3997	4179	4555.62	15.721	240		0.99
~	3997	4299	4684.73	9.28715	56		0.53
~	4005	4035	4530.54	17.4059	565		1
	4008	4187	4628.71	11.4969	480		1
~	4026	4059	4667.08	9.79916	70		0.62
[truncated: 3,395 more rows]

## Sheet: BEST_5prime3prime_DEN1_882-rsca
#-------------------------------------------------------------------------------------------------------
# MSA DEN1-882_1-400 nseq 4937 (4937) alen 378 (400) avgid 77.91 (77.90) nbpairs 63 (79)
# Two-set statistical test (one test for annotated basepairs, another for all other pairs)
#
# contacts 63 (63 bpairs 63 wc bpairs)
#
# Method Target_E-val [cov_min,cov_max] [FP | TP True Found | Sen PPV F]
# GTp 20 [3.50,5299.82] [42 | 18 63 60 | 28.57 30.00 29.27]
#
# left_pos right_pos score E-value substitutions power
#-------------------------------------------------------------------------------------------------------
*	28	34	40.2848	17.4051	2003		1
*	45	52	177.897	12.6546	633		1
*	46	51	359.652	10.0027	793		1
*	82	90	1726.51	2.42661	244		0.99
*	115	129	1472.91	3.33201	13		0.12
*	116	128	2574.32	0.581874	37		0.38
*	117	127	1952.45	1.71804	33		0.34
*	118	126	1984.36	1.64368	20		0.2
*	119	125	2307.33	0.913484	38		0.39
	119	233	4074.42	17.492	23		0.24
~	121	208	4058.38	18.3383	552		1
~	121	209	4403.31	5.00115	83		0.69
~	121	235	4544.71	2.69434	447		1
~	121	319	4651.39	1.70085	223		0.98
~	124	259	4219.08	10.0793	269		1
*	169	177	3121.97	0.198143	62		0.57
*	170	176	2483.13	0.675022	43		0.43
*	187	193	565.531	7.97661	33		0.34
*	206	248	1772.83	2.25049	64		0.59
~	208	235	4173.58	12.3871	871		1
~	209	235	5261.25	0.116252	402		1
~	209	319	5299.82	0.0968349	178		0.95
	209	343	4482.34	3.57721	150		0.9
*	213	240	211.883	11.9395	20		0.2
*	215	238	1988.47	1.64368	63		0.58
*	223	232	879.502	5.74982	176		0.94
	223	317	4702.29	1.42881	148		0.9
	223	318	4465.05	3.78421	529		1
~	224	320	4475.73	3.57721	124		0.85
~	224	348	4441.12	4.23284	112		0.81
	224	360	4662.13	1.70085	103		0.78
~	224	377	4359.81	5.89911	127		0.85
	233	389	4180.77	11.771	42		0.42
~	235	319	4990.52	0.389059	542		1
	247	266	4672.64	1.60502	64		0.59
	257	295	4567.7	2.54483	252		1
*	266	294	464.254	8.86388	33		0.34
*	268	292	637.068	7.38152	221		0.98
	271	343	4657.88	1.70085	190		0.96
	293	294	4540.26	2.85227	31		0.32
	293	321	4495.19	3.38103	33		0.34
	293	359	4745.15	1.13103	18		0.18
	294	321	4786.94	0.948314	38		0.39
	294	359	4571.23	2.40332	23		0.24
~	305	317	4482.15	3.57721	47		0.46
~	305	318	4236.59	9.56509	428		1
	305	340	4846.85	0.748924	118		0.83
~	317	318	5071.37	0.271354	413		1
	319	343	4062.18	18.3383	290		1
~	320	348	4282.8	8.1603	42		0.42
	320	360	4543.49	2.69434	33		0.34
~	320	377	4179.52	11.771	57		0.54
	321	359	4528.95	2.85227	25		0.26
~	325	338	4405.05	5.00115	383		1
	348	360	4399.81	5.00115	21		0.21
~	348	377	4254.97	9.07438	45		0.45
	360	377	4357.7	5.89911	36		0.37
~	372	379	4263.96	8.60639	128		0.86
~	376	377	4200.43	11.1815	190		0.96
~	389	391	4062.87	18.3383	208		0.97
#-------------------------------------------------------------------------------------------------------
# MSA DEN1-882_101-500 nseq 4937 (4937) alen 400 (400) avgid 74.63 (74.63) nbpairs 65 (65)
# Two-set statistical test (one test for annotated basepairs, another for all other pairs)
#
# contacts 65 (65 bpairs 65 wc bpairs)
#
# Method Target_E-val [cov_min,cov_max] [FP | TP True Found | Sen PPV F]
# GTp 20 [2.72,5987.39] [48 | 19 65 67 | 29.23 28.36 28.79]
#
# left_pos right_pos score E-value substitutions power
#-------------------------------------------------------------------------------------------------------
*	115	129	1430	4.45393	15		0.14
*	116	128	2787.83	0.654032	37		0.38
*	117	127	2029.95	2.21126	31		0.32
*	118	126	2032.26	2.21126	20		0.2
*	119	125	2476.73	1.06334	37		0.38
~	121	209	4445.91	14.3996	83		0.69
~	121	235	4598.07	7.64983	446		1
~	121	319	4710.34	4.69172	230		0.99
~	121	401	4398.03	17.6487	134		0.87
*	169	177	3084.72	0.416228	57		0.54
*	170	176	2460.82	1.08851	39		0.4
*	187	193	593.958	9.59569	31		0.32
*	206	248	1787.23	3.01598	64		0.59
~	209	235	5131.84	0.738424	397		1
~	209	319	5278.19	0.393927	181		0.95
~	209	401	5987.39	0.0153274	85		0.7
~	209	475	5268.97	0.393927	178		0.95
*	213	240	204.157	14.3425	17		0.17
*	215	238	1947.71	2.48959	63		0.58
*	223	232	807.328	7.70845	182		0.95
	223	317	4627.12	6.86822	152		0.91
	223	318	4387.58	18.5549	533		1
	223	410	4482.02	12.3269	347		1
	223	424	4851.38	2.55313	550		1
~	224	320	4609.26	7.24899	123		0.84
~	224	348	4592.77	8.07169	112		0.81
	224	360	4818.76	3.01695	103		0.78
~	224	377	4565.7	8.98238	130		0.86
~	224	421	4367.61	19.5005	286		1
~	235	319	5007.77	1.30184	544		1
~	235	401	4858.19	2.55313	448		1
~	235	475	4812.27	3.01695	541		1
	247	266	4983.83	1.45734	60		0.56
	257	295	4654.09	6.16323	247		0.99
*	266	294	456.883	11.004	33		0.34
*	268	292	765.88	7.9974	227		0.99
	271	343	4422.99	15.9511	194		0.96
	293	294	4653.12	6.16323	31		0.32
	293	321	4605.97	7.24899	33		0.34
	293	359	4929.55	1.82507	18		0.18
	294	321	4932.98	1.82507	38		0.39
	294	359	4659.6	5.83728	23		0.24
~	305	317	4410.07	16.7811	47		0.46
	305	340	4683.21	5.23437	118		0.83
~	317	318	5078.32	0.926915	413		1
~	317	410	4530.78	9.98931	227		0.99
~	317	424	4639.78	6.50659	430		1
~	318	424	5034.26	1.1627	811		1
~	319	401	5297.43	0.351243	232		0.99
~	319	475	4662.85	5.83728	325		1
~	320	348	4378.36	18.5549	41		0.41
	320	360	4669.75	5.52792	32		0.33
	321	359	4616.82	7.24899	25		0.26
~	331	402	5344.88	0.279147	99		0.76
	343	475	4577.33	8.51553	292		1
	348	360	4510.05	11.1011	21		0.21
~	348	377	4449.5	14.3996	48		0.47
	360	377	4535.71	9.98931	39		0.4
	360	421	4427.4	15.9511	195		0.96
~	398	468	5145.86	0.697554	39		0.4
~	401	475	5109.82	0.827388	229		0.99
~	410	424	4417.47	15.9511	625		1
*	438	460	417.685	11.4191	109		0.8
*	439	459	16.1339	19.8171	295		1
*	440	458	1784.02	3.01598	35		0.36
*	472	481	63.2285	17.7459	319		1
*	493	500	122.771	15.8675	137		0.88
#-------------------------------------------------------------------------------------------------------
# MSA DEN1-882_201-600 nseq 4937 (4937) alen 400 (400) avgid 73.02 (73.02) nbpairs 52 (52)
# Two-set statistical test (one test for annotated basepairs, another for all other pairs)
#
# contacts 52 (52 bpairs 52 wc bpairs)
#
# Method Target_E-val [cov_min,cov_max] [FP | TP True Found | Sen PPV F]
# GTp 20 [2.20,5769.13] [38 | 15 52 53 | 28.85 28.30 28.57]
#
# left_pos right_pos score E-value substitutions power
#-------------------------------------------------------------------------------------------------------
*	206	248	1868.7	1.9297	67		0.61
~	209	235	4918.77	1.92716	397		1
~	209	319	5071.06	0.930094	179		0.95
~	209	401	5769.13	0.0272596	80		0.68
~	209	475	4914.44	2.047	180		0.95
*	213	240	204.872	13.5905	13		0.12
*	215	238	1795.51	2.13988	63		0.58
*	223	232	626.808	8.48486	182		0.95
	223	317	4550.44	11.9563	152		0.91
	223	424	4533.37	12.6511	551		1
~	224	320	4551.7	11.297	130		0.86
~	224	348	4518.43	13.383	115		0.82
	224	360	4769.81	4.19756	106		0.79
~	235	319	4941.8	1.70778	542		1
~	235	401	4676.3	6.34135	443		1
~	235	475	4531.52	12.6511	543		1
	247	266	4925.62	1.92716	70		0.62
	257	295	4538.82	12.6511	252		1
*	266	294	534.344	9.40936	40		0.41
*	268	292	909.578	6.32067	231		0.99
	293	294	4588.32	9.51748	31		0.32
	293	321	4542.01	11.9563	33		0.34
	293	359	4893.53	2.17416	18		0.18
	294	321	4922.46	1.92716	38		0.39
	294	359	4605.29	8.98549	23		0.24
	295	562	4525.29	13.383	284		1
	305	340	4681.2	6.34135	120		0.83
~	317	318	5031.41	1.1167	413		1
~	317	410	4451.99	18.6392	228		0.99
~	317	424	4678.82	6.34135	431		1
~	318	424	5005	1.26115	812		1
~	319	401	4978.76	1.42399	225		0.98
	320	360	4641.59	7.55367	36		0.37
	321	359	4562.28	11.297	25		0.26
~	331	402	5001.51	1.34013	103		0.78
~	338	550	4515.63	13.383	386		1
	343	475	4442	18.6392	296		1
	360	421	4436.31	19.6728	196		0.96
~	398	468	4985.78	1.42399	42		0.42
~	401	475	4792.76	3.72721	226		0.98
*	438	460	773.117	7.27925	112		0.81
*	439	459	28.9093	17.5696	299		1
*	440	458	1661.58	2.5727	35		0.36
~	456	517	4640.14	7.55367	92		0.74
~	456	583	4957.2	1.60749	97		0.76
~	457	517	4609.12	8.98549	421		1
*	472	481	49.3772	17.1038	335		1
*	492	501	2016.2	1.55156	51		0.5
*	493	500	502.982	9.65714	140		0.88
~	517	583	4499.91	14.9643	163		0.93
*	525	540	151.041	14.4563	30		0.31
*	526	539	150.186	14.4563	508		1
*	570	579	203.653	13.5905	38		0.39
#-------------------------------------------------------------------------------------------------------
# MSA DEN1-882_301-700 nseq 4937 (4937) alen 400 (400) avgid 72.68 (72.68) nbpairs 41 (41)
# Two-set statistical test (one test for annotated basepairs, another for all other pairs)
#
# contacts 41 (41 bpairs 41 wc bpairs)
#
# Method Target_E-val [cov_min,cov_max] [FP | TP True Found | Sen PPV F]
# GTp 20 [4.88,5011.23] [67 | 10 41 77 | 24.39 12.99 16.95]
#
# left_pos right_pos score E-value substitutions power
#-------------------------------------------------------------------------------------------------------
~	305	317	4355.69	8.83823	44		0.44
	305	340	4670.67	2.37818	113		0.81
~	305	410	4215.9	15.2095	239		0.99
~	305	583	4230.79	14.3327	103		0.78
~	317	318	5011.23	0.544151	411		1
~	317	410	4471.97	5.39062	225		0.98
~	317	424	4684.81	2.23183	431		1
~	318	410	4248.88	13.5029	606		1
~	318	424	4970.46	0.660495	812		1
~	319	401	4920.93	0.801429	227		0.99
~	319	475	4365.25	8.31274	313		1
~	320	348	4355.91	8.83823	41		0.41
	320	360	4726.67	1.84389	32		0.33
~	320	377	4350.7	8.83823	59		0.55
~	320	421	4298.51	11.2741	216		0.98
	321	359	4702.43	2.09434	27		0.28
~	321	602	4481.02	5.39062	93		0.74
~	331	402	4756.57	1.62299	97		0.76
~	338	550	4439.35	6.10475	382		1
~	338	650	4660.97	2.53395	19		0.19
~	338	651	4687.72	2.23183	15		0.14
*	341	358	40.3001	13.4256	200		0.97
	343	475	4393.1	7.81725	287		1
	348	360	4438.34	6.49534	21		0.21
~	348	377	4354.05	8.83823	48		0.47
	359	431	4306.95	10.6115	246		0.99
	359	602	4641	2.69974	78		0.67
	360	377	4493.84	5.06464	39		0.4
	360	421	4440.05	6.10475	196		0.96
	360	608	4168.54	19.2258	37		0.38
~	364	519	4158.07	19.2258	506		1
~	364	681	4254.82	13.5029	486		1
~	372	379	4242.49	14.3327	131		0.86
~	372	678	4162	19.2258	64		0.59
~	376	377	4171.26	18.1413	190		0.96
~	379	485	4228.85	15.2095	123		0.84
~	379	678	4418.12	6.91003	131		0.86
~	389	391	4176.55	18.1413	199		0.97
~	398	468	4861.85	1.03657	39		0.4
~	401	475	4751.64	1.62299	216		0.98
~	410	424	4246.99	13.5029	626		1
*	438	460	882.798	5.19043	111		0.81
*	439	459	29.5197	13.9236	292		1
*	440	458	1680.64	2.22998	37		0.38
	455	680	4174.58	18.1413	129		0.86
	455	681	4231.81	14.3327	35		0.36
~	456	517	4527.03	4.46919	95		0.75
~	456	583	4813.32	1.25656	90		0.73
~	456	622	4927.27	0.801429	88		0.72
~	456	626	4919.87	0.801429	36		0.37
~	456	695	4897.33	0.91153	38		0.39
~	457	517	4490.63	5.06464	424		1
~	483	685	4353.67	8.83823	466		1
~	485	678	4494.23	5.06464	56		0.53
*	492	501	2061.87	1.35575	44		0.44
*	493	500	615.692	6.74799	144		0.89
~	517	583	4383.88	7.81725	153		0.91
~	517	622	4498.73	4.75786	151		0.91
~	517	626	4493.87	5.06464	99		0.76
~	517	695	4468.8	5.39062	101		0.77
~	519	681	4367.88	8.31274	58		0.55
~	521	678	4268.03	12.7178	230		0.99
*	525	540	131.965	11.6206	30		0.31
*	526	539	165.395	11.166	500		1
~	550	650	4426.09	6.49534	391		1
~	550	651	4445.9	6.10475	387		1
*	570	579	203.609	10.5395	18		0.18
~	583	622	4816.4	1.25656	146		0.9
~	583	626	4790.74	1.42823	94		0.74
~	583	695	4764.94	1.62299	96		0.75
*	598	609	16.7784	14.7308	415		1
	619	645	4157.89	19.2258	117		0.83
~	622	626	4900.36	0.854727	92		0.74
~	622	695	4872.42	0.972064	94		0.74
~	626	695	4864.89	1.03657	42		0.42
~	650	651	4670.11	2.37818	24		0.25
~	680	681	4181.28	18.1413	132		0.87
#-------------------------------------------------------------------------------------------------------
# MSA DEN1-882_401-800 nseq 4937 (4937) alen 400 (400) avgid 73.25 (73.25) nbpairs 60 (60)
# Two-set statistical test (one test for annotated basepairs, another for all other pairs)
#
# contacts 60 (60 bpairs 60 wc bpairs)
#
# Method Target_E-val [cov_min,cov_max] [FP | TP True Found | Sen PPV F]
# GTp 20 [2.09,5155.26] [56 | 15 60 71 | 25.00 21.13 22.90]
#
# left_pos right_pos score E-value substitutions power
#-------------------------------------------------------------------------------------------------------
~	401	475	4913.73	0.76243	220		0.98
~	401	547	4361.57	11.1263	292		1
~	402	607	4500.39	5.62326	296		1
~	407	775	4943.99	0.676716	368		1
~	410	424	4548.27	4.46281	628		1
*	438	460	706.134	8.21992	105		0.79
*	439	459	29.5296	18.9629	298		1
*	440	458	1374.7	4.46102	36		0.37
	455	501	4236.72	19.257	39		0.4
	455	519	4475.89	6.30846	61		0.57
	455	680	4583.59	3.74911	135		0.87
	455	681	4568.49	4.2113	41		0.41
~	456	457	4381.95	9.94427	359		1
~	456	517	4828.16	1.15606	95		0.75
~	456	583	5057.35	0.37207	91		0.73
~	456	622	5155.26	0.230119	90		0.73
~	456	626	5147.58	0.244384	43		0.43
	456	695	5127.11	0.259527	37		0.38
~	457	517	4810.85	1.3016	424		1
~	457	583	4280.53	15.5107	420		1
~	457	622	4340.17	12.4398	419		1
~	457	626	4341.96	11.7658	372		1
	457	695	4327.84	13.1497	366		1
*	472	481	56.6507	17.8706	309		1
~	483	685	4432.09	7.92878	466		1
	485	678	4361.09	11.1263	59		0.55
*	492	501	2302.66	1.50835	41		0.41
*	493	500	435.955	10.83	144		0.89
	501	519	4359.7	11.1263	62		0.57
	501	680	4234.62	19.257	136		0.88
	501	681	4415.11	8.39249	42		0.42
~	502	781	4540.98	4.72893	297		1
~	517	583	4703.09	2.21415	156		0.91
~	517	622	4800.79	1.3016	155		0.91
~	517	626	4794.99	1.38101	108		0.8
	517	695	4771.92	1.55446	102		0.78
	519	680	4480.82	6.30846	158		0.92
	519	681	4663.52	2.64058	64		0.59
	519	723	4256.02	18.2518	63		0.58
*	525	540	83.4977	17.0623	30		0.31
~	547	775	4468.83	6.68068	531		1
~	550	650	4455.94	7.07406	390		1
~	550	651	4476.5	6.30846	385		1
	550	737	4378.56	9.94427	396		1
~	550	739	4299.12	14.6835	432		1
*	570	579	203.392	14.2415	24		0.25
~	583	622	5067.35	0.350412	151		0.91
~	583	626	5035.42	0.419451	104		0.78
	583	695	5011.31	0.472814	98		0.76
*	596	611	19.1001	19.737	441		1
*	598	609	18.6346	19.737	416		1
~	622	626	5129.37	0.259527	103		0.78
	622	695	5102.85	0.292667	97		0.76
	626	695	5095.1	0.31078	50		0.49
~	650	651	4694.86	2.21415	23		0.24
	650	737	4594.63	3.53698	34		0.35
~	650	739	4513.61	5.30828	70		0.62
	651	737	4624.52	3.14737	29		0.3
~	651	739	4534.53	4.72893	65		0.59
*	676	736	342.089	11.8982	656		1
*	678	735	17.5517	19.737	43		0.43
	678	758	4335.66	12.4398	56		0.53
	680	681	4555	4.46281	138		0.88
	680	723	4354.67	11.1263	137		0.88
	681	723	4314.61	13.8971	43		0.43
*	698	713	15.5104	19.737	39		0.4
*	701	710	1665.81	3.35729	28		0.29
	707	709	4816.2	1.2267	71		0.63
~	707	752	4237.18	19.257	46		0.46
	737	739	4815.35	1.2267	76		0.66
*	740	757	508.762	10.0423	365		1
#-------------------------------------------------------------------------------------------------------
# MSA DEN1-882_501-900 nseq 4937 (4937) alen 400 (400) avgid 73.11 (73.11) nbpairs 81 (81)
# Two-set statistical test (one test for annotated basepairs, another for all other pairs)
#
# contacts 81 (81 bpairs 81 wc bpairs)
#
# Method Target_E-val [cov_min,cov_max] [FP | TP True Found | Sen PPV F]
# GTp 20 [2.50,5145.64] [25 | 9 81 34 | 11.11 26.47 15.65]
#
# left_pos right_pos score E-value substitutions power
#-------------------------------------------------------------------------------------------------------
~	517	583	4685.68	6.19091	166		0.93
~	517	622	4798.36	3.34021	163		0.93
~	517	626	4794.71	3.34021	116		0.82
	517	695	4761.06	4.10795	112		0.81
*	570	579	203.876	19.0963	24		0.25
~	583	622	5064.8	0.766798	163		0.93
~	583	626	5038.09	0.883365	116		0.82
	583	695	5003.74	1.01741	112		0.81
~	602	860	4567.71	11.315	132		0.87
~	607	893	4944.07	1.44674	434		1
~	622	626	5145.64	0.466481	113		0.81
	622	695	5108.8	0.577395	109		0.8
	626	695	5102.56	0.619883	62		0.57
~	650	651	4489.12	17.8075	32		0.33
*	661	873	408.441	14.8421	118		0.83
*	667	866	1229.09	6.23933	294		1
*	676	736	358.497	15.7555	664		1
	681	803	4530.98	13.7718	62		0.57
	681	881	4526.32	14.6943	71		0.63
	698	849	4751.09	4.40015	78		0.67
*	701	710	1736.56	3.53593	38		0.39
	707	709	4654.33	7.08892	71		0.63
	709	841	4470.66	18.9683	184		0.95
	737	739	4589.88	10.5915	83		0.69
*	740	757	609.249	11.9755	380		1
	775	892	4831.08	2.71318	530		1
	803	881	4518.87	14.6943	81		0.68
*	805	835	363.085	15.7555	506		1
	816	848	4480.14	17.8075	273		1
	847	877	4750.65	4.40015	690		1
	848	860	4508.45	15.6728	271		1
	875	888	4568.25	11.315	102		0.78
*	882	892	1570.41	4.29508	268		1
*	883	891	394.868	15.0614	506		1
#-------------------------------------------------------------------------------------------------------
# MSA DEN1-882_601-1000 nseq 4937 (4937) alen 400 (400) avgid 73.38 (73.38) nbpairs 73 (73)
# Two-set statistical test (one test for annotated basepairs, another for all other pairs)
#
# contacts 73 (73 bpairs 73 wc bpairs)
#
# Method Target_E-val [cov_min,cov_max] [FP | TP True Found | Sen PPV F]
# GTp 20 [3.15,5160.90] [43 | 11 73 54 | 15.07 20.37 17.32]
#
# left_pos right_pos score E-value substitutions power
#-------------------------------------------------------------------------------------------------------
~	602	816	4380.06	12.7014	131		0.86
	602	848	4455.73	8.84465	265		1
~	602	860	4614.5	4.21796	130		0.86
~	602	987	4571.59	5.08387	91		0.73
~	607	893	4742.37	2.25075	441		1
	619	645	4336.72	15.1742	130		0.86
~	622	626	5160.9	0.290637	110		0.8
	622	695	5125.95	0.352703	111		0.81
~	622	907	4474.18	7.82818	202		0.97
~	622	955	4402.68	11.2671	257		1
	626	695	5127.67	0.352703	61		0.57
~	626	955	4311.29	17.0599	207		0.97
~	650	651	4508.45	6.92438	36		0.37
	650	737	4378.29	12.7014	43		0.43
~	650	739	4285.82	19.1532	81		0.68
	651	737	4407.34	11.2671	39		0.4
~	651	739	4306.16	17.0599	77		0.66
*	661	873	391.341	11.9618	116		0.82
*	667	866	1309.71	5.35457	295		1
*	676	736	475.026	10.996	667		1
*	678	735	225.705	14.7841	50		0.49
	678	758	4518.61	6.51105	65		0.59
	678	823	4415.44	10.6085	104		0.78
	678	938	4453.19	8.84465	66		0.6
	681	912	4283.65	19.1532	51		0.5
	681	954	4279.05	19.1532	61		0.57
	695	955	4339	15.1742	208		0.97
	698	849	4485.44	7.82818	87		0.71
*	701	710	1816.55	3.43073	30		0.31
	707	709	4612.59	4.21796	79		0.67
~	707	932	4330.74	15.1742	126		0.85
~	707	997	4282.02	19.1532	251		1
	709	841	4432.56	9.98642	196		0.96
	709	997	4961.71	0.762732	292		1
	737	739	4596.28	4.48928	84		0.7
*	740	757	787.551	8.31422	369		1
~	752	841	4334.14	15.1742	167		0.93
~	758	938	4602.55	4.48928	59		0.55
	775	892	4539.99	5.75473	523		1
*	776	851	178.893	15.618	91		0.73
*	805	835	158.865	16.2316	508		1
	816	848	4332.88	15.1742	254		1
~	816	860	4318.9	16.0921	119		0.83
~	816	987	4429.69	9.98642	80		0.68
	847	877	4769.91	1.98332	701		1
	848	860	4370.77	12.7014	253		1
	848	987	4512.14	6.92438	214		0.98
~	860	987	4475.66	7.82818	79		0.67
	875	888	4486.13	7.82818	94		0.74
*	882	892	1343	5.23985	262		1
*	883	891	328.523	12.9201	501		1
~	912	954	4284.97	19.1532	58		0.55
*	916	924	58.2294	19.4754	309		1
~	954	990	4277.11	19.1532	58		0.55
#-------------------------------------------------------------------------------------------------------
# MSA DEN1-882_701-1100 nseq 4937 (4937) alen 400 (400) avgid 73.47 (73.47) nbpairs 69 (69)
# Two-set statistical test (one test for annotated basepairs, another for all other pairs)
#
# contacts 69 (69 bpairs 69 wc bpairs)
#
# Method Target_E-val [cov_min,cov_max] [FP | TP True Found | Sen PPV F]
# GTp 20 [3.60,5063.18] [15 | 8 69 23 | 11.59 34.78 17.39]
#
# left_pos right_pos score E-value substitutions power
#-------------------------------------------------------------------------------------------------------
*	701	710	1768.49	3.12783	36		0.37
	707	709	4682.81	11.3497	75		0.65
	709	841	4548.7	18.9872	190		0.96
	709	997	5063.18	2.1145	292		1
~	737	739	4723.13	9.52236	79		0.67
*	740	757	787.837	8.84078	376		1
~	758	938	4557.68	18.9872	63		0.58
	775	892	4641.13	13.5041	515		1
*	776	851	307.994	14.5614	93		0.74
*	805	835	163.429	17.4869	520		1
	847	877	4814.31	6.28831	692		1
	848	987	4572.58	17.9526	213		0.98
~	860	987	4549.56	18.9872	78		0.67
~	875	888	4579.87	16.9686	105		0.79
~	875	1061	4746.11	8.46367	68		0.61
~	878	1088	4974.17	3.0493	309		1
*	882	892	1471.94	4.64795	259		1
*	883	891	348.548	13.8736	502		1
~	888	1061	4657.82	12.0292	97		0.76
~	950	1019	4612.29	15.1457	81		0.68
*	1003	1030	932.69	7.7088	666		1
*	1012	1021	1069.75	6.82041	800		1
	1083	1088	4571.95	17.9526	91		0.73
#-------------------------------------------------------------------------------------------------------
# MSA DEN1-882_801-1200 nseq 4937 (4937) alen 400 (400) avgid 72.94 (72.94) nbpairs 62 (62)
# Two-set statistical test (one test for annotated basepairs, another for all other pairs)
#
# contacts 62 (62 bpairs 62 wc bpairs)
#
# Method Target_E-val [cov_min,cov_max] [FP | TP True Found | Sen PPV F]
# GTp 20 [2.34,5187.38] [45 | 9 62 54 | 14.52 16.67 15.52]
#
# left_pos right_pos score E-value substitutions power
#-------------------------------------------------------------------------------------------------------
~	816	848	4140.08	19.1237	258		1
~	816	860	4141.22	19.1237	116		0.82
~	816	987	4237.93	13.4939	72		0.64
~	823	1066	4294.01	11.3002	106		0.79
	838	1027	4141.65	19.1237	381		1
~	841	997	4129.4	19.9609	370		1
~	844	1172	4336.56	9.44856	103		0.78
~	847	877	4540.62	4.56704	699		1
~	848	860	4196.96	16.083	262		1
~	848	987	4323.39	9.88216	218		0.98
~	850	907	4199.23	15.3956	356		1
~	860	987	4301.72	10.8072	76		0.66
~	875	888	4527.05	4.78131	104		0.78
~	875	1061	4690	2.62612	76		0.66
~	875	1172	4384.3	7.89013	57		0.54
~	878	1088	4610.34	3.46554	316		1
*	882	892	1334.62	4.78542	267		1
*	883	891	342.396	12.124	511		1
~	888	1061	4532.59	4.56704	108		0.8
~	888	1172	4283.31	11.8145	89		0.72
	907	1083	4241	13.4939	148		0.9
~	907	1197	4231.34	14.1019	146		0.9
*	916	924	48.8951	18.5533	317		1
~	938	1063	4129.71	19.9609	167		0.93
~	938	1066	4414.31	7.20709	74		0.65
~	938	1087	4232.47	14.1019	330		1
*	943	1104	44.5359	18.5533	762		1
*	944	1103	647.569	8.84778	69		0.62
	944	1151	4276.26	11.8145	79		0.67
~	950	1019	4695.63	2.50719	80		0.68
	950	1092	4249.4	12.9105	115		0.82
~	950	1137	4787.65	1.81107	88		0.72
	955	1083	4389.54	7.89013	203		0.97
*	955	1094	35.816	19.1827	199		0.97
	955	1197	4378.22	8.25471	201		0.97
*	1003	1030	766.046	7.98301	662		1
*	1012	1021	1110.21	5.87617	800		1
	1019	1092	4320.49	10.3348	79		0.67
	1019	1093	4528.97	4.78131	259		1
~	1019	1137	4879.79	1.24687	52		0.5
	1021	1174	4358.67	8.63553	944		1
	1027	1130	4304.46	10.8072	152		0.91
~	1039	1162	4130.31	19.9609	481		1
~	1061	1172	4395.3	7.89013	61		0.57
	1083	1088	4314	10.3348	94		0.74
	1083	1090	4204.09	15.3956	328		1
	1083	1197	5187.38	0.385161	48		0.47
~	1088	1097	4161.55	17.5434	263		1
~	1088	1197	4316.31	10.3348	92		0.74
	1090	1197	4188.91	16.083	326		1
	1092	1137	4415.6	7.20709	87		0.71
	1093	1137	4163.61	17.5434	267		1
~	1137	1186	4163.18	17.5434	142		0.89
*	1141	1183	1881.38	2.69354	424		1
#-------------------------------------------------------------------------------------------------------
# MSA DEN1-882_901-1300 nseq 4937 (4937) alen 400 (400) avgid 74.34 (74.34) nbpairs 55 (55)
# Two-set statistical test (one test for annotated basepairs, another for all other pairs)
#
# contacts 55 (55 bpairs 55 wc bpairs)
#
# Method Target_E-val [cov_min,cov_max] [FP | TP True Found | Sen PPV F]
# GTp 20 [3.67,4922.57] [27 | 8 55 35 | 14.55 22.86 17.78]
#
# left_pos right_pos score E-value substitutions power
#-------------------------------------------------------------------------------------------------------
*	916	924	46.1196	16.5028	319		1
~	938	1066	4423.29	5.98046	81		0.68
*	943	1104	40.3388	17.0441	745		1
*	944	1103	474.018	9.8827	66		0.6
	944	1151	4238.89	14.2261	71		0.63
~	950	1019	4571.16	2.96038	75		0.65
~	950	1137	4682.94	1.76174	80		0.68
~	950	1203	4600.27	2.60146	79		0.67
	955	1083	4195.9	17.0144	195		0.96
*	955	1094	35.7071	17.0441	190		0.96
	955	1197	4183.09	18.0467	198		0.97
~	987	1110	4215.88	15.106	52		0.5
~	987	1293	4424.33	5.98046	87		0.71
	1001	1217	4198.48	17.0144	97		0.76
*	1003	1030	927.947	6.57326	660		1
*	1012	1021	1050.78	5.88335	800		1
	1019	1092	4229.81	14.2261	69		0.62
	1019	1093	4421.31	5.98046	268		1
~	1019	1137	4779.89	1.11435	47		0.46
~	1019	1203	4692.87	1.65049	46		0.46
	1021	1174	4284.75	11.1563	938		1
~	1061	1172	4248.66	13.3931	64		0.59
~	1061	1268	4406.26	6.37031	68		0.61
	1083	1197	4922.57	0.576373	49		0.48
	1092	1137	4342.64	8.71389	74		0.65
	1092	1203	4266.8	12.6051	73		0.64
~	1123	1240	4299.89	10.4915	691		1
~	1130	1215	4890.84	0.657874	36		0.37
~	1137	1203	4815.25	0.977106	51		0.5
*	1141	1183	1758.05	2.92727	417		1
*	1143	1181	6.06785	19.115	259		1
	1211	1212	4641.91	2.14159	57		0.54
~	1212	1240	4217.92	15.106	360		1
~	1213	1285	4470.02	4.94405	698		1
~	1217	1220	4191.84	17.0144	130		0.86
#-------------------------------------------------------------------------------------------------------
# MSA DEN1-882_1001-1400 nseq 4937 (4937) alen 400 (400) avgid 72.76 (72.76) nbpairs 48 (48)
# Two-set statistical test (one test for annotated basepairs, another for all other pairs)
#
# contacts 48 (48 bpairs 48 wc bpairs)
#
# Method Target_E-val [cov_min,cov_max] [FP | TP True Found | Sen PPV F]
# GTp 20 [3.50,4991.92] [8 | 13 48 21 | 27.08 61.90 37.68]
#
# left_pos right_pos score E-value substitutions power
#-------------------------------------------------------------------------------------------------------
*	1003	1030	1025.11	6.37675	654		1
*	1012	1021	978.822	6.63116	800		1
~	1019	1093	4579.11	17.5922	261		1
~	1019	1137	4972.29	2.93322	41		0.41
~	1019	1203	4910.34	4.05012	39		0.4
~	1061	1268	4565.25	19.6842	68		0.61
	1083	1197	4922.9	3.7982	44		0.44
~	1130	1215	4965.69	3.12968	40		0.41
~	1137	1203	4991.92	2.74871	46		0.46
*	1141	1183	1795.97	2.47305	419		1
*	1143	1181	6.29439	19.0674	255		1
*	1284	1398	16.3475	19.0674	238		0.99
*	1296	1360	42.5976	17.5335	250		0.99
*	1299	1358	136.669	15.1944	84		0.7
*	1300	1357	330.791	12.274	680		1
*	1302	1355	604.498	9.47056	201		0.97
	1340	1382	4731.06	9.16652	69		0.62
*	1364	1387	323.529	12.4402	470		1
*	1365	1386	90.5935	16.0021	67		0.61
*	1366	1385	1969.64	1.90006	200		0.97
*	1371	1381	226.552	13.7052	475		1
#-------------------------------------------------------------------------------------------------------
# MSA DEN1-882_1101-1500 nseq 4937 (4937) alen 400 (400) avgid 70.67 (70.67) nbpairs 48 (48)
# Two-set statistical test (one test for annotated basepairs, another for all other pairs)
#
# contacts 48 (48 bpairs 48 wc bpairs)
#
# Method Target_E-val [cov_min,cov_max] [FP | TP True Found | Sen PPV F]
# GTp 20 [3.29,4923.40] [20 | 15 48 35 | 31.25 42.86 36.14]
#
# left_pos right_pos score E-value substitutions power
#-------------------------------------------------------------------------------------------------------
~	1130	1215	4923.4	1.4817	42		0.42
~	1137	1203	4846.47	2.12474	45		0.45
~	1137	1412	4705.79	4.08479	150		0.9
	1137	1498	4391.82	15.2217	106		0.79
*	1141	1183	1731.1	2.64788	414		1
*	1143	1181	6.86447	18.7745	257		1
~	1147	1396	4414.16	14.4092	655		1
~	1172	1268	4331.32	19.9176	60		0.56
~	1203	1412	4658.81	4.87204	145		0.89
	1203	1498	4337.91	18.8901	101		0.77
	1211	1422	4477.7	10.9072	105		0.79
	1211	1452	4423.09	13.636	83		0.69
	1211	1472	4329.63	19.9176	84		0.7
~	1212	1422	4366.47	16.9696	117		0.83
~	1212	1472	4378.62	16.0747	96		0.75
	1213	1285	4413.58	14.4092	703		1
~	1217	1437	4492.67	10.3088	69		0.62
*	1271	1410	5.17473	18.7745	275		1
*	1284	1398	4.2002	18.7745	246		0.99
*	1296	1360	45.5607	16.5621	256		1
*	1299	1358	167.224	14.0273	90		0.73
*	1300	1357	244.501	12.888	682		1
*	1302	1355	443.944	10.6168	198		0.97
	1340	1382	4807.15	2.54193	79		0.67
*	1364	1387	338.774	11.7559	461		1
*	1365	1386	149.573	14.2455	79		0.67
*	1366	1385	2019.92	1.77642	208		0.97
*	1371	1381	274.035	12.5466	482		1
~	1421	1479	4591.38	6.5197	77		0.66
~	1422	1452	4592.12	6.5197	142		0.89
~	1422	1472	4529.63	8.69296	143		0.89
*	1446	1459	30.7239	17.0253	360		1
~	1452	1472	4470.62	10.9072	121		0.84
*	1489	1499	100.657	15.2315	573		1
*	1490	1498	884.415	6.9603	106		0.79
#-------------------------------------------------------------------------------------------------------
# MSA DEN1-882_1201-1600 nseq 4937 (4937) alen 400 (400) avgid 71.83 (71.83) nbpairs 45 (45)
# Two-set statistical test (one test for annotated basepairs, another for all other pairs)
#
# contacts 45 (45 bpairs 45 wc bpairs)
#
# Method Target_E-val [cov_min,cov_max] [FP | TP True Found | Sen PPV F]
# GTp 20 [1.17,5027.69] [31 | 16 45 47 | 35.56 34.04 34.78]
#
# left_pos right_pos score E-value substitutions power
#-------------------------------------------------------------------------------------------------------
~	1203	1412	4645.39	1.65592	138		0.88
	1203	1498	4277.19	8.94446	105		0.79
~	1211	1212	4253.1	9.87265	66		0.6
~	1211	1422	4544.83	2.64407	107		0.79
~	1211	1452	4481.11	3.42198	84		0.7
~	1211	1472	4364.72	5.99478	87		0.71
~	1212	1422	4356.19	5.99478	119		0.83
~	1212	1452	4253.57	9.87265	96		0.75
~	1212	1472	4347.63	6.30479	99		0.76
	1213	1285	4333.33	6.97149	711		1
~	1215	1216	4426.02	4.42086	274		1
~	1215	1480	4121.97	16.7751	115		0.82
~	1215	1486	4166	14.5542	437		1
~	1215	1563	5027.69	0.260024	38		0.39
~	1216	1480	4446.66	3.99131	339		1
~	1216	1563	4367.84	5.69943	262		1
~	1217	1220	4318.97	7.32958	134		0.87
~	1217	1437	4520.69	2.93198	62		0.57
~	1220	1437	4317.05	7.32958	136		0.88
~	1268	1533	4388.65	5.41809	52		0.5
*	1271	1410	8.58332	17.1799	264		1
	1274	1360	4309.06	7.70515	475		1
*	1284	1398	4.86338	17.1799	238		0.99
*	1296	1360	48.0288	14.8233	253		1
*	1299	1358	138.919	12.847	84		0.7
*	1300	1357	262.665	11.0793	688		1
*	1302	1355	413.913	9.51206	201		0.97
~	1318	1439	4234.51	10.3699	249		0.99
~	1330	1464	4133.17	16.0036	117		0.83
	1340	1382	4954.04	0.377698	65		0.59
*	1364	1387	284.224	10.8097	472		1
*	1365	1386	187.173	12.125	66		0.6
*	1366	1385	1807.35	2.24687	195		0.96
*	1371	1381	190.861	12.125	479		1
	1412	1498	4261.83	9.39779	191		0.96
~	1421	1479	4495.3	3.25038	71		0.63
~	1422	1452	4642.46	1.65592	137		0.88
~	1422	1472	4558.75	2.38385	140		0.88
~	1452	1472	4493.85	3.25038	117		0.83
~	1480	1563	4099.86	18.4157	103		0.78
~	1486	1563	4114.25	17.5789	425		1
*	1489	1499	104.574	13.4727	576		1
*	1490	1498	986.039	5.39464	116		0.82
*	1504	1557	7.79807	17.1799	330		1
*	1508	1553	5.71079	17.1799	106		0.79
*	1569	1580	111.521	13.4727	329		1
*	1570	1579	60.6481	14.4981	110		0.8
#-------------------------------------------------------------------------------------------------------
# MSA DEN1-882_1301-1700 nseq 4937 (4937) alen 400 (400) avgid 70.73 (70.73) nbpairs 42 (42)
# Two-set statistical test (one test for annotated basepairs, another for all other pairs)
#
# contacts 42 (42 bpairs 42 wc bpairs)
#
# Method Target_E-val [cov_min,cov_max] [FP | TP True Found | Sen PPV F]
# GTp 20 [2.11,4803.55] [18 | 15 42 33 | 35.71 45.45 40.00]
#
# left_pos right_pos score E-value substitutions power
#-------------------------------------------------------------------------------------------------------
*	1301	1356	7.68256	15.9312	45		0.45
*	1302	1355	206.944	11.4265	203		0.97
	1302	1620	4545.04	4.84126	50		0.49
	1302	1659	4573.9	4.32271	48		0.47
~	1318	1439	4539.66	5.12245	252		1
	1340	1382	4803.55	1.44455	73		0.64
*	1364	1387	235.157	10.9575	458		1
*	1365	1386	186.988	11.5904	81		0.68
*	1366	1385	1688.15	2.39787	206		0.97
*	1371	1381	250.654	10.8073	471		1
	1412	1498	4300.38	15.2731	193		0.96
~	1421	1479	4517.85	5.73251	81		0.68
~	1422	1452	4578.84	4.32271	126		0.85
~	1422	1472	4477.67	6.77916	142		0.89
~	1452	1472	4409.49	9.43799	108		0.8
~	1486	1563	4244.79	18.7639	436		1
*	1489	1499	101.325	12.9057	570		1
*	1490	1498	940.5	5.27497	105		0.79
*	1504	1557	16.654	15.129	335		1
	1533	1661	4667.24	2.73543	44		0.44
*	1569	1580	101.289	12.9057	329		1
*	1570	1579	60.9131	13.9177	114		0.82
*	1597	1601	69.9011	13.6304	354		1
~	1608	1609	4333.91	13.0407	290		1
	1608	1623	4574.1	4.32271	52		0.5
~	1608	1681	4507.41	5.73251	134		0.87
	1609	1623	4353.98	11.7198	288		1
~	1609	1681	4275.25	16.9418	370		1
	1620	1659	4665.51	2.73543	38		0.39
	1623	1681	4581.25	4.08391	132		0.87
*	1642	1662	7.53074	15.9312	155		0.91
*	1643	1661	1929.17	1.75158	234		0.99
*	1644	1660	4.02051	15.9312	198		0.97
#-------------------------------------------------------------------------------------------------------
# MSA DEN1-882_1401-1800 nseq 4937 (4937) alen 400 (400) avgid 71.88 (71.88) nbpairs 42 (42)
# Two-set statistical test (one test for annotated basepairs, another for all other pairs)
#
# contacts 42 (42 bpairs 42 wc bpairs)
#
# Method Target_E-val [cov_min,cov_max] [FP | TP True Found | Sen PPV F]
# GTp 20 [2.95,4761.76] [24 | 12 42 36 | 28.57 33.33 30.77]
#
# left_pos right_pos score E-value substitutions power
#-------------------------------------------------------------------------------------------------------
	1412	1498	4290.71	12.5975	189		0.96
~	1416	1766	4270.71	14.134	245		0.99
~	1421	1479	4489.58	5.19058	65		0.59
~	1422	1452	4708.71	1.84417	136		0.88
~	1422	1472	4633.52	2.66381	138		0.88
~	1452	1472	4567.87	3.61201	106		0.79
~	1464	1766	4207.72	18.7521	78		0.67
~	1480	1657	4332.13	10.5821	152		0.91
~	1486	1563	4191.81	19.8221	427		1
*	1489	1499	142.037	10.1525	564		1
*	1490	1498	895.914	5.01689	102		0.78
*	1504	1557	4.93164	14.4204	329		1
	1533	1661	4454.42	6.21364	35		0.36
~	1533	1797	4432.19	6.5961	41		0.41
	1563	1729	4315.6	11.2176	241		0.99
*	1569	1580	92.248	11.0628	322		1
*	1570	1579	61.8304	11.6732	111		0.81
*	1597	1601	79.8245	11.3476	355		1
~	1608	1609	4280.02	13.3453	287		1
	1608	1623	4560.54	3.61201	49		0.48
~	1608	1681	4481.56	5.51199	139		0.88
	1608	1761	4556.88	3.8379	43		0.43
	1609	1623	4303.24	11.8888	280		1
~	1609	1681	4209.67	18.7521	370		1
	1609	1761	4296.81	12.5975	274		1
	1620	1659	4761.76	1.44151	41		0.41
	1623	1681	4551.24	3.8379	132		0.87
	1623	1761	4580.73	3.39913	36		0.37
*	1642	1662	7.20719	14.4204	159		0.92
*	1643	1661	1702.8	2.32639	231		0.99
*	1644	1660	3.94307	14.4204	195		0.96
	1661	1797	4563.8	3.61201	38		0.39
	1681	1761	4505.29	4.88739	126		0.85
*	1724	1747	379.278	7.62516	609		1
*	1727	1743	2852.38	0.455053	79		0.67
*	1750	1761	224.755	8.99176	66		0.6
#-------------------------------------------------------------------------------------------------------
# MSA DEN1-882_1501-1900 nseq 4937 (4937) alen 400 (400) avgid 73.21 (73.21) nbpairs 49 (49)
# Two-set statistical test (one test for annotated basepairs, another for all other pairs)
#
# contacts 49 (49 bpairs 49 wc bpairs)
#
# Method Target_E-val [cov_min,cov_max] [FP | TP True Found | Sen PPV F]
# GTp 20 [1.78,4972.27] [23 | 12 49 35 | 24.49 34.29 28.57]
#
# left_pos right_pos score E-value substitutions power
#-------------------------------------------------------------------------------------------------------
*	1508	1553	18.5913	14.6485	101		0.77
	1533	1661	4158.54	17.0761	31		0.32
~	1533	1797	4142.9	18.0331	41		0.41
	1533	1848	4132.86	19.0376	56		0.53
~	1543	1620	4332.47	7.33606	264		1
	1543	1659	4382.46	5.82248	255		1
~	1563	1657	4165.95	16.165	81		0.68
	1563	1729	4256.63	10.3358	229		0.99
~	1563	1900	4366.77	6.16976	301		1
*	1569	1580	47.4681	13.2774	322		1
*	1570	1579	66.0365	12.4478	110		0.8
*	1597	1601	89.3183	11.8122	348		1
	1608	1623	4227.84	12.2422	44		0.44
~	1608	1681	4155.32	17.0761	132		0.87
	1608	1761	4222.22	12.2422	40		0.41
~	1613	1617	4432.14	4.35192	171		0.94
~	1613	1619	4837.06	0.576712	72		0.64
~	1617	1619	4270.58	9.7654	129		0.86
	1620	1659	4972.27	0.279614	35		0.36
	1623	1681	4292.91	8.71325	128		0.86
	1623	1761	4318.47	7.77007	36		0.37
*	1642	1662	6.62566	16.3276	154		0.91
*	1643	1661	1810.79	2.3395	226		0.98
*	1644	1660	4.82983	16.3276	192		0.96
	1661	1797	4491.91	3.24599	34		0.35
	1661	1848	4500.25	3.24599	49		0.48
	1681	1761	4246.94	10.9377	124		0.85
*	1717	1837	3.66287	16.3276	398		1
*	1724	1747	239.319	9.4306	605		1
*	1727	1743	2844.17	0.542162	77		0.66
*	1750	1761	24.6202	14.6485	68		0.61
~	1758	1892	4422.3	4.61364	47		0.46
	1797	1848	4466.11	3.65072	59		0.55
~	1811	1870	4674.29	1.33433	92		0.74
*	1881	1885	1580.49	2.95237	88		0.72
#-------------------------------------------------------------------------------------------------------
# MSA DEN1-882_1601-2000 nseq 4937 (4937) alen 400 (400) avgid 71.29 (71.29) nbpairs 58 (58)
# Two-set statistical test (one test for annotated basepairs, another for all other pairs)
#
# contacts 58 (58 bpairs 58 wc bpairs)
#
# Method Target_E-val [cov_min,cov_max] [FP | TP True Found | Sen PPV F]
# GTp 20 [3.84,4782.95] [12 | 12 58 24 | 20.69 50.00 29.27]
#
# left_pos right_pos score E-value substitutions power
#-------------------------------------------------------------------------------------------------------
~	1613	1617	4259.87	18.9612	173		0.94
~	1613	1619	4689.5	1.96819	75		0.65
	1613	1961	4733.28	1.56415	79		0.67
	1619	1961	4782.95	1.14957	40		0.41
	1620	1659	4772.23	1.24177	35		0.36
*	1642	1662	7.5846	18.913	156		0.91
*	1643	1661	1389.15	4.17436	231		0.99
*	1714	1840	143.538	12.9421	274		1
*	1724	1747	277.239	11.029	602		1
*	1727	1743	3134.67	0.410434	77		0.66
	1729	1920	4353	11.6796	239		0.99
	1758	1892	4376.66	10.8776	59		0.55
~	1758	1919	4410.74	8.76783	85		0.7
~	1758	1990	4413.19	8.76783	366		1
	1811	1870	4426.19	8.15434	90		0.73
~	1811	1970	4325.53	13.4484	167		0.93
*	1870	1996	45.1145	16.1678	747		1
*	1881	1885	1790.75	2.84807	86		0.71
*	1892	1901	2994.08	0.517784	34		0.35
~	1900	1920	4449.55	7.0469	313		1
*	1925	1933	296.967	10.6804	342		1
*	1942	1963	584.167	8.23727	727		1
*	1946	1959	220.244	11.7979	82		0.69
*	1947	1958	368.463	9.9156	255		1
#-------------------------------------------------------------------------------------------------------
# MSA DEN1-882_1701-2100 nseq 4937 (4937) alen 400 (400) avgid 71.37 (71.37) nbpairs 53 (53)
# Two-set statistical test (one test for annotated basepairs, another for all other pairs)
#
# contacts 53 (53 bpairs 53 wc bpairs)
#
# Method Target_E-val [cov_min,cov_max] [FP | TP True Found | Sen PPV F]
# GTp 20 [3.61,4681.18] [1 | 12 53 13 | 22.64 92.31 36.36]
#
# left_pos right_pos score E-value substitutions power
#-------------------------------------------------------------------------------------------------------
*	1714	1840	147.236	13.9861	278		1
*	1724	1747	334.164	11.404	605		1
*	1727	1743	3068.56	0.517647	79		0.67
~	1766	2091	4681.18	10.9634	42		0.42
*	1870	1996	16.3724	19.0743	743		1
*	1881	1885	1685.45	3.35517	85		0.7
*	1892	1901	3118.3	0.490283	31		0.32
*	1925	1933	292.629	11.8738	349		1
*	1942	1963	526.197	9.64992	715		1
*	1946	1959	443.78	10.3287	88		0.72
*	1947	1958	472.227	10.0877	253		1
*	2008	2012	1586.9	3.71428	812		1
*	2047	2056	130.241	14.237	435		1
#-------------------------------------------------------------------------------------------------------
# MSA DEN1-882_1801-2200 nseq 4937 (4937) alen 400 (400) avgid 72.68 (72.68) nbpairs 42 (42)
# Two-set statistical test (one test for annotated basepairs, another for all other pairs)
#
# contacts 42 (42 bpairs 42 wc bpairs)
#
# Method Target_E-val [cov_min,cov_max] [FP | TP True Found | Sen PPV F]
# GTp 20 [2.94,4561.74] [2 | 13 42 15 | 30.95 86.67 45.61]
#
# left_pos right_pos score E-value substitutions power
#-------------------------------------------------------------------------------------------------------
	1832	2151	4561.74	11.6017	31		0.32
*	1881	1885	1698.75	2.24245	83		0.69
*	1892	1901	3222.99	0.280289	31		0.32
~	1900	1920	4522.86	13.8671	311		1
*	1925	1933	315.241	9.10084	350		1
*	1942	1963	527.431	7.40605	718		1
*	1946	1959	437.437	8.09724	79		0.67
*	1947	1958	555.172	7.22524	251		1
*	2008	2012	1625.33	2.47166	823		1
*	2047	2056	147.908	10.9661	442		1
*	2103	2125	29.3644	13.4379	474		1
*	2110	2118	16.6376	14.0283	519		1
*	2131	2140	16.1881	14.0283	394		1
*	2144	2151	1268.99	3.74876	34		0.35
*	2145	2150	7.1327	15.1294	19		0.19
#-------------------------------------------------------------------------------------------------------
# MSA DEN1-882_1901-2300 nseq 4937 (4937) alen 400 (400) avgid 72.73 (72.73) nbpairs 61 (61)
# Two-set statistical test (one test for annotated basepairs, another for all other pairs)
#
# contacts 61 (61 bpairs 61 wc bpairs)
#
# Method Target_E-val [cov_min,cov_max] [FP | TP True Found | Sen PPV F]
# GTp 20 [1.98,4625.82] [18 | 12 61 30 | 19.67 40.00 26.37]
#
# left_pos right_pos score E-value substitutions power
#-------------------------------------------------------------------------------------------------------
	1906	2152	4403.57	8.37959	487		1
~	1907	2014	4287.97	15.4228	152		0.91
~	1919	1990	4326.61	12.8895	381		1
*	1925	1933	319.21	13.5429	347		1
*	1942	1963	478.296	11.365	729		1
*	1946	1959	774.946	8.32287	85		0.7
*	1947	1958	619.826	9.70007	259		1
	1947	1964	4625.82	2.63828	176		0.94
	1947	1977	4538.22	4.16108	204		0.97
	1947	2163	4443.03	6.93971	189		0.96
	1964	1977	4568.07	3.42566	62		0.57
	1964	2163	4476.64	5.73626	47		0.46
	1973	2088	4259.23	17.3445	53		0.51
	1973	2262	4278.61	16.3594	60		0.56
~	1977	2163	4416.03	7.87099	75		0.65
*	2008	2012	1575.82	3.91745	816		1
	2012	2259	4603.85	2.81681	53		0.51
*	2047	2056	176.497	15.942	448		1
	2047	2230	4602.99	3.00705	658		1
~	2088	2262	4260.14	17.3445	53		0.51
~	2091	2258	4482.03	5.73626	105		0.79
*	2131	2140	125.03	16.898	393		1
*	2144	2151	1357.41	4.90022	34		0.35
~	2162	2271	4275.42	16.3594	47		0.46
	2165	2212	4564.06	3.65561	101		0.77
*	2182	2288	37.7223	19.9024	333		1
*	2212	2227	1719.5	3.32121	339		1
*	2245	2268	643.109	9.47189	243		0.99
*	2247	2266	31.1876	19.9024	220		0.98
	2267	2295	4552.77	3.90044	71		0.63
#-------------------------------------------------------------------------------------------------------
# MSA DEN1-882_2001-2400 nseq 4937 (4937) alen 400 (400) avgid 73.05 (73.05) nbpairs 69 (69)
# Two-set statistical test (one test for annotated basepairs, another for all other pairs)
#
# contacts 69 (69 bpairs 69 wc bpairs)
#
# Method Target_E-val [cov_min,cov_max] [FP | TP True Found | Sen PPV F]
# GTp 20 [3.28,4870.24] [17 | 9 69 26 | 13.04 34.62 18.95]
#
# left_pos right_pos score E-value substitutions power
#-------------------------------------------------------------------------------------------------------
~	2002	2320	4439.4	15.3362	796		1
*	2008	2012	1529.61	4.4943	815		1
	2012	2259	4580.93	8.85004	50		0.49
	2047	2230	4505.44	11.6837	658		1
~	2050	2308	4425.14	16.1797	603		1
~	2088	2262	4642.32	6.67415	50		0.49
~	2091	2258	4636.04	7.06379	87		0.71
~	2091	2308	4374.95	19.9722	92		0.74
	2123	2359	4645.5	6.67415	273		1
*	2131	2140	193.375	18.2319	394		1
	2144	2150	4577.69	8.85004	30		0.31
*	2144	2151	1744.33	3.51939	35		0.36
	2152	2308	4537.44	10.4614	171		0.94
	2163	2306	4705.56	5.01569	89		0.72
	2163	2307	4720.57	4.73546	60		0.56
	2165	2212	4570.55	9.35925	109		0.8
*	2212	2227	1576.96	4.25193	351		1
*	2245	2268	497.974	13.406	252		1
	2267	2295	4384.26	19.9722	79		0.67
	2267	2357	4400	17.9902	133		0.87
	2306	2307	4870.24	2.49996	83		0.69
*	2330	2387	253.884	17.2128	280		1
*	2332	2385	1226.26	6.17524	502		1
*	2341	2378	208.783	17.9585	492		1
*	2342	2377	960.254	8.2605	240		0.99
	2349	2357	4528.36	11.0569	140		0.88
#-------------------------------------------------------------------------------------------------------
# MSA DEN1-882_2101-2500 nseq 4937 (4937) alen 400 (400) avgid 73.38 (73.38) nbpairs 71 (71)
# Two-set statistical test (one test for annotated basepairs, another for all other pairs)
#
# contacts 71 (71 bpairs 71 wc bpairs)
#
# Method Target_E-val [cov_min,cov_max] [FP | TP True Found | Sen PPV F]
# GTp 20 [5.12,4942.32] [1 | 12 71 13 | 16.90 92.31 28.57]
#
# left_pos right_pos score E-value substitutions power
#-------------------------------------------------------------------------------------------------------
*	2131	2140	280.996	19.2792	395		1
*	2144	2151	1884.85	2.38855	35		0.36
	2144	2439	4942.32	18.3483	30		0.31
*	2212	2227	1698.18	2.98712	352		1
*	2245	2268	388.468	17.0841	252		1
*	2330	2387	398.608	16.788	269		1
*	2332	2385	1133.98	6.30855	514		1
*	2342	2377	714.189	11.6581	248		0.99
*	2349	2371	282.409	19.2792	232		0.99
*	2395	2406	2140.96	1.79836	525		1
*	2469	2484	1243.54	5.34248	78		0.67
*	2470	2483	1525.05	3.61548	436		1
*	2473	2480	302.675	18.954	286		1
#-------------------------------------------------------------------------------------------------------
# MSA DEN1-882_2201-2600 nseq 4937 (4937) alen 400 (400) avgid 72.33 (72.33) nbpairs 57 (57)
# Two-set statistical test (one test for annotated basepairs, another for all other pairs)
#
# contacts 57 (57 bpairs 57 wc bpairs)
#
# Method Target_E-val [cov_min,cov_max] [FP | TP True Found | Sen PPV F]
# GTp 20 [3.36,5155.39] [26 | 14 57 40 | 24.56 35.00 28.87]
#
# left_pos right_pos score E-value substitutions power
#-------------------------------------------------------------------------------------------------------
*	2212	2227	1679.77	3.57168	340		1
~	2237	2491	4805.56	4.20977	604		1
*	2245	2268	342.969	12.8207	243		0.99
*	2247	2266	24.4257	19.9989	217		0.98
~	2258	2447	4523.82	14.8294	95		0.75
~	2259	2597	4543.06	13.9926	86		0.71
~	2262	2486	4810.98	4.20977	37		0.38
~	2262	2489	4645.84	8.72016	38		0.39
~	2262	2567	4771.99	4.75853	46		0.46
~	2262	2568	4791.71	4.47597	44		0.44
	2267	2295	4583.53	11.7373	64		0.59
	2267	2357	4745.96	5.37661	117		0.83
	2271	2546	4453.68	19.7326	46		0.46
	2306	2307	4776.56	4.75853	82		0.69
	2306	2435	4575.5	11.7373	129		0.86
	2306	2525	4826.53	3.72289	68		0.61
	2307	2435	4584.13	11.7373	101		0.77
	2307	2525	4808.94	4.20977	40		0.41
*	2330	2387	431.507	11.7009	269		1
*	2332	2385	1161.41	6.1215	494		1
*	2341	2378	185.06	15.1752	495		1
*	2342	2377	601.337	10.0509	249		0.99
*	2349	2371	458.253	11.4007	215		0.98
*	2355	2365	20.9275	19.9989	136		0.88
	2359	2527	5155.39	0.833574	386		1
*	2395	2406	2209.17	1.56139	527		1
*	2409	2555	868.22	7.96525	67		0.61
	2435	2525	4626.03	9.25745	87		0.71
~	2447	2579	4598.82	10.4279	43		0.43
~	2447	2598	4665.25	7.73359	72		0.64
*	2469	2484	1161.02	6.1215	75		0.65
*	2470	2483	1501.29	4.34321	438		1
*	2473	2480	218.567	14.5147	284		1
~	2486	2489	4656.79	8.21271	27		0.28
~	2486	2567	4781.8	4.75853	35		0.36
~	2486	2568	4801.53	4.20977	33		0.34
~	2489	2567	4630.51	9.25745	36		0.37
~	2489	2568	4642.73	8.72016	34		0.35
~	2567	2568	4776.3	4.75853	42		0.42
~	2579	2598	4509.98	15.7117	85		0.7
#-------------------------------------------------------------------------------------------------------
# MSA DEN1-882_2301-2700 nseq 4937 (4937) alen 400 (400) avgid 72.16 (72.16) nbpairs 59 (59)
# Two-set statistical test (one test for annotated basepairs, another for all other pairs)
#
# contacts 59 (59 bpairs 59 wc bpairs)
#
# Method Target_E-val [cov_min,cov_max] [FP | TP True Found | Sen PPV F]
# GTp 20 [2.58,5053.14] [32 | 14 59 46 | 23.73 30.43 26.67]
#
# left_pos right_pos score E-value substitutions power
#-------------------------------------------------------------------------------------------------------
~	2306	2307	4664.59	3.69168	82		0.69
~	2306	2435	4470.39	9.53427	122		0.84
	2306	2525	4712.66	2.84735	68		0.61
~	2307	2435	4489.09	8.9641	96		0.75
	2307	2525	4705.04	3.03896	42		0.42
~	2308	2579	4336.77	18.3473	110		0.8
~	2320	2615	4860.67	1.29165	368		1
*	2330	2387	379.369	11.2681	259		1
*	2332	2385	1133.91	5.77705	494		1
*	2341	2378	224.342	13.2433	488		1
*	2342	2377	615.28	9.02404	248		0.99
*	2344	2374	22.5282	19.0695	288		1
	2346	2365	4358.33	16.3536	141		0.89
	2349	2357	4607.47	4.77496	132		0.87
*	2349	2371	565.993	9.43142	230		0.99
	2349	2575	4318.4	19.4167	515		1
*	2355	2365	25.309	19.0695	130		0.86
~	2359	2401	4393.45	13.7101	356		1
	2359	2527	5053.14	0.472443	385		1
*	2395	2406	2327.76	1.44746	522		1
*	2409	2555	750.61	8.02215	62		0.57
	2435	2525	4528.25	7.43823	82		0.69
~	2447	2579	4467.74	9.53427	42		0.42
~	2447	2598	4573.6	5.78088	67		0.61
*	2469	2484	1132.55	5.77705	74		0.65
*	2470	2483	1541.58	3.8669	436		1
*	2473	2480	253.898	12.8674	288		1
~	2486	2489	4627.78	4.47857	31		0.32
~	2486	2567	4729.11	2.66747	50		0.49
~	2486	2568	4761.39	2.1916	44		0.44
~	2486	2686	4358.94	16.3536	239		0.99
~	2486	2688	4776.67	2.05218	37		0.38
~	2489	2567	4591.74	5.425	47		0.46
~	2489	2568	4612.59	4.77496	41		0.41
~	2489	2688	4621.57	4.47857	34		0.35
	2546	2603	4581.36	5.425	33		0.34
~	2567	2568	4723.36	2.66747	60		0.56
~	2567	2686	4333.55	18.3473	255		1
~	2567	2688	4731.41	2.66747	53		0.51
~	2568	2686	4355.73	16.3536	249		0.99
~	2568	2688	4763.7	2.1916	47		0.46
~	2579	2598	4388.44	14.5467	83		0.69
~	2593	2677	4581.63	5.425	322		1
*	2634	2644	1628.2	3.51453	258		1
*	2636	2642	264.942	12.6843	516		1
~	2686	2688	4363.85	16.3536	242		0.99
#-------------------------------------------------------------------------------------------------------
# MSA DEN1-882_2401-2800 nseq 4937 (4937) alen 400 (400) avgid 71.94 (71.94) nbpairs 44 (44)
# Two-set statistical test (one test for annotated basepairs, another for all other pairs)
#
# contacts 44 (44 bpairs 44 wc bpairs)
#
# Method Target_E-val [cov_min,cov_max] [FP | TP True Found | Sen PPV F]
# GTp 20 [2.67,5008.11] [41 | 9 44 50 | 20.45 18.00 19.15]
#
# left_pos right_pos score E-value substitutions power
#-------------------------------------------------------------------------------------------------------
~	2401	2793	4480.52	10.5896	151		0.91
*	2409	2555	664.597	6.52259	64		0.59
~	2424	2792	4375.82	16.539	142		0.89
	2435	2525	4405.17	14.8108	84		0.7
~	2437	2791	4430.59	13.2526	735		1
~	2439	2530	4478.69	10.5896	316		1
~	2439	2569	4490.96	10.0085	182		0.95
~	2439	2726	4546.46	7.97631	102		0.78
~	2439	2795	5008.11	0.927165	41		0.41
~	2447	2598	4431.41	13.2526	69		0.62
	2458	2701	4679.76	4.24035	389		1
*	2469	2484	1022.55	4.74825	74		0.65
*	2470	2483	1452.27	3.20538	436		1
*	2473	2480	360.544	8.61501	292		1
~	2486	2489	4748.14	3.17296	36		0.37
~	2486	2567	4847.11	1.98978	47		0.46
~	2486	2568	4880.5	1.76991	42		0.42
~	2486	2686	4524.11	8.93685	238		0.99
~	2486	2688	4896.27	1.57409	41		0.41
~	2489	2567	4711.34	3.77662	47		0.46
~	2489	2568	4733.02	3.3628	42		0.42
~	2489	2686	4471.64	11.2029	238		0.99
~	2489	2688	4742.89	3.17296	41		0.41
~	2491	2791	4806.47	2.37111	380		1
*	2508	2527	6.47965	15.5835	153		0.91
	2527	2724	4773.44	2.82438	161		0.92
	2527	2793	4945.61	1.24453	177		0.94
~	2530	2795	4563.73	7.5343	325		1
	2546	2603	4479.07	10.5896	33		0.34
	2546	2751	4485.87	10.5896	23		0.24
~	2567	2568	4844.62	1.98978	53		0.51
~	2567	2686	4499.99	10.0085	249		0.99
~	2567	2688	4851.36	1.98978	52		0.5
~	2568	2686	4523.24	8.93685	244		0.99
~	2568	2688	4884.76	1.66916	47		0.46
~	2569	2795	4400.81	14.8108	191		0.96
~	2579	2708	4420.99	14.0113	83		0.69
~	2593	2677	4644.24	5.04245	323		1
~	2603	2751	4491.4	10.0085	38		0.39
~	2605	2749	4430.84	13.2526	235		0.99
~	2615	2793	4352.42	18.4518	128		0.86
*	2634	2644	1471.63	3.16331	252		1
*	2636	2642	298.022	9.1976	510		1
~	2665	2692	4469.56	11.2029	181		0.95
~	2686	2688	4530.92	8.44339	243		0.99
~	2724	2793	4972.86	1.10638	50		0.49
~	2726	2795	4651.61	5.04245	111		0.81
~	2728	2792	4962.54	1.17344	318		1
*	2735	2780	1960.42	1.80439	45		0.45
*	2736	2779	110.232	11.5615	645		1
#-------------------------------------------------------------------------------------------------------
# MSA DEN1-882_2501-2900 nseq 4937 (4937) alen 400 (400) avgid 71.69 (71.69) nbpairs 48 (48)
# Two-set statistical test (one test for annotated basepairs, another for all other pairs)
#
# contacts 48 (48 bpairs 48 wc bpairs)
#
# Method Target_E-val [cov_min,cov_max] [FP | TP True Found | Sen PPV F]
# GTp 20 [2.61,5713.24] [32 | 11 48 43 | 22.92 25.58 24.18]
#
# left_pos right_pos score E-value substitutions power
#-------------------------------------------------------------------------------------------------------
*	2508	2527	5.20506	17.2592	152		0.91
	2525	2877	4596.07	4.33087	34		0.35
	2527	2724	4720.66	2.54667	164		0.93
	2527	2793	4847.02	1.48726	177		0.94
~	2530	2795	4296.45	14.7837	326		1
~	2546	2603	4521.5	5.93041	34		0.35
~	2546	2751	4528.18	5.93041	28		0.29
~	2549	2873	5222.86	0.304536	65		0.59
~	2567	2568	4646.46	3.50549	48		0.47
~	2567	2686	4292.85	14.7837	247		0.99
~	2567	2688	4654.11	3.50549	44		0.44
~	2568	2686	4373.21	10.9718	245		0.99
~	2568	2688	4765	2.16857	42		0.42
	2575	2884	4251.62	17.9452	627		1
~	2579	2708	4339.63	12.7485	86		0.71
~	2593	2677	4281.08	15.5242	325		1
~	2603	2751	4533.56	5.6292	40		0.41
~	2605	2749	4542.22	5.3427	231		0.99
~	2615	2793	4295.68	14.7837	129		0.86
*	2634	2644	1719.16	2.95119	260		1
	2635	2821	4285.61	15.5242	302		1
*	2636	2642	176.509	11.6612	515		1
~	2665	2692	4253.97	17.1041	185		0.95
~	2665	2859	4919.1	1.13424	91		0.73
~	2669	2811	4316.4	13.3968	142		0.89
~	2686	2688	4380.51	10.4324	241		0.99
~	2692	2859	4392.07	9.91771	168		0.93
~	2696	2856	4636.38	3.69625	165		0.93
~	2724	2793	4953.96	0.963491	53		0.51
~	2726	2795	4418.66	8.95874	113		0.81
~	2728	2792	4652.52	3.50549	323		1
	2733	2884	4532.61	5.6292	225		0.98
*	2735	2780	2139.47	1.8695	48		0.47
*	2736	2779	139.504	12.2268	646		1
	2788	2858	4405.71	9.42681	147		0.9
~	2801	2896	5713.24	0.0347662	709		1
	2810	2858	4886.28	1.26428	189		0.96
*	2830	2879	22.0973	15.8393	179		0.95
*	2831	2878	499.064	8.48821	198		0.97
*	2833	2876	31.7721	14.9552	423		1
*	2846	2866	10.4596	17.2592	260		1
*	2847	2865	40.2794	14.9552	36		0.37
*	2848	2864	33.8126	14.9552	312		1
#-------------------------------------------------------------------------------------------------------
# MSA DEN1-882_2601-3000 nseq 4937 (4937) alen 400 (400) avgid 70.81 (70.81) nbpairs 52 (52)
# Two-set statistical test (one test for annotated basepairs, another for all other pairs)
#
# contacts 52 (52 bpairs 52 wc bpairs)
#
# Method Target_E-val [cov_min,cov_max] [FP | TP True Found | Sen PPV F]
# GTp 20 [2.89,5722.08] [34 | 13 52 47 | 25.00 27.66 26.26]
#
# left_pos right_pos score E-value substitutions power
#-------------------------------------------------------------------------------------------------------
~	2603	2751	4424.08	11.6086	42		0.42
	2603	2935	4296.85	19.8397	111		0.81
~	2605	2749	4536.02	7.42544	230		0.99
	2615	2793	4392.62	13.6774	130		0.86
*	2634	2644	1695.02	3.18428	262		1
	2635	2821	4330.52	17.872	313		1
	2635	2990	4350.03	16.0745	109		0.8
*	2636	2642	160.333	13.4803	507		1
~	2665	2692	4330.34	17.872	179		0.95
~	2665	2859	4970.48	1.01995	91		0.73
~	2665	2990	4625.16	4.97989	86		0.71
~	2669	2811	4375.03	14.4382	142		0.89
	2677	2911	4309.14	18.8341	330		1
~	2686	2688	4540.35	7.01649	243		0.99
~	2692	2859	4468.74	9.83199	166		0.93
~	2692	2990	4637.99	4.70122	161		0.92
~	2696	2856	4566.94	6.26212	157		0.92
~	2696	2994	4552.77	6.62906	94		0.74
	2724	2793	4873.34	1.64066	49		0.48
	2726	2795	4622.75	4.97989	111		0.81
	2726	2942	4331.58	17.872	214		0.98
	2728	2792	4572.98	6.26212	328		1
	2733	2884	4542.89	7.01649	223		0.98
*	2735	2780	2048.19	2.10672	37		0.38
*	2736	2779	152.178	13.6906	642		1
	2751	2935	4303.63	19.8397	99		0.76
	2788	2858	4377.84	14.4382	141		0.89
	2788	2953	4570.26	6.26212	359		1
*	2793	2940	949.89	6.49889	200		0.97
*	2794	2939	742.144	7.81926	450		1
	2795	2942	4564.57	6.62906	155		0.91
~	2801	2896	5722.08	0.0302113	708		1
	2810	2858	4948.76	1.14904	185		0.95
	2815	2990	4459.56	10.394	265		1
*	2831	2878	489.043	9.76746	180		0.95
*	2833	2876	103.223	14.6652	415		1
~	2836	2949	4707.47	3.3203	449		1
*	2846	2866	9.74594	18.8438	254		1
*	2847	2865	40.3132	16.5846	34		0.35
*	2848	2864	35.0438	16.5846	304		1
~	2856	2951	4335.19	16.9525	379		1
~	2856	2994	4448.95	10.9857	157		0.92
~	2859	2990	4728.95	3.13225	73		0.64
	2884	2992	4440.15	10.9857	280		1
*	2900	2910	64.6882	15.6243	32		0.33
~	2933	2961	4398.31	12.9532	63		0.58
*	2946	2953	3078.4	0.473018	262		1
#-------------------------------------------------------------------------------------------------------
# MSA DEN1-882_2701-3100 nseq 4937 (4937) alen 400 (400) avgid 72.59 (72.59) nbpairs 53 (53)
# Two-set statistical test (one test for annotated basepairs, another for all other pairs)
#
# contacts 53 (53 bpairs 53 wc bpairs)
#
# Method Target_E-val [cov_min,cov_max] [FP | TP True Found | Sen PPV F]
# GTp 20 [2.29,5614.56] [32 | 14 53 46 | 26.42 30.43 28.28]
#
# left_pos right_pos score E-value substitutions power
#-------------------------------------------------------------------------------------------------------
	2724	2793	4846.62	1.26914	48		0.47
	2726	2795	4799.29	1.61149	110		0.8
	2726	2942	4447.2	8.8073	223		0.98
	2728	2792	4762.87	1.92657	321		1
	2733	2884	4502.58	6.60932	220		0.98
*	2735	2780	1872.32	2.40815	38		0.39
*	2736	2779	168.784	12.9918	644		1
	2751	2935	4407	10.4445	107		0.79
	2751	3057	4439.97	9.32385	54		0.52
	2788	2953	4647.1	3.48029	360		1
	2791	2938	4408.39	10.4445	743		1
*	2793	2940	1021.17	5.69355	198		0.97
*	2794	2939	914.492	6.22189	451		1
	2795	2942	4700.15	2.59151	161		0.92
~	2801	2896	5614.56	0.0294095	709		1
	2810	2858	5051.3	0.485036	195		0.96
	2815	2990	4580.2	4.66487	267		1
*	2831	2878	529.821	8.82779	196		0.96
*	2833	2876	222.02	12.2431	423		1
~	2836	2949	4745.36	2.16955	462		1
*	2846	2866	8.91875	19.4301	257		1
*	2847	2865	40.2675	16.088	42		0.42
*	2848	2864	34.4495	16.8338	312		1
~	2856	2951	4272.35	19.1979	393		1
~	2856	2994	4446.53	8.8073	174		0.94
~	2856	3085	4530.54	5.88711	303		1
~	2859	2990	4585.34	4.66487	77		0.66
~	2859	3032	5057.35	0.456601	85		0.7
	2884	2992	4399.9	11.0515	279		1
*	2900	2910	59.0731	15.519	42		0.42
	2911	3046	4308.89	16.3138	272		1
	2911	3090	4481.72	7.41659	215		0.98
~	2933	2961	4505.77	6.60932	73		0.64
	2935	3057	4323.25	15.4424	135		0.87
*	2946	2953	3118.6	0.388567	267		1
	2946	3035	4275.31	19.1979	49		0.48
	2946	3036	4288.92	18.1901	68		0.61
~	2990	3032	5113.66	0.358477	80		0.68
	2990	3064	4671.39	3.09373	258		1
~	2994	3085	4654.46	3.28144	229		0.99
~	3001	3091	4331.83	14.6136	946		1
*	3016	3045	49.5692	16.088	232		0.99
~	3033	3053	4346.18	13.8257	204		0.97
	3043	3090	5202.63	0.220671	329		1
*	3051	3068	100.098	14.3976	124		0.85
*	3055	3064	1559.26	3.43866	590		1
#-------------------------------------------------------------------------------------------------------
# MSA DEN1-882_2801-3200 nseq 4937 (4937) alen 400 (400) avgid 75.01 (75.01) nbpairs 53 (53)
# Two-set statistical test (one test for annotated basepairs, another for all other pairs)
#
# contacts 53 (53 bpairs 53 wc bpairs)
#
# Method Target_E-val [cov_min,cov_max] [FP | TP True Found | Sen PPV F]
# GTp 20 [3.11,5543.57] [51 | 11 53 62 | 20.75 17.74 19.13]
#
# left_pos right_pos score E-value substitutions power
#-------------------------------------------------------------------------------------------------------
~	2801	2896	5543.57	0.0213687	712		1
	2810	2858	5013.76	0.265328	192		0.96
	2811	2877	4247.77	9.94338	98		0.76
~	2811	2933	4092.36	19.9082	104		0.78
	2815	2990	4407.17	4.84614	271		1
*	2831	2878	594.657	7.07537	178		0.95
*	2833	2876	401.316	8.46984	413		1
~	2836	2933	4377.54	5.46884	322		1
~	2836	2949	4949.86	0.36277	459		1
~	2836	2961	4314.33	7.38547	332		1
*	2846	2866	9.0694	17.0935	260		1
*	2847	2865	40.2031	14.692	46		0.46
*	2848	2864	31.3616	14.692	298		1
~	2856	2951	4264.29	9.37187	380		1
~	2856	2994	4457.54	3.80148	156		0.91
~	2856	3085	4464.94	3.5769	285		1
~	2856	3103	4471.87	3.5769	365		1
~	2857	3196	4145.8	15.8596	844		1
~	2859	2990	4375.91	5.46884	73		0.64
~	2859	3032	4879.12	0.527578	77		0.66
~	2859	3190	4109.62	17.7805	177		0.94
	2877	3196	4159.85	14.9722	305		1
	2884	2992	4337.48	6.55128	273		1
	2884	3145	4086.45	19.9082	252		1
*	2900	2910	60.7041	13.5997	33		0.34
	2911	3046	4172.13	14.1308	260		1
	2911	3090	4478.64	3.36535	207		0.97
~	2933	2949	4527.12	2.80171	195		0.96
~	2933	2961	4749.6	0.982515	68		0.61
~	2935	2991	4090.14	19.9082	153		0.91
	2935	3057	4423.52	4.29284	139		0.88
	2935	3162	4280.6	8.32184	122		0.84
~	2942	3037	4134.61	15.8596	264		1
*	2946	2953	3221.96	0.29854	258		1
	2946	2960	4132.67	16.7951	58		0.55
	2946	3035	4416.75	4.5613	46		0.46
	2946	3036	4400.01	4.84614	50		0.49
	2946	3084	4345.83	6.16918	127		0.85
~	2949	2961	4468.48	3.5769	205		0.97
~	2960	3035	4095.54	18.8177	68		0.61
~	2990	3032	4841.41	0.635987	72		0.64
	2990	3064	4555.38	2.33117	252		1
~	2990	3169	4130.03	16.7951	169		0.93
~	2990	3190	4448.23	4.03985	172		0.94
	2991	3057	4088.65	19.9082	100		0.77
~	2994	3085	4570.59	2.19234	221		0.98
~	2994	3103	4172.11	14.1308	301		1
~	3001	3091	4216.96	11.1876	949		1
~	3007	3085	4129.07	16.7951	395		1
*	3016	3045	6.1286	17.0935	230		0.99
~	3033	3053	4497.86	3.16609	205		0.97
~	3035	3036	4379.25	5.46884	60		0.56
~	3035	3084	4330.07	6.95628	137		0.88
~	3036	3084	4345.54	6.16918	141		0.89
	3043	3090	5157.28	0.133071	319		1
*	3051	3068	82.4532	12.8121	113		0.81
*	3055	3064	1549.98	3.29706	585		1
	3057	3162	4291.14	8.32184	69		0.62
	3064	3169	4316.31	7.38547	353		1
~	3085	3103	4825.45	0.676824	430		1
*	3109	3163	634.631	6.83182	642		1
	3157	3159	4140.55	15.8596	331		1
#-------------------------------------------------------------------------------------------------------
# MSA DEN1-882_2901-3300 nseq 4937 (4937) alen 400 (400) avgid 75.74 (75.74) nbpairs 46 (46)
# Two-set statistical test (one test for annotated basepairs, another for all other pairs)
#
# contacts 46 (46 bpairs 46 wc bpairs)
#
# Method Target_E-val [cov_min,cov_max] [FP | TP True Found | Sen PPV F]
# GTp 20 [4.12,5442.19] [32 | 4 46 36 | 8.70 11.11 9.76]
#
# left_pos right_pos score E-value substitutions power
#-------------------------------------------------------------------------------------------------------
	2911	3046	4513.81	9.45701	270		1
~	2911	3090	4831.48	2.27235	202		0.97
~	2933	2949	4840.52	2.12582	196		0.96
~	2933	2961	5049.38	0.772633	68		0.61
~	2935	3299	4355.62	18.3574	117		0.83
~	2942	3037	4373.45	17.324	262		1
*	2946	2953	3460.18	0.175325	263		1
	2946	3035	4625.8	5.69223	46		0.46
	2946	3036	4607.15	6.07018	50		0.49
	2946	3084	4573.39	7.35159	128		0.86
~	2949	2961	4781.46	2.77333	210		0.98
~	2990	3032	4858.8	1.98851	78		0.67
	2990	3064	4525.63	8.88366	257		1
~	2990	3190	4445.67	12.8656	176		0.94
~	2990	3295	4815.78	2.42869	105		0.79
~	2994	3085	4664.41	4.68817	229		0.99
~	2994	3282	4832.49	2.27235	71		0.63
*	3016	3045	67.3024	12.1681	228		0.99
~	3032	3295	4542.9	8.34267	109		0.8
~	3033	3053	4670.01	4.68817	209		0.97
~	3035	3036	4583.84	6.89852	52		0.5
~	3035	3084	4554.72	7.83249	130		0.86
~	3036	3084	4576.38	7.35159	134		0.87
	3043	3090	5442.19	0.111967	325		1
	3046	3090	4342.92	19.4403	266		1
*	3055	3064	1620.96	2.50265	587		1
	3057	3299	4386.29	16.3394	69		0.62
	3064	3235	4372.01	17.324	298		1
~	3085	3103	4848.69	1.98851	435		1
~	3085	3282	4880.9	1.73933	204		0.97
~	3103	3282	4548.83	8.34267	277		1
*	3109	3163	467.001	7.52662	634		1
~	3190	3295	4434.47	13.6671	207		0.97
~	3196	3242	4569.16	7.35159	455		1
	3217	3281	4986.05	1.08513	180		0.95
~	3281	3282	4397.21	15.4026	94		0.74
#-------------------------------------------------------------------------------------------------------
# MSA DEN1-882_3001-3400 nseq 4937 (4937) alen 400 (400) avgid 76.69 (76.69) nbpairs 61 (61)
# Two-set statistical test (one test for annotated basepairs, another for all other pairs)
#
# contacts 61 (61 bpairs 61 wc bpairs)
#
# Method Target_E-val [cov_min,cov_max] [FP | TP True Found | Sen PPV F]
# GTp 20 [5.39,5557.48] [15 | 5 61 20 | 8.20 25.00 12.35]
#
# left_pos right_pos score E-value substitutions power
#-------------------------------------------------------------------------------------------------------
~	3033	3053	4692.79	10.6895	207		0.97
~	3033	3345	4868.25	4.59985	59		0.55
~	3035	3036	4614.49	15.0245	61		0.57
~	3035	3084	4581.46	17.1697	143		0.89
~	3036	3084	4584.15	17.1697	146		0.9
	3043	3090	5557.48	0.182105	325		1
~	3053	3345	5034.72	2.23841	186		0.95
*	3055	3064	1568.32	3.83589	591		1
~	3085	3103	4890.22	4.28266	431		1
~	3085	3282	4890.98	4.28266	210		0.98
~	3103	3282	4607.23	15.0245	281		1
~	3103	3387	4764.57	7.55003	297		1
*	3109	3163	488.513	12.5082	649		1
	3217	3281	4882.01	4.59985	190		0.96
~	3242	3327	4883.11	4.59985	191		0.96
*	3277	3322	188.739	16.7999	526		1
~	3282	3387	4790.61	7.03796	76		0.66
*	3292	3307	119.106	18.0065	314		1
	3322	3325	4894.8	4.28266	387		1
*	3355	3370	310.383	14.8686	423		1
#-------------------------------------------------------------------------------------------------------
# MSA DEN1-882_3101-3500 nseq 4937 (4937) alen 400 (400) avgid 76.25 (76.25) nbpairs 73 (73)
# Two-set statistical test (one test for annotated basepairs, another for all other pairs)
#
# contacts 73 (73 bpairs 73 wc bpairs)
#
# Method Target_E-val [cov_min,cov_max] [FP | TP True Found | Sen PPV F]
# GTp 20 [3.74,5405.14] [16 | 6 73 22 | 8.22 27.27 12.63]
#
# left_pos right_pos score E-value substitutions power
#-------------------------------------------------------------------------------------------------------
~	3103	3282	4623.9	14.1125	287		1
~	3103	3387	4704.47	9.7853	298		1
*	3109	3163	412.502	13.6758	635		1
	3217	3281	4711.75	9.7853	191		0.96
	3217	3481	5109.72	1.53429	178		0.95
~	3242	3325	4554.65	18.981	282		1
~	3242	3327	4939.02	3.34111	181		0.95
~	3242	3433	4950.32	3.13282	754		1
*	3277	3322	181.982	17.593	526		1
	3281	3464	4622.46	14.1125	282		1
	3281	3481	4590.81	16.8788	147		0.9
~	3282	3387	4758.85	7.63036	77		0.66
*	3292	3307	162.082	17.9013	326		1
	3322	3325	4931.19	3.56289	388		1
~	3325	3327	4616.54	14.9854	139		0.88
~	3327	3470	4605.77	14.9854	87		0.71
~	3329	3454	4885.8	4.3177	65		0.59
*	3355	3370	240.946	16.2225	421		1
	3364	3457	4706.87	9.7853	729		1
~	3479	3480	5405.14	0.35967	108		0.8
*	3488	3496	431.624	13.2938	488		1
*	3489	3495	1190.39	6.46667	80		0.68
#-------------------------------------------------------------------------------------------------------
# MSA DEN1-882_3201-3600 nseq 4937 (4937) alen 400 (400) avgid 71.81 (71.81) nbpairs 64 (64)
# Two-set statistical test (one test for annotated basepairs, another for all other pairs)
#
# contacts 64 (64 bpairs 64 wc bpairs)
#
# Method Target_E-val [cov_min,cov_max] [FP | TP True Found | Sen PPV F]
# GTp 20 [2.90,5977.69] [26 | 7 64 33 | 10.94 21.21 14.43]
#
# left_pos right_pos score E-value substitutions power
#-------------------------------------------------------------------------------------------------------
*	3201	3212	228.646	15.8702	117		0.83
	3217	3481	4629.07	6.28407	184		0.95
~	3242	3327	4546.41	8.45987	182		0.95
~	3242	3433	4588.37	7.29471	755		1
~	3282	3387	4453.43	12.4894	67		0.61
~	3282	3511	4339.03	18.2359	267		1
	3282	3557	4711.52	4.65202	50		0.49
*	3292	3307	97.6799	18.4481	322		1
~	3304	3503	5977.69	0.0262764	580		1
~	3304	3518	4708.11	4.65202	515		1
	3322	3325	4594.06	7.29471	378		1
~	3327	3600	4492.04	10.8035	52		0.5
~	3329	3454	4347.72	18.2359	65		0.59
~	3329	3566	4540.62	8.88619	45		0.45
~	3329	3567	4548.38	8.45987	34		0.35
	3329	3591	4354.08	17.4067	67		0.61
*	3355	3370	223.774	15.8702	424		1
	3364	3403	4542.03	8.88619	770		1
	3364	3457	5130.55	0.85568	730		1
	3431	3526	4367.54	16.6111	195		0.96
~	3454	3566	4344.15	18.2359	84		0.7
~	3454	3567	4351.7	17.4067	73		0.64
~	3479	3480	4392.7	15.1169	97		0.76
*	3488	3496	504.368	12.2244	497		1
*	3489	3495	1202.49	6.62256	72		0.64
~	3503	3518	4735.99	4.20562	483		1
	3509	3596	5003.16	1.43701	719		1
	3511	3557	4370.22	16.6111	263		1
~	3566	3567	4553.65	8.45987	53		0.51
	3566	3591	4357.57	17.4067	86		0.71
	3567	3591	4364.99	16.6111	75		0.65
*	3581	3593	155.132	17.2624	142		0.89
*	3583	3591	2901.85	0.739128	226		0.98
#-------------------------------------------------------------------------------------------------------
# MSA DEN1-882_3301-3700 nseq 4937 (4937) alen 400 (400) avgid 69.38 (69.38) nbpairs 53 (53)
# Two-set statistical test (one test for annotated basepairs, another for all other pairs)
#
# contacts 53 (53 bpairs 53 wc bpairs)
#
# Method Target_E-val [cov_min,cov_max] [FP | TP True Found | Sen PPV F]
# GTp 20 [1.96,6056.76] [35 | 13 53 48 | 24.53 27.08 25.74]
#
# left_pos right_pos score E-value substitutions power
#-------------------------------------------------------------------------------------------------------
~	3304	3503	6056.76	0.0100867	583		1
~	3304	3518	4651.64	2.92932	517		1
~	3322	3325	4211.44	16.3007	377		1
~	3327	3663	4439.6	6.81607	41		0.41
~	3329	3454	4380.23	8.20727	62		0.57
~	3329	3529	4190.59	17.0499	195		0.96
~	3329	3566	4583.75	3.70813	47		0.46
~	3329	3567	4591.34	3.70813	38		0.39
	3329	3591	4398.74	7.83554	68		0.61
~	3345	3616	4340.43	9.87293	176		0.94
*	3355	3370	106.083	14.8028	420		1
	3364	3403	4658.32	2.79416	768		1
	3364	3457	5204.92	0.326624	726		1
	3387	3557	4230.59	14.894	68		0.61
~	3387	3609	4343.07	9.87293	78		0.67
~	3454	3566	4380.54	8.20727	77		0.66
~	3454	3567	4387.94	8.20727	68		0.61
	3454	3582	4186.54	17.831	104		0.78
	3454	3591	4232.33	14.894	98		0.76
~	3479	3480	4198.52	17.0499	100		0.77
*	3488	3496	480.315	9.9463	488		1
*	3489	3495	1203.09	5.26055	81		0.68
~	3503	3518	4700.14	2.42455	486		1
	3509	3596	4824.42	1.43846	717		1
	3511	3557	4360.9	9.00283	251		1
~	3511	3609	4248.93	13.6024	261		1
~	3511	3617	4413.96	7.48022	451		1
~	3515	3620	4590.16	3.70813	53		0.51
	3515	3624	4468.09	5.92651	66		0.6
~	3529	3566	4203.31	16.3007	210		0.98
~	3529	3567	4208.84	16.3007	201		0.97
*	3549	3556	265.912	12.1408	158		0.92
	3557	3609	4564.59	4.07393	60		0.56
~	3566	3567	4600.08	3.53757	53		0.51
	3566	3591	4405.75	7.48022	83		0.69
	3567	3591	4413.03	7.48022	74		0.65
*	3580	3594	12.7074	19.0968	175		0.94
*	3581	3593	398.451	10.6507	140		0.88
*	3583	3591	2841.33	0.724865	229		0.99
	3596	3689	4258.78	13.6024	605		1
*	3598	3686	64.1937	15.7029	153		0.91
*	3604	3680	156.293	13.8938	318		1
*	3614	3624	1519.96	3.91705	54		0.52
*	3615	3623	1251.48	5.03387	39		0.4
	3620	3624	4460.77	6.20962	51		0.5
~	3640	3691	4826.87	1.43846	733		1
*	3655	3671	71.2472	15.7029	272		1
*	3658	3668	78.065	15.3735	372		1
#-------------------------------------------------------------------------------------------------------
# MSA DEN1-882_3401-3800 nseq 4937 (4937) alen 400 (400) avgid 66.99 (66.99) nbpairs 51 (51)
# Two-set statistical test (one test for annotated basepairs, another for all other pairs)
#
# contacts 51 (51 bpairs 51 wc bpairs)
#
# Method Target_E-val [cov_min,cov_max] [FP | TP True Found | Sen PPV F]
# GTp 20 [2.99,4901.39] [20 | 17 51 37 | 33.33 45.95 38.64]
#
# left_pos right_pos score E-value substitutions power
#-------------------------------------------------------------------------------------------------------
~	3454	3566	4433.65	10.4738	75		0.65
~	3454	3567	4441.02	9.93415	63		0.58
	3454	3591	4294.45	17.6163	94		0.74
~	3479	3480	4358.4	13.6149	96		0.75
*	3488	3496	516.005	9.76174	485		1
*	3489	3495	1167.31	5.32458	77		0.66
~	3503	3518	4578.72	5.51024	488		1
	3509	3596	4827	1.94844	704		1
	3511	3557	4421.29	10.4738	258		1
~	3511	3617	4308.21	16.7389	449		1
~	3515	3620	4630.66	4.43535	51		0.5
	3515	3624	4531.13	6.8368	64		0.59
*	3549	3556	162.519	14.1118	149		0.9
	3557	3609	4584.16	5.51024	58		0.55
~	3566	3567	4684.1	3.56617	48		0.47
	3566	3591	4494.68	8.02948	79		0.67
	3567	3591	4501.99	7.6112	67		0.61
*	3580	3594	12.3129	18.7605	175		0.94
*	3581	3593	424.729	10.6971	140		0.88
*	3583	3591	2799.59	0.643667	216		0.98
*	3598	3686	55.7686	16.3034	152		0.91
*	3602	3682	10.6561	18.7605	334		1
*	3604	3680	165.939	14.1118	321		1
~	3608	3731	4324.86	15.9015	175		0.94
*	3614	3624	1448.2	4.02577	51		0.5
*	3615	3623	1169.73	5.32458	30		0.31
	3620	3624	4528.37	6.8368	53		0.51
~	3640	3691	4901.39	1.47762	723		1
	3653	3746	4437.87	9.93415	236		0.99
*	3655	3671	93.1	15.633	271		1
*	3658	3668	178.183	13.895	366		1
~	3689	3724	4290	18.5349	435		1
~	3726	3789	4606.64	4.94441	50		0.49
*	3762	3800	943.467	6.53123	101		0.77
*	3766	3797	3029.68	0.415637	402		1
*	3767	3796	1511.66	3.76755	121		0.84
*	3770	3793	1154.87	5.3914	114		0.82
#-------------------------------------------------------------------------------------------------------
# MSA DEN1-882_3501-3900 nseq 4937 (4937) alen 400 (400) avgid 63.25 (63.25) nbpairs 62 (62)
# Two-set statistical test (one test for annotated basepairs, another for all other pairs)
#
# contacts 62 (62 bpairs 62 wc bpairs)
#
# Method Target_E-val [cov_min,cov_max] [FP | TP True Found | Sen PPV F]
# GTp 20 [3.78,4898.30] [25 | 16 62 41 | 25.81 39.02 31.07]
#
# left_pos right_pos score E-value substitutions power
#-------------------------------------------------------------------------------------------------------
~	3503	3518	4633.83	5.62737	484		1
	3503	3803	4662.5	4.67114	350		1
	3509	3596	4898.3	1.59488	716		1
	3511	3557	4432.51	13.1331	255		1
*	3511	3865	1001.77	8.50798	497		1
~	3515	3620	4657.93	4.97101	52		0.5
	3515	3624	4520.89	9.18072	62		0.57
	3557	3609	4625	5.62737	59		0.55
~	3566	3567	4664.69	4.67114	49		0.48
	3566	3591	4477.73	10.9934	82		0.69
~	3566	3896	4651.99	4.97101	44		0.44
	3567	3591	4485.27	10.355	73		0.64
~	3567	3896	4659.84	4.97101	35		0.36
*	3581	3593	426.022	14.7142	139		0.88
*	3583	3591	2755.46	0.831717	222		0.98
	3591	3896	4472.69	10.9934	68		0.61
*	3604	3680	142.91	19.435	313		1
*	3614	3624	1308.16	6.26689	48		0.47
*	3615	3623	1154.05	7.31561	30		0.31
~	3616	3900	4383.26	16.5734	247		0.99
	3620	3624	4521.49	9.18072	52		0.5
~	3635	3827	4371.92	17.5492	73		0.64
~	3639	3848	4379.34	16.5734	69		0.62
~	3640	3691	4753.94	3.20741	735		1
	3653	3746	4594.03	6.36657	245		0.99
*	3658	3668	161.84	19.1376	373		1
~	3663	3837	4561.97	7.65175	49		0.48
*	3703	3840	1467.65	5.25967	650		1
*	3704	3839	442.751	14.5208	390		1
*	3712	3808	2570.33	1.13235	300		1
*	3714	3806	651.053	11.9615	80		0.68
~	3725	3726	4377.4	16.5734	69		0.62
~	3725	3789	4408.25	14.7638	62		0.57
~	3726	3789	4768.63	3.01142	55		0.53
~	3736	3848	4401.48	14.7638	498		1
*	3760	3802	581.66	12.7558	635		1
*	3762	3800	955.923	8.86713	93		0.74
*	3766	3797	3161.85	0.391929	406		1
*	3767	3796	1483.18	5.18019	115		0.82
*	3770	3793	1173.91	7.21632	119		0.83
~	3788	3831	4697.28	4.12295	106		0.79
#-------------------------------------------------------------------------------------------------------
# MSA DEN1-882_3601-4000 nseq 4937 (4937) alen 400 (400) avgid 62.24 (62.24) nbpairs 58 (58)
# Two-set statistical test (one test for annotated basepairs, another for all other pairs)
#
# contacts 58 (58 bpairs 58 wc bpairs)
#
# Method Target_E-val [cov_min,cov_max] [FP | TP True Found | Sen PPV F]
# GTp 20 [3.17,4849.77] [50 | 18 58 68 | 31.03 26.47 28.57]
#
# left_pos right_pos score E-value substitutions power
#-------------------------------------------------------------------------------------------------------
*	3604	3680	80.7867	19.1624	319		1
	3604	3978	4613.52	4.97572	409		1
~	3609	3923	4482.72	8.11441	210		0.98
*	3614	3624	1024.37	7.57078	50		0.49
*	3615	3623	1021.45	7.57078	31		0.32
~	3616	3900	4592.02	5.49098	243		0.99
	3620	3624	4318.6	15.0485	49		0.48
~	3620	3912	4488.67	8.11441	38		0.39
~	3620	3941	4423.01	10.3209	52		0.5
	3620	3974	4484.46	8.11441	41		0.41
	3624	3912	4319.99	15.0485	51		0.5
	3624	3941	4257.88	18.0848	65		0.59
	3624	3974	4315.91	15.0485	54		0.52
~	3635	3827	4391.33	11.3525	77		0.66
	3638	3803	4319	15.0485	97		0.76
~	3640	3691	4849.77	2.12993	726		1
	3653	3746	4288.23	16.5048	231		0.99
	3653	3917	4561.38	6.05757	181		0.95
	3653	3988	4479.7	8.5164	160		0.92
*	3655	3671	95.6677	18.3874	279		1
*	3658	3668	213.007	16.0637	362		1
~	3663	3837	4528.74	7.01414	47		0.46
~	3663	3984	4404.49	10.8252	66		0.6
	3689	3953	4322.09	15.0485	137		0.88
	3689	3992	4598.61	5.49098	98		0.76
*	3703	3840	1425.67	5.16556	652		1
*	3704	3839	454.863	12.4061	388		1
*	3712	3808	2966.76	0.569316	298		1
*	3714	3806	548.6	11.4191	79		0.67
	3724	3992	4549.91	6.36157	388		1
~	3725	3726	4519.1	7.36401	62		0.57
~	3725	3789	4550.88	6.36157	57		0.54
~	3725	3925	4558.85	6.36157	190		0.96
~	3726	3789	4790.42	2.6045	47		0.46
~	3726	3925	4471.13	8.5164	180		0.95
~	3731	3960	4280.23	17.2789	117		0.83
~	3731	3983	4546.63	6.68021	124		0.85
	3740	3789	4250.26	18.9231	87		0.71
	3754	3896	4321.02	15.0485	835		1
*	3760	3802	384.821	13.381	632		1
*	3762	3800	1100.27	7.0498	99		0.76
*	3766	3797	3479.34	0.166405	412		1
	3766	3900	4308.19	15.7616	259		1
*	3767	3796	1429.08	5.09619	112		0.81
*	3770	3793	1149.12	6.71314	121		0.84
~	3788	3831	4508.22	7.36401	112		0.81
~	3788	3963	4777.99	2.73847	87		0.71
	3788	3972	4495.65	7.73053	85		0.7
~	3789	3925	4506.19	7.73053	175		0.94
	3797	3900	4257.78	18.0848	327		1
	3801	3889	4271.96	17.2789	267		1
	3801	3896	4268.94	18.0848	177		0.94
~	3831	3963	4420.56	10.3209	145		0.89
~	3837	3984	4491.56	8.11441	61		0.57
~	3848	3939	4510.92	7.36401	48		0.47
~	3868	3922	4506.57	7.73053	614		1
~	3884	3962	4681.04	3.88413	200		0.97
~	3889	3896	4677.55	4.08195	126		0.85
~	3912	3941	4433.66	9.83866	54		0.52
	3912	3974	4494.71	7.73053	43		0.43
~	3939	3977	4234.12	19.7946	64		0.59
	3941	3974	4429.48	9.83866	57		0.54
*	3949	3975	288.506	14.7146	533		1
*	3950	3974	2631.38	1.04967	443		1
*	3951	3973	181.604	16.5726	335		1
	3953	3992	4436.37	9.83866	99		0.76
	3963	3972	4437.19	9.83866	118		0.83
*	3980	3992	181.244	16.5726	55		0.53
#-------------------------------------------------------------------------------------------------------
# MSA DEN1-882_3701-4100 nseq 4937 (4937) alen 400 (400) avgid 61.16 (61.16) nbpairs 39 (39)
# Two-set statistical test (one test for annotated basepairs, another for all other pairs)
#
# contacts 39 (39 bpairs 39 wc bpairs)
#
# Method Target_E-val [cov_min,cov_max] [FP | TP True Found | Sen PPV F]
# GTp 20 [3.01,4924.58] [42 | 15 39 57 | 38.46 26.32 31.25]
#
# left_pos right_pos score E-value substitutions power
#-------------------------------------------------------------------------------------------------------
*	3701	3842	30.0647	14.8179	192		0.96
*	3703	3840	1298.71	4.01939	659		1
*	3704	3839	475.197	9.08407	393		1
*	3712	3808	2867.52	0.401241	296		1
*	3714	3806	422.222	9.55625	83		0.69
	3724	3992	4622.69	8.13215	396		1
~	3725	3726	4487.11	13.877	74		0.65
~	3725	3789	4521.65	11.8481	67		0.61
~	3725	3925	4585.56	9.06378	199		0.97
~	3726	3789	4780.56	3.96375	61		0.57
~	3726	3925	4471.06	14.6201	193		0.96
~	3731	3983	4440.39	17.0659	125		0.85
~	3731	4091	4574.58	9.56638	68		0.61
*	3760	3802	398.789	9.80882	645		1
*	3762	3800	1015.15	5.39969	102		0.78
*	3766	3797	3503.85	0.114288	407		1
*	3767	3796	1345.85	3.79551	123		0.84
*	3770	3793	1102.73	4.92781	123		0.84
~	3788	3831	4486.39	13.877	107		0.79
~	3788	3963	4736.23	4.95537	85		0.7
	3788	3972	4524.75	11.8481	85		0.7
~	3789	3925	4508.97	12.4922	186		0.95
~	3827	4043	4757.48	4.43283	72		0.64
~	3827	4065	4712.58	5.53702	80		0.68
~	3827	4077	4687.34	6.18396	80		0.68
~	3831	3963	4397.09	19.8574	144		0.89
~	3837	3984	4622.22	8.13215	68		0.61
~	3837	4068	4776.04	4.19194	61		0.57
~	3848	3939	4519.23	11.8481	49		0.48
~	3868	3922	4646.48	7.29156	620		1
~	3884	3962	4808.2	3.54292	208		0.97
~	3889	3896	4607.76	8.58607	125		0.85
~	3889	4059	4559.2	10.095	154		0.91
~	3890	4055	4867.56	2.82755	317		1
~	3890	4088	4702.73	5.53702	127		0.85
~	3896	4059	4821.42	3.34911	59		0.55
~	3912	3941	4577.97	9.56638	64		0.59
	3912	3974	4646.19	7.29156	52		0.5
~	3912	4085	4472.25	14.6201	238		0.99
~	3923	4093	4703.97	5.53702	475		1
	3941	3974	4571.66	9.56638	62		0.57
~	3941	4085	4392.33	19.8574	248		0.99
*	3949	3975	317.2	10.6187	535		1
*	3950	3974	2769.55	0.480242	448		1
*	3951	3973	186.758	12.1681	344		1
	3953	3992	4565.04	10.095	99		0.76
*	3959	3965	3.35686	15.8075	205		0.97
	3963	3972	4465.13	15.3986	122		0.84
	3974	4085	4468.76	14.6201	236		0.99
*	3980	3992	275.588	11.2116	64		0.59
~	3983	4091	4429.82	17.0659	127		0.85
~	3984	4068	4616.66	8.13215	75		0.65
	3992	4070	4924.58	2.12912	258		1
~	4043	4065	4897.62	2.3855	80		0.68
~	4043	4077	4872.78	2.67198	80		0.68
~	4055	4088	4538.57	11.2347	294		1
~	4065	4077	4827.95	3.34911	88		0.72
#-------------------------------------------------------------------------------------------------------
# MSA DEN1-882_3801-4200 nseq 4937 (4937) alen 400 (400) avgid 61.58 (61.58) nbpairs 20 (20)
# Two-set statistical test (one test for annotated basepairs, another for all other pairs)
#
# contacts 20 (20 bpairs 20 wc bpairs)
#
# Method Target_E-val [cov_min,cov_max] [FP | TP True Found | Sen PPV F]
# GTp 20 [1.90,5437.23] [50 | 10 20 60 | 50.00 16.67 25.00]
#
# left_pos right_pos score E-value substitutions power
#-------------------------------------------------------------------------------------------------------
	3803	4090	4533.81	12.5784	278		1
	3805	3959	4417.62	18.5894	398		1
~	3809	4088	4446.37	17.071	166		0.93
~	3827	4043	4896.01	3.00969	66		0.6
~	3827	4065	4841.65	3.81184	74		0.65
~	3827	4077	4837.09	3.81184	81		0.68
~	3827	4182	4901.55	3.00969	60		0.56
~	3831	3963	4528.32	12.5784	145		0.89
~	3837	3984	4657.62	7.65752	63		0.58
~	3837	4068	4820.1	4.18775	59		0.55
~	3846	4116	4424.66	18.5894	64		0.59
~	3848	3939	4541.04	12.0322	59		0.55
~	3868	3922	4744.96	5.54303	625		1
~	3884	3962	4928.69	2.61001	208		0.97
~	3884	4067	4513.18	13.1471	193		0.96
~	3884	4106	4743.32	5.54303	240		0.99
~	3889	3896	4536.45	12.0322	125		0.85
~	3889	4059	4540.7	12.0322	156		0.91
~	3889	4111	4546.32	12.0322	376		1
[truncated: 3,546 more rows]

## Sheet: BEST_SPLASH_DEN1_625-rscape.w40
#-------------------------------------------------------------------------------------------------------
# MSA DEN1-772_1-400 nseq 4937 (4937) alen 378 (400) avgid 77.91 (77.90) nbpairs 61 (79)
# Two-set statistical test (one test for annotated basepairs, another for all other pairs)
#
# contacts 61 (61 bpairs 61 wc bpairs)
#
# Method Target_E-val [cov_min,cov_max] [FP | TP True Found | Sen PPV F]
# GTp 20 [3.50,5299.82] [42 | 15 61 57 | 24.59 26.32 25.42]
#
# left_pos right_pos score E-value substitutions power
#-------------------------------------------------------------------------------------------------------
*	82	90	1726.51	2.34958	244		0.99
*	115	129	1472.91	3.22623	13		0.12
*	116	128	2574.32	0.563402	37		0.38
*	117	127	1952.45	1.6635	33		0.34
*	118	126	1984.36	1.5915	20		0.2
*	119	125	2307.33	0.884484	38		0.39
	119	233	4074.42	17.4925	23		0.24
~	121	208	4058.38	18.3388	552		1
~	121	209	4403.31	5.00129	83		0.69
~	121	235	4544.71	2.69442	447		1
~	121	319	4651.39	1.7009	223		0.98
~	124	259	4219.08	10.0796	269		1
*	169	177	3121.97	0.191853	62		0.57
*	170	176	2483.13	0.653593	43		0.43
*	206	248	1772.83	2.17904	64		0.59
~	208	235	4173.58	12.3874	871		1
~	209	235	5261.25	0.116255	402		1
~	209	319	5299.82	0.0968376	178		0.95
	209	343	4482.34	3.57731	150		0.9
*	213	240	211.883	11.5605	20		0.2
*	215	238	1988.47	1.5915	63		0.58
*	216	237	9.24294	19.7392	41		0.41
*	223	232	879.502	5.56729	176		0.94
	223	317	4702.29	1.42885	148		0.9
	223	318	4465.05	3.78432	529		1
~	224	320	4475.73	3.57731	124		0.85
~	224	348	4441.12	4.23296	112		0.81
	224	360	4662.13	1.7009	103		0.78
~	224	377	4359.81	5.89928	127		0.85
	233	389	4180.77	11.7713	42		0.42
~	235	319	4990.52	0.38907	542		1
	247	266	4672.64	1.60506	64		0.59
	257	295	4567.7	2.5449	252		1
*	266	294	464.254	8.58249	33		0.34
*	268	292	637.068	7.14719	221		0.98
	271	343	4657.88	1.7009	190		0.96
	293	294	4540.26	2.85235	31		0.32
	293	321	4495.19	3.38113	33		0.34
	293	359	4745.15	1.13106	18		0.18
	294	321	4786.94	0.948341	38		0.39
	294	359	4571.23	2.40339	23		0.24
~	305	317	4482.15	3.57731	47		0.46
~	305	318	4236.59	9.56536	428		1
	305	340	4846.85	0.748945	118		0.83
~	317	318	5071.37	0.271362	413		1
	319	343	4062.18	18.3388	290		1
~	320	348	4282.8	8.16053	42		0.42
	320	360	4543.49	2.69442	33		0.34
~	320	377	4179.52	11.7713	57		0.54
	321	359	4528.95	2.85235	25		0.26
~	325	338	4405.05	5.00129	383		1
	348	360	4399.81	5.00129	21		0.21
~	348	377	4254.97	9.07464	45		0.45
	360	377	4357.7	5.89928	36		0.37
~	372	379	4263.96	8.60663	128		0.86
~	376	377	4200.43	11.1818	190		0.96
~	389	391	4062.87	18.3388	208		0.97
#-------------------------------------------------------------------------------------------------------
# MSA DEN1-772_101-500 nseq 4937 (4937) alen 400 (400) avgid 74.63 (74.63) nbpairs 65 (65)
# Two-set statistical test (one test for annotated basepairs, another for all other pairs)
#
# contacts 65 (65 bpairs 65 wc bpairs)
#
# Method Target_E-val [cov_min,cov_max] [FP | TP True Found | Sen PPV F]
# GTp 20 [2.72,5987.39] [48 | 14 65 62 | 21.54 22.58 22.05]
#
# left_pos right_pos score E-value substitutions power
#-------------------------------------------------------------------------------------------------------
*	115	129	1430	4.45393	15		0.14
*	116	128	2787.83	0.654032	37		0.38
*	117	127	2029.95	2.21126	31		0.32
*	118	126	2032.26	2.21126	20		0.2
*	119	125	2476.73	1.06334	37		0.38
~	121	209	4445.91	14.3996	83		0.69
~	121	235	4598.07	7.64983	446		1
~	121	319	4710.34	4.69172	230		0.99
~	121	401	4398.03	17.6487	134		0.87
*	169	177	3084.72	0.416228	57		0.54
*	170	176	2460.82	1.08851	39		0.4
*	206	248	1787.23	3.01598	64		0.59
~	209	235	5131.84	0.738424	397		1
~	209	319	5278.19	0.393927	181		0.95
~	209	401	5987.39	0.0153274	85		0.7
~	209	475	5268.97	0.393927	178		0.95
*	213	240	204.157	14.3425	17		0.17
*	215	238	1947.71	2.48959	63		0.58
*	223	232	807.328	7.70845	182		0.95
	223	317	4627.12	6.86822	152		0.91
	223	318	4387.58	18.5549	533		1
	223	410	4482.02	12.3269	347		1
	223	424	4851.38	2.55313	550		1
~	224	320	4609.26	7.24899	123		0.84
~	224	348	4592.77	8.07169	112		0.81
	224	360	4818.76	3.01695	103		0.78
~	224	377	4565.7	8.98238	130		0.86
~	224	421	4367.61	19.5005	286		1
~	235	319	5007.77	1.30184	544		1
~	235	401	4858.19	2.55313	448		1
~	235	475	4812.27	3.01695	541		1
	247	266	4983.83	1.45734	60		0.56
	257	295	4654.09	6.16323	247		0.99
*	266	294	456.883	11.004	33		0.34
*	268	292	765.88	7.9974	227		0.99
	271	343	4422.99	15.9511	194		0.96
	293	294	4653.12	6.16323	31		0.32
	293	321	4605.97	7.24899	33		0.34
	293	359	4929.55	1.82507	18		0.18
	294	321	4932.98	1.82507	38		0.39
	294	359	4659.6	5.83728	23		0.24
~	305	317	4410.07	16.7811	47		0.46
	305	340	4683.21	5.23437	118		0.83
~	317	318	5078.32	0.926915	413		1
~	317	410	4530.78	9.98931	227		0.99
~	317	424	4639.78	6.50659	430		1
~	318	424	5034.26	1.1627	811		1
~	319	401	5297.43	0.351243	232		0.99
~	319	475	4662.85	5.83728	325		1
~	320	348	4378.36	18.5549	41		0.41
	320	360	4669.75	5.52792	32		0.33
	321	359	4616.82	7.24899	25		0.26
~	331	402	5344.88	0.279147	99		0.76
	343	475	4577.33	8.51553	292		1
	348	360	4510.05	11.1011	21		0.21
~	348	377	4449.5	14.3996	48		0.47
	360	377	4535.71	9.98931	39		0.4
	360	421	4427.4	15.9511	195		0.96
~	398	468	5145.86	0.697554	39		0.4
~	401	475	5109.82	0.827388	229		0.99
~	410	424	4417.47	15.9511	625		1
*	439	458	1146.4	5.74973	293		1
#-------------------------------------------------------------------------------------------------------
# MSA DEN1-772_201-600 nseq 4937 (4937) alen 400 (400) avgid 73.02 (73.02) nbpairs 56 (56)
# Two-set statistical test (one test for annotated basepairs, another for all other pairs)
#
# contacts 56 (56 bpairs 56 wc bpairs)
#
# Method Target_E-val [cov_min,cov_max] [FP | TP True Found | Sen PPV F]
# GTp 20 [2.20,5769.13] [38 | 13 56 51 | 23.21 25.49 24.30]
#
# left_pos right_pos score E-value substitutions power
#-------------------------------------------------------------------------------------------------------
*	206	248	1868.7	2.07814	67		0.61
~	209	235	4918.77	1.92706	397		1
~	209	319	5071.06	0.930047	179		0.95
~	209	401	5769.13	0.0272583	80		0.68
~	209	475	4914.44	2.0469	180		0.95
*	213	240	204.872	14.6359	13		0.12
*	215	238	1795.51	2.30449	63		0.58
*	223	232	626.808	9.13754	182		0.95
	223	317	4550.44	11.9557	152		0.91
	223	424	4533.37	12.6504	551		1
~	224	320	4551.7	11.2965	130		0.86
~	224	348	4518.43	13.3823	115		0.82
	224	360	4769.81	4.19734	106		0.79
~	235	319	4941.8	1.70769	542		1
~	235	401	4676.3	6.34103	443		1
~	235	475	4531.52	12.6504	543		1
	247	266	4925.62	1.92706	70		0.62
	257	295	4538.82	12.6504	252		1
*	266	294	534.344	10.1332	40		0.41
*	268	292	909.578	6.80688	231		0.99
	293	294	4588.32	9.517	31		0.32
	293	321	4542.01	11.9557	33		0.34
	293	359	4893.53	2.17405	18		0.18
	294	321	4922.46	1.92706	38		0.39
	294	359	4605.29	8.98503	23		0.24
	295	562	4525.29	13.3823	284		1
	305	340	4681.2	6.34103	120		0.83
~	317	318	5031.41	1.11664	413		1
~	317	410	4451.99	18.6383	228		0.99
~	317	424	4678.82	6.34103	431		1
~	318	424	5005	1.26109	812		1
~	319	401	4978.76	1.42391	225		0.98
	320	360	4641.59	7.55329	36		0.37
	321	359	4562.28	11.2965	25		0.26
~	331	402	5001.51	1.34007	103		0.78
~	338	550	4515.63	13.3823	386		1
	343	475	4442	18.6383	296		1
	360	421	4436.31	19.6718	196		0.96
~	398	468	4985.78	1.42391	42		0.42
~	401	475	4792.76	3.72703	226		0.98
*	439	458	1184.7	5.08204	293		1
*	443	454	52.4428	17.9969	927		1
	456	517	4640.14	7.55329	92		0.74
~	456	583	4957.2	1.60741	97		0.76
	457	517	4609.12	8.98503	421		1
*	492	519	2339.94	1.01526	77		0.66
*	503	508	665.12	8.79828	168		0.93
	517	583	4499.91	14.9635	163		0.93
*	523	543	114.586	16.3668	306		1
*	525	540	151.041	15.5684	30		0.31
*	526	539	150.186	15.5684	508		1
#-------------------------------------------------------------------------------------------------------
# MSA DEN1-772_301-700 nseq 4937 (4937) alen 400 (400) avgid 72.68 (72.68) nbpairs 45 (45)
# Two-set statistical test (one test for annotated basepairs, another for all other pairs)
#
# contacts 45 (45 bpairs 45 wc bpairs)
#
# Method Target_E-val [cov_min,cov_max] [FP | TP True Found | Sen PPV F]
# GTp 20 [4.88,5011.23] [67 | 10 45 77 | 22.22 12.99 16.39]
#
# left_pos right_pos score E-value substitutions power
#-------------------------------------------------------------------------------------------------------
~	305	317	4355.69	8.83779	44		0.44
	305	340	4670.67	2.37806	113		0.81
~	305	410	4215.9	15.2087	239		0.99
~	305	583	4230.79	14.332	103		0.78
~	317	318	5011.23	0.544123	411		1
~	317	410	4471.97	5.39035	225		0.98
~	317	424	4684.81	2.23172	431		1
~	318	410	4248.88	13.5022	606		1
~	318	424	4970.46	0.660462	812		1
~	319	401	4920.93	0.801389	227		0.99
~	319	475	4365.25	8.31232	313		1
~	320	348	4355.91	8.83779	41		0.41
	320	360	4726.67	1.8438	32		0.33
~	320	377	4350.7	8.83779	59		0.55
~	320	421	4298.51	11.2735	216		0.98
	321	359	4702.43	2.09423	27		0.28
~	321	602	4481.02	5.39035	93		0.74
~	331	402	4756.57	1.62291	97		0.76
~	338	550	4439.35	6.10444	382		1
~	338	650	4660.97	2.53383	19		0.19
~	338	651	4687.72	2.23172	15		0.14
*	341	358	40.3001	14.7354	200		0.97
	343	475	4393.1	7.81686	287		1
	348	360	4438.34	6.49502	21		0.21
~	348	377	4354.05	8.83779	48		0.47
	359	431	4306.95	10.611	246		0.99
	359	602	4641	2.6996	78		0.67
	360	377	4493.84	5.06439	39		0.4
	360	421	4440.05	6.10444	196		0.96
	360	608	4168.54	19.2248	37		0.38
	364	519	4158.07	19.2248	506		1
	364	681	4254.82	13.5022	486		1
~	372	379	4242.49	14.332	131		0.86
~	372	678	4162	19.2248	64		0.59
~	376	377	4171.26	18.1404	190		0.96
~	379	485	4228.85	15.2087	123		0.84
~	379	678	4418.12	6.90968	131		0.86
~	389	391	4176.55	18.1404	199		0.97
~	398	468	4861.85	1.03652	39		0.4
~	401	475	4751.64	1.62291	216		0.98
~	410	424	4246.99	13.5022	626		1
*	439	458	1228.04	4.01538	293		1
*	443	454	187.722	11.7884	921		1
	455	680	4174.58	18.1404	129		0.86
	455	681	4231.81	14.332	35		0.36
	456	517	4527.03	4.46896	95		0.75
~	456	583	4813.32	1.2565	90		0.73
~	456	622	4927.27	0.801389	88		0.72
~	456	626	4919.87	0.801389	36		0.37
~	456	695	4897.33	0.911484	38		0.39
	457	517	4490.63	5.06439	424		1
~	483	685	4353.67	8.83779	466		1
~	485	678	4494.23	5.06439	56		0.53
*	492	519	2389.56	0.889652	57		0.54
*	503	508	585.902	7.62919	146		0.9
	517	583	4383.88	7.81686	153		0.91
	517	622	4498.73	4.75762	151		0.91
	517	626	4493.87	5.06439	99		0.76
	517	695	4468.8	5.39035	101		0.77
	519	681	4367.88	8.31232	58		0.55
~	521	678	4268.03	12.7172	230		0.99
*	523	543	79.5784	13.6114	299		1
*	525	540	131.965	12.7543	30		0.31
*	526	539	165.395	12.2554	500		1
~	550	650	4426.09	6.49502	391		1
~	550	651	4445.9	6.10444	387		1
~	583	622	4816.4	1.2565	146		0.9
~	583	626	4790.74	1.42816	94		0.74
~	583	695	4764.94	1.62291	96		0.75
*	612	644	1664.39	2.48862	214		0.98
	619	645	4157.89	19.2248	117		0.83
*	620	634	11.1562	16.1679	326		1
~	622	626	4900.36	0.854684	92		0.74
~	622	695	4872.42	0.972015	94		0.74
~	626	695	4864.89	1.03652	42		0.42
~	650	651	4670.11	2.37806	24		0.25
	680	681	4181.28	18.1404	132		0.87
#-------------------------------------------------------------------------------------------------------
# MSA DEN1-772_401-800 nseq 4937 (4937) alen 400 (400) avgid 73.25 (73.25) nbpairs 56 (56)
# Two-set statistical test (one test for annotated basepairs, another for all other pairs)
#
# contacts 56 (56 bpairs 56 wc bpairs)
#
# Method Target_E-val [cov_min,cov_max] [FP | TP True Found | Sen PPV F]
# GTp 20 [2.09,5155.26] [56 | 15 56 71 | 26.79 21.13 23.62]
#
# left_pos right_pos score E-value substitutions power
#-------------------------------------------------------------------------------------------------------
~	401	475	4913.73	0.762468	220		0.98
~	401	547	4361.57	11.1268	292		1
~	402	607	4500.39	5.62354	296		1
~	407	775	4943.99	0.67675	368		1
~	410	424	4548.27	4.46303	628		1
*	439	458	916.461	6.32218	294		1
*	443	454	126.043	14.7215	927		1
~	455	501	4236.72	19.258	39		0.4
	455	519	4475.89	6.30878	61		0.57
	455	680	4583.59	3.74929	135		0.87
	455	681	4568.49	4.21151	41		0.41
	456	457	4381.95	9.94477	359		1
	456	517	4828.16	1.15612	95		0.75
~	456	583	5057.35	0.372088	91		0.73
~	456	622	5155.26	0.23013	90		0.73
~	456	626	5147.58	0.244396	43		0.43
	456	695	5127.11	0.25954	37		0.38
	457	517	4810.85	1.30167	424		1
	457	583	4280.53	15.5115	420		1
	457	622	4340.17	12.4404	419		1
	457	626	4341.96	11.7664	372		1
	457	695	4327.84	13.1503	366		1
~	483	685	4432.09	7.92918	466		1
~	485	678	4361.09	11.1268	59		0.55
*	492	519	2645.6	0.845509	63		0.58
	501	519	4359.7	11.1268	62		0.57
	501	680	4234.62	19.258	136		0.88
	501	681	4415.11	8.39292	42		0.42
~	502	781	4540.98	4.72916	297		1
*	503	508	254.592	12.4869	147		0.9
	517	583	4703.09	2.21426	156		0.91
	517	622	4800.79	1.30167	155		0.91
	517	626	4794.99	1.38108	108		0.8
	517	695	4771.92	1.55454	102		0.78
	519	680	4480.82	6.30878	158		0.92
	519	681	4663.52	2.64072	64		0.59
	519	723	4256.02	18.2528	63		0.58
*	523	543	126.959	14.7215	294		1
*	525	540	83.4977	15.9248	30		0.31
~	547	775	4468.83	6.68102	531		1
~	550	650	4455.94	7.07442	390		1
~	550	651	4476.5	6.30878	385		1
~	550	737	4378.56	9.94477	396		1
~	550	739	4299.12	14.6843	432		1
*	573	598	3.99872	19.6768	408		1
~	583	622	5067.35	0.350429	151		0.91
~	583	626	5035.42	0.419472	104		0.78
	583	695	5011.31	0.472838	98		0.76
*	612	644	1985.77	2.16919	218		0.98
*	620	634	13.3631	19.6768	338		1
~	622	626	5129.37	0.25954	103		0.78
	622	695	5102.85	0.292681	97		0.76
	626	695	5095.1	0.310795	50		0.49
~	650	651	4694.86	2.21426	23		0.24
~	650	737	4594.63	3.53716	34		0.35
~	650	739	4513.61	5.30855	70		0.62
~	651	737	4624.52	3.14753	29		0.3
~	651	739	4534.53	4.72916	65		0.59
*	669	679	3.01382	19.6768	382		1
	678	758	4335.66	12.4404	56		0.53
	680	681	4555	4.46303	138		0.88
	680	723	4354.67	11.1268	137		0.88
	681	723	4314.61	13.8978	43		0.43
*	698	713	15.5104	18.4212	39		0.4
*	701	710	1665.81	3.13347	28		0.29
*	703	708	3.57212	19.6768	390		1
	707	709	4816.2	1.22676	71		0.63
~	707	752	4237.18	19.258	46		0.46
*	725	734	1759.55	2.83077	20		0.2
*	726	733	215.977	13.0811	298		1
~	737	739	4815.35	1.22676	76		0.66
#-------------------------------------------------------------------------------------------------------
# MSA DEN1-772_501-900 nseq 4937 (4937) alen 400 (400) avgid 73.11 (73.11) nbpairs 79 (79)
# Two-set statistical test (one test for annotated basepairs, another for all other pairs)
#
# contacts 79 (79 bpairs 79 wc bpairs)
#
# Method Target_E-val [cov_min,cov_max] [FP | TP True Found | Sen PPV F]
# GTp 20 [2.50,5145.64] [25 | 9 79 34 | 11.39 26.47 15.93]
#
# left_pos right_pos score E-value substitutions power
#-------------------------------------------------------------------------------------------------------
*	503	508	297.081	16.6049	161		0.92
~	517	583	4685.68	6.19107	166		0.93
~	517	622	4798.36	3.34029	163		0.93
~	517	626	4794.71	3.34029	116		0.82
	517	695	4761.06	4.10806	112		0.81
~	583	622	5064.8	0.766817	163		0.93
~	583	626	5038.09	0.883388	116		0.82
	583	695	5003.74	1.01744	112		0.81
~	602	860	4567.71	11.3153	132		0.87
~	607	893	4944.07	1.44678	434		1
*	612	644	1545.49	4.31213	218		0.98
~	622	626	5145.64	0.466493	113		0.81
	622	695	5108.8	0.577409	109		0.8
	626	695	5102.56	0.619898	62		0.57
~	650	651	4489.12	17.8079	32		0.33
	681	803	4530.98	13.7721	62		0.57
	681	881	4526.32	14.6947	71		0.63
	698	849	4751.09	4.40027	78		0.67
*	701	710	1736.56	3.44863	38		0.39
	707	709	4654.33	7.0891	71		0.63
	709	841	4470.66	18.9688	184		0.95
*	725	734	1945.82	2.59814	30		0.31
*	726	733	275.974	17.1494	311		1
~	737	739	4589.88	10.5917	83		0.69
*	773	871	3220.72	0.453557	206		0.97
	775	892	4831.08	2.71325	530		1
*	781	863	1566.55	4.18903	251		1
*	786	854	536.216	12.6289	331		1
	803	881	4518.87	14.6947	81		0.68
*	805	835	363.085	15.3665	506		1
~	816	848	4480.14	17.8079	273		1
	847	877	4750.65	4.40027	690		1
~	848	860	4508.45	15.6732	271		1
	875	888	4568.25	11.3153	102		0.78
#-------------------------------------------------------------------------------------------------------
# MSA DEN1-772_601-1000 nseq 4937 (4937) alen 400 (400) avgid 73.38 (73.38) nbpairs 77 (77)
# Two-set statistical test (one test for annotated basepairs, another for all other pairs)
#
# contacts 77 (77 bpairs 77 wc bpairs)
#
# Method Target_E-val [cov_min,cov_max] [FP | TP True Found | Sen PPV F]
# GTp 20 [3.15,5160.90] [43 | 10 77 53 | 12.99 18.87 15.38]
#
# left_pos right_pos score E-value substitutions power
#-------------------------------------------------------------------------------------------------------
~	602	816	4380.06	12.7008	131		0.86
~	602	848	4455.73	8.8442	265		1
~	602	860	4614.5	4.21775	130		0.86
~	602	987	4571.59	5.08362	91		0.73
~	607	893	4742.37	2.25063	441		1
*	612	644	1318.74	5.58641	220		0.98
	619	645	4336.72	15.1734	130		0.86
~	622	626	5160.9	0.290623	110		0.8
	622	695	5125.95	0.352685	111		0.81
~	622	907	4474.18	7.82779	202		0.97
~	622	955	4402.68	11.2666	257		1
	626	695	5127.67	0.352685	61		0.57
~	626	955	4311.29	17.0591	207		0.97
~	650	651	4508.45	6.92403	36		0.37
~	650	737	4378.29	12.7008	43		0.43
~	650	739	4285.82	19.1523	81		0.68
~	651	737	4407.34	11.2666	39		0.4
~	651	739	4306.16	17.0591	77		0.66
	678	758	4518.61	6.51072	65		0.59
~	678	823	4415.44	10.608	104		0.78
~	678	938	4453.19	8.8442	66		0.6
	681	912	4283.65	19.1523	51		0.5
	681	954	4279.05	19.1523	61		0.57
	695	955	4339	15.1734	208		0.97
	698	849	4485.44	7.82779	87		0.71
*	701	710	1816.55	3.61871	30		0.31
	707	709	4612.59	4.21775	79		0.67
~	707	932	4330.74	15.1734	126		0.85
~	707	997	4282.02	19.1523	251		1
	709	841	4432.56	9.98592	196		0.96
	709	997	4961.71	0.762694	292		1
*	725	734	2085.46	2.66707	29		0.3
*	726	733	307.884	13.8524	304		1
~	737	739	4596.28	4.48906	84		0.7
~	752	841	4334.14	15.1734	167		0.93
	758	938	4602.55	4.48906	59		0.55
*	773	871	3207.92	0.517289	208		0.97
	775	892	4539.99	5.75444	523		1
*	781	863	1472.85	4.96746	266		1
*	786	854	540.968	10.8624	344		1
*	805	835	158.865	17.121	508		1
~	816	848	4332.88	15.1734	254		1
~	816	860	4318.9	16.0912	119		0.83
~	816	987	4429.69	9.98592	80		0.68
	847	877	4769.91	1.98322	701		1
~	848	860	4370.77	12.7008	253		1
~	848	987	4512.14	6.92403	214		0.98
~	860	987	4475.66	7.82779	79		0.67
	875	888	4486.13	7.82779	94		0.74
~	912	954	4284.97	19.1523	58		0.55
*	915	925	2278.96	2.03785	220		0.98
~	954	990	4277.11	19.1523	58		0.55
*	958	970	221.547	15.5942	508		1
#-------------------------------------------------------------------------------------------------------
# MSA DEN1-772_701-1100 nseq 4937 (4937) alen 400 (400) avgid 73.47 (73.47) nbpairs 83 (83)
# Two-set statistical test (one test for annotated basepairs, another for all other pairs)
#
# contacts 83 (83 bpairs 83 wc bpairs)
#
# Method Target_E-val [cov_min,cov_max] [FP | TP True Found | Sen PPV F]
# GTp 20 [3.60,5063.18] [15 | 9 83 24 | 10.84 37.50 16.82]
#
# left_pos right_pos score E-value substitutions power
#-------------------------------------------------------------------------------------------------------
*	701	710	1768.49	3.76246	36		0.37
	707	709	4682.81	11.3477	75		0.65
	709	841	4548.7	18.9839	190		0.96
	709	997	5063.18	2.11413	292		1
*	725	734	2029	2.53441	30		0.31
*	726	733	362.537	16.4341	301		1
~	737	739	4723.13	9.52069	79		0.67
	758	938	4557.68	18.9839	63		0.58
*	773	871	3154.23	0.630457	213		0.98
	775	892	4641.13	13.5017	515		1
*	781	863	1499.64	5.42469	261		1
*	786	854	514.476	13.9091	344		1
	847	877	4814.31	6.28721	692		1
~	848	987	4572.58	17.9495	213		0.98
~	860	987	4549.56	18.9839	78		0.67
	875	888	4579.87	16.9656	105		0.79
	875	1061	4746.11	8.46219	68		0.61
~	878	1088	4974.17	3.04877	309		1
~	888	1061	4657.82	12.027	97		0.76
*	915	925	2503.32	1.43196	235		0.99
	950	1019	4612.29	15.143	81		0.68
*	957	1092	274.081	18.3683	261		1
*	958	970	242.459	18.983	513		1
	1083	1088	4571.95	17.9495	91		0.73
#-------------------------------------------------------------------------------------------------------
# MSA DEN1-772_801-1200 nseq 4937 (4937) alen 400 (400) avgid 72.94 (72.94) nbpairs 75 (75)
# Two-set statistical test (one test for annotated basepairs, another for all other pairs)
#
# contacts 75 (75 bpairs 75 wc bpairs)
#
# Method Target_E-val [cov_min,cov_max] [FP | TP True Found | Sen PPV F]
# GTp 20 [2.34,5187.38] [45 | 5 75 50 | 6.67 10.00 8.00]
#
# left_pos right_pos score E-value substitutions power
#-------------------------------------------------------------------------------------------------------
~	816	848	4140.08	19.1206	258		1
~	816	860	4141.22	19.1206	116		0.82
~	816	987	4237.93	13.4917	72		0.64
~	823	1066	4294.01	11.2984	106		0.79
	838	1027	4141.65	19.1206	381		1
	841	997	4129.4	19.9577	370		1
~	844	1172	4336.56	9.44702	103		0.78
	847	877	4540.62	4.56629	699		1
~	848	860	4196.96	16.0804	262		1
~	848	987	4323.39	9.88055	218		0.98
~	850	907	4199.23	15.3931	356		1
~	860	987	4301.72	10.8055	76		0.66
~	875	888	4527.05	4.78053	104		0.78
~	875	1061	4690	2.62569	76		0.66
~	875	1172	4384.3	7.88884	57		0.54
~	878	1088	4610.34	3.46497	316		1
~	888	1061	4532.59	4.56629	108		0.8
~	888	1172	4283.31	11.8126	89		0.72
	907	1083	4241	13.4917	148		0.9
~	907	1197	4231.34	14.0996	146		0.9
*	915	925	2268.37	2.04253	230		0.99
~	938	1063	4129.71	19.9577	167		0.93
~	938	1066	4414.31	7.20592	74		0.65
~	938	1087	4232.47	14.0996	330		1
*	944	1103	647.569	10.703	69		0.62
	944	1151	4276.26	11.8126	79		0.67
	950	1019	4695.63	2.50678	80		0.68
	950	1092	4249.4	12.9084	115		0.82
~	950	1137	4787.65	1.81078	88		0.72
	955	1083	4389.54	7.88884	203		0.97
	955	1197	4378.22	8.25337	201		0.97
*	957	1092	309.73	15.3061	265		1
*	958	970	186.836	17.8643	518		1
	1019	1092	4320.49	10.3331	79		0.67
	1019	1093	4528.97	4.78053	259		1
	1019	1137	4879.79	1.24667	52		0.5
	1021	1174	4358.67	8.63412	944		1
~	1027	1130	4304.46	10.8055	152		0.91
~	1039	1162	4130.31	19.9577	481		1
~	1061	1172	4395.3	7.88884	61		0.57
	1083	1088	4314	10.3331	94		0.74
	1083	1090	4204.09	15.3931	328		1
	1083	1197	5187.38	0.385099	48		0.47
~	1088	1097	4161.55	17.5406	263		1
~	1088	1197	4316.31	10.3331	92		0.74
~	1090	1197	4188.91	16.0804	326		1
	1092	1137	4415.6	7.20592	87		0.71
	1093	1137	4163.61	17.5406	267		1
~	1137	1186	4163.18	17.5406	142		0.89
*	1141	1183	1881.38	3.25832	424		1
#-------------------------------------------------------------------------------------------------------
# MSA DEN1-772_901-1300 nseq 4937 (4937) alen 400 (400) avgid 74.34 (74.34) nbpairs 69 (69)
# Two-set statistical test (one test for annotated basepairs, another for all other pairs)
#
# contacts 69 (69 bpairs 69 wc bpairs)
#
# Method Target_E-val [cov_min,cov_max] [FP | TP True Found | Sen PPV F]
# GTp 20 [3.67,4922.57] [27 | 6 69 33 | 8.70 18.18 11.76]
#
# left_pos right_pos score E-value substitutions power
#-------------------------------------------------------------------------------------------------------
*	915	925	2397.41	1.52522	219		0.98
~	938	1066	4423.29	5.97941	81		0.68
*	944	1103	474.018	12.3983	66		0.6
	944	1151	4238.89	14.2236	71		0.63
	950	1019	4571.16	2.95986	75		0.65
~	950	1137	4682.94	1.76143	80		0.68
~	950	1203	4600.27	2.60101	79		0.67
	955	1083	4195.9	17.0115	195		0.96
	955	1197	4183.09	18.0435	198		0.97
*	957	1092	190.764	16.8373	255		1
*	958	970	198.857	16.5805	516		1
~	987	1110	4215.88	15.1034	52		0.5
~	987	1293	4424.33	5.97941	87		0.71
~	1001	1217	4198.48	17.0115	97		0.76
	1019	1092	4229.81	14.2236	69		0.62
	1019	1093	4421.31	5.97941	268		1
	1019	1137	4779.89	1.11415	47		0.46
	1019	1203	4692.87	1.6502	46		0.46
	1021	1174	4284.75	11.1543	938		1
~	1061	1172	4248.66	13.3908	64		0.59
~	1061	1268	4406.26	6.36919	68		0.61
	1083	1197	4922.57	0.576272	49		0.48
	1092	1137	4342.64	8.71236	74		0.65
	1092	1203	4266.8	12.6029	73		0.64
~	1123	1240	4299.89	10.4897	691		1
~	1130	1215	4890.84	0.657758	36		0.37
~	1137	1203	4815.25	0.976935	51		0.5
*	1141	1183	1758.05	3.67239	417		1
	1211	1212	4641.91	2.14121	57		0.54
~	1212	1240	4217.92	15.1034	360		1
~	1213	1285	4470.02	4.94318	698		1
~	1217	1220	4191.84	17.0115	130		0.86
*	1252	1270	1226.91	6.26633	550		1
#-------------------------------------------------------------------------------------------------------
# MSA DEN1-772_1001-1400 nseq 4937 (4937) alen 400 (400) avgid 72.76 (72.76) nbpairs 60 (60)
# Two-set statistical test (one test for annotated basepairs, another for all other pairs)
#
# contacts 60 (60 bpairs 60 wc bpairs)
#
# Method Target_E-val [cov_min,cov_max] [FP | TP True Found | Sen PPV F]
# GTp 20 [3.50,4991.92] [8 | 9 60 17 | 15.00 52.94 23.38]
#
# left_pos right_pos score E-value substitutions power
#-------------------------------------------------------------------------------------------------------
	1019	1093	4579.11	17.5896	261		1
	1019	1137	4972.29	2.93278	41		0.41
	1019	1203	4910.34	4.04951	39		0.4
~	1061	1268	4565.25	19.6813	68		0.61
	1083	1197	4922.9	3.79763	44		0.44
~	1130	1215	4965.69	3.12921	40		0.41
~	1137	1203	4991.92	2.7483	46		0.46
*	1141	1183	1795.97	3.09132	419		1
*	1252	1270	1191.36	6.66684	544		1
*	1299	1358	136.669	18.993	84		0.7
*	1300	1357	330.791	15.3425	680		1
*	1302	1355	604.498	11.8382	201		0.97
*	1307	1349	130.531	18.993	227		0.99
	1340	1382	4731.06	9.16514	69		0.62
*	1364	1387	323.529	15.5503	470		1
*	1366	1385	1969.64	2.37508	200		0.97
*	1371	1381	226.552	17.1315	475		1
#-------------------------------------------------------------------------------------------------------
# MSA DEN1-772_1101-1500 nseq 4937 (4937) alen 400 (400) avgid 70.67 (70.67) nbpairs 55 (55)
# Two-set statistical test (one test for annotated basepairs, another for all other pairs)
#
# contacts 55 (55 bpairs 55 wc bpairs)
#
# Method Target_E-val [cov_min,cov_max] [FP | TP True Found | Sen PPV F]
# GTp 20 [3.29,4923.40] [20 | 13 55 33 | 23.64 39.39 29.55]
#
# left_pos right_pos score E-value substitutions power
#-------------------------------------------------------------------------------------------------------
~	1130	1215	4923.4	1.48157	42		0.42
~	1137	1203	4846.47	2.12455	45		0.45
~	1137	1412	4705.79	4.08443	150		0.9
	1137	1498	4391.82	15.2203	106		0.79
*	1141	1183	1731.1	3.03403	414		1
~	1147	1396	4414.16	14.4079	655		1
~	1172	1268	4331.32	19.9159	60		0.56
~	1203	1412	4658.81	4.87161	145		0.89
	1203	1498	4337.91	18.8884	101		0.77
	1211	1422	4477.7	10.9062	105		0.79
	1211	1452	4423.09	13.6348	83		0.69
	1211	1472	4329.63	19.9159	84		0.7
~	1212	1422	4366.47	16.9681	117		0.83
~	1212	1472	4378.62	16.0733	96		0.75
~	1213	1285	4413.58	14.4079	703		1
~	1217	1437	4492.67	10.3079	69		0.62
*	1252	1270	1292.17	5.33638	548		1
*	1296	1360	45.5607	18.9774	256		1
*	1299	1358	167.224	16.0729	90		0.73
*	1300	1357	244.501	14.7675	682		1
*	1302	1355	443.944	12.1651	198		0.97
*	1310	1346	179.697	15.8337	87		0.71
	1340	1382	4807.15	2.54171	79		0.67
*	1364	1387	338.774	13.4703	461		1
*	1365	1386	149.573	16.323	79		0.67
*	1366	1385	2019.92	2.03548	208		0.97
*	1371	1381	274.035	14.3763	482		1
~	1421	1479	4591.38	6.51913	77		0.66
~	1422	1452	4592.12	6.51913	142		0.89
~	1422	1472	4529.63	8.6922	143		0.89
~	1452	1472	4470.62	10.9062	121		0.84
*	1489	1499	100.657	17.4528	573		1
*	1490	1498	884.415	7.97534	106		0.79
#-------------------------------------------------------------------------------------------------------
# MSA DEN1-772_1201-1600 nseq 4937 (4937) alen 400 (400) avgid 71.83 (71.83) nbpairs 52 (52)
# Two-set statistical test (one test for annotated basepairs, another for all other pairs)
#
# contacts 52 (52 bpairs 52 wc bpairs)
#
# Method Target_E-val [cov_min,cov_max] [FP | TP True Found | Sen PPV F]
# GTp 20 [1.17,5027.69] [31 | 18 52 49 | 34.62 36.73 35.64]
#
# left_pos right_pos score E-value substitutions power
#-------------------------------------------------------------------------------------------------------
~	1203	1412	4645.39	1.65578	138		0.88
	1203	1498	4277.19	8.94367	105		0.79
~	1211	1212	4253.1	9.87179	66		0.6
~	1211	1422	4544.83	2.64384	107		0.79
~	1211	1452	4481.11	3.42168	84		0.7
~	1211	1472	4364.72	5.99425	87		0.71
~	1212	1422	4356.19	5.99425	119		0.83
~	1212	1452	4253.57	9.87179	96		0.75
~	1212	1472	4347.63	6.30424	99		0.76
~	1213	1285	4333.33	6.97088	711		1
~	1215	1216	4426.02	4.42047	274		1
~	1215	1480	4121.97	16.7736	115		0.82
~	1215	1486	4166	14.5529	437		1
~	1215	1563	5027.69	0.260001	38		0.39
~	1216	1480	4446.66	3.99096	339		1
~	1216	1563	4367.84	5.69893	262		1
~	1217	1220	4318.97	7.32894	134		0.87
~	1217	1437	4520.69	2.93172	62		0.57
~	1220	1437	4317.05	7.32894	136		0.88
*	1252	1270	1264.49	4.76533	545		1
~	1268	1533	4388.65	5.41762	52		0.5
	1274	1360	4309.06	7.70447	475		1
*	1284	1398	4.86338	19.8523	238		0.99
*	1296	1360	48.0288	17.1291	253		1
*	1299	1358	138.919	14.8454	84		0.7
*	1300	1357	262.665	12.8028	688		1
*	1302	1355	413.913	10.9917	201		0.97
*	1307	1349	78.4146	16.4211	234		0.99
*	1310	1346	283.449	12.4912	93		0.74
~	1318	1439	4234.51	10.369	249		0.99
~	1330	1464	4133.17	16.0022	117		0.83
	1340	1382	4954.04	0.377665	65		0.59
*	1364	1387	284.224	12.4912	472		1
*	1365	1386	187.173	14.0111	66		0.6
*	1366	1385	1807.35	2.59638	195		0.96
*	1371	1381	190.861	14.0111	479		1
	1412	1498	4261.83	9.39697	191		0.96
~	1421	1479	4495.3	3.2501	71		0.63
~	1422	1452	4642.46	1.65578	137		0.88
~	1422	1472	4558.75	2.38365	140		0.88
~	1452	1472	4493.85	3.2501	117		0.83
~	1480	1563	4099.86	18.4141	103		0.78
~	1486	1563	4114.25	17.5773	425		1
*	1489	1499	104.574	15.5684	576		1
*	1490	1498	986.039	6.23381	116		0.82
*	1504	1557	7.79807	19.8523	330		1
*	1508	1553	5.71079	19.8523	106		0.79
*	1569	1580	111.521	15.5684	329		1
*	1570	1579	60.6481	16.7534	110		0.8
#-------------------------------------------------------------------------------------------------------
# MSA DEN1-772_1301-1700 nseq 4937 (4937) alen 400 (400) avgid 70.73 (70.73) nbpairs 48 (48)
# Two-set statistical test (one test for annotated basepairs, another for all other pairs)
#
# contacts 48 (48 bpairs 48 wc bpairs)
#
# Method Target_E-val [cov_min,cov_max] [FP | TP True Found | Sen PPV F]
# GTp 20 [2.11,4803.55] [18 | 14 48 32 | 29.17 43.75 35.00]
#
# left_pos right_pos score E-value substitutions power
#-------------------------------------------------------------------------------------------------------
*	1301	1356	7.68256	18.207	45		0.45
*	1302	1355	206.944	13.0589	203		0.97
	1302	1620	4545.04	4.8409	50		0.49
	1302	1659	4573.9	4.32238	48		0.47
*	1307	1349	81.2392	15.2774	232		0.99
*	1310	1346	175.51	13.4397	83		0.69
~	1318	1439	4539.66	5.12207	252		1
	1340	1382	4803.55	1.44444	73		0.64
*	1364	1387	235.157	12.5228	458		1
*	1365	1386	186.988	13.2461	81		0.68
*	1366	1385	1688.15	2.74042	206		0.97
*	1371	1381	250.654	12.3512	471		1
	1412	1498	4300.38	15.272	193		0.96
~	1421	1479	4517.85	5.73207	81		0.68
~	1422	1452	4578.84	4.32238	126		0.85
~	1422	1472	4477.67	6.77865	142		0.89
~	1452	1472	4409.49	9.43728	108		0.8
~	1486	1563	4244.79	18.7625	436		1
*	1489	1499	101.325	14.7494	570		1
*	1490	1498	940.5	6.02854	105		0.79
*	1504	1557	16.654	17.2903	335		1
~	1533	1661	4667.24	2.73522	44		0.44
*	1569	1580	101.289	14.7494	329		1
*	1570	1579	60.9131	15.9059	114		0.82
~	1608	1609	4333.91	13.0397	290		1
~	1608	1623	4574.1	4.32238	52		0.5
~	1608	1681	4507.41	5.73207	134		0.87
~	1609	1623	4353.98	11.7189	288		1
~	1609	1681	4275.25	16.9405	370		1
	1620	1659	4665.51	2.73522	38		0.39
~	1623	1681	4581.25	4.08361	132		0.87
*	1668	1675	13.2499	18.207	188		0.96
#-------------------------------------------------------------------------------------------------------
# MSA DEN1-772_1401-1800 nseq 4937 (4937) alen 400 (400) avgid 71.88 (71.88) nbpairs 53 (53)
# Two-set statistical test (one test for annotated basepairs, another for all other pairs)
#
# contacts 53 (53 bpairs 53 wc bpairs)
#
# Method Target_E-val [cov_min,cov_max] [FP | TP True Found | Sen PPV F]
# GTp 20 [2.95,4761.76] [24 | 9 53 33 | 16.98 27.27 20.93]
#
# left_pos right_pos score E-value substitutions power
#-------------------------------------------------------------------------------------------------------
	1412	1498	4290.71	12.5958	189		0.96
	1416	1766	4270.71	14.1321	245		0.99
*	1417	1774	454.893	9.10089	493		1
*	1419	1772	2124.75	1.79997	93		0.74
~	1421	1479	4489.58	5.18986	65		0.59
~	1422	1452	4708.71	1.84392	136		0.88
~	1422	1472	4633.52	2.66344	138		0.88
~	1452	1472	4567.87	3.61151	106		0.79
~	1464	1766	4207.72	18.7495	78		0.67
~	1480	1657	4332.13	10.5807	152		0.91
~	1486	1563	4191.81	19.8194	427		1
*	1489	1499	142.037	12.8115	564		1
*	1490	1498	895.914	6.33084	102		0.78
*	1504	1557	4.93164	18.1972	329		1
~	1533	1661	4454.42	6.21278	35		0.36
~	1533	1797	4432.19	6.59519	41		0.41
	1563	1729	4315.6	11.2161	241		0.99
*	1569	1580	92.248	13.9603	322		1
*	1570	1579	61.8304	14.7304	111		0.81
~	1608	1609	4280.02	13.3435	287		1
~	1608	1623	4560.54	3.61151	49		0.48
~	1608	1681	4481.56	5.51123	139		0.88
~	1608	1761	4556.88	3.83737	43		0.43
~	1609	1623	4303.24	11.8872	280		1
~	1609	1681	4209.67	18.7495	370		1
~	1609	1761	4296.81	12.5958	274		1
	1620	1659	4761.76	1.44131	41		0.41
~	1623	1681	4551.24	3.83737	132		0.87
~	1623	1761	4580.73	3.39866	36		0.37
~	1661	1797	4563.8	3.61151	38		0.39
*	1668	1675	12.715	18.1972	187		0.96
~	1681	1761	4505.29	4.88671	126		0.85
*	1738	1745	981.711	5.84458	246		0.99
#-------------------------------------------------------------------------------------------------------
# MSA DEN1-772_1501-1900 nseq 4937 (4937) alen 400 (400) avgid 73.21 (73.21) nbpairs 52 (52)
# Two-set statistical test (one test for annotated basepairs, another for all other pairs)
#
# contacts 52 (52 bpairs 52 wc bpairs)
#
# Method Target_E-val [cov_min,cov_max] [FP | TP True Found | Sen PPV F]
# GTp 20 [1.78,4972.27] [23 | 8 52 31 | 15.38 25.81 19.28]
#
# left_pos right_pos score E-value substitutions power
#-------------------------------------------------------------------------------------------------------
*	1508	1553	18.5913	15.5454	101		0.77
~	1533	1661	4158.54	17.0755	31		0.32
~	1533	1797	4142.9	18.0325	41		0.41
	1533	1848	4132.86	19.0369	56		0.53
~	1543	1620	4332.47	7.33578	264		1
~	1543	1659	4382.46	5.82226	255		1
~	1563	1657	4165.95	16.1644	81		0.68
	1563	1729	4256.63	10.3354	229		0.99
	1563	1900	4366.77	6.16953	301		1
*	1569	1580	47.4681	14.0903	322		1
*	1570	1579	66.0365	13.2099	110		0.8
~	1608	1623	4227.84	12.2417	44		0.44
~	1608	1681	4155.32	17.0755	132		0.87
~	1608	1761	4222.22	12.2417	40		0.41
~	1613	1617	4432.14	4.35175	171		0.94
~	1613	1619	4837.06	0.57669	72		0.64
~	1617	1619	4270.58	9.76503	129		0.86
~	1620	1659	4972.27	0.279604	35		0.36
~	1623	1681	4292.91	8.71292	128		0.86
~	1623	1761	4318.47	7.76978	36		0.37
~	1661	1797	4491.91	3.24587	34		0.35
	1661	1848	4500.25	3.24587	49		0.48
*	1668	1675	11.4659	17.3272	187		0.96
~	1681	1761	4246.94	10.9373	124		0.85
*	1738	1745	1002.9	5.14904	246		0.99
	1758	1892	4422.3	4.61347	47		0.46
	1797	1848	4466.11	3.65058	59		0.55
*	1811	1826	2397.69	1.16971	45		0.45
	1811	1870	4674.29	1.33428	92		0.74
*	1812	1825	41.0709	14.0903	136		0.88
*	1857	1870	6.81664	17.3272	73		0.64
#-------------------------------------------------------------------------------------------------------
# MSA DEN1-772_1601-2000 nseq 4937 (4937) alen 400 (400) avgid 71.29 (71.29) nbpairs 48 (48)
# Two-set statistical test (one test for annotated basepairs, another for all other pairs)
#
# contacts 48 (48 bpairs 48 wc bpairs)
#
# Method Target_E-val [cov_min,cov_max] [FP | TP True Found | Sen PPV F]
# GTp 20 [3.84,4782.95] [12 | 9 48 21 | 18.75 42.86 26.09]
#
# left_pos right_pos score E-value substitutions power
#-------------------------------------------------------------------------------------------------------
~	1613	1617	4259.87	18.9636	173		0.94
~	1613	1619	4689.5	1.96844	75		0.65
	1613	1961	4733.28	1.56435	79		0.67
	1619	1961	4782.95	1.14972	40		0.41
~	1620	1659	4772.23	1.24193	35		0.36
*	1668	1675	8.83632	15.6521	190		0.96
	1729	1920	4353	11.6811	239		0.99
*	1738	1745	1210.24	4.05083	247		0.99
	1758	1892	4376.66	10.879	59		0.55
	1758	1919	4410.74	8.76893	85		0.7
	1758	1990	4413.19	8.76893	366		1
*	1811	1826	2279.01	1.34544	48		0.47
	1811	1870	4426.19	8.15537	90		0.73
	1811	1970	4325.53	13.4501	167		0.93
*	1812	1825	38.5991	13.3803	132		0.87
*	1857	1870	8.42251	15.6521	71		0.63
*	1892	1901	2994.08	0.428511	34		0.35
	1900	1920	4449.55	7.04779	313		1
*	1942	1963	584.167	6.81705	727		1
*	1946	1959	220.244	9.76382	82		0.69
*	1947	1958	368.463	8.20602	255		1
#-------------------------------------------------------------------------------------------------------
# MSA DEN1-772_1701-2100 nseq 4937 (4937) alen 400 (400) avgid 71.37 (71.37) nbpairs 51 (51)
# Two-set statistical test (one test for annotated basepairs, another for all other pairs)
#
# contacts 51 (51 bpairs 51 wc bpairs)
#
# Method Target_E-val [cov_min,cov_max] [FP | TP True Found | Sen PPV F]
# GTp 20 [3.61,4681.18] [1 | 8 51 9 | 15.69 88.89 26.67]
#
# left_pos right_pos score E-value substitutions power
#-------------------------------------------------------------------------------------------------------
*	1738	1745	1197.92	5.23181	247		0.99
~	1766	2091	4681.18	10.9637	42		0.42
*	1811	1826	2264.86	1.36332	46		0.46
*	1812	1825	55.5498	15.6649	136		0.88
*	1857	1870	9.67649	18.3545	71		0.63
*	1892	1901	3118.3	0.471782	31		0.32
*	1942	1963	526.197	9.28577	715		1
*	1946	1959	443.78	9.93893	88		0.72
*	1947	1958	472.227	9.707	253		1
#-------------------------------------------------------------------------------------------------------
# MSA DEN1-772_1801-2200 nseq 4937 (4937) alen 400 (400) avgid 72.68 (72.68) nbpairs 51 (51)
# Two-set statistical test (one test for annotated basepairs, another for all other pairs)
#
# contacts 51 (51 bpairs 51 wc bpairs)
#
# Method Target_E-val [cov_min,cov_max] [FP | TP True Found | Sen PPV F]
# GTp 20 [2.94,4561.74] [2 | 12 51 14 | 23.53 85.71 36.92]
#
# left_pos right_pos score E-value substitutions power
#-------------------------------------------------------------------------------------------------------
*	1811	1826	2214.64	1.36265	46		0.46
*	1812	1825	35.437	16.3174	133		0.87
	1832	2151	4561.74	11.6004	31		0.32
*	1857	1870	4.74044	18.3715	71		0.63
*	1892	1901	3222.99	0.340352	31		0.32
	1900	1920	4522.86	13.8655	311		1
*	1942	1963	527.431	8.99306	718		1
*	1946	1959	437.437	9.83236	79		0.67
*	1947	1958	555.172	8.7735	251		1
*	2040	2047	100.879	14.3433	335		1
*	2103	2125	29.3644	16.3174	474		1
*	2110	2118	16.6376	17.0344	519		1
*	2144	2151	1268.99	4.55207	34		0.35
*	2145	2150	7.1327	18.3715	19		0.19
#-------------------------------------------------------------------------------------------------------
# MSA DEN1-772_1901-2300 nseq 4937 (4937) alen 400 (400) avgid 72.73 (72.73) nbpairs 63 (63)
# Two-set statistical test (one test for annotated basepairs, another for all other pairs)
#
# contacts 63 (63 bpairs 63 wc bpairs)
#
# Method Target_E-val [cov_min,cov_max] [FP | TP True Found | Sen PPV F]
# GTp 20 [1.98,4625.82] [18 | 6 63 24 | 9.52 25.00 13.79]
#
# left_pos right_pos score E-value substitutions power
#-------------------------------------------------------------------------------------------------------
	1906	2152	4403.57	8.37938	487		1
~	1907	2014	4287.97	15.4224	152		0.91
~	1919	1990	4326.61	12.8891	381		1
*	1942	1963	478.296	11.7376	729		1
*	1946	1959	774.946	8.59575	85		0.7
*	1947	1958	619.826	10.0181	259		1
	1947	1964	4625.82	2.63822	176		0.94
	1947	1977	4538.22	4.16097	204		0.97
	1947	2163	4443.03	6.93954	189		0.96
	1964	1977	4568.07	3.42557	62		0.57
	1964	2163	4476.64	5.73611	47		0.46
	1973	2088	4259.23	17.3441	53		0.51
	1973	2262	4278.61	16.359	60		0.56
~	1977	2163	4416.03	7.87079	75		0.65
~	2012	2259	4603.85	2.81674	53		0.51
*	2040	2047	211.864	15.7926	336		1
	2047	2230	4602.99	3.00698	658		1
	2088	2262	4260.14	17.3441	53		0.51
~	2091	2258	4482.03	5.73611	105		0.79
*	2144	2151	1357.41	5.06088	34		0.35
~	2162	2271	4275.42	16.359	47		0.46
	2165	2212	4564.06	3.65551	101		0.77
*	2227	2247	324.279	13.9869	280		1
~	2267	2295	4552.77	3.90035	71		0.63
#-------------------------------------------------------------------------------------------------------
# MSA DEN1-772_2001-2400 nseq 4937 (4937) alen 400 (400) avgid 73.05 (73.05) nbpairs 73 (73)
# Two-set statistical test (one test for annotated basepairs, another for all other pairs)
#
# contacts 73 (73 bpairs 73 wc bpairs)
#
# Method Target_E-val [cov_min,cov_max] [FP | TP True Found | Sen PPV F]
# GTp 20 [3.28,4870.24] [17 | 6 73 23 | 8.22 26.09 12.50]
#
# left_pos right_pos score E-value substitutions power
#-------------------------------------------------------------------------------------------------------
~	2002	2320	4439.4	15.3354	796		1
~	2012	2259	4580.93	8.8496	50		0.49
	2047	2230	4505.44	11.6831	658		1
	2050	2308	4425.14	16.1789	603		1
	2088	2262	4642.32	6.67381	50		0.49
~	2091	2258	4636.04	7.06344	87		0.71
~	2091	2308	4374.95	19.9712	92		0.74
	2123	2359	4645.5	6.67381	273		1
	2144	2150	4577.69	8.8496	30		0.31
*	2144	2151	1744.33	3.72341	35		0.36
	2152	2308	4537.44	10.4608	171		0.94
	2163	2306	4705.56	5.01544	89		0.72
	2163	2307	4720.57	4.73522	60		0.56
	2165	2212	4570.55	9.35878	109		0.8
*	2227	2247	322.617	16.8055	282		1
	2267	2295	4384.26	19.9712	79		0.67
~	2267	2357	4400	17.9893	133		0.87
	2306	2307	4870.24	2.49984	83		0.69
*	2330	2387	253.884	18.2106	280		1
*	2332	2385	1226.26	6.53323	502		1
*	2341	2378	208.783	18.9996	492		1
*	2342	2377	960.254	8.73937	240		0.99
	2349	2357	4528.36	11.0563	140		0.88
#-------------------------------------------------------------------------------------------------------
# MSA DEN1-772_2101-2500 nseq 4937 (4937) alen 400 (400) avgid 73.38 (73.38) nbpairs 74 (74)
# Two-set statistical test (one test for annotated basepairs, another for all other pairs)
#
# contacts 74 (74 bpairs 74 wc bpairs)
#
# Method Target_E-val [cov_min,cov_max] [FP | TP True Found | Sen PPV F]
# GTp 20 [5.12,4942.32] [1 | 8 74 9 | 10.81 88.89 19.28]
#
# left_pos right_pos score E-value substitutions power
#-------------------------------------------------------------------------------------------------------
*	2144	2151	1884.85	2.48948	35		0.36
	2144	2439	4942.32	18.3476	30		0.31
*	2227	2247	312.082	19.4152	288		1
*	2330	2387	398.608	17.4973	269		1
*	2332	2385	1133.98	6.5751	514		1
*	2342	2377	714.189	12.1507	248		0.99
*	2469	2484	1243.54	5.56822	78		0.67
*	2470	2483	1525.05	3.76825	436		1
*	2473	2480	302.675	19.7549	286		1
#-------------------------------------------------------------------------------------------------------
# MSA DEN1-772_2201-2600 nseq 4937 (4937) alen 400 (400) avgid 72.33 (72.33) nbpairs 48 (48)
# Two-set statistical test (one test for annotated basepairs, another for all other pairs)
#
# contacts 48 (48 bpairs 48 wc bpairs)
#
# Method Target_E-val [cov_min,cov_max] [FP | TP True Found | Sen PPV F]
# GTp 20 [3.36,5155.39] [26 | 13 48 39 | 27.08 33.33 29.89]
#
# left_pos right_pos score E-value substitutions power
#-------------------------------------------------------------------------------------------------------
*	2224	2250	7.94781	18.0122	548		1
*	2227	2247	245.455	11.8719	277		1
~	2237	2491	4805.56	4.21024	604		1
~	2258	2447	4523.82	14.8311	95		0.75
~	2259	2597	4543.06	13.9942	86		0.71
	2262	2486	4810.98	4.21024	37		0.38
	2262	2489	4645.84	8.72114	38		0.39
	2262	2567	4771.99	4.75906	46		0.46
	2262	2568	4791.71	4.47647	44		0.44
	2267	2295	4583.53	11.7386	64		0.59
~	2267	2357	4745.96	5.37722	117		0.83
~	2271	2546	4453.68	19.7348	46		0.46
*	2297	2304	9.65081	18.0122	87		0.71
	2306	2307	4776.56	4.75906	82		0.69
	2306	2435	4575.5	11.7386	129		0.86
	2306	2525	4826.53	3.72331	68		0.61
	2307	2435	4584.13	11.7386	101		0.77
	2307	2525	4808.94	4.21024	40		0.41
*	2330	2387	431.507	9.85338	269		1
*	2332	2385	1161.41	5.15495	494		1
*	2341	2378	185.06	12.7791	495		1
*	2342	2377	601.337	8.46391	249		0.99
*	2345	2373	13.2121	18.0122	48		0.47
*	2349	2371	458.253	9.6006	215		0.98
*	2355	2365	20.9275	16.8411	136		0.88
~	2359	2527	5155.39	0.833668	386		1
~	2435	2525	4626.03	9.2585	87		0.71
~	2447	2579	4598.82	10.4291	43		0.43
~	2447	2598	4665.25	7.73446	72		0.64
*	2469	2484	1161.02	5.15495	75		0.65
*	2470	2483	1501.29	3.65744	438		1
*	2473	2480	218.567	12.2229	284		1
~	2486	2489	4656.79	8.21363	27		0.28
~	2486	2567	4781.8	4.75906	35		0.36
~	2486	2568	4801.53	4.21024	33		0.34
~	2489	2567	4630.51	9.2585	36		0.37
~	2489	2568	4642.73	8.72114	34		0.35
~	2567	2568	4776.3	4.75906	42		0.42
~	2579	2598	4509.98	15.7135	85		0.7
#-------------------------------------------------------------------------------------------------------
# MSA DEN1-772_2301-2700 nseq 4937 (4937) alen 400 (400) avgid 72.16 (72.16) nbpairs 38 (38)
# Two-set statistical test (one test for annotated basepairs, another for all other pairs)
#
# contacts 38 (38 bpairs 38 wc bpairs)
#
# Method Target_E-val [cov_min,cov_max] [FP | TP True Found | Sen PPV F]
# GTp 20 [2.58,5053.14] [32 | 12 38 44 | 31.58 27.27 29.27]
#
# left_pos right_pos score E-value substitutions power
#-------------------------------------------------------------------------------------------------------
~	2306	2307	4664.59	3.69265	82		0.69
~	2306	2435	4470.39	9.53678	122		0.84
~	2306	2525	4712.66	2.8481	68		0.61
~	2307	2435	4489.09	8.96646	96		0.75
~	2307	2525	4705.04	3.03976	42		0.42
~	2308	2579	4336.77	18.3522	110		0.8
~	2320	2615	4860.67	1.29199	368		1
*	2330	2387	379.369	7.25745	259		1
*	2332	2385	1133.91	3.72081	494		1
*	2339	2380	3.26104	13.3881	282		1
*	2341	2378	224.342	8.52957	488		1
*	2342	2377	615.28	5.8121	248		0.99
*	2344	2374	22.5282	12.282	288		1
*	2345	2373	13.2558	13.3881	62		0.57
	2346	2365	4358.33	16.3579	141		0.89
	2349	2357	4607.47	4.77622	132		0.87
*	2349	2371	565.993	6.07448	230		0.99
	2349	2575	4318.4	19.4218	515		1
*	2355	2365	25.309	12.282	130		0.86
~	2359	2401	4393.45	13.7138	356		1
~	2359	2527	5053.14	0.472567	385		1
~	2435	2525	4528.25	7.44019	82		0.69
~	2447	2579	4467.74	9.53678	42		0.42
~	2447	2598	4573.6	5.7824	67		0.61
*	2469	2484	1132.55	3.72081	74		0.65
*	2470	2483	1541.58	2.49055	436		1
*	2473	2480	253.898	8.2875	288		1
~	2486	2489	4627.78	4.47975	31		0.32
~	2486	2567	4729.11	2.66818	50		0.49
~	2486	2568	4761.39	2.19218	44		0.44
~	2486	2686	4358.94	16.3579	239		0.99
~	2486	2688	4776.67	2.05272	37		0.38
~	2489	2567	4591.74	5.42643	47		0.46
~	2489	2568	4612.59	4.77622	41		0.41
~	2489	2688	4621.57	4.47975	34		0.35
~	2546	2603	4581.36	5.42643	33		0.34
~	2567	2568	4723.36	2.66818	60		0.56
~	2567	2686	4333.55	18.3522	255		1
~	2567	2688	4731.41	2.66818	53		0.51
~	2568	2686	4355.73	16.3579	249		0.99
~	2568	2688	4763.7	2.19218	47		0.46
~	2579	2598	4388.44	14.5505	83		0.69
~	2593	2677	4581.63	5.42643	322		1
~	2686	2688	4363.85	16.3579	242		0.99
#-------------------------------------------------------------------------------------------------------
# MSA DEN1-772_2401-2800 nseq 4937 (4937) alen 400 (400) avgid 71.94 (71.94) nbpairs 25 (25)
# Two-set statistical test (one test for annotated basepairs, another for all other pairs)
#
# contacts 25 (25 bpairs 25 wc bpairs)
#
# Method Target_E-val [cov_min,cov_max] [FP | TP True Found | Sen PPV F]
# GTp 20 [2.67,5008.11] [41 | 4 25 45 | 16.00 8.89 11.43]
#
# left_pos right_pos score E-value substitutions power
#-------------------------------------------------------------------------------------------------------
~	2401	2793	4480.52	10.5921	151		0.91
	2424	2792	4375.82	16.543	142		0.89
~	2435	2525	4405.17	14.8143	84		0.7
~	2437	2791	4430.59	13.2557	735		1
~	2439	2530	4478.69	10.5921	316		1
~	2439	2569	4490.96	10.0109	182		0.95
~	2439	2726	4546.46	7.97821	102		0.78
~	2439	2795	5008.11	0.927386	41		0.41
~	2447	2598	4431.41	13.2557	69		0.62
	2458	2701	4679.76	4.24136	389		1
*	2469	2484	1022.55	2.69787	74		0.65
*	2470	2483	1452.27	1.82124	436		1
*	2473	2480	360.544	4.89489	292		1
~	2486	2489	4748.14	3.17371	36		0.37
~	2486	2567	4847.11	1.99025	47		0.46
~	2486	2568	4880.5	1.77033	42		0.42
~	2486	2686	4524.11	8.93898	238		0.99
~	2486	2688	4896.27	1.57447	41		0.41
~	2489	2567	4711.34	3.77752	47		0.46
~	2489	2568	4733.02	3.3636	42		0.42
~	2489	2686	4471.64	11.2056	238		0.99
~	2489	2688	4742.89	3.17371	41		0.41
~	2491	2791	4806.47	2.37167	380		1
~	2527	2724	4773.44	2.82505	161		0.92
~	2527	2793	4945.61	1.24482	177		0.94
~	2530	2795	4563.73	7.53609	325		1
~	2546	2603	4479.07	10.5921	33		0.34
~	2546	2751	4485.87	10.5921	23		0.24
~	2567	2568	4844.62	1.99025	53		0.51
~	2567	2686	4499.99	10.0109	249		0.99
~	2567	2688	4851.36	1.99025	52		0.5
~	2568	2686	4523.24	8.93898	244		0.99
~	2568	2688	4884.76	1.66956	47		0.46
~	2569	2795	4400.81	14.8143	191		0.96
~	2579	2708	4420.99	14.0147	83		0.69
~	2593	2677	4644.24	5.04365	323		1
~	2603	2751	4491.4	10.0109	38		0.39
~	2605	2749	4430.84	13.2557	235		0.99
~	2615	2793	4352.42	18.4562	128		0.86
~	2665	2692	4469.56	11.2056	181		0.95
~	2686	2688	4530.92	8.4454	243		0.99
~	2724	2793	4972.86	1.10664	50		0.49
~	2726	2795	4651.61	5.04365	111		0.81
~	2728	2792	4962.54	1.17372	318		1
*	2746	2752	1051.65	2.63886	385		1
#-------------------------------------------------------------------------------------------------------
# MSA DEN1-772_2501-2900 nseq 4937 (4937) alen 400 (400) avgid 71.69 (71.69) nbpairs 31 (31)
# Two-set statistical test (one test for annotated basepairs, another for all other pairs)
#
# contacts 31 (31 bpairs 31 wc bpairs)
#
# Method Target_E-val [cov_min,cov_max] [FP | TP True Found | Sen PPV F]
# GTp 20 [2.61,5713.24] [32 | 10 31 42 | 32.26 23.81 27.40]
#
# left_pos right_pos score E-value substitutions power
#-------------------------------------------------------------------------------------------------------
	2525	2877	4596.07	4.3318	34		0.35
~	2527	2724	4720.66	2.54721	164		0.93
	2527	2793	4847.02	1.48758	177		0.94
	2530	2795	4296.45	14.7869	326		1
~	2546	2603	4521.5	5.93168	34		0.35
~	2546	2751	4528.18	5.93168	28		0.29
~	2549	2873	5222.86	0.304601	65		0.59
~	2567	2568	4646.46	3.50624	48		0.47
~	2567	2686	4292.85	14.7869	247		0.99
~	2567	2688	4654.11	3.50624	44		0.44
~	2568	2686	4373.21	10.9742	245		0.99
~	2568	2688	4765	2.16903	42		0.42
	2575	2884	4251.62	17.9491	627		1
~	2579	2708	4339.63	12.7512	86		0.71
~	2593	2677	4281.08	15.5275	325		1
~	2603	2751	4533.56	5.6304	40		0.41
~	2605	2749	4542.22	5.34384	231		0.99
	2615	2793	4295.68	14.7869	129		0.86
~	2635	2821	4285.61	15.5275	302		1
~	2665	2692	4253.97	17.1078	185		0.95
~	2665	2859	4919.1	1.13448	91		0.73
	2669	2811	4316.4	13.3997	142		0.89
~	2686	2688	4380.51	10.4346	241		0.99
~	2692	2859	4392.07	9.91982	168		0.93
~	2696	2856	4636.38	3.69704	165		0.93
	2724	2793	4953.96	0.963697	53		0.51
	2726	2795	4418.66	8.96065	113		0.81
	2728	2792	4652.52	3.50624	323		1
	2733	2884	4532.61	5.6304	225		0.98
*	2746	2752	907.118	4.00228	392		1
~	2788	2858	4405.71	9.42882	147		0.9
*	2794	2812	1016.87	3.67033	792		1
*	2795	2811	1224.51	3.10765	102		0.78
~	2801	2896	5713.24	0.0347736	709		1
~	2810	2858	4886.28	1.26455	189		0.96
*	2830	2879	22.0973	10.2295	179		0.95
*	2831	2878	499.064	5.48197	198		0.97
*	2833	2876	31.7721	9.65858	423		1
*	2835	2874	635.257	4.89975	112		0.81
*	2846	2866	10.4596	11.1466	260		1
*	2847	2865	40.2794	9.65858	36		0.37
*	2848	2864	33.8126	9.65858	312		1
#-------------------------------------------------------------------------------------------------------
# MSA DEN1-772_2601-3000 nseq 4937 (4937) alen 400 (400) avgid 70.81 (70.81) nbpairs 44 (44)
# Two-set statistical test (one test for annotated basepairs, another for all other pairs)
#
# contacts 44 (44 bpairs 44 wc bpairs)
#
# Method Target_E-val [cov_min,cov_max] [FP | TP True Found | Sen PPV F]
# GTp 20 [2.89,5722.08] [34 | 13 44 47 | 29.55 27.66 28.57]
#
# left_pos right_pos score E-value substitutions power
#-------------------------------------------------------------------------------------------------------
~	2603	2751	4424.08	11.6098	42		0.42
~	2603	2935	4296.85	19.8417	111		0.81
~	2605	2749	4536.02	7.42619	230		0.99
	2615	2793	4392.62	13.6788	130		0.86
~	2635	2821	4330.52	17.8738	313		1
~	2635	2990	4350.03	16.0761	109		0.8
~	2665	2692	4330.34	17.8738	179		0.95
~	2665	2859	4970.48	1.02005	91		0.73
~	2665	2990	4625.16	4.98039	86		0.71
	2669	2811	4375.03	14.4397	142		0.89
	2677	2911	4309.14	18.836	330		1
~	2686	2688	4540.35	7.01719	243		0.99
~	2692	2859	4468.74	9.83298	166		0.93
~	2692	2990	4637.99	4.70169	161		0.92
~	2696	2856	4566.94	6.26274	157		0.92
~	2696	2994	4552.77	6.62972	94		0.74
*	2716	2942	217.561	10.7616	249		0.99
	2724	2793	4873.34	1.64082	49		0.48
	2726	2795	4622.75	4.98039	111		0.81
	2726	2942	4331.58	17.8738	214		0.98
	2728	2792	4572.98	6.26274	328		1
	2733	2884	4542.89	7.01719	223		0.98
*	2746	2752	938.647	5.56473	393		1
~	2751	2935	4303.63	19.8417	99		0.76
~	2788	2858	4377.84	14.4397	141		0.89
	2788	2953	4570.26	6.26274	359		1
*	2794	2812	1103.8	4.77998	779		1
*	2795	2811	1285.72	4.07289	102		0.78
	2795	2942	4564.57	6.62972	155		0.91
~	2801	2896	5722.08	0.0302143	708		1
~	2810	2858	4948.76	1.14916	185		0.95
	2815	2990	4459.56	10.395	265		1
*	2831	2878	489.043	8.26478	180		0.95
*	2833	2876	103.223	12.409	415		1
*	2835	2874	533.409	7.90649	96		0.75
~	2836	2949	4707.47	3.32063	449		1
*	2846	2866	9.74594	15.9448	254		1
*	2847	2865	40.3132	14.0332	34		0.35
*	2848	2864	35.0438	14.0332	304		1
	2856	2951	4335.19	16.9542	379		1
~	2856	2994	4448.95	10.9868	157		0.92
~	2859	2990	4728.95	3.13257	73		0.64
	2884	2992	4440.15	10.9868	280		1
*	2900	2910	64.6882	13.2206	32		0.33
~	2933	2961	4398.31	12.9545	63		0.58
*	2944	2953	1820.96	2.3277	511		1
*	2946	2951	1843.25	2.2942	290		1
#-------------------------------------------------------------------------------------------------------
# MSA DEN1-772_2701-3100 nseq 4937 (4937) alen 400 (400) avgid 72.59 (72.59) nbpairs 52 (52)
# Two-set statistical test (one test for annotated basepairs, another for all other pairs)
#
# contacts 52 (52 bpairs 52 wc bpairs)
#
# Method Target_E-val [cov_min,cov_max] [FP | TP True Found | Sen PPV F]
# GTp 20 [2.29,5614.56] [32 | 16 52 48 | 30.77 33.33 32.00]
#
# left_pos right_pos score E-value substitutions power
#-------------------------------------------------------------------------------------------------------
*	2716	2942	216.69	12.0121	253		1
	2724	2793	4846.62	1.26916	48		0.47
	2726	2795	4799.29	1.61151	110		0.8
	2726	2942	4447.2	8.80741	223		0.98
	2728	2792	4762.87	1.92659	321		1
	2733	2884	4502.58	6.6094	220		0.98
*	2734	2924	8.97188	19.0635	578		1
*	2746	2752	828.958	6.58442	390		1
~	2751	2935	4407	10.4447	107		0.79
	2751	3057	4439.97	9.32397	54		0.52
	2788	2953	4647.1	3.48033	360		1
	2791	2938	4408.39	10.4447	743		1
*	2794	2812	1252.72	4.52341	781		1
*	2795	2811	1459.89	3.7251	99		0.76
	2795	2942	4700.15	2.59154	161		0.92
~	2801	2896	5614.56	0.0294099	709		1
~	2810	2858	5051.3	0.485042	195		0.96
	2815	2990	4580.2	4.66493	267		1
*	2831	2878	529.821	8.66123	196		0.96
*	2833	2876	222.02	12.0121	423		1
*	2835	2874	358.157	10.3287	111		0.81
~	2836	2949	4745.36	2.16957	462		1
*	2846	2866	8.91875	19.0635	257		1
*	2847	2865	40.2675	15.7844	42		0.42
*	2848	2864	34.4495	16.5162	312		1
	2856	2951	4272.35	19.1981	393		1
~	2856	2994	4446.53	8.80741	174		0.94
~	2856	3085	4530.54	5.88719	303		1
~	2859	2990	4585.34	4.66493	77		0.66
~	2859	3032	5057.35	0.456607	85		0.7
	2884	2992	4399.9	11.0517	279		1
*	2900	2910	59.0731	15.2262	42		0.42
	2911	3046	4308.89	16.314	272		1
	2911	3090	4481.72	7.41668	215		0.98
~	2933	2961	4505.77	6.6094	73		0.64
	2935	3057	4323.25	15.4426	135		0.87
*	2944	2953	1867.5	2.39878	523		1
*	2946	2951	1895.63	2.29468	294		1
	2946	3035	4275.31	19.1981	49		0.48
	2946	3036	4288.92	18.1903	68		0.61
~	2990	3032	5113.66	0.358481	80		0.68
	2990	3064	4671.39	3.09377	258		1
~	2994	3085	4654.46	3.28148	229		0.99
~	3001	3091	4331.83	14.6138	946		1
*	3016	3045	49.5692	15.7844	232		0.99
~	3033	3053	4346.18	13.8258	204		0.97
~	3043	3090	5202.63	0.220674	329		1
*	3055	3064	1559.26	3.37378	590		1
#-------------------------------------------------------------------------------------------------------
# MSA DEN1-772_2801-3200 nseq 4937 (4937) alen 400 (400) avgid 75.01 (75.01) nbpairs 42 (42)
# Two-set statistical test (one test for annotated basepairs, another for all other pairs)
#
# contacts 42 (42 bpairs 42 wc bpairs)
#
# Method Target_E-val [cov_min,cov_max] [FP | TP True Found | Sen PPV F]
# GTp 20 [3.11,5543.57] [51 | 12 42 63 | 28.57 19.05 22.86]
#
# left_pos right_pos score E-value substitutions power
#-------------------------------------------------------------------------------------------------------
~	2801	2896	5543.57	0.0213717	712		1
~	2810	2858	5013.76	0.265365	192		0.96
	2811	2877	4247.77	9.94475	98		0.76
~	2811	2933	4092.36	19.911	104		0.78
~	2815	2990	4407.17	4.84681	271		1
*	2831	2878	594.657	5.60689	178		0.95
*	2833	2876	401.316	6.71195	413		1
*	2835	2874	553.924	5.80971	113		0.81
~	2836	2933	4377.54	5.46959	322		1
~	2836	2949	4949.86	0.36282	459		1
~	2836	2961	4314.33	7.38649	332		1
*	2846	2866	9.0694	13.5458	260		1
*	2847	2865	40.2031	11.6427	46		0.46
*	2848	2864	31.3616	11.6427	298		1
	2856	2951	4264.29	9.37317	380		1
~	2856	2994	4457.54	3.802	156		0.91
~	2856	3085	4464.94	3.57739	285		1
~	2856	3103	4471.87	3.57739	365		1
~	2857	3196	4145.8	15.8618	844		1
~	2859	2990	4375.91	5.46959	73		0.64
~	2859	3032	4879.12	0.52765	77		0.66
~	2859	3190	4109.62	17.783	177		0.94
	2877	3196	4159.85	14.9742	305		1
	2884	2992	4337.48	6.55218	273		1
	2884	3145	4086.45	19.911	252		1
*	2900	2910	60.7041	10.7771	33		0.34
	2911	3046	4172.13	14.1327	260		1
	2911	3090	4478.64	3.36581	207		0.97
~	2933	2949	4527.12	2.8021	195		0.96
~	2933	2961	4749.6	0.98265	68		0.61
~	2935	2991	4090.14	19.911	153		0.91
	2935	3057	4423.52	4.29343	139		0.88
~	2935	3162	4280.6	8.32298	122		0.84
~	2942	3037	4134.61	15.8618	264		1
*	2944	2953	1976.22	1.6635	515		1
*	2946	2951	2018.62	1.58766	288		1
	2946	2960	4132.67	16.7975	58		0.55
	2946	3035	4416.75	4.56193	46		0.46
	2946	3036	4400.01	4.84681	50		0.49
	2946	3084	4345.83	6.17003	127		0.85
~	2949	2961	4468.48	3.57739	205		0.97
~	2960	3035	4095.54	18.8203	68		0.61
~	2990	3032	4841.41	0.636075	72		0.64
	2990	3064	4555.38	2.33149	252		1
~	2990	3169	4130.03	16.7975	169		0.93
~	2990	3190	4448.23	4.04041	172		0.94
	2991	3057	4088.65	19.911	100		0.77
~	2994	3085	4570.59	2.19264	221		0.98
~	2994	3103	4172.11	14.1327	301		1
~	3001	3091	4216.96	11.1892	949		1
~	3007	3085	4129.07	16.7975	395		1
*	3016	3045	6.1286	13.5458	230		0.99
~	3033	3053	4497.86	3.16653	205		0.97
~	3035	3036	4379.25	5.46959	60		0.56
~	3035	3084	4330.07	6.95724	137		0.88
~	3036	3084	4345.54	6.17003	141		0.89
~	3043	3090	5157.28	0.133089	319		1
*	3055	3064	1549.98	2.61276	585		1
	3057	3162	4291.14	8.32298	69		0.62
	3064	3169	4316.31	7.38649	353		1
~	3085	3103	4825.45	0.676918	430		1
*	3112	3121	25.3523	12.3125	355		1
~	3157	3159	4140.55	15.8618	331		1
#-------------------------------------------------------------------------------------------------------
# MSA DEN1-772_2901-3300 nseq 4937 (4937) alen 400 (400) avgid 75.74 (75.74) nbpairs 46 (46)
# Two-set statistical test (one test for annotated basepairs, another for all other pairs)
#
# contacts 46 (46 bpairs 46 wc bpairs)
#
# Method Target_E-val [cov_min,cov_max] [FP | TP True Found | Sen PPV F]
# GTp 20 [4.12,5442.19] [32 | 9 46 41 | 19.57 21.95 20.69]
#
# left_pos right_pos score E-value substitutions power
#-------------------------------------------------------------------------------------------------------
	2911	3046	4513.81	9.45701	270		1
~	2911	3090	4831.48	2.27235	202		0.97
~	2933	2949	4840.52	2.12582	196		0.96
~	2933	2961	5049.38	0.772633	68		0.61
~	2935	3299	4355.62	18.3574	117		0.83
~	2942	3037	4373.45	17.324	262		1
*	2944	2953	2288.74	1.02163	510		1
*	2946	2951	2208.29	1.14784	293		1
	2946	3035	4625.8	5.69223	46		0.46
	2946	3036	4607.15	6.07018	50		0.49
	2946	3084	4573.39	7.35159	128		0.86
~	2949	2961	4781.46	2.77333	210		0.98
~	2990	3032	4858.8	1.98851	78		0.67
	2990	3064	4525.63	8.88366	257		1
~	2990	3190	4445.67	12.8656	176		0.94
~	2990	3295	4815.78	2.42869	105		0.79
~	2994	3085	4664.41	4.68817	229		0.99
~	2994	3282	4832.49	2.27235	71		0.63
*	3016	3045	67.3024	12.1681	228		0.99
~	3032	3295	4542.9	8.34267	109		0.8
~	3033	3053	4670.01	4.68817	209		0.97
~	3035	3036	4583.84	6.89852	52		0.5
~	3035	3084	4554.72	7.83249	130		0.86
~	3036	3084	4576.38	7.35159	134		0.87
~	3043	3090	5442.19	0.111967	325		1
	3046	3090	4342.92	19.4403	266		1
*	3055	3064	1620.96	2.50265	587		1
	3057	3299	4386.29	16.3394	69		0.62
	3064	3235	4372.01	17.324	298		1
~	3085	3103	4848.69	1.98851	435		1
~	3085	3282	4880.9	1.73933	204		0.97
~	3103	3282	4548.83	8.34267	277		1
*	3112	3121	49.3667	12.5806	357		1
~	3190	3295	4434.47	13.6671	207		0.97
~	3196	3242	4569.16	7.35159	455		1
*	3205	3283	1828.49	1.96768	326		1
*	3211	3277	780.45	5.60825	961		1
*	3212	3276	1077.43	4.24488	116		0.82
*	3213	3275	1784.24	2.06939	194		0.96
	3217	3281	4986.05	1.08513	180		0.95
~	3281	3282	4397.21	15.4026	94		0.74
#-------------------------------------------------------------------------------------------------------
# MSA DEN1-772_3001-3400 nseq 4937 (4937) alen 400 (400) avgid 76.69 (76.69) nbpairs 63 (63)
# Two-set statistical test (one test for annotated basepairs, another for all other pairs)
#
# contacts 63 (63 bpairs 63 wc bpairs)
#
# Method Target_E-val [cov_min,cov_max] [FP | TP True Found | Sen PPV F]
# GTp 20 [5.39,5557.48] [15 | 7 63 22 | 11.11 31.82 16.47]
#
# left_pos right_pos score E-value substitutions power
#-------------------------------------------------------------------------------------------------------
~	3033	3053	4692.79	10.6892	207		0.97
~	3033	3345	4868.25	4.59973	59		0.55
~	3035	3036	4614.49	15.0241	61		0.57
~	3035	3084	4581.46	17.1693	143		0.89
~	3036	3084	4584.15	17.1693	146		0.9
~	3043	3090	5557.48	0.1821	325		1
~	3053	3345	5034.72	2.23835	186		0.95
*	3055	3064	1568.32	3.96166	591		1
~	3085	3103	4890.22	4.28255	431		1
~	3085	3282	4890.98	4.28255	210		0.98
~	3103	3282	4607.23	15.0241	281		1
~	3103	3387	4764.57	7.54984	297		1
*	3205	3283	1791.46	2.84163	333		1
*	3211	3277	660.48	10.9437	954		1
*	3212	3276	1188.02	6.4648	119		0.83
*	3213	3275	1882.81	2.50074	202		0.97
	3217	3281	4882.01	4.59973	190		0.96
~	3242	3327	4883.11	4.59973	191		0.96
~	3282	3387	4790.61	7.03778	76		0.66
*	3304	3310	1823.66	2.7197	476		1
~	3322	3325	4894.8	4.28255	387		1
*	3337	3344	2321.65	1.43262	201		0.97
#-------------------------------------------------------------------------------------------------------
# MSA DEN1-772_3101-3500 nseq 4937 (4937) alen 400 (400) avgid 76.25 (76.25) nbpairs 75 (75)
# Two-set statistical test (one test for annotated basepairs, another for all other pairs)
#
# contacts 75 (75 bpairs 75 wc bpairs)
#
# Method Target_E-val [cov_min,cov_max] [FP | TP True Found | Sen PPV F]
# GTp 20 [3.74,5405.14] [16 | 9 75 25 | 12.00 36.00 18.00]
#
# left_pos right_pos score E-value substitutions power
#-------------------------------------------------------------------------------------------------------
~	3103	3282	4623.9	14.1121	287		1
~	3103	3387	4704.47	9.78506	298		1
*	3163	3472	283.875	15.9285	409		1
*	3205	3283	1745.25	3.64746	328		1
*	3211	3277	599.336	11.5677	962		1
*	3212	3276	1197.18	6.64384	104		0.78
*	3213	3275	1907.01	2.93806	193		0.96
	3217	3281	4711.75	9.78506	191		0.96
	3217	3481	5109.72	1.53425	178		0.95
~	3242	3325	4554.65	18.9805	282		1
~	3242	3327	4939.02	3.34103	181		0.95
~	3242	3433	4950.32	3.13274	754		1
~	3281	3464	4622.46	14.1121	282		1
~	3281	3481	4590.81	16.8784	147		0.9
~	3282	3387	4758.85	7.63017	77		0.66
*	3304	3310	1717.95	3.76363	482		1
~	3322	3325	4931.19	3.5628	388		1
~	3325	3327	4616.54	14.9851	139		0.88
~	3327	3470	4605.77	14.9851	87		0.71
~	3329	3454	4885.8	4.31759	65		0.59
*	3337	3344	2492.28	1.24906	198		0.97
	3364	3457	4706.87	9.78506	729		1
~	3479	3480	5405.14	0.359661	108		0.8
*	3488	3496	431.624	13.658	488		1
*	3489	3495	1190.39	6.64384	80		0.68
#-------------------------------------------------------------------------------------------------------
# MSA DEN1-772_3201-3600 nseq 4937 (4937) alen 400 (400) avgid 71.81 (71.81) nbpairs 70 (70)
# Two-set statistical test (one test for annotated basepairs, another for all other pairs)
#
# contacts 70 (70 bpairs 70 wc bpairs)
#
# Method Target_E-val [cov_min,cov_max] [FP | TP True Found | Sen PPV F]
# GTp 20 [2.90,5977.69] [26 | 11 70 37 | 15.71 29.73 20.56]
#
# left_pos right_pos score E-value substitutions power
#-------------------------------------------------------------------------------------------------------
*	3205	3283	2193.75	2.45846	329		1
*	3211	3277	662.295	11.54	956		1
*	3212	3276	1532.38	5.25969	112		0.81
*	3213	3275	2383.43	1.80504	190		0.96
	3217	3481	4629.07	6.2836	184		0.95
~	3242	3327	4546.41	8.45923	182		0.95
~	3242	3433	4588.37	7.29416	755		1
~	3282	3387	4453.43	12.4885	67		0.61
~	3282	3511	4339.03	18.2345	267		1
~	3282	3557	4711.52	4.65167	50		0.49
*	3304	3310	1632.24	4.72395	470		1
	3304	3503	5977.69	0.0262745	580		1
	3304	3518	4708.11	4.65167	515		1
~	3322	3325	4594.06	7.29416	378		1
~	3327	3600	4492.04	10.8027	52		0.5
~	3329	3454	4347.72	18.2345	65		0.59
~	3329	3566	4540.62	8.88552	45		0.45
~	3329	3567	4548.38	8.45923	34		0.35
	3329	3591	4354.08	17.4054	67		0.61
*	3337	3344	2036.93	3.0268	197		0.97
	3364	3403	4542.03	8.88552	770		1
	3364	3457	5130.55	0.855615	730		1
	3431	3526	4367.54	16.6099	195		0.96
~	3454	3566	4344.15	18.2345	84		0.7
~	3454	3567	4351.7	17.4054	73		0.64
~	3479	3480	4392.7	15.1158	97		0.76
*	3484	3500	150.206	18.8808	400		1
*	3488	3496	504.368	13.3704	497		1
*	3489	3495	1202.49	7.24342	72		0.64
	3503	3518	4735.99	4.2053	483		1
	3509	3596	5003.16	1.4369	719		1
~	3511	3557	4370.22	16.6099	263		1
~	3566	3567	4553.65	8.45923	53		0.51
	3566	3591	4357.57	17.4054	86		0.71
	3567	3591	4364.99	16.6099	75		0.65
*	3581	3593	155.132	18.8808	142		0.89
*	3583	3591	2901.85	0.808421	226		0.98
#-------------------------------------------------------------------------------------------------------
# MSA DEN1-772_3301-3700 nseq 4937 (4937) alen 400 (400) avgid 69.38 (69.38) nbpairs 59 (59)
# Two-set statistical test (one test for annotated basepairs, another for all other pairs)
#
# contacts 59 (59 bpairs 59 wc bpairs)
#
# Method Target_E-val [cov_min,cov_max] [FP | TP True Found | Sen PPV F]
# GTp 20 [1.96,6056.76] [35 | 15 59 50 | 25.42 30.00 27.52]
#
# left_pos right_pos score E-value substitutions power
#-------------------------------------------------------------------------------------------------------
*	3304	3310	1606.2	3.97208	468		1
	3304	3503	6056.76	0.0100859	583		1
	3304	3518	4651.64	2.9291	517		1
~	3322	3325	4211.44	16.2995	377		1
~	3327	3663	4439.6	6.81556	41		0.41
~	3329	3454	4380.23	8.20665	62		0.57
~	3329	3529	4190.59	17.0486	195		0.96
~	3329	3566	4583.75	3.70785	47		0.46
~	3329	3567	4591.34	3.70785	38		0.39
	3329	3591	4398.74	7.83495	68		0.61
*	3337	3344	1805.68	3.24252	193		0.96
~	3345	3616	4340.43	9.87218	176		0.94
	3364	3403	4658.32	2.79395	768		1
	3364	3457	5204.92	0.326599	726		1
~	3387	3557	4230.59	14.8928	68		0.61
	3387	3609	4343.07	9.87218	78		0.67
*	3438	3451	16.1558	19.8514	375		1
~	3454	3566	4380.54	8.20665	77		0.66
~	3454	3567	4387.94	8.20665	68		0.61
	3454	3582	4186.54	17.8296	104		0.78
	3454	3591	4232.33	14.8928	98		0.76
~	3479	3480	4198.52	17.0486	100		0.77
*	3484	3500	226.819	14.2301	391		1
*	3488	3496	480.315	11.0723	488		1
*	3489	3495	1203.09	5.85608	81		0.68
	3503	3518	4700.14	2.42437	486		1
*	3503	3538	87.7796	16.7794	556		1
	3509	3596	4824.42	1.43835	717		1
~	3511	3557	4360.9	9.00215	251		1
	3511	3609	4248.93	13.6014	261		1
~	3511	3617	4413.96	7.47966	451		1
~	3515	3620	4590.16	3.70785	53		0.51
	3515	3624	4468.09	5.92607	66		0.6
~	3529	3566	4203.31	16.2995	210		0.98
~	3529	3567	4208.84	16.2995	201		0.97
	3557	3609	4564.59	4.07363	60		0.56
~	3566	3567	4600.08	3.5373	53		0.51
	3566	3591	4405.75	7.47966	83		0.69
	3567	3591	4413.03	7.47966	74		0.65
*	3581	3593	398.451	11.8565	140		0.88
*	3583	3591	2841.33	0.806925	229		0.99
	3596	3689	4258.78	13.6014	605		1
*	3598	3686	64.1937	17.4806	153		0.91
*	3605	3609	172.901	15.0224	115		0.82
*	3614	3624	1519.96	4.36049	54		0.52
*	3615	3623	1251.48	5.60374	39		0.4
	3620	3624	4460.77	6.20915	51		0.5
~	3640	3691	4826.87	1.43835	733		1
*	3655	3671	71.2472	17.4806	272		1
*	3658	3668	78.065	17.1139	372		1
#-------------------------------------------------------------------------------------------------------
# MSA DEN1-772_3401-3800 nseq 4937 (4937) alen 400 (400) avgid 66.99 (66.99) nbpairs 47 (47)
# Two-set statistical test (one test for annotated basepairs, another for all other pairs)
#
# contacts 47 (47 bpairs 47 wc bpairs)
#
# Method Target_E-val [cov_min,cov_max] [FP | TP True Found | Sen PPV F]
# GTp 20 [2.99,4901.39] [20 | 17 47 37 | 36.17 45.95 40.48]
#
# left_pos right_pos score E-value substitutions power
#-------------------------------------------------------------------------------------------------------
*	3438	3451	15.7593	17.2891	376		1
~	3454	3566	4433.65	10.4744	75		0.65
~	3454	3567	4441.02	9.93465	63		0.58
	3454	3591	4294.45	17.6172	94		0.74
~	3479	3480	4358.4	13.6156	96		0.75
*	3484	3500	193.705	12.6142	395		1
*	3488	3496	516.005	8.99611	485		1
*	3489	3495	1167.31	4.90696	77		0.66
	3503	3518	4578.72	5.51052	488		1
*	3503	3538	3.04074	17.2891	560		1
	3509	3596	4827	1.94854	704		1
~	3511	3557	4421.29	10.4744	258		1
~	3511	3617	4308.21	16.7398	449		1
~	3515	3620	4630.66	4.43557	51		0.5
	3515	3624	4531.13	6.83714	64		0.59
	3557	3609	4584.16	5.51052	58		0.55
~	3566	3567	4684.1	3.56635	48		0.47
	3566	3591	4494.68	8.02988	79		0.67
	3567	3591	4501.99	7.61158	67		0.61
*	3580	3594	12.3129	17.2891	175		0.94
*	3581	3593	424.729	9.85813	140		0.88
*	3583	3591	2799.59	0.593184	216		0.98
*	3598	3686	55.7686	15.0247	152		0.91
*	3605	3609	257.198	11.7326	111		0.81
~	3608	3731	4324.86	15.9023	175		0.94
*	3614	3624	1448.2	3.71003	51		0.5
*	3615	3623	1169.73	4.90696	30		0.31
	3620	3624	4528.37	6.83714	53		0.51
~	3640	3691	4901.39	1.47769	723		1
	3653	3746	4437.87	9.93465	236		0.99
*	3655	3671	93.1	14.4069	271		1
*	3658	3668	178.183	12.8052	366		1
~	3689	3724	4290	18.5358	435		1
~	3726	3789	4606.64	4.94465	50		0.49
*	3762	3800	943.467	6.01897	101		0.77
*	3766	3797	3029.68	0.383038	402		1
*	3767	3796	1511.66	3.47205	121		0.84
#-------------------------------------------------------------------------------------------------------
# MSA DEN1-772_3501-3900 nseq 4937 (4937) alen 400 (400) avgid 63.25 (63.25) nbpairs 60 (60)
# Two-set statistical test (one test for annotated basepairs, another for all other pairs)
#
# contacts 60 (60 bpairs 60 wc bpairs)
#
# Method Target_E-val [cov_min,cov_max] [FP | TP True Found | Sen PPV F]
# GTp 20 [3.78,4898.30] [25 | 15 60 40 | 25.00 37.50 30.00]
#
# left_pos right_pos score E-value substitutions power
#-------------------------------------------------------------------------------------------------------
	3503	3518	4633.83	5.62752	484		1
	3503	3803	4662.5	4.67126	350		1
	3509	3596	4898.3	1.59492	716		1
~	3511	3557	4432.51	13.1335	255		1
~	3515	3620	4657.93	4.97114	52		0.5
	3515	3624	4520.89	9.18095	62		0.57
	3557	3609	4625	5.62752	59		0.55
~	3566	3567	4664.69	4.67126	49		0.48
	3566	3591	4477.73	10.9936	82		0.69
~	3566	3896	4651.99	4.97114	44		0.44
	3567	3591	4485.27	10.3553	73		0.64
~	3567	3896	4659.84	4.97114	35		0.36
*	3581	3593	426.022	14.2395	139		0.88
*	3583	3591	2755.46	0.804887	222		0.98
	3591	3896	4472.69	10.9936	68		0.61
*	3605	3609	255.82	16.7287	114		0.82
*	3614	3624	1308.16	6.06474	48		0.47
*	3615	3623	1154.05	7.07962	30		0.31
~	3616	3900	4383.26	16.5738	247		0.99
	3620	3624	4521.49	9.18095	52		0.5
~	3635	3827	4371.92	17.5496	73		0.64
~	3639	3848	4379.34	16.5738	69		0.62
~	3640	3691	4753.94	3.20749	735		1
	3653	3746	4594.03	6.36673	245		0.99
*	3658	3668	161.84	18.5203	373		1
~	3663	3837	4561.97	7.65195	49		0.48
*	3703	3840	1467.65	5.09	650		1
*	3704	3839	442.751	14.0524	390		1
*	3712	3808	2570.33	1.09583	300		1
*	3714	3806	651.053	11.5756	80		0.68
~	3725	3726	4377.4	16.5738	69		0.62
~	3725	3789	4408.25	14.7642	62		0.57
~	3726	3789	4768.63	3.01149	55		0.53
~	3736	3848	4401.48	14.7642	498		1
*	3760	3802	581.66	12.3444	635		1
*	3762	3800	955.923	8.58109	93		0.74
*	3766	3797	3161.85	0.379286	406		1
*	3767	3796	1483.18	5.01308	115		0.82
	3788	3831	4697.28	4.12305	106		0.79
*	3857	3865	869.937	9.42184	293		1
#-------------------------------------------------------------------------------------------------------
# MSA DEN1-772_3601-4000 nseq 4937 (4937) alen 400 (400) avgid 62.24 (62.24) nbpairs 57 (57)
# Two-set statistical test (one test for annotated basepairs, another for all other pairs)
#
# contacts 57 (57 bpairs 57 wc bpairs)
#
# Method Target_E-val [cov_min,cov_max] [FP | TP True Found | Sen PPV F]
# GTp 20 [3.17,4849.77] [50 | 18 57 68 | 31.58 26.47 28.80]
#
# left_pos right_pos score E-value substitutions power
#-------------------------------------------------------------------------------------------------------
	3604	3978	4613.52	4.97578	409		1
*	3605	3609	401.592	12.8171	114		0.82
	3609	3923	4482.72	8.11452	210		0.98
*	3614	3624	1024.37	7.44025	50		0.49
*	3615	3623	1021.45	7.44025	31		0.32
~	3616	3900	4592.02	5.49105	243		0.99
	3620	3624	4318.6	15.0487	49		0.48
~	3620	3912	4488.67	8.11452	38		0.39
~	3620	3941	4423.01	10.321	52		0.5
	3620	3974	4484.46	8.11452	41		0.41
	3624	3912	4319.99	15.0487	51		0.5
	3624	3941	4257.88	18.085	65		0.59
	3624	3974	4315.91	15.0487	54		0.52
~	3635	3827	4391.33	11.3526	77		0.66
	3638	3803	4319	15.0487	97		0.76
~	3640	3691	4849.77	2.12996	726		1
	3653	3746	4288.23	16.505	231		0.99
	3653	3917	4561.38	6.05764	181		0.95
	3653	3988	4479.7	8.5165	160		0.92
*	3655	3671	95.6677	18.0704	279		1
*	3658	3668	213.007	15.7868	362		1
*	3659	3666	44.0087	19.7744	131		0.86
~	3663	3837	4528.74	7.01423	47		0.46
~	3663	3984	4404.49	10.8253	66		0.6
	3689	3953	4322.09	15.0487	137		0.88
~	3689	3992	4598.61	5.49105	98		0.76
*	3703	3840	1425.67	5.0765	652		1
*	3704	3839	454.863	12.1922	388		1
*	3712	3808	2966.76	0.5595	298		1
*	3714	3806	548.6	11.2222	79		0.67
~	3724	3992	4549.91	6.36165	388		1
[truncated: 3,641 more rows]

## Sheet: 2ND_SPLASH_DEN1_772-rscape.w400
#-------------------------------------------------------------------------------------------------------
[truncated: 5,497 more rows]
