# Supplementary material for: Structure mapping of dengue and Zika viruses reveals functional long-range interactions
Source: Nat Commun. 2019 Mar 29;10:1408. doi: 10.1038/s41467-019-09391-8 (PMC6441010; doi:10.1038/s41467-019-09391-8)
Supplement: Supplementary file 12 — Supplementary Data 8 [file 41467_2019_9391_MOESM12_ESM.csv]

Supplementary Data 8. Top 100 SPLASH interactions in DENV inside cells
DENV-1					DENV-2					DENV-3					DENV-4
PosLeft	PosRight	SeqLeft	SeqRight	Count	PosLeft	PosRight	SeqLeft	SeqRight	Count	PosLeft	PosRight	SeqLeft	SeqRight	Count	PosLeft	PosRight	SeqLeft	SeqRight	Count
7780	8025	GGTGGTTTGTGGAGAGGAACCTTGTGAAACCAGAAGGGAAA	TGTGATATTGGTGAGTCCTCTCCAAACCCAACTATAGAGGA	3870	2930	3070	ACCACTAACATATGGCTGAAATTGAAAGAAAGGCAGGATGT	GAAGATTGAGAAAGCCTCTTTCATTGAAGTTAAAAGCTGCC	3	8880	9860	CTTGTGGACAGAGAACGTGAACTCCACAAATTGGGCAAATG	CCAAATGTGGAGTCTCATGTATTTTCACAGAAGAGATCTCA	369	8150	8320	GTTATAGAAGAGCTGGAGAAACTCCAGAGAAGATATGGTGG	GCATAGGAAACCCACTTATGAGAAGGACGTGGATCTTGGGG	229
2975	3905	TGACCACCGGCTAATGTCAGCTGCCATCAAGGACAGCAAGG	GACTGACTTTCAATCACATCAGCTGTGGGCTACCTTGCTGT	1938	9390	9565	GTGGACAAGTCGTCACTTATGGCCTCAATACTTTCACCAAC	CATCAGTGGAGATGATTGTGTTGTGAAACCCTTAGATGACA	3	4525	4625	CCCAAAGATCCGGCGTTTTATGGGATGTACCCAGCCCCCCA	TGGGAAAACCCAAGTAGGGGTTGGAGTACAGAAAGAAGGAG	368	7060	7270	CCTAATGGGACTTGGAAAAGGATGGCCGCTCCACAGAATGG	CCCTACGGTGGACGGGATAACAGTAATAGATCTAGAACCAA	143
6555	6765	ACGTTGATGCTCCTAGCTTTGATAGCTGTGTTAACTGGTGG	GACAGACAACGCACTCCGCAGGACAACCAGCTGGCATATGT	1658	3510	3630	TTGACAACTTCTCACTAGGAGTCTTGGGAATGGCATTGTTC	CAGGGAACATGTCCTTTCGAGATTTGGGGAGAGTGATGGTC	2	8845	9620	CGAAAGCTGCTGTTGAGGATGAAGAATTTTGGAAACTTGTG	TGCTCTGAACGATATGGGAAAGGTTCGGAAAGACATACCTC	362	7030	7175	TTTAGCAGCCATTGCCAACCAAGCAGCTGTCCTAATGGGAC	ATGCTTTTAGTCCATTATGCCATAATAGGTCCAGGATTGCA	86
4000	8920	CTATGGTACTGTCAATTGTATCTCTCTTCCCCTTATGCCTG	AGGGAAAATGTGCCACGTGTGTTTACAACATGATGGGGAAG	1138	6790	7060	CCAATTAACTTATGTTGTCATAGCCATCCTTACAGTGGTAG	CACAGTGTTAATGGGTCTTGGGAAAGGATGGCCATTGTCAA	2	5330	5745	CACAATGCGTTTGCTGTCACCAGTTAGGGTCCCAAATTACA	TTTGTGGTGACAACTGACATTTCAGAAATGGGGGCCAATTT	297	1140	1275	TTGAAGCCTCGATATCAAACATAACCACGGCAACAAGATGT	GCTTATTTGGAAAAGGAGGAGTTGTGACATGTGCGAAGTTT	66
3685	3980	CTTCCGACAGGATGGGGATGGGAACGACATACCTAGCTCTG	CTATGCATGGAAGACAATGGCTATGGTACTGTCAATTGTAT	962	3635	3795	AACATGTCCTTTCGAGATTTGGGGAGAGTGATGGTCATGGT	AATTGATGATGACCACCATAGGAATCGTACTCCTCTCCCAG	2	7340	7520	ACTGGGACAGGTTATGCTCCTGGTTTTGTGCGCAGTCCAAC	GAGCTATTTAGCAGGAGCTGGGCTTGCTTTTTCTATTATGA	294	3820	4015	GGCCATGACAACGGTGTTTTCAATCCCACATGACCTCATGG	TGTGGTCACACTCATTCCTTTGTGCAGGACAAGCTGTCTTC	58
6760	6915	AGCCAGACAGACAACGCACTCCGCAGGACAACCAGCTGGCA	CACCATGCCGCAATGCTGGACGTAGACTTACATCCAGCTTC	829	335	4130	AAATCAAAGGCTATCAATGTCTTGAGAGGGTTCAGGAAAGA	TCAAGAACTAGCAAGAAAAGGAGCTGGCCACTAAACGAGGC	1	2250	2480	ATGGTGCACCAAATATTTGGAAGTGCCTACACAGCCCTGTT	GAGCGGAATTTTCGTCACCAATGAGGTCCATACCTGGACAG	266	1995	2125	AAGTGGTCGGGCGTATCATCTCATCTACCCCTTTTGCTGAG	CCATTGGTTCAGAAAAGGGAGCTCCATTGGTAAGATGTTTG	55
675	10095	TGGGTGACCTATGGAACATGTTCCCAAACTGGCGAGCATCG	GTTCCATATTTAGGGAAAAGGGAAGATCAATGGTGTGGATC	665	1280	3605	GGAAAAGGAGGCATCGTGACCTGTGCAATGTTCACATGTAA	GCAGTTTCTTTCGTGACATTGATCACAGGGAACATGTCCTT	1	4025	4475	AGTGTGCCAGTCTTCAAGCATGAGGAAAACAGATTGGCTCC	ATACTCCATACCCGCAACATTGTTGGTCTGGCACACTTGGC	206	6675	10340	GCTTGCTCTGGGTAGCAGAAATTCAGCCCCAGTGGATAGCA	CTTGAGCAAACCGTGCTGCCTGTAGCTCCGCCAATAATGGG	42
240	9915	CCCATGAAACTGGTGATGGCTTTCATAGCATTCCTAAGATT	GCTAATGCTATCTGTTCAGCCGTTCCAGTTGATTGGGTCCC	405	6645	7515	GAATGTGTTGCATAATCACGGCCAGTATTCTCCTATGGTAT	TTTTTAGAGGGAGTTACCTGGCCGGAGCCGGACTTCTCTTC	1	4690	6405	CAAGAGGGGCAGTGTTGACACATAATGGGAAAAGACTGGAA	CTTGTGACAGAAATAGGAAGAGTGCCTTCACATCTAGCCCA	187	7935	8095	CTTATGGCTGGAACTTGGTCAAACTCCATTCAGGGGTTGAT	GCTCTCTTCAAAACCTGAGTTCTGCATCAAAGTCCTCAACC	31
4790	5330	GCTTCAAGGATCCTGGAACACGGGAGAAGAAGTGCAGGTGA	CACTTTCACCATGCGCCTCCTGTCTCCCGTGAGAGTTCCCA	388	2585	2815	GCTCATGAAGAAGGCATTTGTGGAATCCGCTCAGTAACAAG	CACAGAACTTCATAACCACACCTTTCTCATTGATGGCCCCG	1	1695	7925	GTAGTTGTCCTTGGATCGCAAGAGGGAGCAATGCATACCGC	ACCTATGTCTACATATGGATGGAACATAGTTAAGTTAATGA	122	1910	9735	GGAACAACAGTGGTGAAAGTCAAGTATGAAGGCGCTGGAGC	TTATGAAAGATGGCCGCTCACTAGTTGTTCCATGCAGAAAC	26
3550	4945	TCGAAGAGGTGATGAGATCCAGATGGAGTAGAAAAATGCTG	GATCTCCCATCGTGAACAGAGAAGGGAAAATAGTAGGTCTT	341	9275	9560	AAACTTGCTGAAGCCATTTTCAAATTAACGTACCAAAACAA	ATGGCCATCAGTGGAGATGATTGTGTTGTGAAACCCTTAGA	1	4465	4625	GCATTTTTCCATACTCCATACCCGCAACATTGTTGGTCTGG	TGGGAAAACCCAAGTAGGGGTTGGAGTACAGAAAGAAGGAG	119	770	900	GAAACAAGAGCTGAGACATGGATGTCATCGGAAGGGGCTTG	CAGGAATCCAGCGAACTGTTTTCTTTGTCCTGATGATGCTA	26
3705	3830	GGAACGACATACCTAGCTCTGATGGCCACTTTTAAAATGAG	ATCTGTGGAGTTACCAAATTCCTTGGAGGAGCTGGGGGATG	320	1350	1520	CAGAAAATTTGGAGTACACCATTGTGATAACACCTCACTCA	ACGGGTCTCGACTTCAATGAGATGGTGTTGCTGCAAATGGA	1	9140	9335	GGACATTTCCAAGATACCCGGAGGAGCCATGTATGCTGATG	AACGGGCACGGTAATGGACATTATATCTAGGAAAGACCAAA	111	6675	6825	GCTTGCTCTGGGTAGCAGAAATTCAGCCCCAGTGGATAGCA	CCATCATCGGTCTTATAGCAGCCAATGAGATGGGGCTGATT	24
4485	4615	TCAATACCAGCGACCCTTTTTGTGTGGTACTTTTGGCAGAA	TGCAGAGAGGACTGTTGGGCAGGTCCCAAGTAGGGGTAGGA	274	2345	6205	ACATGGATAGGAATGAATTCACGTAGCACCTCACTGTCTGT	CAACTACGCAGACAGAAGGTGGTGCTTTGATGGAGTCAAGA	1	1385	7970	CACAGGAGACCAACATCAGGTGGGAAATGAAACGCAAGGAG	AAAGGATGTGTTCTATCTCCCACCTGAAAAGTGTGATACCC	97	9710	9890	TGCTCCCACCATTTTCATAAGATCTTTATGAAAGATGGCCG	AGAAGGGACCTGCGTTTAGCCTCCATGGCCATATGTTCAGC	20
3480	3665	TCAATGGTCTCTGCAGGGTCAGGGGAAGTGGACAGCTTTTC	CATCATGGTTGGAGCCAACGCTTCCGACAGGATGGGGATGG	271	7940	9635	ACATACGGTTGGAATCTGGTGCGTCTTCAAAGTGGAGTTGA	GACATGGGAAAGGTTAGGAAAGACATACAGCAATGGGAACC	1	1105	3780	CCCAACTGGCGACCCTAAGGAAGCTATGCATTGAGGGGAAA	TCTAGAGAAAATTTATTGTTAGGAGTTGGGTTGGCCATGGC	91	4410	4710	TACGGGACGTCGAGGAAACCAATATGATAACTCTCTTGGTG	CAGTGATCTGCCATGAGACAGGGAGATTAGAGCCATCTTGG	17
415	1230	CTGTGACCATGCTCCTTATGCTGATGCCTACAGCCTTGGCG	CGACGAACGTTTGTGGACAGAGGCTGGGGCAATGGCTGTGG	253	915	4445	TGATTTTCATCTTGCTGACAGCTGTCGCTCCTTCAATGACA	ATTAGAACAGGACTGCTGGTGATATCAGGACTTTTTCCCGT	1	5950	7820	ACATATTCACGGGCCAGCCTCTCAACAATGATGAAGACCAT	CTTGGGCTGTGGAAGAGGAGGCTGGTCATATTACTGTGCAG	82	8940	9270	ACATGATGGGAAAACGTGAGAAAAAATTAGGAGAGTTTGGT	CCCTAGCCAAAGCCATTTTCAAACTAACCTATCAAAACAAA	16
4180	6720	TTGGAATAGTCAGCATCCTACTAAGTTCACTCCTCAAAAAT	ATCATACTGGAGTTCTTCCTGATGGTGCTGCTTATTCCAGA	245	2420	3195	TTGGGAGTTATGGTGCAGGCCGATAGTGGTTGTGTTGTGAG	CACAACACAATTATAGACCAGGCTATCATACACAAACGGCA	1	2810	2950	TGAAACACAAAATTCCTCTTTCATAATAGACGGGCCAAACA	AGGTGTACACCCAACTATGTGACCATAGGCTAATGTCGGCA	60	6430	6620	CAGTTTGCCAACTTACCTTTCCTCTAAGGCCAAGCTGGCCC	GGGAAAGGAATAGGAAAATTGTCAATGGGTCTAATAGCCAT	15
3755	4155	TGCTGTAGGGCTACTATTCCGCAGACTAACATCCAGAGAAG	CCCCTCAATGAAGGAATCATGGCTGTTGGAATAGTCAGCAT	223	2840	9550	CTCATTGATGGCCCCGAAACAGCAGAATGTCCCAACACAAA	GTTATCAAGAATGGCCATCAGTGGAGATGATTGTGTTGTGA	1	2685	9725	AAATTAACGGTAGTTGTGGGCGATACAATTGGGGTCTTAGA	TGAATTGATCATGAAAGATGGAAGAAAGTTGGTGGTTCCCT	57	4440	5030	CTCTCTTGGTGAAACTGGCACTGATAACAGTATCAGGTCTT	AGTGCCATAACGCAAGCCGAGAGAATTGGTGAGCCAGATTA	14
6150	6725	ATGAGAAGAGGAGATCTACCTGTCTGGCTATCCTACAAAGT	ACTGGAGTTCTTCCTGATGGTGCTGCTTATTCCAGAGCCAG	221	2405	3935	GTCGTGACACTGTATTTGGGAGTTATGGTGCAGGCCGATAG	GTGACTATCATGGCCATCTTGTGCGTCCCAAATGCAGTGAT	1	2600	5310	AATTAGGTCAACAACCAGAATGGAGAATCTCTTGTGGAAGC	CTAATGTGCCACGCAACGTTCACAATGCGTTTGCTGTCACC	56	3780	4195	AACTTACTTCAAGAGAGACAGCGCTAATGGTAATAGGAATG	GAGCCTCTTAGGAAGCGCCCTCTTGAAGAATGATGTTCCTT	14
3815	4005	ATTGAGTCTAGTGGCATCTGTGGAGTTACCAAATTCCTTGG	GTACTGTCAATTGTATCTCTCTTCCCCTTATGCCTGTCCAC	219	2405	7140	GTCGTGACACTGTATTTGGGAGTTATGGTGCAGGCCGATAG	ATTCACAAGTCAACCCCATAACTCTCACAGCAGCCCTTCTC	1	8090	8795	ACCATGGCTAAAAAACAACCAGTTTTGCATTAAAGTTTTGA	TAACGCAGCCATGGGCGCCGTTTTCACAGAGGAGAACCAAT	54	215	340	TTCTCAACCGGACTTTTCTCCGGGAAAGGACCTTTGCGGAT	GAACAAGGCCATCAAAATACTGATTGGATTCAGGAAGGAGA	11
3280	3915	AGGGTACCACGGTTGTTGTGGATGAACATTGTGGAAATCGA	CAATCACATCAGCTGTGGGCTACCTTGCTGTCCTTGACATT	218	3520	8245	CTCACTAGGAGTCTTGGGAATGGCATTGTTCCTGGAAGAGA	CTGGGTATCCAATGCTTCCGGGAACATAGTGTCATCAGTGA	1	425	5990	TCTCATGATGATATTGCCAGCAGCACTTGCTTTCCACTTGA	TGCTCACTGGACAGAAGCAAAAATGCTGCTGGACAACATCA	50	2010	2205	TCATCTCATCTACCCCTTTTGCTGAGAATACCAACAGCGTA	GTGAAACAGCTTGGGATTTTGGTTCTGTTGGTGGACTGTTC	11
3915	6125	CAATCACATCAGCTGTGGGCTACCTTGCTGTCCTTGACATT	AGCAAGGAAAACGTTTGTGGAGCTCATGAGAAGAGGAGATC	202	7150	9120	CAACCCCATAACTCTCACAGCAGCCCTTCTCTCATTGGTAG	GGCTGCACAAACTAGGCTACATTTTAAGAGACGTGAGTAAG	1	3405	4010	GGAGAAGACGGCTGCTGGTATGGCATGGAAATCAGACCCAT	AGTTTCGCTTTTACCAGTGTGCCAGTCTTCAAGCATGAGGA	47	910	1065	GCGAACTGTTTTCTTTGTCCTGATGATGCTAGTCGCCCCAT	AGGGAAAACCAACCTTGGATTTTGAATTGACCAAGACAACA	11
1240	4890	TTGTGGACAGAGGCTGGGGCAATGGCTGTGGGCTCTTCGGA	ACTCCTGAAGGCGAAGTTGGAGCCATTGCCCTAGATTTTAA	188	2960	5580	AGGCAGGATGTATCTTGTGACTCAAAACTCATGTCAGCAGC	GACATGAGTGGGTCACGGATTTTAAAGGGAAGACTGTTTGG	1	9690	9830	TGGCAACAGGTTCCTTTCTGCTCCCACCACTTTCATGAATT	AGAAACTGCATGTCTGGGGAAAGCCTACGCCCAAATGTGGA	47	910	1010	GCGAACTGTTTTCTTTGTCCTGATGATGCTAGTCGCCCCAT	GGAGCATGGGTCGACTTGGTGCTAGAACATGGAGGATGCGT	10
8030	10010	TATTGGTGAGTCCTCTCCAAACCCAACTATAGAGGAAGGAA	AGACATGCTGTCAGTGTGGAATAGGGTTTGGATAGAGGAAA	175	3175	9570	GAATTTTGCAGGACCAGTATCACAACACAATTATAGACCAG	GTGGAGATGATTGTGTTGTGAAACCCTTAGATGACAGGTTT	1	9390	9910	GTGGGAACTTATGGCCTTAATACATTCACCAACATGGAAGC	CCAACGCCATATGTTCAGCAGTACCAGTCCACTGGGTTCCC	43	1015	8510	ATGGGTCGACTTGGTGCTAGAACATGGAGGATGCGTCACAA	GAAGCTCCTTCGACAGGCTCAGCATCCTCCATGGTGAATGG	10
4315	9925	CGGCTGAGGTCTCTTGGGAAGAAGAAGCAGAACACTCTGGT	TCTGTTCAGCCGTTCCAGTTGATTGGGTCCCAACCAGCCGC	171	1430	5725	GGCAAGGAAATTAAAGTAACACCACAGAGTTCCATCACAGA	CAAGACTAGGACCAATGATTGGGACTTTGTGGTCACGACAG	1	4160	8035	AGGAGTGATGGCTGTTGGGCTTGTGAGCATTCTGGCCAGTT	CACCAAGCCCAACAGTGGAAGAGAGCAGAACTATAAGAGTT	41	1305	2860	GTGCGAAGTTTTTATGCTCGGGGAAGATAACAGGCAATCTG	CACCTCCGAATGCCCCAATGAGCGAAGAGCATGGAACTTTT	8
9270	9585	CATGCCCTACTGGCTAAGGCAATCTTCAAGCTAACCTACCA	GTAGTGAAACCAATTGATGATAGGTTTGCAACAGCCTTAAC	164	595	6140	AGACACAATCACTTATAATTGTCCTCTTCTCAAGCAGAATG	GTGGACCTAATGAGAAGAGGAGACCTACCAGTCTGGCTAGC	1	8360	9690	AGGAACTCGACATGTTAATGCGGAACCAGAAACACCCAACA	TGGCAACAGGTTCCTTTCTGCTCCCACCACTTTCATGAATT	39	2130	2310	GGTTCAGAAAAGGGAGCTCCATTGGTAAGATGTTTGAGTCC	TCTCATGGATGGTTAGAATCCTAATTGGGTTCTTAGTATTG	8
8005	8710	AGAAATGTGACACCCTTTTGTGTGATATTGGTGAGTCCTCT	TGGAGGTGACAGCCAGGTGGTTATGGGGTTTTCTTTCTAGA	152	1555	7025	AATGGAAAACAAAGCTTGGCTGGTGCACAGGCAATGGTTCT	GTGAATGTGTCTCTAACAGCCATTGCCAACCAAGCCACAGT	1	995	5495	GCTATCAGGAGCTACGTGGGTTGACGTGGTGCTCGAGCACG	AACAGCTGATGCCTTTCCTCAGAGCAATGCTCCAATCCAAG	38	6555	7710	AAACACTCATGCTTGTAGCTCTACTAGGTGCTATGACAGCC	CTGCCCTAAAAGATGGATCTAAAATCAAGCATGCGGTGTCC	7
4485	5025	TCAATACCAGCGACCCTTTTTGTGTGGTACTTTTGGCAGAA	AGTGCCATAGCTCAAGCCAAAGCATCACAAGAAGGGCCCCT	146	2420	2810	TTGGGAGTTATGGTGCAGGCCGATAGTGGTTGTGTTGTGAG	CTCTCCACAGAACTTCATAACCACACCTTTCTCATTGATGG	1	4855	4975	ACTTTCAAACCATGCCAGGCACTTTTCAGACTACTACAGGG	GACTGTATGGCAATGGAGTGGTTACAAAGAATGGTGGCTAT	38	3625	4180	TATCATCCTAGGAGGTCTCACATGGATGGACTTACTACGAG	GGCTGTGGGTTTGGTGAGCCTCTTAGGAAGCGCCCTCTTGA	7
1305	2490	AAGTTCAAGTGTGTGACAAAACTGGAAGGAAAAATAGTTCA	GGCATTTTTGTCACCAATGAAGTTCACACTTGGACAGAGCA	145	595	6085	AGACACAATCACTTATAATTGTCCTCTTCTCAAGCAGAATG	GGTGGACGCCATTGATGGTGAATACCGCTTGAGAGGAGAAG	1	2210	7465	CTTTGGATCAGTAGGTGGTGTTCTGAACTCATTAGGCAAAA	CTGGTAAGTTCTGGAACACCACGATAGCTGTTTCCATGGCG	32	395	575	AACATCTTGAATAGGAGAAGAAGGTCAACAATGACATTGCT	ATGGACCTGGGTGAAATGTGCGAAGACACTGTCACGTACAA	7
2165	6165	AACTGCCAGAGGAGCACGAAGGATGGCCATACTGGGAGACA	CTACCTGTCTGGCTATCCTACAAAGTTGCCTCAGAAGGCTT	144	1705	5005	TGTTGTTTTAGGATCCCAAGAAGGGGCTATGCATACAGCAC	CACAAGGAGTGGAACATATGTGAGTGCCATAGCCCAGACTG	1	6585	6680	GGTGGAGCAATGCTTTTCTTGATATCAGGTAAAGGGATTGG	GGCCGAAGTTCCACTCCAATGGATCGCGTCGGCTATAGTCC	29	1065	8505	AGGGAAAACCAACCTTGGATTTTGAATTGACCAAGACAACA	GCTATGAAGCTCCTTCGACAGGCTCAGCATCCTCCATGGTG	7
4000	4635	CTATGGTACTGTCAATTGTATCTCTCTTCCCCTTATGCCTG	AGGTCCCAAGTAGGGGTAGGAGTTTTTCAAGAAAACGTGTT	137	7025	9025	GTGAATGTGTCTCTAACAGCCATTGCCAACCAAGCCACAGT	TGGAGCACGCTTCTTAGAGTTTGAAGCCCTAGGATTCTTGA	1	6955	9175	CATTGTACGCCGTGGCCACTACAGTAATAACACCAATGTTA	CTGATGACACAGCTGGTTGGGACACAAGAATAACAGAAGAT	28	100	10575	TAGAGAGCAGATCTCTGGAAAAATGAACCAACGAAAAAAGG	TGACGCTGGGAAAGACCAGAGATCCTGCTGTCTCTGCAACA	6
905	1790	GAAAGGGATTATCTTCATTTTGTTAATGCTGGTTACACCAT	TGCAGGACACTTGAAATGTAGACTAAAGATGGATAAACTGA	135	415	4100	AACCGCAGGTATAATTATTATGATGATTCCAACAGTGATGG	AATCCAACAGCCATTTTCTTAACAACCCTCTCAAGAACTAG	1	425	3405	TCTCATGATGATATTGCCAGCAGCACTTGCTTTCCACTTGA	GGAGAAGACGGCTGCTGGTATGGCATGGAAATCAGACCCAT	28	920	1255	TTCTTTGTCCTGATGATGCTAGTCGCCCCATCCTACGGAAT	AGGGTGGGGCAATGGCTGTGGCTTATTTGGAAAAGGAGGAG	6
6425	6600	AGGGAAACTTCCACAACACTTGACGCAAAGGGCCCAGAATG	ACGCTGTTCTTCCTATCAGGAAAGGGCTTAGGGAAAACATC	132	9120	10425	GGCTGCACAAACTAGGCTACATTTTAAGAGACGTGAGTAAG	GTAAACTGTGCAGCCTGTAGCTCCACCTGAGAAGGTGTAAA	1	4205	8780	CCTTAGAAATGACGTACCCATGGCTGGACCATTAGTGGCCG	AAAAAAGGTCAGAACTAACGCAGCCATGGGCGCCGTTTTCA	27	2440	8585	AGCAGACATGGGTTGTGTGGTGTCATGGAATGGGAAGGAAT	ATTCCAATGGTGACCCAGTTGGCCATGACAGACACAACCCC	5
425	535	GCTCCTTATGCTGATGCCTACAGCCTTGGCGTTCCATTTGA	CCTCAGCAGGTGTTAACATGTGCACCCTTATAGCGATGGAT	130	830	3520	ACTTGGGTCTTGAGACATCCAGGCTTCACCGTAATGGCAGC	CTCACTAGGAGTCTTGGGAATGGCATTGTTCCTGGAAGAGA	1	880	3310	ATTACATAGGCACTTCCCTGACCCAGAAGGTGGTTATTTTC	CAAGAGGCCCATCATTGAGAACAACAACAGTGTCAGGGAAG	26	3040	8210	TTATTGGATAGAGAGCTCAAAAAACCAGACCTGGCAGATAG	CTATCCAGGAATTCTACCCATGAGATGTATTGGGTGTCAGG	5
885	1020	ATAGGAACATCCATCACCCAGAAAGGGATTATCTTCATTTT	GTGGTGCTGGAACATGGAAGTTGCGTCACTACCATGGCAAA	124	4815	4915	GAGAAGAAGTCCAGGTCCTGGCATTAGAGCCTGGAAAGAAT	CGTGTCTCTGGACTTTTCTCCTGGAACGTCAGGATCTCCAA	1	7830	8520	GGAAGAGGAGGCTGGTCATATTACTGTGCAGGACTGAAAAA	ACAGGCTCAGCCTCCTCCATGATAAATGGAGTCGTGAAACT	26	3015	7290	AGAAAGCTGTGCATGCTGACATGGGTTATTGGATAGAGAGC	CAGTAATAGATCTAGAACCAATATCCTATGACCCAAAATTT	5
625	915	CTGAGGCGGAACCAGATGACGTTGATTGTTGGTGCAATGCC	ATCTTCATTTTGTTAATGCTGGTTACACCATCCATGGCCAT	117	3820	6220	CGTACTCCTCTCCCAGAGCACCATACCAGAGACTATACTTG	AAGGTGGTGCTTTGATGGAGTCAAGAACAACCAAATCTTGG	1	435	650	ATATTGCCAGCAGCACTTGCTTTCCACTTGACTTCACGAGA	CTGCTGGTGCAACCTTACATCAACATGGGTGACTTATGGAA	24	4230	4730	TTCCTTTGGCTGGCCCAATGGTGGCAGGAGGCTTGCTTCTA	GGGAGATTAGAGCCATCTTGGGCTGACGTCAGGAACGACAT	5
255	9800	ATGGCTTTCATAGCATTCCTAAGATTTCTAGCCATACCCCC	GGCTAGAGTATCACAAGGGGCTGGATGGAGCCTGAGAGAAA	113	1520	2820	ACGGGTCTCGACTTCAATGAGATGGTGTTGCTGCAAATGGA	AACTTCATAACCACACCTTTCTCATTGATGGCCCCGAAACA	1	6885	7740	TCTAAGGAGCCAGGTGTTGTTTCTCCAACCAGCTATTTGGA	CATGCCGTGTCCCGAGGTAGCGCAAAACTCCAATGGTTTGT	23	3555	4090	TGGAAGAATGCTTGAGGAGAAGAGTCACTAGGAAACACATG	CATCCTAGGAGCCCAGGCTTTGCCAGTGTACCTAATGACTC	5
120	10650	AACCAACGAAAAAAGACGGCTCGACCGTCTTTCAATATGCT	AGCATATTGACGCTGGGAGAGACCAGAGATCCTGCTGTCTC	98	1485	4990	GCTATGGCACTGTCACGATGGAATGCTCTCCGAGAACGGGT	TGGTAACGGTGTCGTCACAAGGAGTGGAACATATGTGAGTG	1	6115	10205	GTGAGTCCAGGAAGACTTTCGTGGAACTCATGAGGAGGGGT	AGGCAATGAAGAGTTCCTGGACTACATGCCTTCAATGAAGA	23	9395	9895	GGAACATATGGTTTAAACACATTCACTAACATGGAAGTTCA	GGACCTGCGTTTAGCCTCCATGGCCATATGTTCAGCAGTTC	5
3635	9915	ATTGACATGGAATGATCTGATCAGATTATGCATCATGGTTG	GCTAATGCTATCTGTTCAGCCGTTCCAGTTGATTGGGTCCC	95	3265	9925	GGACTTTGATTTCTGCGAAGGAACCACAGTGGTGGTGACTG	TTGCTCGGCAGTCCCATCACACTGGGTTCCAACAAGTCGAA	1	6505	9845	GGGCTTACAGGCATGCGGTGGAGGAACTACCAGAAACAATG	GGGGAAAGCCTACGCCCAAATGTGGAGTCTCATGTATTTTC	23	9085	9710	AAACTCATGGAGTGGAGTGGAAGGGGAAGGTCTGCACAGAT	TGCTCCCACCATTTTCATAAGATCTTTATGAAAGATGGCCG	5
4000	4115	CTATGGTACTGTCAATTGTATCTCTCTTCCCCTTATGCCTG	TCTTATAGCAGAAAATAAAATCTGGGGAAGGAAAAGTTGGC	82	1480	10405	AACAGGCTATGGCACTGTCACGATGGAATGCTCTCCGAGAA	CTACAAGTGCCATAGCTTGAGTAAACTGTGCAGCCTGTAGC	1	3575	8470	GAAACACATGATTGCAGGGGTTTTCTTTACGTTTGTGCTCC	AAAACCCCTACAAAACGTGGGCTTACCATGGATCGTATGAA	16	260	3420	CTAGCATTCATCACGTTTTTGCGGGTCCTTTCCATCCCACC	AAGATGGATGTTGGTATGGGATGGAGATCAGGCCTTTGAGT	4
725	1210	ACGTTCCGTCGCACTGGCCCCACACGTGGGACTTGGTTTGG	AAGACGCGAACTTTGTGTGTCGACGAACGTTTGTGGACAGA	73	135	10640	AGGCGAGAAATACGCCTTTCAATATGCTGAAACGCGAGAGA	CATATTGACGCTGGGAAAGACCAGAGATCCTGCTGTCTCCT	1	2780	5490	AACGTGGGGAAAGGCAAAAATAGTGACAGCTGAAACACAAA	CCTGGAACAGCTGATGCCTTTCCTCAGAGCAATGCTCCAAT	16	1255	7025	AGGGTGGGGCAATGGCTGTGGCTTATTTGGAAAAGGAGGAG	CTATCTTTAGCAGCCATTGCCAACCAAGCAGCTGTCCTAAT	4
325	415	CATTCAAGAAGAATGGAGCGATCAAAGTGCTACGGGGTTTC	CTGTGACCATGCTCCTTATGCTGATGCCTACAGCCTTGGCG	64	2960	4280	AGGCAGGATGTATCTTGTGACTCAAAACTCATGTCAGCAGC	CTCACTGGAAGATCGGCTGATTTGGAACTGGAGAGAGCTGC	1	780	3760	ACCTGGATGTCGGCTGAAGGAGCTTGGAGACAAGTCGAGAA	TTTTCCTAAGAAAGCTGACATCTAGAGAAAATTTATTGTTA	16	7350	9950	TCATGCTACTAGTCCTGTGTGTTGGACAATTACTTTTGATG	CCAACAAGCAGGACAACATGGTCAATCCACGCTCATCACCA	4
420	725	ACCATGCTCCTTATGCTGATGCCTACAGCCTTGGCGTTCCA	ACGTTCCGTCGCACTGGCCCCACACGTGGGACTTGGTTTGG	50	4095	8890	GCCTCAATCCAACAGCCATTTTCTTAACAACCCTCTCAAGA	GGTTGACAAGGAAAGGAATCTCCATCTTGAAGGAAAGTGTG	1	3800	6975	AGGAGTTGGGTTGGCCATGGCAACAACGTTACAACTGCCAG	ACAGTAATAACACCAATGTTAAGACATACCATAGAGAACTC	16	9015	9895	GGCTGGGGGCGCGGTTCCTGGAATTTGAAGCCCTGGGTTTC	GGACCTGCGTTTAGCCTCCATGGCCATATGTTCAGCAGTTC	4
4075	4970	TGCTGTTGGGATCTCTTGGATGCAAACCACTAACCATGTTT	GAAAATAGTAGGTCTTTATGGAAATGGAGTAGTGACAACAA	45	7060	7440	CACAGTGTTAATGGGTCTTGGGAAAGGATGGCCATTGTCAA	GGCCCATCTCTACACTGTGGGAAGGAAATCCAGGGAGATTT	1	880	2270	ATTACATAGGCACTTCCCTGACCCAGAAGGTGGTTATTTTC	AAGTGCCTACACAGCCCTGTTCAGTGGAGTCTCTTGGGTGA	15	940	1575	AGTCGCCCCATCCTACGGAATGCGATGCGTAGGGGTAGGGA	GGCTTGTGCATAAGCAATGGTTTTTAGACCTACCTCTACCA	4
3560	7985	GATGAGATCCAGATGGAGTAGAAAAATGCTGATGACTGGAA	CGTATTCTTTATACCACCTGAGAAATGTGACACCCTTTTGT	40	1655	5940	AAGGAGACATTGGTCACTTTCAAAAATCCCCATGCAAAGAA	ATGAAAGTGACCAGTACATATACATGGGGGAACCTCTGGAA	1	3490	4060	GAAGTGGAAAGGTGGACAACTTCACAATGGGAGTCTTGTGT	GGCTCCCAATGACAGTGGCAGCTATGGGAGTTCCACCCCTT	13	560	1515	TGTACCCTTATTGCTATGGACCTGGGTGAAATGTGCGAAGA	AACCCAGGTCCGGAATTGATTTTAATGAGATGATCCTGATG	3
7390	7755	TCCTCTTGATGCGGACTACATGGGCCTTGTGCGAATCCATC	GTGTCGAGAGGAACCGCTAAATTGAGGTGGTTTGTGGAGAG	36	7535	8920	GCCGGAGCCGGACTTCTCTTCTCTATCATGAAGAACACGGC	AGGAAAGTGTGAGACATGTGTGTACAACATGATGGGAAAGA	1	7915	8000	AAGAACCAGTACCTATGTCTACATATGGATGGAACATAGTT	GTGTGATACCCTGTTGTGTGACATTGGAGAATCTTCACCAA	13	1410	3745	TAGGAAATGACACATCCAGCCATGGAGTGACAGCCACGATA	GTCACCAGGATATGTGCTGGGTGTGTTTTTAAGGAAACTTA	3
265	2790	TAGCATTCCTAAGATTTCTAGCCATACCCCCAACAGCAGGA	TGGGGAAAGGCTAAAATCATAGGGGCAGATGTACAGAACAC	28	4255	5135	AGGGCTTCTCACTGTGTGTTACGTGCTCACTGGAAGATCGG	AAAACAAAGAGATACCTTCCAGCAATAGTCAGAGAAGCCAT	1	5185	6395	GAACCTTAATTTTGGCACCGACAAGGGTGGTTGCAGCTGAG	CGCCCTTGATCTTGTGACAGAAATAGGAAGAGTGCCTTCAC	11	995	6445	GAAGGAGTCTCGGGTGGAGCATGGGTCGACTTGGTGCTAGA	CCTTTCCTCTAAGGCCAAGCTGGCCCTTGACAACATAGTTA	3
725	1010	ACGTTCCGTCGCACTGGCCCCACACGTGGGACTTGGTTTGG	TTGGGTAGATGTGGTGCTGGAACATGGAAGTTGCGTCACTA	23	6250	9700	CCAAATCTTGGAAGAAAATGTGGAAGTGGAAATTTGGACAA	ACAAGTGCCCTTTTGTTCACACCATTTCCATGAGTTAATCA	1	3980	4135	CTGGAGAACAGCCACTCTGATTTTGGCCGGAGTTTCGCTTT	AAAGGAGAAGCTGGCCACTGAATGAAGGAGTGATGGCTGTT	10	6440	7770	ACTTACCTTTCCTCTAAGGCCAAGCTGGCCCTTGACAACAT	GATGGATTGTTGAAAGAGGGATGGTAAAGCCAAAAGGGAAG	3
6635	8085	AACATCTATCGGCCTACTCTGCGTGATGGCTTCAAGCGTAC	CTAAAGATGGTGGAACCATGGCTCAGAGGAAACCAATTTTG	20	4190	7535	GTGAGCATTTTAGCCAGTTCTCTCTTAAAAAATGATATTCC	GCCGGAGCCGGACTTCTCTTCTCTATCATGAAGAACACGGC	1	5820	6455	CTCAAACCAGTGATCTTGACAGATGGACCAGAGCGGGTGAT	AAACGCTCTGGATAATCTGGTGATGCTGCATACGTCAGAAC	10	5490	6650	CAACCCCTCCTGGAGCGACAGATCCCTTCCCCCAGAGCAAC	CTAATAGCCATAGCCGTGGCTAGTGGCTTGCTCTGGGTAGC	3
3250	4290	GCAAGTTGGAACTGGACTTTGATTTGTGTGAGGGTACCACG	TCAGCCGATCTATCACTAGAGAAAGCGGCTGAGGTCTCTTG	18	3870	7940	ACGCGTTGGCTTTAGGGATGATGGTTCTTAAAGTAGTGAGA	ACATACGGTTGGAATCTGGTGCGTCTTCAAAGTGGAGTTGA	1	2935	9005	GGCTGAAACTCCGAGAGGTGTACACCCAACTATGTGACCAT	GTACATGTGGTTGGGAGCCAGGTACCTTGAGTTCGAAGCCC	9	4625	8100	AGAGGGCTGTTTGGGAAAACTCAGGTTGGAGTAGGAATACA	CTTCAAAACCTGAGTTCTGCATCAAAGTCCTCAACCCCTAT	2
7670	9700	CACCTATAAAAGGAGTGGGATTATGGAAGTGGACAGATCCG	AACAAGTGCCTTTTTGTTCACACCACTTCCACCAGCTGATT	16	2190	4095	TGGCCATTTTAGGTGACACAGCTTGGGATTTTGGATCCCTG	GCCTCAATCCAACAGCCATTTTCTTAACAACCCTCTCAAGA	1	3710	6310	CCTAGCTCTAATTGCAACATTCAAAATCCAGCCATTCTTGG	GACCTAGGTGGCTTGATGCCCGCACTTATTCAGATCCATTA	8	885	4350	ATATGATTGGGCAAACAGGAATCCAGCGAACTGTTTTCTTT	ACATAACTGGCTCAAGCCCAATCATAGAAGTGAAGCAGGAT	2
4985	6710	TTATGGAAATGGAGTAGTGACAACAAGTGGAACCTATGTCA	AGCGGCCTCCATCATACTGGAGTTCTTCCTGATGGTGCTGC	15	915	6210	TGATTTTCATCTTGCTGACAGCTGTCGCTCCTTCAATGACA	ACGCAGACAGAAGGTGGTGCTTTGATGGAGTCAAGAACAAC	1	3275	5725	AGGAACAACAGTTGTCATCACAGAAAGCTGTGGGACAAGAG	CTAAACTGAATGATTGGGACTTTGTGGTGACAACTGACATT	7	5845	9890	AACAGATGGGCCAGAGAGAGTTATTCTAGCAGGTCCAATCC	AGAAGGGACCTGCGTTTAGCCTCCATGGCCATATGTTCAGC	2
910	2445	GGATTATCTTCATTTTGTTAATGCTGGTTACACCATCCATG	GGATGTGTAATTAATTGGAAAGGTAGAGAACTCAAATGTGG	14	820	3585	GAGAATTGAAACTTGGGTCTTGAGACATCCAGGCTTCACCG	AACATGCAATATTACTAGTTGCAGTTTCTTTCGTGACATTG	1	6800	7165	CGTGATAGGCATACTTACATTGGCTGCAATAATAGCAGCCA	CGGCAGTACTTTTGCTAATCACACATTATGCTATCATAGGT	7	4435	5830	GATAACTCTCTTGGTGAAACTGGCACTGATAACAGTATCAG	CAAGCCAGTTATCCTAACAGATGGGCCAGAGAGAGTTATTC	2
8240	9205	AATGTATTGGGTTTCATGTGGAACAGGAAACATTGTGTCAG	ATACAAGGATAACAGAGGATGATCTTCAGAATGAGGCCAAA	14	7535	9000	GCCGGAGCCGGACTTCTCTTCTCTATCATGAAGAACACGGC	GCAGAGCCATATGGTACATGTGGCTTGGAGCACGCTTCTTA	1	1485	4175	ACCCTTGGGCTAGAATGCTCACCACGGACAGGTTTGGATTT	TGGGCTTGTGAGCATTCTGGCCAGTTCTCTCCTTAGAAATG	7	595	5405	CGAAGACACTGTCACGTACAAGTGTCCTCTACTGGTCAACA	TTCACTGACCCTTGCAGTGTCGCGGCTAGAGGATACATTTC	2
410	3580	AAGATCTGTGACCATGCTCCTTATGCTGATGCCTACAGCCT	GAAAAATGCTGATGACTGGAACACTGGCTGTGTTCTTCCTT	14	3720	8555	TTGCCCTATTAGCAGCCTTCAAAGTCAGACCAACTTTTGCA	GGAGTGGTTAGGCTGCTAACAAAACCTTGGGATGTCATCCC	1	2445	4090	GTCATAAACTGGAAGGGCAAAGAACTCAAATGTGGGAGCGG	TTCCACCCCTTCCACTTTTTATTTTTAGCTTGAAAGACACA	7	3950	6660	TTGACTTTTTTAAGATCAACAATACCATTAGTCATGGCTTG	TAGCCGTGGCTAGTGGCTTGCTCTGGGTAGCAGAAATTCAG	2
1940	3855	AGATGCACCATGCAAGATCCCTTTTTCGACCCAAGATGAAA	GAGGAGCTGGGGGATGGACTTGCAATGGGCATTATGATTTT	14	4015	8855	AGTGGTGTCCGTTTCCCCACTGCTTTTAACATCCTCACAGC	CGTGAGGCTGTTGAAGACAGTGGATTTTGGGAGTTGGTTGA	1	3675	3790	AACGCCTCTGACAGGATGGGAATGGGCGTCACCTACCTAGC	ATTTATTGTTAGGAGTTGGGTTGGCCATGGCAACAACGTTA	7	2445	6980	ACATGGGTTGTGTGGTGTCATGGAATGGGAAGGAATTGAAA	CTGACTCCCATGCTGAGACACACCATAGAAAACACGTCTGC	2
2280	8230	GCATATGGAGTTTTGTTCAGCGGTGTTTCCTGGACCATGAA	CTACTCATGAAATGTATTGGGTTTCATGTGGAACAGGAAAC	13	425	2340	ATAATTATTATGATGATTCCAACAGTGATGGCGTTCCATTT	TCATCACATGGATAGGAATGAATTCACGTAGCACCTCACTG	1	1565	1685	GATGGTACATAGACAATGGTTCTTTGACCTACCTCTACCAT	AAAACAAGAAGTAGTTGTCCTTGGATCGCAAGAGGGAGCAA	7	7410	7935	GCGAAGTCTTGACTTTGGCCACAGGACCAGCCATGACCTTG	CTTATGGCTGGAACTTGGTCAAACTCCATTCAGGGGTTGAT	2
70	390	CTTAACGTAGTTCTAACAGTTTTTTATTAGAGAGCAGATCT	AATATAATGAATAGAAGGAAAAGATCTGTGACCATGCTCCT	11	6140	7535	GTGGACCTAATGAGAAGAGGAGACCTACCAGTCTGGCTAGC	GCCGGAGCCGGACTTCTCTTCTCTATCATGAAGAACACGGC	1	9695	10260	ACAGGTTCCTTTCTGCTCCCACCACTTTCATGAATTGATCA	GAGGAGTTGGAGGGAGCCATTTGGTAAATGTAGGAAGTGAA	7	430	1300	ATTGCTGTGTTTGATTCCCACCGTAATGGCGTTTCACTTGT	GACATGTGCGAAGTTTTTATGCTCGGGGAAGATAACAGGCA	2
3890	6795	GATTTTAAAATTATTGACTGACTTTCAATCACATCAGCTGT	CTGGCATATGTGGTGATAGGTTTGTTATTCATGATACTGAC	11	4010	7730	CTGGCAGTGGTGTCCGTTTCCCCACTGCTTTTAACATCCTC	GGAGAAACGGACCATCACGCTGTGTCGCGAGGCTCGGCGAA	1	7350	9100	GTTATGCTCCTGGTTTTGTGCGCAGTCCAACTCTTGCTAAT	TAGAAGGAGAAGGACTGCACAAGCTAGGCTACATATTAAGG	6	3015	7140	AGAAAGCTGTGCATGCTGACATGGGTTATTGGATAGAGAGC	AAGTGAACCCAACAACCCTGACAGCATCCTTAGTCATGCTT	2
830	2195	TTGGGCCCTGAGACACCCAGGATTCACGGTGATAGCCCTTT	ACTGGGAGACACCGCATGGGACTTTGGTTCTATAGGAGGAG	10	2275	6710	TGGAGCAATCTATGGGGCTGCCTTCAGTGGGGTTTCATGGA	GCAGCTTCAATAATACTGGAGTTTTTTCTCATAGTCTTGCT	1	855	4735	ACCATACTAGCCCTATTTCTCGCCCATTACATAGGCACTTC	ACTGGGCTAGTGTGAAAAAAGATCTGATTTCATATGGAGGA	6	1065	7950	AGGGAAAACCAACCTTGGATTTTGAATTGACCAAGACAACA	TGGTCAAACTCCATTCAGGGGTTGATGTGTTTTACAAACCC	1
245	510	GAAACTGGTGATGGCTTTCATAGCATTCCTAAGATTTCTAG	AGAGGAAAGTCACTTTTGTTTAAGACCTCAGCAGGTGTTAA	10	5595	5865	CGGATTTTAAAGGGAAGACTGTTTGGTTTGTTCCAAGTATA	TCTTGGCAGGACCCATGCCAGTGACCCACTCTAGTGCAGCA	1	980	3715	AGATTTTGTGGAAGGGCTATCAGGAGCTACGTGGGTTGACG	CTCTAATTGCAACATTCAAAATCCAGCCATTCTTGGCTTTG	6	3120	5735	CCAAAACCCACACGCTGTGGAGCAATGGAGTGTTGGAAAGT	AAACTCACGGACTGGGATTTTGTGGTCACCACAGACATATC	1
275	2675	AAGATTTCTAGCCATACCCCCAACAGCAGGAATTTTGGCTA	GCTTGAAAATGACATGAAATTCACAGTGGTTGTAGGAGATG	9	1690	5930	AAAGAAACAGGATGTTGTTGTTTTAGGATCCCAAGAAGGGG	AATCCAAAAAATGAAAGTGACCAGTACATATACATGGGGGA	1	5335	9245	TGCGTTTGCTGTCACCAGTTAGGGTCCCAAATTACAACTTG	GCAAATGGACCCTGAACACAGACAGTTAGCGAACGCTATAT	5	1120	7935	TCTGTTAAGAACTTATTGCATTGAAGCCTCGATATCAAACA	CTTATGGCTGGAACTTGGTCAAACTCCATTCAGGGGTTGAT	1
4400	6815	GAAGATAAAGGATGAAGAGAGAGATGACACGCTAACTATTC	TTTGTTATTCATGATACTGACAGTAGCAGCCAATGAGATGG	9	415	10660	AACCGCAGGTATAATTATTATGATGATTCCAACAGTGATGG	CCAGAGATCCTGCTGTCTCCTCAGCATCATTCCAGGCACAG	1	7285	7635	GGATAATGACAATAGACCTAGATCCTGTGATATATGATTCA	AATCAATTATCCCGGAAAGAGTTTGACCTTTACAAGAAATC	4	835	9020	CTGGATACTCAGAAACCCAGGATTCGCGCTCTTGGCAGGAT	GGGGCGCGGTTCCTGGAATTTGAAGCCCTGGGTTTCTTGAA	1
2050	3245	ACATTGAGGCAGAACCGCCTTTTGGTGAGAGTTACATCGTG	CCTAGGCAAGTTGGAACTGGACTTTGATTTGTGTGAGGGTA	9	7535	8960	GCCGGAGCCGGACTTCTCTTCTCTATCATGAAGAACACGGC	AGAGAGAAGAAGCTAGGGGAGTTCGGCAAAGCAAAAGGCAG	1	9875	10000	CATGTATTTTCACAGAAGAGATCTCAGATTAGCATCCAACG	CAGAAGACATGCTTACTGTTTGGAACAGGGTGTGGATAGAG	4	445	4730	TCCCACCGTAATGGCGTTTCACTTGTCAACAAGAGATGGCG	GGGAGATTAGAGCCATCTTGGGCTGACGTCAGGAACGACAT	1
2245	6720	CTGTTGGAAAATTAGTACACCAGATTTTTGGAACTGCATAT	ATCATACTGGAGTTCTTCCTGATGGTGCTGCTTATTCCAGA	9	7165	9070	CACAGCAGCCCTTCTCTCATTGGTAGCACATTATGCCATCA	AGATCACTGGTTTTCCAGAGAGAACTCCCTGAGTGGAGTGG	1	2075	6885	CAATATAGTAATTGGAATTGGAGACAACGCCTTGAAAATCA	TCTAAGGAGCCAGGTGTTGTTTCTCCAACCAGCTATTTGGA	3	2105	3125	GGAGAGAGTGCATTAACACTCCATTGGTTCAGAAAAGGGAG	ACCCACACGCTGTGGAGCAATGGAGTGTTGGAAAGTCAGAT	1
8700	9685	GCACAAATCATGGAGGTGACAGCCAGGTGGTTATGGGGTTT	GATGGAATGATTGGCAACAAGTGCCTTTTTGTTCACACCAC	9	85	10640	AACAGTTTTTTAATTAGAGAGCAGATCTCTGATGAATAACC	CATATTGACGCTGGGAAAGACCAGAGATCCTGCTGTCTCCT	1	2435	6155	CATGGGTTGTGTCATAAACTGGAAGGGCAAAGAACTCAAAT	TGACCTTCCAGTTTGGTTAGCCCATAAAGTAGCATCAGAAG	3	5945	6560	GAAGATGACCAATATGTTTTCTCCGGAGACCCACTAAAAAA	CTCATGCTTGTAGCTCTACTAGGTGCTATGACAGCCGGCAT	1
400	8720	ATAGAAGGAAAAGATCTGTGACCATGCTCCTTATGCTGATG	AGCCAGGTGGTTATGGGGTTTTCTTTCTAGAAACAAGAAGC	9	2815	8910	CACAGAACTTCATAACCACACCTTTCTCATTGATGGCCCCG	TCCATCTTGAAGGAAAGTGTGAGACATGTGTGTACAACATG	1	195	8140	CAGTTGGCGAAGAGATTCTCAAAAGAACTGCTGAACGGCCA	TGCCAACTGTGATTGAGCACCTAGAAAGACTACAAAGGAAA	3	4005	8695	CTGTGTTCTTTGTGGTCACACTCATTCCTTTGTGCAGGACA	AATGATTATGACCACGACAGCCAATTGGCTGTGGGCTCTCC	1
230	2190	AGGCCAAGGACCCATGAAACTGGTGATGGCTTTCATAGCAT	GCCATACTGGGAGACACCGCATGGGACTTTGGTTCTATAGG	7	1115	2435	GCCACTCTAAGGAAGTATTGTATAGAGGCAAAGCTGACCAA	CAGGCCGATAGTGGTTGTGTTGTGAGTTGGAAAAACAAAGA	1	260	9830	GTTCATAGCTTTCCTCAGATTTCTAGCCATTCCACCAACAG	AGAAACTGCATGTCTGGGGAAAGCCTACGCCCAAATGTGGA	3	3175	9105	AAGATCATATGCAGGCCCCTTTTCACAGCACAATTACCGTC	AAGGGGAAGGTCTGCACAGATTGGGATATATCTTGGAGGAT	1
5600	6460	CTTCCCAGGCAAAACAGTTTGGTTTGTTCCAAGCATTAAAT	AGAATGCCTTGGACAACCTGGTTATGTTGCACAACTCCGAA	7	3525	10660	TAGGAGTCTTGGGAATGGCATTGTTCCTGGAAGAGATGCTC	CCAGAGATCCTGCTGTCTCCTCAGCATCATTCCAGGCACAG	1	60	525	CGGAAGCTTGCTTAACGTAGTGCTGACAGTTTTTTATTAGA	CTTTTCAAGACAGCTTCTGGAATCAACATGTGCACACTCAT	3	3815	8780	GGAATGGCCATGACAACGGTGTTTTCAATCCCACATGACCT	ATCTCAAAAGTTAGGTCAAATGCAGCCATAGGCGCAGTCTT	1
3245	9680	CCTAGGCAAGTTGGAACTGGACTTTGATTTGTGTGAGGGTA	AAAAGGATGGAATGATTGGCAACAAGTGCCTTTTTGTTCAC	6	7160	9520	ACTCTCACAGCAGCCCTTCTCTCATTGGTAGCACATTATGC	AAACTGGTTAGTAAGAGTGGGGCGTGAGAGGTTATCAAGAA	1	6565	6785	GACTTATGATCTTGTTGACAGGTGGAGCAATGCTTTTCTTG	CCAACTCGCATATGTCGTGATAGGCATACTTACATTGGCTG	3	3300	4005	CAATTCGGGAGGATTGTGATCACAGAGGCCCATCTTTGAGA	CTGTGTTCTTTGTGGTCACACTCATTCCTTTGTGCAGGACA	1
2880	3765	AGAGCATGGAACATTTGGGAAGTTGAGGATTATGGATTCGG	CTACTATTCCGCAGACTAACATCCAGAGAAGTTCTTCTTCT	6	250	7175	ACTGTTCATGGCCCTGGTGGCATTTCTTCGTTTCCTAACAA	CTTCTCTCATTGGTAGCACATTATGCCATCATAGGGCCAGG	1	3790	3960	ATTTATTGTTAGGAGTTGGGTTGGCCATGGCAACAACGTTA	ATTTTTACGTTGACTGTTGCCTGGAGAACAGCCACTCTGAT	3	1290	6425	GAGGAGTTGTGACATGTGCGAAGTTTTTATGCTCGGGGAAG	ATTGCCAGTTTGCCAACTTACCTTTCCTCTAAGGCCAAGCT	1
885	4585	ATAGGAACATCCATCACCCAGAAAGGGATTATCTTCATTTT	CAGTTCTTGATGATGGTATCTATAGAATCATGCAGAGAGGA	6	415	6585	AACCGCAGGTATAATTATTATGATGATTCCAACAGTGATGG	TCACGGGCGGAATCTTCCTGTTCTTGATGAGCGGAAAGGGT	1	970	4085	TAGGAAACAGAGATTTTGTGGAAGGGCTATCAGGAGCTACG	GGGAGTTCCACCCCTTCCACTTTTTATTTTTAGCTTGAAAG	2	2955	4005	TCCGAGAAGGAAGTTCAGAAGTGTGTGACCATAGATTAATG	CTGTGTTCTTTGTGGTCACACTCATTCCTTTGTGCAGGACA	1
185	9385	AACTGTTTCACAGTTGGCGAAGAGATTCTCAAAAGGATTGC	GAGGAAGTGGCCAGGTCGGAACTTATGGCTTAAACACTTTC	6	4290	6720	GATCGGCTGATTTGGAACTGGAGAGAGCTGCTGACGTAAGA	TAATACTGGAGTTTTTTCTCATAGTCTTGCTCATTCCAGAA	1	2580	4450	TGGGAGAATGGAGTGTGTGGAATTAGGTCAACAACCAGAAT	TACTAATAGTATCAGGCATTTTTCCATACTCCATACCCGCA	2	730	9595	GCGCTCAGTAGCTTTAACACCACATTCAGGAATGGGATTGG	AGATGAGAGGTTCAGCGCTTCCCTCCTCTTCTTGAACGACA	1
60	9020	CGGAAGCTTGCTTAACGTAGTTCTAACAGTTTTTTATTAGA	GTGGTTGGGAGCACGCTTTCTAGAATTCGAAGCTCTTGGTT	5	1150	2420	GACCAACACAACAACAGCATCTCGCTGCCCAACACAAGGAG	TTGGGAGTTATGGTGCAGGCCGATAGTGGTTGTGTTGTGAG	1	2805	3520	ACAGCTGAAACACAAAATTCCTCTTTCATAATAGACGGGCC	GAGTCTTGTGTTTGGCAATCCTCTTTGAAGAGGTGATGAGA	2	3415	6800	GGGAGAAGATGGATGTTGGTATGGGATGGAGATCAGGCCTT	ATCTACGTCATATTGACCATTCTCACCATCATCGGTCTTAT	1
130	630	AAAAGACGGCTCGACCGTCTTTCAATATGCTGAAACGCGCG	GCGGAACCAGATGACGTTGATTGTTGGTGCAATGCCACAGA	5	6210	9700	ACGCAGACAGAAGGTGGTGCTTTGATGGAGTCAAGAACAAC	ACAAGTGCCCTTTTGTTCACACCATTTCCATGAGTTAATCA	1	5340	7140	TTGCTGTCACCAGTTAGGGTCCCAAATTACAACTTGATAAT	CAAGTGAACCCACTGACTCTAACTGCGGCAGTACTTTTGCT	2	8105	10110	AAACCTGAGTTCTGCATCAAAGTCCTCAACCCCTATATGCC	GAGAGGATTTGTGGTGTGGATCCCTGATTGGACTCTCTTCC	1
3345	10200	GTCACAGGAAAGATAATTCATGAATGGTGTTGCAGATCTTG	AGAAGACTAATTGGGAATGAGAATTATCTAGATTACATGAC	5	3485	6140	TTGGTCACAGCCGGACATGGACAGATTGACAACTTCTCACT	GTGGACCTAATGAGAAGAGGAGACCTACCAGTCTGGCTAGC	1	880	5095	ATTACATAGGCACTTCCCTGACCCAGAAGGTGGTTATTTTC	ACCTGACCATAATGGATCTTCATCCTGGGTCAGGAAAGACA	2	4080	9020	TAACAGCACTCATCCTAGGAGCCCAGGCTTTGCCAGTGTAC	GGGGCGCGGTTCCTGGAATTTGAAGCCCTGGGTTTCTTGAA	1
510	2425	AGAGGAAAGTCACTTTTGTTTAAGACCTCAGCAGGTGTTAA	TCATGGTTCAGGCGGATTCAGGATGTGTAATTAATTGGAAA	5	9070	10415	AGATCACTGGTTTTCCAGAGAGAACTCCCTGAGTGGAGTGG	CATAGCTTGAGTAAACTGTGCAGCCTGTAGCTCCACCTGAG	1	7170	7345	GTACTTTTGCTAATCACACATTATGCTATCATAGGTCCAGG	GACAGGTTATGCTCCTGGTTTTGTGCGCAGTCCAACTCTTG	2	3840	5570	CAATCCCACATGACCTCATGGAACTCATTGATGGAATATCA	TCATGGAACACAGGGTTCGACTGGATAACAGACTACCAAGG	1
2200	4905	GAGACACCGCATGGGACTTTGGTTCTATAGGAGGAGTGTTC	GTTGGAGCCATTGCCCTAGATTTTAAACCCGGCACATCTGG	4	7145	8865	CAAGTCAACCCCATAACTCTCACAGCAGCCCTTCTCTCATT	TTGAAGACAGTGGATTTTGGGAGTTGGTTGACAAGGAAAGG	1	880	5135	ATTACATAGGCACTTCCCTGACCCAGAAGGTGGTTATTTTC	ACGGAAATACCTTCCAGCTATTGTCAGAGAGGCAATCAAGA	2	260	2450	CTAGCATTCATCACGTTTTTGCGGGTCCTTTCCATCCCACC	GGTTGTGTGGTGTCATGGAATGGGAAGGAATTGAAATGTGG	1
910	9340	GGATTATCTTCATTTTGTTAATGCTGGTTACACCATCCATG	CAAAAAATGGAACCGTGATGGATGTCATATCCAGACGTGAC	4	7105	7535	GGACATCGGAGTTCCCCTTCTCGCCATCGGGTGCTATTCAC	GCCGGAGCCGGACTTCTCTTCTCTATCATGAAGAACACGGC	1	565	3110	TAGCCATGGATCTGGGAGAGATGTGTGATGACACGGTCACT	AAAATCACACACTCTCTGGAGTAATGGTGTGCTAGAGAGTG	2	7020	9530	CCAACCTATCTTTAGCAGCCATTGCCAACCAAGCAGCTGTC	GAGTGTGGCGTCGACAGGTTGAAGAGGATGGCAATCAGTGG	1
1820	8280	GGATAAACTGACTCTAAAAGGGATGTCATATGTGATGTGCA	GCAGTAAACATGACATCCAGAATGTTGCTAAATCGATTCAC	4	255	2190	TCATGGCCCTGGTGGCATTTCTTCGTTTCCTAACAATCCCG	TGGCCATTTTAGGTGACACAGCTTGGGATTTTGGATCCCTG	1	3510	7140	TTCACAATGGGAGTCTTGTGTTTGGCAATCCTCTTTGAAGA	CAAGTGAACCCACTGACTCTAACTGCGGCAGTACTTTTGCT	2	3515	7080	GAAACTTTTTCTATGGGGCTGCTATGCCTGACCTTGTTTGT	GATGGCCGCTCCACAGAATGGACCTCGGTGTGCCGCTGTTA	1
450	4490	TTGGCGTTCCATTTGACTACACGAGGGGGAGAGCCGCACAT	ACCAGCGACCCTTTTTGTGTGGTACTTTTGGCAGAAAAAGA	4	1690	6925	AAAGAAACAGGATGTTGTTGTTTTAGGATCCCAAGAAGGGG	CCTGGACATAGATCTACGTCCTGCATCAGCTTGGACTCTAT	1	6715	7170	TAGTCCTGGAGTTTTTTATGATGGTGTTGCTCATACCAGAA	GTACTTTTGCTAATCACACATTATGCTATCATAGGTCCAGG	2	235	915	CGGGAAAGGACCTTTGCGGATGGTGCTAGCATTCATCACGT	CTGTTTTCTTTGTCCTGATGATGCTAGTCGCCCCATCCTAC	1
3910	7270	ACTTTCAATCACATCAGCTGTGGGCTACCTTGCTGTCCTTG	TAATGAAAAATCCAACCGTTGATGGAATCGTTGCAATAGAT	4	4245	8800	TAGTGGCTGGAGGGCTTCTCACTGTGTGTTACGTGCTCACT	AAGCAATGCAGCCTTAGGTGCCATATTCACTGATGAGAACA	1	2350	6225	TGAATTCAAAGAACACATCCATGTCATTTTCATGCATTGCG	TTTGATGGGCAACGCAATAATCAAATTTTAGAGGAGAACAT	1	8340	9565	AGAAGGACGTGGATCTTGGGGCAGGAACGAGAAGTGTCTCC	CAGTGGAGATGACTGCGTGGTGAAACCCCTAGATGAGAGGT	1
4255	10090	GCATGCTAATAGCATGTTATGTTATATCTGGAAGCTCAGCC	AAGATGTTCCATATTTAGGGAAAAGGGAAGATCAATGGTGT	4	255	10120	TCATGGCCCTGGTGGCATTTCTTCGTTTCCTAACAATCCCG	CCAATGGTGCGGCTCATTGATTGGGCTAACAAGCAGGGCCA	1	2805	5590	ACAGCTGAAACACAAAATTCCTCTTTCATAATAGACGGGCC	CCGACTTCGCTGGGAAAACGGTGTGGTTTGTCCCTAGCATT	1	1660	7910	AGAGAGAATGGTGACGTTCAAGGTTCCTCATGCCAAGAGAC	CATGAGGAACCAATCCCCATGGCTACTTATGGCTGGAACTT	1
115	6810	TGAACAACCAACGAAAAAAGACGGCTCGACCGTCTTTCAAT	ATAGGTTTGTTATTCATGATACTGACAGTAGCAGCCAATGA	3	3635	3935	AACATGTCCTTTCGAGATTTGGGGAGAGTGATGGTCATGGT	GTGACTATCATGGCCATCTTGTGCGTCCCAAATGCAGTGAT	1	6890	7655	GGAGCCAGGTGTTGTTTCTCCAACCAGCTATTTGGATGTGG	GTTTGACCTTTACAAGAAATCTGGAATCACTGAAGTAGATA	1	915	4785	CTGTTTTCTTTGTCCTGATGATGCTAGTCGCCCCATCCTAC	GGGGATGGAGGCTCGGAGACAAATGGGACAAAGAAGAAGAT	1
2215	5190	ACTTTGGTTCTATAGGAGGAGTGTTCACGTCTGTTGGAAAA	CGCACACTAATTCTGGCTCCCACAAGGGTTGTCGCTTCCGA	3	7155	8925	CCATAACTCTCACAGCAGCCCTTCTCTCATTGGTAGCACAT	AGTGTGAGACATGTGTGTACAACATGATGGGAAAGAGAGAG	1	875	8910	CGCCCATTACATAGGCACTTCCCTGACCCAGAAGGTGGTTA	TTGGGCAAATGTGGAAGCTGCGTTTATAACATGATGGGCAA	1	7150	10425	AACAACCCTGACAGCATCCTTAGTCATGCTTTTAGTCCATT	GCGTGGCATATTGGACTAGCGGTTAGAGGAGACCCCTCCCA	1
4625	6145	ACTGTTGGGCAGGTCCCAAGTAGGGGTAGGAGTTTTTCAAG	AGCTCATGAGAAGAGGAGATCTACCTGTCTGGCTATCCTAC	3	9835	10120	GGAAACAGCCTGTTTGGGGAAGTCTTACGCCCAAATGTGGA	CCAATGGTGCGGCTCATTGATTGGGCTAACAAGCAGGGCCA	1	2410	9920	ATCTGGGAGCTGTGGTACAAGCTGACATGGGTTGTGTCATA	ATGTTCAGCAGTACCAGTCCACTGGGTTCCCACAAGTAGAA	1	30	9095	CTGTGTGGACCGACAAGGACAGTTCCAAATCGGAAGCTTGC	AGTGGAGTGGAAGGGGAAGGTCTGCACAGATTGGGATATAT	1
3865	9025	GGGATGGACTTGCAATGGGCATTATGATTTTAAAATTATTG	TGGGAGCACGCTTTCTAGAATTCGAAGCTCTTGGTTTCATG	3	5440	7410	TTCAACTCGAGTAGAGATGGGTGAAGCAGCTGGGATTTTTA	CTTTATGTGAAGCTCTAACCTTAGCAACCGGGCCCATCTCT	1	9910	10685	CCAACGCCATATGTTCAGCAGTACCAGTCCACTGGGTTCCC	AACGCCAGAAAATGGAATGGTGCTGTTGAATCAACAGGTTC	1	3920	5660	AACACCCAAGTGGGAACCCTAGCCCTTTCCTTGACTTTTTT	AATTGTTTGAGAAAGTCGGGAAAGAGAGTGATCCAGTTGAG	1
270	7515	TTCCTAAGATTTCTAGCCATACCCCCAACAGCAGGAATTTT	AACATTTTCAGAGGAAGTTATCTAGCAGGAGCAGGTCTGGC	3	425	1940	ATAATTATTATGATGATTCCAACAGTGATGGCGTTCCATTT	GACGGTTCTCCGTGCAAGATCCCTTTTGAAATAATGGACTT	1	2345	7960	AGGGTTGAATTCAAAGAACACATCCATGTCATTTTCATGCA	TAATGAGTGGAAAGGATGTGTTCTATCTCCCACCTGAAAAG	1	5810	9690	ATAGACCCCAGGAGATGCCTCAAGCCAGTTATCCTAACAGA	ACTGGCAAGAGGTCCCTTTTTGCTCCCACCATTTTCATAAG	1
2475	8920	CTCAAATGTGGAAGTGGCATTTTTGTCACCAATGAAGTTCA	AGGGAAAATGTGCCACGTGTGTTTACAACATGATGGGGAAG	3	4295	7165	GCTGATTTGGAACTGGAGAGAGCTGCTGACGTAAGATGGGA	CACAGCAGCCCTTCTCTCATTGGTAGCACATTATGCCATCA	1	4200	8375	TCTCTCCTTAGAAATGACGTACCCATGGCTGGACCATTAGT	TAATGCGGAACCAGAAACACCCAACATGGATGTCATTGGGG	1	430	5930	ATTGCTGTGTTTGATTCCCACCGTAATGGCGTTTCACTTGT	AGGAATCCAGCACAGGAAGATGACCAATATGTTTTCTCCGG	1
395	8090	AATGAATAGAAGGAAAAGATCTGTGACCATGCTCCTTATGC	GATGGTGGAACCATGGCTCAGAGGAAACCAATTTTGCATAA	2	1580	4970	CACAGGCAATGGTTCTTAGACCTGCCGTTACCATGGCTGCC	GGAAAAGTTGTGGGCCTTTATGGTAACGGTGTCGTCACAAG	1	5075	8260	AGAGATGTTCAAAAAGCGAAACCTGACCATAATGGATCTTC	ACATTGTCTCTTCAGTCAACATGGTGTCTAGATTGCTACTG	1	4155	7170	CTTGGCCTCTTAATGAGGGCATAATGGCTGTGGGTTTGGTG	TAGTCATGCTTTTAGTCCATTATGCCATAATAGGTCCAGGA	1
5190	7755	CGCACACTAATTCTGGCTCCCACAAGGGTTGTCGCTTCCGA	GTGTCGAGAGGAACCGCTAAATTGAGGTGGTTTGTGGAGAG	2	3075	6175	TTGAGAAAGCCTCTTTCATTGAAGTTAAAAGCTGCCACTGG	GCTAGCCTACAGAGTGGCAGCTGAAGGTATCAACTACGCAG	1	4960	9905	AGGGAAAGGTAGTGGGACTGTATGGCAATGGAGTGGTTACA	AGCATCCAACGCCATATGTTCAGCAGTACCAGTCCACTGGG	1	3990	7460	GGAGGACCATTATGGCTGTGTTCTTTGTGGTCACACTCATT	AACCCGGGAAGGTTTTGGAACACGACCATAGCTGTATCCAC	1
1775	4190	AACGACAACAATTTTTGCAGGACACTTGAAATGTAGACTAA	CAGCATCCTACTAAGTTCACTCCTCAAAAATGATGTGCCGC	2	1760	5005	GAAATCCAGATGTCGTCAGGAAACTTACTGTTCACAGGACA	CACAAGGAGTGGAACATATGTGAGTGCCATAGCCCAGACTG	1	4460	9800	ATCAGGCATTTTTCCATACTCCATACCCGCAACATTGTTGG	AATCTCTCAAGGAGCGGGATGGAGCCTTAGAGAAACTGCAT	1	3985	10630	GGCTTGGAGGACCATTATGGCTGTGTTCTTTGTGGTCACAC	GAGCGCCGCGAGATGGATTGGTGTTGTTGATCCAACAGGTT	1
5060	8720	GCCCCTACCAGAGATTGAAGACGAGGTGTTTAGGAAAAGAA	AGCCAGGTGGTTATGGGGTTTTCTTTCTAGAAACAAGAAGC	2	535	9700	AACAGAGAACGGTGTGAACATGTGCACCCTCATGGCCATGG	ACAAGTGCCCTTTTGTTCACACCATTTCCATGAGTTAATCA	1	955	9690	TGAGATGTGTGGGAGTAGGAAACAGAGATTTTGTGGAAGGG	TGGCAACAGGTTCCTTTCTGCTCCCACCACTTTCATGAATT	1	2205	4840	GTGAAACAGCTTGGGATTTTGGTTCTGTTGGTGGACTGTTC	CATAGAACCAGGGAAAAATCCCAAACATGTCCAAACGAAAC	1
895	6525	CCATCACCCAGAAAGGGATTATCTTCATTTTGTTAATGCTG	GCAATGGAAGAACTGCCAGATACCATAGAAACGTTGATGCT	2	440	6080	ATTCCAACAGTGATGGCGTTCCATTTAACCACACGCAACGG	GAAAAGGTGGACGCCATTGATGGTGAATACCGCTTGAGAGG	1	4460	10010	ATCAGGCATTTTTCCATACTCCATACCCGCAACATTGTTGG	GCTTACTGTTTGGAACAGGGTGTGGATAGAGGAAAATCCAT	1	40	5750	CGACAAGGACAGTTCCAAATCGGAAGCTTGCTTAACACAGT	GATTTTGTGGTCACCACAGACATATCTGAAATGGGGGCCAA	1
5610	10090	AAAACAGTTTGGTTTGTTCCAAGCATTAAATCAGGAAATGA	AAGATGTTCCATATTTAGGGAAAAGGGAAGATCAATGGTGT	1	3075	5215	TTGAGAAAGCCTCTTTCATTGAAGTTAAAAGCTGCCACTGG	AGTTGTGGCGGCTGAAATGGAAGAAGCTCTCAGAGGACTTC	1	2270	8270	AAGTGCCTACACAGCCCTGTTCAGTGGAGTCTCTTGGGTGA	TTCAGTCAACATGGTGTCTAGATTGCTACTGAACAGGTTCA	1	2835	8245	GTACGTTTTTAATAGACGGACCAGACACCTCCGAATGCCCC	GTCAGGTGCGTCGGGAAACATCGTGAGTTCTGTGAACACAA	1
2675	5595	GCTTGAAAATGACATGAAATTCACAGTGGTTGTAGGAGATG	ACTGACTTCCCAGGCAAAACAGTTTGGTTTGTTCCAAGCAT	1	3075	7805	TTGAGAAAGCCTCTTTCATTGAAGTTAAAAGCTGCCACTGG	CCAGAAGGGAAAGTAGTGGACCTTGGCTGCGGCAGGGGGGG	1	3330	6640	ACAACAACAGTGTCAGGGAAGTTGATACACGAATGGTGTTG	GACTCATTTGTGTAATCGCTTCCAGCGGCATGTTGTGGATG	1	1735	4455	TATGCATTCTGCCCTCGCCGGAGCCACAGAAGTGGATTCTG	TGGCACTGATAACAGTATCAGGTCTTTACCCCTTGGCAATT	1
3825	8010	GTGGCATCTGTGGAGTTACCAAATTCCTTGGAGGAGCTGGG	TGTGACACCCTTTTGTGTGATATTGGTGAGTCCTCTCCAAA	1	4760	4910	AAAGACCTAATATCGTATGGAGGAGGCTGGAAGCTAGAAGG	GGCGCCGTGTCTCTGGACTTTTCTCCTGGAACGTCAGGATC	1	1920	3510	GAGTACAAAGGGGAAGATGCACCTTGCAAGATTCCCTTTTC	TTCACAATGGGAGTCTTGTGTTTGGCAATCCTCTTTGAAGA	1	2215	8695	TTGGGATTTTGGTTCTGTTGGTGGACTGTTCACATCATTGG	AATGATTATGACCACGACAGCCAATTGGCTGTGGGCTCTCC	1
70	2715	CTTAACGTAGTTCTAACAGTTTTTTATTAGAGAGCAGATCT	GTTGCTGGGATCTTGGCTCAAGGAAAAAAAATGATTAGGCC	1	4460	9610	CTGGTGATATCAGGACTTTTTCCCGTGTCAATACCAATCAC	TGCAAGCGCTCTAACAGCTCTAAATGACATGGGAAAGGTTA	1	1730	7365	TACCGCACTGACAGGAGCTACAGAAATCCAAAACTCAGGAG	TTGTGCGCAGTCCAACTCTTGCTAATGAGAACATCATGGGC	1	915	1670	CTGTTTTCTTTGTCCTGATGATGCTAGTCGCCCCATCCTAC	GTGACGTTCAAGGTTCCTCATGCCAAGAGACAGGATGTGAC	1
3260	5995	ACTGGACTTTGATTTGTGTGAGGGTACCACGGTTGTTGTGG	ACGCTCACTGGACGGAAGCAAAAATGCTCCTTGATAATATA	1	3585	8255	AACATGCAATATTACTAGTTGCAGTTTCTTTCGTGACATTG	AATGCTTCCGGGAACATAGTGTCATCAGTGAACATGATTTC	1	3405	9905	GGAGAAGACGGCTGCTGGTATGGCATGGAAATCAGACCCAT	AGCATCCAACGCCATATGTTCAGCAGTACCAGTCCACTGGG	1	4375	5465	AGAAGTGAAGCAGGATGAAGATGGCTCTTTCTCCATACGGG	GAGGCAGCAGCTATCTTCATGACTGCAACCCCTCCTGGAGC	1
6800	10320	ATATGTGGTGATAGGTTTGTTATTCATGATACTGACAGTAG	ATAAGAAATCAAACAAGGCAAGAAGTCAGGCCGGATTAAGC	1	7535	10260	GCCGGAGCCGGACTTCTCTTCTCTATCATGAAGAACACGGC	GAGAAGAGGAAGAGGCAGGAGTCTTGTGGTAGAAAGCAGAA	1	1640	9695	GAACAGGAAGGAGCTTCTTGTGACATTCAAAAACGCACATG	ACAGGTTCCTTTCTGCTCCCACCACTTTCATGAATTGATCA	1	3415	9270	GGGAGAAGATGGATGTTGGTATGGGATGGAGATCAGGCCTT	CCCTAGCCAAAGCCATTTTCAAACTAACCTATCAAAACAAA	1
725	8920	ACGTTCCGTCGCACTGGCCCCACACGTGGGACTTGGTTTGG	AGGGAAAATGTGCCACGTGTGTTTACAACATGATGGGGAAG	1	1690	6865	AAAGAAACAGGATGTTGTTGTTTTAGGATCCCAAGAAGGGG	AAAAACAAAGAAAGATTTTGGATTGGGAAGCAGTACAACCC	1	255	955	ATGGCGTTCATAGCTTTCCTCAGATTTCTAGCCATTCCACC	TGAGATGTGTGGGAGTAGGAAACAGAGATTTTGTGGAAGGG	1	4230	9420	TTCCTTTGGCTGGCCCAATGGTGGCAGGAGGCTTGCTTCTA	CTAACATGGAAGTTCAACTCATCCGCCAAATGGAAGCTGAA	1
35	3245	TGGACCGACAAGAACAGTTTCGAATCGGAAGCTTGCTTAAC	CCTAGGCAAGTTGGAACTGGACTTTGATTTGTGTGAGGGTA	1	5600	10180	TTTAAAGGGAAGACTGTTTGGTTTGTTCCAAGTATAAAAGC	AACAGCAATAAATCAAGTTAGATCCCTAATAGGCAATGAGG	1	2455	9025	GGAAGGGCAAAGAACTCAAATGTGGGAGCGGAATTTTCGTC	GGTACCTTGAGTTCGAAGCCCTTGGATTCTTAAATGAAGAC	1	2210	7310	ACAGCTTGGGATTTTGGTTCTGTTGGTGGACTGTTCACATC	ATATCCTATGACCCAAAATTTGAAAAGCAATTAGGGCAAGT	1
