# Supplementary material for: Structure mapping of dengue and Zika viruses reveals functional long-range interactions
Source: Nat Commun. 2019 Mar 29;10:1408. doi: 10.1038/s41467-019-09391-8 (PMC6441010; doi:10.1038/s41467-019-09391-8)
Supplement: Supplementary file 13 — Supplementary Data 9 [file 41467_2019_9391_MOESM13_ESM.csv]

Supplementary Data 9. Top 100 SPLASH interactions in ZIKV inside cells
ZIKV-AFR					ZIKV-BRA					ZIKV-ILM					ZIKV-SIN
PosLeft	PosRight	SeqLeft	SeqRight	Count	PosLeft	PosRight	SeqLeft	SeqRight	Count	PosLeft	PosRight	SeqLeft	SeqRight	Count	PosLeft	PosRight	SeqLeft	SeqRight	Count
5050	5415	GAAGAGTGATAGGACTCTATGGCAATGGGGTTGTGATCAAG	TTCACTTCACGCTTACTACAACCCATCAGAGTCCCTAATTA	710	9900	10060	CGCGTCTCTCCAGGGGCGGGATGGAGCATCCGGGAGACTGC	GAACTACCTGGTCAATCCATGGAAAGGGAGAATGGATGACC	100	7985	8190	TGAAAGGATACACAAAAGGAGGCCCTGGTCATGAAGAACCC	GGGGGATTGGCTTGAAAAAAGACCAGGAGCCTTTTGTATAA	291	7965	8180	GAAGTGAAAGGATACACAAAAGGAGGCCCTGGTCATGAAGA	TTGGCTTGAAAAAAGACCAGGAGCCTTTTGTATAAAAGTGT	385
1425	1625	CATGGCTCCCAGCATAGCGGGATGATTGGATATGAAACTGA	CAAAGAGTGGTTTCATGACATCCCATTGCCTTGGCATGCTG	589	9150	9430	GGATTCTTGAACGAGGATCACTGGATGGGGAGAGAGAACTC	CAGCTGAAAAAGGGAAAACAGTTATGGACATTATTTCGAGA	82	1615	1855	AATAACAAGCACTGGTTGGTTCACAAGGAGTGGTTCCACGA	GGCCACTTGAAATGTCGCCTGAAAATGGATAAACTTAGATT	199	9965	10100	GCTCCTTTATTTCCACAGAAGGGACCTCCGACTGATGGCCA	CATGCTTGTGGTGTGGAACAGAGTGTGGATTGAGGAGAACG	260
10190	10365	CTATCTAGGAAAAAGGGAGGACTTATGGTGTGGATCCCTTA	TCCACACCCGGAGTGTTGTAAGCACCAATTTTAGTGTTGTC	426	8145	8275	GTGGAAGAAGCACGGACGCTCAGAGTCCTCTCCATGGTGGG	AGCGTAGGTATGGGGGAGGACTGGTCAGAGTGCCACTCTCC	53	9995	10140	ACAGAAGGGACCTCCGACTGATGGCCAATGCCATTTGTTCA	GTGGATTGAGGAGAACGACCACATGGAAGACAAGACCCCAG	175	3210	3455	GATCTGATCATACCCAAGTCTTTAGCTGGGCCACTCAGCCA	GTCGTTCCGGGCTAAAGATGGCTGTTGGTATGGAATGGAGA	219
3085	3195	ATCTGGGCTATTGGATTGAAAGTGAAAAGAATGACACATGG	GATGGAGTAGAAGAAAGTGATCTTATCATACCCAAGTCTTT	360	6420	6720	GTTTGTTCAGATCATGCGGCCCTGAAGTCATTCAAGGAGTT	GGCTTTGGAATGGTGACTCTTGGGGCCAGCGCATGGCTCAT	42	2470	2805	GGGGGAGTGTTGATCTTCTTATCCACAGCTGTCTCTGCTGA	AGGTCCACAGAGATTGCCCGTGCCTGTGAACGAGCTGCCCC	154	620	795	CATGAGCTATGAATGCCCTATGCTGGATGAGGGGGTAGAAC	ACGCGGTCGCAGACCTGGTTGGAGTCAAGAGAATACACAAA	206
6880	7190	TCATCATGGTGGCAGTGGGCCTTCTAGGTTTGATAACTGCA	CCTTGGAGTCCCGCTGCTAATGATGGGTTGCTATTCACAAT	349	1685	1820	AACTCCACACTGGAACAACAAAGAAGCACTGGTAGAGTTCA	GGATGGTGCAAAGGGAAGGCTGTCCTCTGGCCACTTGAAAT	35	3230	3470	TGATCATACCCAAGTCTTTAGCTGGGCCACTCAGCCATCAC	TGTCGTTCCGGGCTAAAGATGGCTGTTGGTATGGAATGGAG	129	9520	9675	TAGTGGTGCAACTCATTCGGAATATGGAGGCTGAGGAAGTT	GTGAAGCCAATTGATGATAGGTTTGCACATGCCCTCAGGTT	173
9480	9670	AGTGGACAAGTTGTCACTTATGCTCTCAACACATTCACCAA	ACTGCGTTGTGAAGCCAATCGATGATAGGTTTGCACATGCC	296	1540	1790	GAAGCTTAGGACTTGATTGTGAACCGAGGACAGGCCTTGAC	GGCCCTTGCTGGAGCTCTGGAGGCTGAGATGGATGGTGCAA	29	9825	10010	CCACTTCAACAAGCTCCATCTCAAGGACGGGAGGTCCATTG	GACTGATGGCCAATGCCATTTGTTCATCTGTGCCAGTTGAC	126	9435	9685	AAGACAGTGATGGACATTATTTCAAGACAAGACCAAAGGGG	TTGATGATAGGTTTGCACATGCCCTCAGGTTCTTGAATGAT	160
7585	7755	CACTGTGCAACATCTTCAGAGGAAGCTATCTGGCAGGAGCT	AAAAAGTCAGGTATCACTGAAGTGTGTAGAGAGGAGGCTCG	293	3895	4065	TTTTGCAAACTGCGATCTCCGCCTTGGAAGGCGACCTGATG	TGGAGAGCAGGCCTTGCTACTTGCGGGGGGTTTATGCTCCT	26	9210	9445	TGAAGGGCTGGGATTACAAAGACTCGGATATGTCCTAGAAG	AAAGGGAAGACAGTTATGGACATTATTTCGAGACAAGACCA	105	9830	9990	CAAGGACGGGAGGTCCATTGTGGTTCCCTGCCGCCACCAAG	CTCCGACTGATGGCCAATGCCATTTGTTCATCTGTGCCAGT	154
2220	2390	GCCACTGTGAGAGGCGCCAAGAGAATGGCAGTCCTGGGGGA	CACGCTGCTAGTGTGGTTAGGTTTGAACACAAAGAATGGAT	263	365	505	GAAGTTCAAGAAAGATCTGGCTGCCATGCTGAGAATAATCA	GGAGTGCATACTATATGTACTTGGACAGAAACGATGCTGGG	24	6025	6120	AACAAACCTGGAGATGAGTATCTGTATGGAGGTGGGTGCGC	TATTTACCTCCAAGATGGCCTCATAGCCTCGCTCTATCGAC	74	1575	1830	TCAGATTTGTATTACTTGACTATGAATAACAAGCACTGGTT	CTGTCCTCTGGCCACTTGAAATGTCGCCTGAAAATGGACAA	133
4970	5150	GACAAAGGACGGGGACATCGGAGCAGTTGCTCTGGACTACC	ATGTTTCGAACCCTCGATGCTGAAGAAGAAGCAGCTAACTG	230	9170	9355	CTGGATGGGGAGAGAGAACTCAGGAGGTGGTGTTGAAGGGC	AGAAAGGGCACAGGGCCTTGGCATTGGCCATAATCAAGTAC	21	640	765	AGCTATGAATGCCCTATGCTGGATGAGGGGGTGGAACCAGA	TAGAAGAGCTGTGACGCTCCCCTCCCATTCCACTAGGAAGC	57	360	855	TTCAAGAAAGATCTGGCTGCCATGCTGAGAATAATCAATGC	AATTGGATATTCAGGAACCCTGGCTTCGCGTTAGCAGCAGC	104
9965	10120	GCAGCTCCTTTATTTCCACAGAAGAGACCTTCGACTGATGG	ATAGAGTGTGGATTGAGGAGAACGACCATATGGAGGACAAG	227	9370	9620	CCTTGGCATTGGCCATAATCAAGTACACATACCAAAACAAA	CTGGTTGCAGAGCAACGGATGGGATAGGCTCAAACGAATGG	20	640	1005	AGCTATGAATGCCCTATGCTGGATGAGGGGGTGGAACCAGA	CATAGGAGTCAGCAATAGGGACTTTGTGGAAGGTATGTCAG	51	430	570	ATACTAGTGTCGGAATTGTTGGCCTCCTGCTGACCACAGCT	AATAAGTGTTATATACAGATCATGGATCTTGGACACATGTG	100
1045	1910	GTGGGACCTGGGTTGATGTTGTCTTGGAACATGGAGGCTGC	TGCGGCATTCACATTCACCAAGGTCCCAGCTGAAACACTGC	200	7050	7175	ATCTATGCTGCCTTGACAACTTTCATTACCCCAGCCGTCCA	GATGCCATTCTACGCATGGGACTTTGGAGTCCCGCTGCTAA	19	9225	9505	ACAAAGACTCGGATATGTCCTAGAAGAGATGAGTCGCATAC	GTCACTTACGCTCTTAACACATTTACCAACCTAGTGGTGCA	46	4455	4810	GCACTAGATGAGAGTGGTGATTTCTCCCTGGTGGAGGATGA	TTGATCCATACTGGGGAGATGTCAAGCAGGATCTGGTGTCA	82
2780	2945	CCCCATGTGGAGAGGTCCACAAAGATTGCCAGTGCCTGTGA	GAATAGTTTTCTTGTGGAGGATCACGGGTTTGGAGTCTTCC	198	960	1125	ATGATACTGCTGATTGCCCCGGCATACAGCATCAGGTGCAT	GTTACAACAACAGTCAGCAACATGGCGGAGGTAAGATCCTA	19	9375	10010	GGCCTTGGCATTGGCCATAATCAAGTACACATACCAAAACA	GACTGATGGCCAATGCCATTTGTTCATCTGTGCCAGTTGAC	41	9340	10000	AAATGGAGAAAGGGCACAGGGCCTTGGCATTGGCCATAATC	TGGCCAATGCCATTTGTTCATCTGTGCCAGTTGACTGGGTT	73
370	515	AGAAGTTCAAGAAAGATCTTGCTGCCATGTTGAGAATAATC	TGCATACTACATGTACTTGGATAGGAGCGATGCCGGGAAGG	192	1510	1665	CAAGAGCCGAAGCCACCCTGGGGGGTTTTGGAAGCTTAGGA	CACGCTGGGGCAGACACCGGAACTCCACACTGGAACAACAA	16	7130	7255	CCTTAATGGCGATGGCCACGCAAGCTGGAGTGTTGTTTGGT	ACCCTAATAGTGGCCATCATTTTGCTCGTGGCGCACTACAT	39	1025	1225	GTCAGGTGGGACTTGGGTTGATGTTGTCTTGGAACATGGAG	TTGACAAGCAATCAGATACCCAATATGTCTGCAAAAGAACG	68
3725	3880	GATCCTGATGGGTGCTACTTTCGCAGAAATGAACACTGGAG	CTTCGTGTCTTCTGCAAACTGCGATCTCTGCTCTTGAAGGT	173	10120	10285	TGTGGAACAGAGTGTGGATTGAGGAGAACGACCACATGGAA	TCAACATGGTGCGCAGGATCATAGGTGATGAAGAAAAGTAC	13	6495	6800	TGGAGTGATGGAAGCCCTGGGAACACTGCCAGGACACATGA	CATGTGTCCTCATTGTTGTGTTCCTATTGCTGGTGGTGCTC	39	7115	7245	CTTAATGGCGATGGCCACGCAAGCTGGAGTGTTGTTTGGTA	ATAGTGGCCATCATTTTGCTCGTGGCGCACTACATGTACTT	65
8015	8185	GCTGGTGCAAAGCTATGGGTGGAACATAGTTCGTCTCAAGA	GGCTTGAAAAAAGACCAGGGGCCTTCTGTATAAAGGTGCTG	171	9755	9930	CACACAAGAGTGGAAACCCTCAACTGGATGGGACAACTGGG	CGGGAGACTGCTTGCCTAGCAAAATCATATGCGCAAATGTG	11	3970	4115	TGGTTGGCAATACGAGCGATGGTTGTTCCACGCACTGATAA	CTCTGAAGGGAAAAGGCAGTGTGAAGAAGAACTTACCATTT	33	1270	1420	TGGACAGAGGCTGGGGAAATGGATGTGGACTTTTTGGAAAA	AGCACAGTGGGATGATCGTTAATGACACAGGACATGAAACT	62
3290	5380	AGGGCCATGGCACAGTGAAGAGCTTGAAATCCGGTTTGAGG	GGACAGAAATCGTTGATTTGATGTGCCATGCCACTTTCACT	167	9470	9615	ACAAGACCAAAGGGGGAGCGGACAAGTTGTCACTTACGCTC	ACCAACTGGTTGCAGAGCAACGGATGGGATAGGCTCAAACG	9	9530	9695	CCAACCTAGTGGTGCAACTCATTCGGAATATGGAGGCTGAG	AGCCAATTGATGATAGGTTTGCACATGCCCTCAGGTTCTTG	29	6310	10350	GCACGACCAACAACACCATAATGGAAGACAGTGTGCCGGCA	GGTGAAGAAGGGTCTACACCTGGAGTGCTGTAAGCACCAAT	61
4805	8600	GGGAAGACTTGATCCATACTGGGGGGATGTCAAGCAGGACT	CTACGAAGCCCCCACGCAAGGATCAGCGTCTTCCCTCGTGA	133	2080	2385	TAATCACTGAAAGCACTGAGAACTCTAAGATGATGCTGGAA	ATTCTCATTGGAACGTTGCTGATGTGGTTGGGTCTGAACAC	9	9115	9515	TATATGTGGCTAGGGGCTAGATTTCTAGAGTTCGAAGCCCT	CTCTTAACACATTTACCAACCTAGTGGTGCAACTCATTCGG	28	6225	6835	AAAAGAGGAGATCTTCCTGTTTGGCTGGCCTATCAGGTTGC	CAGAAAAGCAAAGATCTCCCCAGGACAACCAAATGGCAATC	59
5400	5665	ATGTGCCATGCCACTTTCACTTCACGCTTACTACAACCCAT	TTGATTGGGTGACAGACCATTCTGGGAAAACAGTTTGGTTC	124	7905	8120	AAGGTCATTGATCTTGGATGTGGCAGAGGGGGCTGGAGTTA	AGGTGAGTCATCATCTAGTCCTGAAGTGGAAGAAGCACGGA	7	3400	3580	CTGAGATCAACCACTGCAAGCGGAAGGGTGATCGAGGAATG	ATGGATCACTTCTCCCTTGGAGTGCTTGTGATTCTGCTCAT	28	625	990	GCTATGAATGCCCTATGCTGGATGAGGGGGTAGAACCAGAT	ATAGGAGTCAGCAATAGGGACTTTGTGGAAGGTATGTCAGG	56
1930	4850	AGGTCCCAGCTGAAACACTGCATGGAACAGTCACAGTGGAG	GTCATACTGTGGGCCTTGGAAGTTGGATGCAGCTTGGGATG	119	1210	7005	GCCCAACACAAGGTGAAGCCTACCTTGACAAGCAATCAGAC	GGATTCTCAATGGACATTGACCTGCGGCCAGCCTCAGCTTG	6	375	570	GTTCAAGAAAGATCTGGCTGCCATGCTGAGAATAATCAATG	AACCACATTGGGGATGAATAAGTGTTATATACAGATCATGG	28	6485	6780	GATGGAAGCCCTGGGAACACTGCCGGGACACATGACAGAGA	ATTGCATGTGTCCTCATTGTTGTGTTCCTATTGCTGGTGGT	53
2230	7225	GAGGCGCCAAGAGAATGGCAGTCCTGGGGGATACAGCCTGG	CACAATTAACACCCCTGACTCTGATAGTAGCTATCATTCTG	108	1475	2290	GAATAGAGCGAAGGTTGAGATAACGCCCAATTCACCAAGAG	TTGGAGGCGCTCTCAACTCATTGGGCAAGGGCATCCATCAA	6	3730	3910	AAGCTTGCAATTTTGATGGGTGCCACCTTCGCGGAAATGAA	ACTGCGATCTCCGCCTTGGAAGGCGACCTGATGGTTCTCAT	23	3840	4055	AATTGGACACCCCGTGAAAGCATGCTGCTGGCCTTGGCCTC	GTGGAGAGCAGGCCTTGCTACTTGCGGGGGGTTCATGCTCC	53
4740	10130	ATGCAAGAGGGAGTCTTCCACACCATGTGGCACGTTACAAA	GATTGAGGAGAACGACCATATGGAGGACAAGACTCCTGTAA	92	3645	6750	ACAAAGATCATCATAAGCACATCAATGGCAGTGCTGGTAGC	GCATGGCTCATGTGGCTCTCGGAAATTGAGCCAGCCAGAAT	6	115	10725	GAGTTTCTGGTCATGAAAAACCCAAAAAAGAAATCCGGAGG	TGACGCTGGGAAAGACCAGAGACTCCATGAGTTTCCACCAC	22	115	10705	AAAACCCAAAAAAGAAATCCGGAGGATTCCGGATTGTCAAT	ATATTGACGCTGGGAAAGACCAGAGACTCCATGAGTTTCCA	48
8255	10710	CATGGAGCGACTGCAACGTAGGCATGGGGGAGGATTAGTCA	ATTGACGTGGGAAAGACCAGAGACTCCATGAGTTTCCACCA	86	6170	6765	AGCAGCCATTGAGGGAGAGTTCAAGCTTAGGACGGAGCAAA	CTCTCGGAAATTGAGCCAGCCAGAATTGCATGTGTCCTCAT	6	1275	7070	AAGAACGTTAGTGGACAGAGGCTGGGGAAATGGATGTGGAC	TGACAACTTTCATTACCCCAGCCGTCCAACATGCAGTGACC	22	9680	9830	GCCAATTGATGATAGGTTTGCACATGCCCTCAGGTTCTTGA	CAAGGACGGGAGGTCCATTGTGGTTCCCTGCCGCCACCAAG	47
5015	9825	AGGGACCTCAGGATCTCCGATCCTAGACAAATGTGGAAGAG	CTGTACCTCAAGGATGGGAGATCCATTGTGGTCCCTTGCCG	83	6240	10285	GGAGATCTTCCTGTTTGGCTGGCCTATCAGGTTGCATCTGC	TCAACATGGTGCGCAGGATCATAGGTGATGAAGAAAAGTAC	6	6240	6840	GAAAAGAGGAGATCTTCCTGTTTGGCTGGCCTATCAGGTTG	CATACCTGAGCCAGAAAAGCAAAGATCTCCCCAGGACAACC	21	1015	3995	TGGAAGGTATGTCAGGTGGGACTTGGGTTGATGTTGTCTTG	CATCACCTTGGCAATCCTGGCTGCTCTGACACCACTGGCCC	34
1295	1940	TTGGGGAAACGGTTGTGGACTTTTTGGCAAAGGGAGCTTGG	TGAAACACTGCATGGAACAGTCACAGTGGAGGTGCAGTATG	81	3150	3390	CTGATCGAGATGAAAACATGTGAATGGCCAAAGTCCCACAC	TCTCTGAGATCAACCACTGCAAGCGGAAGGGTGATCGAGGA	5	4470	4805	GGCGCTAGATGAGAGTGGTGATTTCTCCCTGGTGGAGGATG	TGAGAAGCGGTGAAGGGAGACTTGATCCATACTGGGGAGAT	21	1270	7060	TGGACAGAGGCTGGGGAAATGGATGTGGACTTTTTGGAAAA	CTTTCATTACCCCAGCCGTCCAACATGCAGTGACCACTTCA	33
8055	8310	AGTGGAGTGGACGTCTTCCACATGGCGGCTGAGCCGTGTGA	CGCAACTCCACACATGAGATGTACTGGGTCTCTGGGGCAAA	77	4390	4745	ACATTGAAAGAGCAGGTGACATCACATGGGAAAAAGATGCG	TATGCAAGAGGGGGTCTTTCACACTATGTGGCACGTCACAA	5	10200	10360	TCCCTATTTGGGAAAAAGGGAAGACTTGTGGTGTGGATCTC	TACTTGGGTGAAGAAGGGTCTACACCTGGAGTGCTGTAAGC	20	3695	3880	TTCAATGAGTGACCTGGCTAAGCTTGCAATTTTGATGGGTG	CGTGTCTTTTGCAAACTGCGATTTCCGCCTTGGAAGGCGAC	33
1055	1315	GGTTGATGTTGTCTTGGAACATGGAGGCTGCGTTACCGTGA	TTTTTGGCAAAGGGAGCTTGGTGACATGTGCCAAGTTTACG	72	495	590	ACTAGACGTGGGAGTGCATACTATATGTACTTGGACAGAAA	TATACAGATCATGGATCTTGGACACATGTGTGATGCCACCA	5	1745	1890	CCAAAAGGCAAACTGTCGTGGTTCTAGGGAGTCAAGAAGGA	TAGATTGAAGGGCGTGTCATACTCCTTGTGTACCGCAGCGT	20	2855	3975	GTACTTCGTCAGAGCAGCAAAGACAAATAACAGCTTTGTCG	GTTGTTCCACGCACTGACAACATCACCTTGGCAATCCTGGC	28
6005	7250	GAACCCTAACAAACCTGGAGATGAGTACATGTATGGAGGTG	AGTAGCTATCATTCTGCTTGTGGCGCACTACATGTACTTGA	70	9615	9760	ACCAACTGGTTGCAGAGCAACGGATGGGATAGGCTCAAACG	AAGAGTGGAAACCCTCAACTGGATGGGACAACTGGGAAGAA	4	775	2965	GTGACGCTCCCCTCCCATTCCACTAGGAAGCTGCAAACGCG	TTTCTTGTGGAGGATCATGGGTTCGGGGTATTTCACACTAG	19	1025	6090	GTCAGGTGGGACTTGGGTTGATGTTGTCTTGGAACATGGAG	ATGCTCCTTGACAATATCTACCTCCAAGATGGCCTCATAGC	26
85	10710	CAACAGGTTTAATTTGGATTTGGAAACGAGAGTTTCTGGTC	ATTGACGTGGGAAAGACCAGAGACTCCATGAGTTTCCACCA	63	3220	4070	ATCTGATCATACCCAAGTCTTTAGCTGGGCCACTCAGCCAT	AGCAGGCCTTGCTACTTGCGGGGGGTTTATGCTCCTCTCTC	4	3230	3700	TGATCATACCCAAGTCTTTAGCTGGGCCACTCAGCCATCAC	CTGGGAGGATTTTCAATGAGTGACCTGGCTAAGCTTGCAAT	19	3285	4130	AAAGGGCCATGGCACAGTGAAGAGCTTGAAATTCGGTTTGA	CTTACCATTTGTCATGGCCCTGGGACTAACCGCTGTGAGGC	23
5615	5920	AATCATGGACACAGAAGTGGAAGTCCCAGAGAGAGCCTGGA	TACTTGATGGTGAGAGAGTCATCTTGGCTGGGCCCATGCCT	58	8800	9490	TTATGAGCATGGTCTCTTCCTGGTTGTGGAAAGAGCTAGGC	GACAAGTTGTCACTTACGCTCTTAACACATTTACCAACCTA	4	9695	9835	AGCCAATTGATGATAGGTTTGCACATGCCCTCAGGTTCTTG	AAGCTCCATCTCAAGGACGGGAGGTCCATTGTGGTTCCCTG	18	4315	6595	GGCCCATGGCCGCGGTTGGTCTGCTAATTGTCAGTTACGTG	CCGCGGCGGCCCAATTGCCGGAGACCCTAGAGACCATTATG	22
3350	3900	TTACGTGGAGGAGACATGCGGAACTAGAGGACCATCTCTGA	GCGATCTCTGCTCTTGAAGGTGACTTGATGGTCCTCATTAA	56	5635	6720	AAGTGGAAGTCCCAGAGAGAGCCTGGAGCTCAGGCTTTGAT	GGCTTTGGAATGGTGACTCTTGGGGCCAGCGCATGGCTCAT	3	9805	10110	GAAGTTCCGTTTTGCTCCCACCACTTCAACAAGCTCCATCT	TGAAGACATGCTTGTGGTGTGGAACAGAGTGTGGATTGAGG	18	3210	3700	GATCTGATCATACCCAAGTCTTTAGCTGGGCCACTCAGCCA	TGAGTGACCTGGCTAAGCTTGCAATTTTGATGGGTGCCACC	20
350	10285	AGAGGCTATGGAAATAATAAAGAAGTTCAAGAAAGATCTTG	TGGTGCGCAGGATCATAGGTGATGAAGAAAAGTACATGGAC	52	960	3940	ATGATACTGCTGATTGCCCCGGCATACAGCATCAGGTGCAT	TCATCAATGGTTTTGCTTTGGCCTGGTTGGCAATACGAGCG	3	3855	4075	TAATTGGACACCCCGTGAAAGCATGCTGCTGGCCTTGGCCT	AGAGCAGGCCTTGCTACTTGCGGGGGGTTTATGCTCCTCTC	18	6525	8630	AGATTCCAGGAAGCCATTGACAACCTCGCTGTGCTCATGCG	TCTAATAAACGGGGTTGTCAGGCTCCTGTCAAAACCCTGGG	20
3195	6900	GATGGAGTAGAAGAAAGTGATCTTATCATACCCAAGTCTTT	CTTCTAGGTTTGATAACTGCAAACGAACTTGGATGGCTGGA	49	750	5225	CGGAGATCTAGAAGAGCTGTGACGCTCCCCTCCCATTCCAC	AACCAGGAGAGTTCTTCCTGAAATAGTCCGTGAAGCCATAA	3	375	875	GTTCAAGAAAGATCTGGCTGCCATGCTGAGAATAATCAATG	GGATATTCAGGAACCCTGGCTTCGCGTTAGCAGCAGCTGCC	14	2630	6240	CAAGCAAGCCTGGGAAGATGGTATCTGTGGGATCTCCTCTG	CCTGTTTGGCTGGCCTATCAGGTTGCATCTGCCGGAATAAC	19
1600	5050	TGAACAATAAGCATTGGTTGGTGCACAAAGAGTGGTTTCAT	GAAGAGTGATAGGACTCTATGGCAATGGGGTTGTGATCAAG	49	3500	5005	GGAGATAAGGCCCAGGAAAGAACCAGAAAGCAACTTAGTAA	CGCTGGATTACCCAGCAGGAACTTCAGGATCTCCAATCCTA	3	2850	4010	CTGGAAGGCTTGGGGGAAATCGTACTTCGTCAGAGCAGCAA	ACATCACCTTGGCAATCCTGGCTGCTCTGACACCACTGGCC	12	2380	7530	TCATTGGAACGTTGCTGATGTGGTTGGGCCTGAACACAAAG	ACTTTGTGGGAAGGCTCTCCGAACAAGTACTGGAACTCCTC	18
695	1025	GTGCAACACGACATCAACTTGGGTTGTGTACGGAACCTGTC	CTTCGTGGAGGGCATGTCAGGTGGGACCTGGGTTGATGTTG	48	9270	9930	ATGTATGCAGATGACACTGCTGGCTGGGACACCCGCATCAG	CGGGAGACTGCTTGCCTAGCAAAATCATATGCGCAAATGTG	2	2470	3470	GGGGGAGTGTTGATCTTCTTATCCACAGCTGTCTCTGCTGA	TGTCGTTCCGGGCTAAAGATGGCTGTTGGTATGGAATGGAG	11	2105	5435	GCTGGAACTTGATCCACCATTTGGGGACTCTTACATTGTCA	AATCAGAGTCCCCAACTATAATCTGTATATTATGGATGAGG	17
4560	9375	CCAATAGCTATACCTTTTGCTGCAGGAGCGTGGTATGTGTA	GCCGTGATTAAATACACATACCAAAACAAAGTGGTGAAGGT	46	3150	3635	CTGATCGAGATGAAAACATGTGAATGGCCAAAGTCCCACAC	GAGAATGACCACAAAGATCATCATAAGCACATCAATGGCAG	2	5935	6755	CTTGATGGCGAGAGAGTCATTCTGGCTGGACCCATGCCTGT	GCGCATGGCTCATGTGGCTCTCGGAAATTGAGCCAGCCAGA	11	2450	3450	CTTAGGGGGAGTGTTGATCTTCTTATCCACAGCCGTCTCTG	CCACTGTCGTTCCGGGCTAAAGATGGCTGTTGGTATGGAAT	17
3550	7675	CGGGGTCAACCGATCATATGGACCACTTCTCTCTTGGAGTG	GAGGTGGGACGGGAGAGACTCTGGGAGAGAAGTGGAAAGCT	44	2390	3390	CATTGGAACGTTGCTGATGTGGTTGGGTCTGAACACAAAGA	TCTCTGAGATCAACCACTGCAAGCGGAAGGGTGATCGAGGA	2	3900	5730	TCTTTTGCAAACTGCGATCTCCGCCTTGGAAGGCGACCTGA	GAGGAACGGCAATGAGATCGCAGCTTGTCTGACAAAGGCTG	10	620	7250	CATGAGCTATGAATGCCCTATGCTGGATGAGGGGGTAGAAC	GGCCATCATTTTGCTCGTGGCGCACTACATGTACTTGATCC	17
495	3880	GAGATCACTAGACGCGGGAGTGCATACTACATGTACTTGGA	CTTCGTGTCTTCTGCAAACTGCGATCTCTGCTCTTGAAGGT	44	3075	5775	GAGGCTGTACACAGTGATCTAGGCTACTGGATTGAGAGTGA	ATACAGCTCAGCAGAAAGACTTTTGAGACAGAGTTCCAGAA	2	1005	6800	CATAGGAGTCAGCAATAGGGACTTTGTGGAAGGTATGTCAG	CATGTGTCCTCATTGTTGTGTTCCTATTGCTGGTGGTGCTC	9	985	6785	GGTGCATAGGAGTCAGCAATAGGGACTTTGTGGAAGGTATG	ATGTGTCCTCATTGTTGTGTTCCTATTGCTGGTGGTGCTCA	14
8300	10100	GCCATTGTGTCGCAACTCCACACATGAGATGTACTGGGTCT	GGACATGCTCATGGTGTGGAATAGAGTGTGGATTGAGGAGA	44	830	1210	AAGAGAATACACAAAGCACTTGATTAGAGTCGAAAATTGGA	GCCCAACACAAGGTGAAGCCTACCTTGACAAGCAATCAGAC	2	5410	6045	TTAATGTGCCATGCCACCTTCACTTCACGTCTACTACAGCC	TCTGTATGGAGGTGGGTGCGCAGAGACTGACGAAGACCATG	9	355	9655	AGAAGTTCAAGAAAGATCTGGCTGCCATGCTGAGAATAATC	TCAGTGGAGATGATTGCGTTGTGAAGCCAATTGATGATAGG	14
3220	9400	TCATACCCAAGTCTTTAGCTGGTCCACTCAGCCACCACAAC	ACAAAGTGGTGAAGGTTCTCAGACCAGCTGAAGGAGGAAAA	41	6190	9495	TCAAGCTTAGGACGGAGCAAAGGAAGACCTTTGTGGAACTC	GTTGTCACTTACGCTCTTAACACATTTACCAACCTAGTGGT	2	1895	2510	TGAAGGGCGTGTCATACTCCTTGTGTACCGCAGCGTTCACA	ATGTGGGGTGCTCGGTGGACTTCTCAAAGAAGGAGACGAGA	9	3005	3545	TAGAGAAGATTATTCATTAGAGTGTGATCCTGCCGTTATTG	TGCAGGATCAACTGATCACATGGATCACTTCTCCCTTGGAG	14
4045	10400	CACTGCTCGTGGCATGGAGAGCGGGCCTGGCTACTTGTGGA	GTTGTCAGGCCTGCTAGTCAGCCACAGTTTGGGGAAAGCTG	41	2040	5360	ACTCTGACCCCAGTTGGGAGGTTGATAACCGCTAACCCCGT	AACAGCAGTCAATGTCACCCACTCTGGAACAGAAATCGTCG	2	2155	2470	ATTGTCATAGGAGTCGGGGAGAAGAAGATCACCCACCACTG	GGGGGAGTGTTGATCTTCTTATCCACAGCTGTCTCTGCTGA	9	3040	4540	TTATTGGAACAGCTGTTAAGGGAAAGGAGGCTGCACACAGT	CCATCTGTGGCATGAACCCAATAGCCATACCCTTTGCAGCT	12
6500	6755	GGGAACACTGCCAGGACACATGACAGAGAGGTTTCAGGAAG	GTGGCTTTCGGAAATTGAACCAGCCAGAATTGCATGTGTCC	40	8725	9885	CGTATGGTCAGCAAAGAGTTTTCAAGGAAAAAGTGGACACT	CTGATTGGCCGGGCCCGCGTCTCTCCAGGGGCGGGATGGAG	2	610	7260	GATCTTGGACACATGTGTGATGCCACCATGAGCTATGAATG	AATAGTGGCCATCATTTTGCTCGTGGCGCACTACATGTACT	8	2140	2450	TTGTCATAGGAGTCGGGGAGAAGAAGATCACCCACCACTGG	CTTAGGGGGAGTGTTGATCTTCTTATCCACAGCCGTCTCTG	12
6350	7090	AGCAGAGGTTTGGACAAAGTATGGAGAGAAGAGAGTGCTCA	CGGTAACCACTTCATACAACAACTACTCCTTAATGGCGATG	37	4530	5345	CTCAAGGTGGTCCTGATGACCATCTGTGGCATGAACCCAAT	AGTGCGTTATATGACAACAGCAGTCAATGTCACCCACTCTG	2	3300	4145	GAAAGGGCCATGGCACAGTGAAGAGCTTGAAATTCGGTTTG	ACTTACCATTTGTCATGGCCCTGGGACTAACCGCTGTGAGG	8	2260	8925	CAGCCTGGGACTTTGGATCAGTTGGAGGCGCTCTCAACTCA	GAGTGGAAGACTGCAGTGGAAGCTGTGAACGATCCAAGGTT	11
2640	7265	GCCTGGGAAGAGGGGATCTGTGGGATCTCATCCGTTTCAAG	GCTTGTGGCGCACTACATGTACTTGATCCCAGGCCTACAAG	37	3820	5650	CGTTGCTGGTATCTTTCATCTTCAGAGCTAATTGGACACCC	AGAGAGCCTGGAGCTCAGGCTTTGATTGGGTGACGGATCAT	1	4310	7030	AGGCAGATATAGAGATGGCTGGGCCCATGGCCGCGGTCGGT	GACCTGCGGCCAGCCTCAGCTTGGGCCATCTATGCTGCCTT	8	1880	4180	GAAGGGCGTGTCATACTCCTTGTGTACCGCAGCGTTCACAT	CCATCAACGTGGTGGGACTGCTGTTGCTCACAAGGAGTGGG	11
1025	6105	CTTCGTGGAGGGCATGTCAGGTGGGACCTGGGTTGATGTTG	AACATCTACCTCCAGGATGGCCTCATAGCCTCGCTCTATCG	35	945	6725	GTCATATACTTGGTCATGATACTGCTGATTGCCCCGGCATA	TGGAATGGTGACTCTTGGGGCCAGCGCATGGCTCATGTGGC	1	1895	4220	TGAAGGGCGTGTCATACTCCTTGTGTACCGCAGCGTTCACA	TGCTCACAAGGAGTGGGAAGCGGAGCTGGCCCCCTAGCGAA	7	9650	10000	GGCAGTCAGTGGAGATGATTGCGTTGTGAAGCCAATTGATG	TGGCCAATGCCATTTGTTCATCTGTGCCAGTTGACTGGGTT	11
7120	7245	TAATGGCGATGGCCACACAAGCTGGAGTGCTGTTTGGCATG	CTGATAGTAGCTATCATTCTGCTTGTGGCGCACTACATGTA	35	1810	2450	AGGCTGAGATGGATGGTGCAAAGGGAAGGCTGTCCTCTGGC	GTGCTTGGCCTTAGGGGGAGTGTTGATCTTCTTATCCACAG	1	2115	5440	GATGATGCTGGAACTTGATCCACCATTTGGGGACTCTTACA	CTACTACAGCCAATCAGAGTCCCCAACTATAATCTGTATAT	7	2305	3710	GCAAGGGCATCCATCAAATTTTTGGAGCAGCTTTCAAATCA	GGCTAAGCTTGCAATTTTGATGGGTGCCACCTTCGCGGAAA	10
1145	1695	TAGTAACATGGCCGAGGTAAGATCCTATTGCTACGAGGCAT	AACAAAGAGGCATTGGTAGAATTCAAGGATGCCCACGCCAA	33	5330	5975	CCTTAGAGGGCTTCCAGTGCGTTATATGACAACAGCAGTCA	TGCCAGCGCTGCCCAGAGGAGGGGGCGCATAGGCAGGAATC	1	6540	8650	GAGATTCCAGGAAGCCATTGACAACCTCGCTGTGCTCATGC	ATAAACGGGGTTGTCAGGCTCCTGTCAAAACCCTGGGATGT	7	2510	7215	GGACTTCTCAAAGAAGGAAACGAGATGCGGTACAGGGGTGT	TGCTACTCACAATTAACACCCCTGACCCTAATAGTGGCCAT	10
6140	7110	CTATCGGCCTGAGGCCGATAAGGTAGCCGCCATTGAGGGAG	AACTACTCCTTAATGGCGATGGCCACACAAGCTGGAGTGCT	32	2245	3655	AGAGAATGGCAGTCTTGGGAGACACAGCCTGGGACTTTGGA	TCATAAGCACATCAATGGCAGTGCTGGTAGCTATGATCCTG	1	6655	6805	TTGGGGTTGCTGGGAACAGTCTCGCTGGGAATCTTTTTCGT	GTCCTCATTGTTGTGTTCCTATTGCTGGTGGTGCTCATACC	7	5925	6740	GGCGAGAGAGTCATTCTGGCTGGACCCATGCCTGTCACACA	CGCATGGCTCATGTGGCTCTCGGAAATTGAGCCAGCCAGAA	10
2660	5465	TGGGATCTCATCCGTTTCAAGAATGGAAAACATCATGTGGA	CATCATGGATGAAGCCCACTTCACAGACCCCTCAAGTATAG	31	2195	8865	GAGTGGCAGCACCATTGGAAAAGCATTTGAAGCCACTGTGA	ACCAAAGAAGAGTTCATCAACAAGGTTCGTAGCAATGCAGC	1	1405	5600	TACCGGATAATGCTGTCAGTTCATGGCTCCCAGCACAGTGG	GTGACGCATTTCCGGACTCCAACTCACCAATTATGGACACC	7	1875	2515	AGATTGAAGGGCGTGTCATACTCCTTGTGTACCGCAGCGTT	TCTCAAAGAAGGAAACGAGATGCGGTACAGGGGTGTTCGTC	9
925	1280	TTTTGGGAAGCTCGACGAGCCAAAAAGTCATATACTTGGTC	ATTAGTGGACAGAGGTTGGGGAAACGGTTGTGGACTTTTTG	29	1815	4140	GAGATGGATGGTGCAAAGGGAAGGCTGTCCTCTGGCCACTT	TTACCATTTGTCATGGCCCTGGGACTAACCGCTGTGAGGCT	1	3565	4805	GGATCAACTGATCACATGGATCACTTCTCCCTTGGAGTGCT	TGAGAAGCGGTGAAGGGAGACTTGATCCATACTGGGGAGAT	6	810	5290	TGGTTGGAGTCAAGAGAATACACAAAGCACTTGATTAGAGT	CTAGGGTTGTCGCTGCTGAAATGGAGGAAGCCCTTAGAGGG	9
8245	10770	TGATGGAAACCATGGAGCGACTGCAACGTAGGCATGGGGGA	ATCGCCGAACTTCGGCGGCCGGTGTGGGGAAATCCATGGTT	28	290	6820	GGCAATCAAGCCATCACTGGGTCTCATCAATAGATGGGGTT	TGCTGGTGGTGCTCATACCTGAGCCAGAAAAGCAAAGATCT	1	8270	10720	TGGAGCGACTGCAGCGTAGGTATGGGGGAGGACTGGTCAGA	CATATTGACGCTGGGAAAGACCAGAGACTCCATGAGTTTCC	6	7255	7870	TCATTTTGCTCGTGGCGCACTACATGTACTTGATCCCAGGG	AGCGGGGATACCTGCAGCCCTATGGAAAGGTCATTGATCTT	9
1550	2365	CTGTGAACCAAGGACAGGCCTTGACTTTTCAGATCTGTATT	CCTGGTTCTCACAGATCCTCATAGGCACGCTGCTAGTGTGG	27	5860	6675	CAGAGATGGGCGCCAACTTTAAAGCTGACCGTGTCATAGAT	GGAATCTTTTTCGTCTTGATGAGGAACAAGGGCATAGGGAA	1	815	5300	GGTCGCAAACCTGGTTGGAATCAAGAGAATACACAAAGCAC	CTCCAACCAGGGTTGTCGCTGCTGAAATGGAGGAAGCCCTT	5	3545	4785	TGCAGGATCAACTGATCACATGGATCACTTCTCCCTTGGAG	GCGCTGAGAAGCGGTGAAGGGAGACTTGATCCATACTGGGG	8
9095	9565	CATCTGGTACATGTGGTTGGGAGCCAGATTCTTGGAGTTTG	TAGAGATGCAAGACTTATGGTTGTTGAGGAAGCCAGAGAAA	27	960	3085	ATGATACTGCTGATTGCCCCGGCATACAGCATCAGGTGCAT	ACAGTGATCTAGGCTACTGGATTGAGAGTGAGAAGAATGAC	1	1040	3195	TGTCAGGTGGGACTTGGGTTGATGTTGTCTTGGAACATGGA	CACATTGTGGACAGATGGAATAGAAGAGAGTGATCTGATCA	5	6790	8980	TCCTCATTGTTGTGTTCCTATTGCTGGTGGTGCTCATACCT	ACAAGGAAAGAGAGCACCACCTGAGAGGAGAGTGCCAGAGC	8
2960	3690	GGAGGATCACGGGTTTGGAGTCTTCCACACCAGTGTCTGGC	GGAGGATTTTCAATGAGTGACCTGGCCAAGCTTGTGATCCT	26	1540	3280	GAAGCTTAGGACTTGATTGTGAACCGAGGACAGGCCTTGAC	ACAGGACCCAAATGAAAGGGCCATGGCACAGTGAAGAGCTT	1	1155	6905	GGCGGAGGTAAGATCCTACTGCTATGAGGCATCAATATCGG	CAGTAGGTCTTCTGGGCTTGATTACCGCCAATGAACTCGGA	5	2425	9280	GATCTATTTCCCTTATGTGCTTGGCCTTAGGGGGAGTGTTG	CTGGCTGGGACACCCGCATCAGCAGGTTTGATCTGGAGAAT	8
765	4210	AGAAGAGCCGTGACGCTCCCTTCTCACTCTACAAGGAAGTT	TCACAAGGAGTGGGAAGCGGAGCTGGCCCCCTAGTGAAGTT	26	2470	7155	TGTTGATCTTCTTATCCACAGCCGTCTCTGCTGATGTGGGG	TTGTTTGGTATGGGCAAAGGGATGCCATTCTACGCATGGGA	1	560	7400	TATCTTTTCCAACCACATTGGGGATGAATAAGTGTTATATA	ACATTGACACAATGACAATTGACCCCCAAGTGGAGAAAAAG	5	750	2965	AGAAGAGCTGTGACGCTCCCCTCCCATTCCACTAGGAAGCT	ATGGGTTCGGGGTATTTCACACTAGTGTCTGGCTCAAGGTT	8
5290	6630	CAACTAGGGTTGTCGCTGCTGAGATGGAGGAGGCCTTGAGA	ACCATTATGCTCTTAGGTTTGCTGGGAACAGTTTCACTGGG	26	2795	3915	GAGAGGTCCACAGAGATTGCCCGTGCCTGTGAACGAGCTGC	GCCTTGGAAGGCGACCTGATGGTTCTCATCAATGGTTTTGC	1	8865	9570	AGTCTGTACCAAAGAAGAGTTCATCAACAAGGTTCGTAGCA	GGAAGTTCTAGAGATGCAAGACTTGTGGCTGCTGCGGAGGT	5	555	7385	ACCACACTGGGGATGAATAAGTGTTATATACAGATCATGGA	CATTGACACAATGACAATTGACCCCCAAGTGGAGAAAAAGA	8
630	6880	GCCACCATGAGTTATGAGTGCCCTATGCTGGATGAGGGAGT	TCATCATGGTGGCAGTGGGCCTTCTAGGTTTGATAACTGCA	25	1080	6825	GTCACCGTAATGGCACAGGACAAACCGACTGTCGACATAGA	GTGGTGCTCATACCTGAGCCAGAAAAGCAAAGATCTCCCCA	1	2020	2470	CCAGCTCAGATGGCGGTGGACATGCAAACTCTGACCCCAGT	GGGGGAGTGTTGATCTTCTTATCCACAGCTGTCTCTGCTGA	5	5175	9545	AAGCAGCTAACTGTCTTAGACTTGCATCCTGGAGCTGGGAA	GGAGGCTGAGGAAGTTCTAGAGATGCAAGACTTGTGGCTGC	7
2620	10390	TGGCAGCAGCAGTCAAGCAGGCCTGGGAAGAGGGGATCTGT	CAATTTTAGTGTTGTCAGGCCTGCTAGTCAGCCACAGTTTG	22	690	2885	TGCAACACGACGTCAACTTGGGTTGTGTACGGAACCTGCCA	GACAAATAACAGCTTTGTCGTGGATGGTGACACACTGAAGG	1	555	685	GGCCATATCTTTTCCAACCACATTGGGGATGAATAAGTGTT	GTCGATTGTTGGTGCAACACGACGTCAACTTGGGTTGTGTA	5	8860	9550	AAGAAGAGTTCATCAACAAGGTTCGTAGCAATGCAGCATTA	CTGAGGAAGTTCTAGAGATGCAAGACTTGTGGCTGCTGCGG	7
4865	9820	TTGGAAGTTGGATGCAGCTTGGGATGGACTCAGCGAGGTAC	ACAAGCTGTACCTCAAGGATGGGAGATCCATTGTGGTCCCT	21	375	2580	AAAGATCTGGCTGCCATGCTGAGAATAATCAATGCCAGGAA	GCCTGGAGGGACAGGTACAAGTACCATCCTGACTCTCCCCG	1	565	2400	TTTCCAACCACATTGGGGATGAATAAGTGTTATATACAGAT	TGGAACGTTGCTGATGTGGTTGGGTCTGAACACAAAGAATG	4	2115	4445	GATCCACCATTTGGGGACTCTTACATTGTCATAGGAGTCGG	GCTCGATGTGGCACTAGATGAGAGTGGTGATTTCTCCCTGG	7
3140	5825	CCACCTGATTGAGATGAAAACATGTGAATGGCCAAAGTCTC	GTGGGACTTTGTCATAACAACTGACATCTCAGAGATGGGCG	19	6725	8905	TGGAATGGTGACTCTTGGGGCCAGCGCATGGCTCATGTGGC	CATTAGGGGCAATATTTGAAGAGGAAAAAGAGTGGAAGACT	1	4130	5080	GCAGTGTGAAGAAGAACTTACCATTTGTCATGGCCCTGGGA	TATGGCAATGGGGTCGTGATCAAAAATGGGAGTTATGTTAG	4	1775	5285	TCACACGGCCCTTGCTGGAGCTCTGGAGGCTGAGATGGATG	TCCAACTAGGGTTGTCGCTGCTGAAATGGAGGAAGCCCTTA	7
2410	4790	GTTTGAACACAAAGAATGGATCTATCTCCCTCACATGCTTG	ACTGAGGAGCGGTGAGGGAAGACTTGATCCATACTGGGGGG	19	3915	9100	GCCTTGGAAGGCGACCTGATGGTTCTCATCAATGGTTTTGC	CCATCTGGTATATGTGGCTAGGGGCTAGATTTCTAGAGTTC	1	900	1310	GTTAGCAGCAGCTGCCATCGCTTGGCTTTTGGGAAGCTCAA	GTGGACTTTTTGGCAAAGGGAGCCTGGTGACATGCGCTAAG	4	6045	6775	TGCGCAGAGACTGATGAAGACCATGCACACTGGCTTGAAGC	CCAGAATTGCATGTGTCCTCATTGTTGTGTTCCTATTGCTG	7
2295	6795	TTCAACTCACTGGGTAAGGGCATTCACCAGATTTTTGGAGC	CTCATTGTTGTGTTTTTATTACTGGTGGTGCTCATACCCGA	18	2385	7795	ATTCTCATTGGAACGTTGCTGATGTGGTTGGGTCTGAACAC	AGGCCCGCCGCGCCCTCAAGGACGGTGTGGCAACGGGAGGC	1	3310	7575	TGGCACAGTGAAGAGCTTGAAATTCGGTTTGAGGAATGCCC	CTGGAACTCCTCTACAGCCACTTCACTGTGTAACATTTTTA	4	2390	10380	GTTGCTGATGTGGTTGGGCCTGAACACAAAGAATGGATCTA	TAAGCACCAATCTTAGTGTTGTCAGGCCTGCTAGTCAGCCA	6
3055	7570	CTGTTAAGGGAAGGGAGGCCGCGCACAGTGATCTGGGCTAT	CCTCTACAGCCACCTCACTGTGCAACATCTTCAGAGGAAGC	18	3020	7500	AGATTATTCATTAGAGTGTGATCCAGCCGTTATTGGAACAG	TGGGGGGAGGCTGGGGCCCTGATCACAGCCGCAACTTCCAC	1	1035	5425	AGGTATGTCAGGTGGGACTTGGGTTGATGTTGTCTTGGAAC	ACCTTCACTTCACGTCTACTACAGCCAATCAGAGTCCCCAA	4	3710	6815	GGCTAAGCTTGCAATTTTGATGGGTGCCACCTTCGCGGAAA	GGTGGTGCTCATACCTGAGCCAGAAAAGCAAAGATCTCCCC	6
665	3220	GGGAGTGGAACCAGATGATGTCGATTGCTGGTGCAACACGA	TCATACCCAAGTCTTTAGCTGGTCCACTCAGCCACCACAAC	16	6385	7205	AAAGAGTGCTCAAACCGAGGTGGATGGACGCCAGAGTTTGT	CCCGCTGCTAATGATAGGTTGCTACTCACAATTAACACCCC	1	2550	7240	ATGCGGTACAGGGGTGTTCGTCTATAACGACGTTGAAGCCT	CAATTAACACCCCTGACCCTAATAGTGGCCATCATTTTGCT	4	4125	5060	AAGAACTTACCATTTGTCATGGCCCTGGGACTAACCGCTGT	ACTCTATGGCAATGGGGTCGTGATCAAAAATGGGAGTTATG	6
4550	8845	TGGCATGAACCCAATAGCTATACCTTTTGCTGCAGGAGCGT	GGCCACGCGTCTGCACCAAAGAAGAGTTTATCAACAAGGTG	16	245	7155	GCCCATCAGGATGGTCTTGGCGATTCTAGCCTTTTTGAGAT	TTGTTTGGTATGGGCAAAGGGATGCCATTCTACGCATGGGA	1	2640	6255	AGCAGTCAAGCAAGCCTGGGAAGATGGTATCTGTGGGATCT	TCCTGTTTGGCTGGCCTATCAGGTTGCATCTGCCGGAATAA	3	5410	7620	CCTTCACTTCACGTCTACTACAGCCAATCAGAGTCCCCAAC	GCTTCTCTAATCTACACAGTAACAAGAAACGCTGGTTTGGT	6
4320	10390	CCCATGGCTGCAGTAGGCTTGCTAATTGTCAGCTATGTGGT	CAATTTTAGTGTTGTCAGGCCTGCTAGTCAGCCACAGTTTG	15	2975	4475	TGGGTTCGGGGTATTTCACACTAGTGTCTGGCTCAAGGTTA	GAGTGGTGACTTCTCCCTGGTGGAGGATGACGGTCCCCCCA	1	2265	8940	CTTGGGAGACACAGCCTGGGACTTTGGATCAGTTGGAGGCG	AGAGTGGAAGACTGCAGTGGAAGCTGTGAACGATCCAAGGT	3	2985	6800	ACTAGTGTCTGGCTCAAGGTTAGAGAAGATTATTCATTAGA	TGTGTTCCTATTGCTGGTGGTGCTCATACCTGAGCCAGAAA	6
3375	5860	AGAGGACCATCTCTGAGATCAACTACTGCAAGTGGAAGGGT	TGGGCGCCAACTTCAAGGCTGACCGGGTCATAGACTCTAGG	14	5345	7065	AGTGCGTTATATGACAACAGCAGTCAATGTCACCCACTCTG	ACAACTTTCATTACCCCAGCCGTCCAACATGCAGTGACCAC	1	1040	4010	TGTCAGGTGGGACTTGGGTTGATGTTGTCTTGGAACATGGA	ACATCACCTTGGCAATCCTGGCTGCTCTGACACCACTGGCC	3	5705	6780	TCCAAGCGTGAGGAACGGCAATGAGATCGCAGCTTGTCTGA	ATTGCATGTGTCCTCATTGTTGTGTTCCTATTGCTGGTGGT	5
2065	2965	CCAACCCCGTGATTACTGAAAGCACTGAGAACTCAAAGATG	ATCACGGGTTTGGAGTCTTCCACACCAGTGTCTGGCTTAAG	14	2555	9485	GGTGTTCGTCTATAACGACGTTGAAGCCTGGAGGGACAGGT	GAGCGGACAAGTTGTCACTTACGCTCTTAACACATTTACCA	1	445	3000	GATACTAGTGTCGGAATTGTTGGCCTCCTGCTGACCACAGC	CACTAGTGTCTGGCTCAAGGTTAGAGAAGATTATTCATTAG	3	5465	6700	TATGGATGAGGCCCACTTCACAGATCCCTCAAGTATAGCAG	TAGGGAAGATGGGCTTTGGAATGGTGACTCTTGGGGCCAGC	5
1025	9695	CTTCGTGGAGGGCATGTCAGGTGGGACCTGGGTTGATGTTG	TAGGTTTGCACATGCCCTCAGGTTCTTGAATGACATGGGAA	14	5110	9480	TTAGTGCCATCACCCAAGGGAGGAGGGAGGAAGAGACTCCT	AGGGGGAGCGGACAAGTTGTCACTTACGCTCTTAACACATT	1	2440	9290	GGATCTATTTCCCTTATGTGCTTGGCCTTAGGGGGAGTGTT	ACACTGCTGGCTGGGACACCCGCATCAGCAGGTTTGATCTG	3	3140	5835	CCTGATCGAGATGAAAACATGTGAATGGCCAAAGTCCCACA	GTGACAACTGACATTTCAGAGATGGGCGCCAACTTTAAAGC	5
1025	4000	CTTCGTGGAGGGCATGTCAGGTGGGACCTGGGTTGATGTTG	TCGCTCTACCAATCTTGGCTGCTCTAACACCACTAGCTCGA	13	5305	7960	TTGTCGCTGCTGAAATGGAGGAAGCCCTTAGAGGGCTTCCA	TCCGCAAAGTTCAAGAAGTGAAAGGATACACAAAAGGAGGC	1	3150	5855	GGCCCATCTGATCGAGATGAAAACATGTGAATGGCCAAAGT	CAACTGACATTTCAGAGATGGGCGCCAACTTTAAAGCTGAC	3	3975	9190	GTTGTTCCACGCACTGACAACATCACCTTGGCAATCCTGGC	GTGTTGAAGGGCTGGGATTACAAAGACTCGGATATGTCCTA	5
3695	8550	ATTTTCAATGAGTGACCTGGCCAAGCTTGTGATCCTGATGG	TGGTTTCTTGATGAAAACCACCCATACAGGACATGGGCCTA	13	6725	8800	TGGAATGGTGACTCTTGGGGCCAGCGCATGGCTCATGTGGC	TTATGAGCATGGTCTCTTCCTGGTTGTGGAAAGAGCTAGGC	1	8800	9985	CGTCAGGTTATGAGCATGGTCTCTTCCTGGTTGTGGAAAGA	CTTTATTTCCACAGAAGGGACCTCCGACTGATGGCCAATGC	3	8785	9555	GTCAGGTTATGAGCATGGTCTCTTCCTGGTTGTGGAAAGAG	GAAGTTCTAGAGATGCAAGACTTGTGGCTGCTGCGGAGGTC	5
1025	3125	CTTCGTGGAGGGCATGTCAGGTGGGACCTGGGTTGATGTTG	GAGGCTGAAGAGGGCCCACCTGATTGAGATGAAAACATGTG	13	2570	6175	CGACGTTGAAGCCTGGAGGGACAGGTACAAGTACCATCCTG	CCATTGAGGGAGAGTTCAAGCTTAGGACGGAGCAAAGGAAG	1	8800	10525	CGTCAGGTTATGAGCATGGTCTCTTCCTGGTTGTGGAAAGA	GAAGAAGCCATGCTGCCTGTGAGCCCCTCAGAGGACACTGA	3	2445	7850	TTGGCCTTAGGGGGAGTGTTGATCTTCTTATCCACAGCCGT	AAAGCTGAGATGGTTGGTGGAGCGGGGATACCTGCAGCCCT	5
3220	9155	TCATACCCAAGTCTTTAGCTGGTCCACTCAGCCACCACAAC	CGAGGACCATTGGATGGGAAGAGAAAACTCAGGAGGTGGAG	13	3485	5090	CTGTTGGTATGGAATGGAGATAAGGCCCAGGAAAGAACCAG	GATAAAAAATGGGAGTTATGTTAGTGCCATCACCCAAGGGA	1	370	9685	AAGAAGTTCAAGAAAGATCTGGCTGCCATGCTGAGAATAAT	TGCGTTGTGAAGCCAATTGATGATAGGTTTGCACATGCCCT	3	5405	6020	TGCCACCTTCACTTCACGTCTACTACAGCCAATCAGAGTCC	AGATGAGTATCTGTATGGAGGTGGGTGCGCAGAGACTGATG	5
690	9680	TGCTGGTGCAACACGACATCAACTTGGGTTGTGTACGGAAC	GAAGCCAATCGATGATAGGTTTGCACATGCCCTCAGGTTCT	12	390	2915	ATGCTGAGAATAATCAATGCCAGGAAGGAGAAGAAGAGACG	CACACTGAAGGAATGCCCACTCAAACATAGAGCATGGAACA	1	2320	3725	GGCAAGGGCATCCATCAAATTTTTGGAGCAGCTTTCAAATC	TGGCTAAGCTTGCAATTTTGATGGGTGCCACCTTCGCGGAA	2	3860	9090	CATGCTGCTGGCCTTGGCCTCGTGTCTTTTGCAAACTGCGA	GCCATCTGGTATATGTGGCTAGGGGCTAGATTTCTAGAGTT	4
2860	9825	ATTTTGTTAGGGCGGCAAAGACCAACAACAGTTTTGTTGTC	CTGTACCTCAAGGATGGGAGATCCATTGTGGTCCCTTGCCG	12	3485	4725	CTGTTGGTATGGAATGGAGATAAGGCCCAGGAAAGAACCAG	ACACAAGTTGGAGTGGGAGTTATGCAAGAGGGGGTCTTTCA	1	1555	2360	GGACTTGATTGTGAACCGAGGACAGGCCTTGACTTTTCAGA	CATTGTTTGGAGGAATGTCCTGGTTCTCACAAATTCTCATT	2	6785	9410	ATGTGTCCTCATTGTTGTGTTCCTATTGCTGGTGGTGCTCA	GGTCCTTAGACCAGCTGAAAAAGGGAAGACAGTGATGGACA	3
2860	4005	ATTTTGTTAGGGCGGCAAAGACCAACAACAGTTTTGTTGTC	CTACCAATCTTGGCTGCTCTAACACCACTAGCTCGAGGCAC	11	4065	4995	TGGAGAGCAGGCCTTGCTACTTGCGGGGGGTTTATGCTCCT	GGAGCGGTTGCGCTGGATTACCCAGCAGGAACTTCAGGATC	1	1340	8805	CATGCGCTAAGTTTGCATGCTCCAAGAAAATGACCGGGAAG	GGTTATGAGCATGGTCTCTTCCTGGTTGTGGAAAGAGCTAG	2	450	2980	GGCCTCCTGCTGACCACAGCTATGGCAGCGGAGGTCACTAG	TTCACACTAGTGTCTGGCTCAAGGTTAGAGAAGATTATTCA	3
3745	6095	TCGCAGAAATGAACACTGGAGGAGATGTAGCTCACTTGGCA	GCTTCTTGACAACATCTACCTCCAGGATGGCCTCATAGCCT	11	3745	9485	CCACCTTCGCGGAAATGAACACTGGAGGAGATGTAGCTCAT	GAGCGGACAAGTTGTCACTTACGCTCTTAACACATTTACCA	1	30	3560	CTGTGTGAATCAGACTGCGACAGTTCGAGTTTGAAGCGAAA	CTGCAGGATCAACTGATCACATGGATCACTTCTCCCTTGGA	2	3555	5065	ACTGATCACATGGATCACTTCTCCCTTGGAGTGCTTGTGAT	ATGGCAATGGGGTCGTGATCAAAAATGGGAGTTATGTTAGT	3
5930	7165	TGAGAGAGTCATCTTGGCTGGGCCCATGCCTGTCACGCATG	AAGGGATGCCATTTATGCATGGGGACCTTGGAGTCCCGCTG	11	475	2325	CAGCTATGGCAGCGGAGGTCACTAGACGTGGGAGTGCATAC	CATCAAATTTTTGGAGCAGCTTTCAAATCATTGTTTGGAGG	1	5470	6700	AATCTGTATATTATGGATGAGGCCCACTTCACAGATCCCTC	ATGAGGAACAAGGGCATAGGGAAGATGGGCTTTGGAATGGT	2	2645	4700	AGATGGTATCTGTGGGATCTCCTCTGTTTCAAGAATGGAAA	TAGACTGCTAGGTTCAACACAAGTTGGAGTGGGAGTCATGC	3
2540	8310	TGGCACGGGGGTATTCATCTATAATGATGTTGAAGCCTGGA	CGCAACTCCACACATGAGATGTACTGGGTCTCTGGGGCAAA	9	1260	8725	GTCTGCAAAAGAACGTTAGTGGACAGAGGCTGGGGAAATGG	CGTATGGTCAGCAAAGAGTTTTCAAGGAAAAAGTGGACACT	1	365	6895	TAATAAAGAAGTTCAAGAAAGATCTGGCTGCCATGCTGAGA	ATCATGGTAGCAGTAGGTCTTCTGGGCTTGATTACCGCCAA	2	3885	5725	CTTTTGCAAACTGCGATTTCCGCCTTGGAAGGCGACCTGAT	ATGAGATCGCAGCTTGTCTGACGAAGGCTGGAAAACGGGTC	3
7560	9560	TACTGGAACTCCTCTACAGCCACCTCACTGTGCAACATCTT	AGTGTTAGAGATGCAAGACTTATGGTTGTTGAGGAAGCCAG	8	3695	4385	GGGAGGATTTTCAATGAGTGACCTGGCTAAGCTTGCAATTT	CATGTACATTGAAAGAGCAGGTGACATCACATGGGAAAAAG	1	3735	6800	TGCAATTTTGATGGGTGCCACCTTCGCGGAAATGAACACTG	CATGTGTCCTCATTGTTGTGTTCCTATTGCTGGTGGTGCTC	2	2645	6520	AGATGGTATCTGTGGGATCTCCTCTGTTTCAAGAATGGAAA	CAGAGAGATTCCAGGAAGCCATTGACAACCTCGCTGTGCTC	3
1030	5440	TGGAGGGCATGTCAGGTGGGACCTGGGTTGATGTTGTCTTG	TCAGAGTCCCTAATTACAATCTCAACATCATGGATGAAGCC	8	5345	7560	AGTGCGTTATATGACAACAGCAGTCAATGTCACCCACTCTG	AACAAGTACTGGAACTCCTCTACAGCCACTTCACTGTGTAA	1	6805	8960	GTCCTCATTGTTGTGTTCCTATTGCTGGTGGTGCTCATACC	AAGCTGTGAACGATCCAAGGTTCTGGGCTCTAGTGGACAAG	2	5360	8045	CAATGTCACCCACTCTGGGACAGAAATCGTTGACTTAATGT	TCTTAAGAGTGGGGTGGACGTCTTTCATATGGCGGCTGAGC	3
650	2390	CCCTATGCTGGATGAGGGAGTGGAACCAGATGATGTCGATT	CACGCTGCTAGTGTGGTTAGGTTTGAACACAAAGAATGGAT	8	295	9600	TCAAGCCATCACTGGGTCTCATCAATAGATGGGGTTCAGTG	AGGTCAGAGAAAGTGACCAACTGGTTGCAGAGCAACGGATG	1	2995	6805	TTTCACACTAGTGTCTGGCTCAAGGTTAGAGAAGATTATTC	GTCCTCATTGTTGTGTTCCTATTGCTGGTGGTGCTCATACC	2	1020	3150	GGTATGTCAGGTGGGACTTGGGTTGATGTTGTCTTGGAACA	ATGAAAACATGTGAATGGCCAAAGTCCCACACATTGTGGAC	3
1955	3890	AACAGTCACAGTGGAGGTGCAGTATGCAGGGACAGATGGAC	TCTGCAAACTGCGATCTCTGCTCTTGAAGGTGACTTGATGG	8	485	7330	AGCGGAGGTCACTAGACGTGGGAGTGCATACTATATGTACT	CCCAGAAGAGAACGGCAGCTGGCATCATGAAGAACCCTGTT	1	3575	5145	ATCACATGGATCACTTCTCCCTTGGAGTGCTTGTGATTCTG	GGAAGAGACTCCTGTTGAGTGCTTCGAGCCTTCGATGCTGA	1	2535	3845	TGCGGTACAGGGGTGTTCGTCTATAACGACGTTGAAGCCTG	GACACCCCGTGAAAGCATGCTGCTGGCCTTGGCCTCGTGTC	3
3810	5305	CCAGCCTTGCTGGTCTCCTTCATTTTCAGAGCCAATTGGAC	CTGCTGAGATGGAGGAGGCCTTGAGAGGACTTCCGGTGCGT	8	560	7175	TCCAACCACATTGGGGATGAATAAGTGTTATATACAGATCA	GATGCCATTCTACGCATGGGACTTTGGAGTCCCGCTGCTAA	1	6800	9015	CATGTGTCCTCATTGTTGTGTTCCTATTGCTGGTGGTGCTC	CCTGAGAGGAGAGTGCCAGAGTTGTGTGTACAACATGATGG	1	1145	6885	GGTAAGATCCTACTGCTATGAGGCATCAATATCGGACATGG	GTAGCAGTAGGTCTTCTGGGCTTGATTACCGCCAATGAACT	3
8815	9975	GGCTGTGGAAGGAGCTGGGGAAACGCAAGCGGCCACGCGTC	TATTTCCACAGAAGAGACCTTCGACTGATGGCTAATGCCAT	7	3800	9010	GGCATTCAAAGTCAGACCAGCGTTGCTGGTATCTTTCATCT	TGAGAGGAGAGTGCCAGAGTTGTGTGTACAACATGATGGGA	1	2655	4690	CTGGGAAGATGGTATCTGTGGGATCTCCTCTGTTTCAAGAA	GATGGAGTGTACAGAGTAATGACTCGTAGACTGCTAGGTTC	1	3555	5150	ACTGATCACATGGATCACTTCTCCCTTGGAGTGCTTGTGAT	CTTCGAGCCTTCGATGCTGAAGAAGAAGCAGCTAACTGTCT	2
4145	7275	CATGGCCCTGGGATTGACAGCTGTGAGGGTAGTAGACCCTA	CACTACATGTACTTGATCCCAGGCCTACAAGCGGCAGCAGC	7	6465	8570	GCTGGGAAAAGAGGAGCGGCTTTTGGAGTGATGGAAGCCCT	AAACCACCCATATAGGACATGGGCTTACCATGGAAGCTATG	1	1620	3370	CAAGCACTGGTTGGTTCACAAGGAGTGGTTCCACGACATTC	GAGGAAACATGTGGAACAAGAGGACCATCTCTGAGATCAAC	1	1540	2345	GACTTGATTGTGAACCGAGGACAGGCCTTGACTTTTCAGAT	ATTGTTTGGAGGAATGTCCTGGTTCTCACAAATTCTCATTG	2
3845	8150	TTGGACACCCCGTGAGAGCATGCTGCTAGCCCTGGCTTCGT	ACGAACACTCAGAGTGCTCTCTATGGTGGGGGACTGGCTTG	7	7500	9485	TGGGGGGAGGCTGGGGCCCTGATCACAGCCGCAACTTCCAC	GAGCGGACAAGTTGTCACTTACGCTCTTAACACATTTACCA	1	3775	4460	GGAGGAGATGTAGCTCATCTGGCGCTGATAGCGGCATTCAA	GGCTCGATGTGGCGCTAGATGAGAGTGGTGATTTCTCCCTG	1	7865	9845	GGTGGAGCGGGGATACCTGCAGCCCTATGGAAAGGTCATTG	CATTGTGGTTCCCTGCCGCCACCAAGATGAACTGATTGGCC	2
2360	5220	AATGTCCTGGTTCTCACAGATCCTCATAGGCACGCTGCTAG	ACCAGGAGAGTTCTTCCTGAAATAGTCCGTGAAGCCATAAA	7	3240	7495	TTAGCTGGGCCACTCAGCCATCACAATACCAGAGAGGGCTA	GGGGGTGGGGGGAGGCTGGGGCCCTGATCACAGCCGCAACT	1	5700	6800	TGGAAAAACAGTTTGGTTTGTTCCAAGCGTGAGGAACGGCA	CATGTGTCCTCATTGTTGTGTTCCTATTGCTGGTGGTGCTC	1	1320	8785	GTGACATGCGCTAAGTTTGCATGCTCCAAGAAAATGACCGG	GTCAGGTTATGAGCATGGTCTCTTCCTGGTTGTGGAAAGAG	2
635	3570	CATGAGTTATGAGTGCCCTATGCTGGATGAGGGAGTGGAAC	GACCACTTCTCTCTTGGAGTGCTTGTGATTCTACTCATGGT	7	295	795	TCAAGCCATCACTGGGTCTCATCAATAGATGGGGTTCAGTG	AAGCTGCAAACGCGGTCGCAAACCTGGTTGGAATCAAGAGA	1	2655	6535	CTGGGAAGATGGTATCTGTGGGATCTCCTCTGTTTCAAGAA	ACAGAGAGATTCCAGGAAGCCATTGACAACCTCGCTGTGCT	1	7125	8220	ATGGCCACGCAAGCTGGAGTGTTGTTTGGTATGGGCAAAGG	TTGTGCCCATACACCAGCACTATGATGGAAACCCTGGAGCG	2
5835	7720	GTCATAACAACTGACATCTCAGAGATGGGCGCCAACTTCAA	TGAATCAGATGTCGGCCCTGGAGTTCTACTCTTATAAAAAG	6	2360	9220	TGGAGGAATGTCCTGGTTCTCACAAATTCTCATTGGAACGT	AAAGACTCGGATATGTCCTAGAAGAGATGAGTCGCATACCA	1	2460	7865	CTTGGCCTTAGGGGGAGTGTTGATCTTCTTATCCACAGCTG	CAAAGCTGAGATGGTTGGTGGAGCGGGGATACCTGCAGCCC	1	480	9975	GAGGTCACTAGACGTGGGAGTGCATACTATATGTACTTGGA	TTCCACAGAAGGGACCTCCGACTGATGGCCAATGCCATTTG	2
6615	8315	CCGGAGACCCTAGAGACCATTATGCTCTTAGGTTTGCTGGG	CTCCACACATGAGATGTACTGGGTCTCTGGGGCAAAGAGCA	6	2920	6765	TGAAGGAATGCCCACTCAAACATAGAGCATGGAACAGCTTT	CTCTCGGAAATTGAGCCAGCCAGAATTGCATGTGTCCTCAT	1	3875	9105	GCATGCTGCTGGCCTTGGCCTCGTGTCTTTTGCAAACTGCG	CGCCATCTGGTATATGTGGCTAGGGGCTAGATTTCTAGAGT	1	6100	7865	ACAATATCTACCTCCAAGATGGCCTCATAGCCTCGCTCTAT	GGTGGAGCGGGGATACCTGCAGCCCTATGGAAAGGTCATTG	2
5410	9555	CCACTTTCACTTCACGCTTACTACAACCCATCAGAGTCCCT	GAGGAAGTGTTAGAGATGCAAGACTTATGGTTGTTGAGGAA	6	3795	9290	ATAGCGGCATTCAAAGTCAGACCAGCGTTGCTGGTATCTTT	TGGCTGGGACACCCGCATCAGCAGGTTTGATCTGGAGAATG	1	3995	9160	TTCCACGCACTGATAACATCACCTTGGCAATCCTGGCTGCT	TTCTTGAACGAGGATCACTGGATGGGGAGAGAGAACTCAGG	1	2645	4615	AGATGGTATCTGTGGGATCTCCTCTGTTTCAAGAATGGAAA	GGAGTGGTGCTCTATGGGATGTGCCTGCTCCCAAGGAAGTA	1
2705	7615	AGTAGAAGGGGAGCTCAATGCTATCCTAGAGGAGAATGGAG	TGGCAGGAGCTTCCCTTATCTATACAGTGACGAGAAACGCT	6	3370	8160	CATGTGGAACAAGAGGACCATCTCTGAGATCAACCACTGCA	ACGCTCAGAGTCCTCTCCATGGTGGGGGATTGGCTTGAAAA	1	7570	9555	AAGTACTGGAACTCCTCTACAGCCACTTCACTGTGTAACAT	GAATATGGAGGCTGAGGAAGTTCTAGAGATGCAAGACTTGT	1	8060	10140	GGACGTCTTTCATATGGCGGCTGAGCCGTGTGACACGTTGC	GACCACATGGAAGACAAGACCCCAGTTACGAAATGGACAGA	1
3940	9600	ATGGATTTGCTTTGGCCTGGTTGGCAATTCGAGCAATGGCC	GAGAAAGTGACCAGATGGTTGCAGAGCAATGGATGGGATAG	5	5685	8010	GATCATTCTGGAAAAACAGTTTGGTTTGTTCCAAGCGTGAG	GAAGAACCCGTGTTGGTGCAAAGCTATGGGTGGAACATAGT	1	7890	9835	GGGATACCTGCAGCCCTATGGAAAGGTCATTGATCTTGGAT	AAGCTCCATCTCAAGGACGGGAGGTCCATTGTGGTTCCCTG	1	4445	10005	GCTCGATGTGGCACTAGATGAGAGTGGTGATTTCTCCCTGG	AATGCCATTTGTTCATCTGTGCCAGTTGACTGGGTTCCAAC	1
4565	8790	AGCTATACCTTTTGCTGCAGGAGCGTGGTATGTGTATGTGA	CAGGTAATGAACATAGTCTCTTCCTGGCTGTGGAAGGAGCT	4	2580	6460	GCCTGGAGGGACAGGTACAAGTACCATCCTGACTCTCCCCG	TTGCCGCTGGGAAAAGAGGAGCGGCTTTTGGAGTGATGGAA	1	6115	7880	GACAATATTTACCTCCAAGATGGCCTCATAGCCTCGCTCTA	TGGTGGAGCGGGGATACCTGCAGCCCTATGGAAAGGTCATT	1	310	7215	ATAGATGGGGTTCAGTGGGGAAAAAAGAGGCTATGGAAATA	TGCTACTCACAATTAACACCCCTGACCCTAATAGTGGCCAT	1
9005	9960	GAGAGGAGAGTGTCACAGCTGTGTGTACAACATGATGGGAA	ATGTGGCAGCTCCTTTATTTCCACAGAAGAGACCTTCGACT	3	2825	8295	GAACGAGCTGCCCCACGGCTGGAAGGCTTGGGGGAAATCGT	CTGGTCAGAGTGCCACTCTCCCGCAACTCTACACATGAGAT	1	2360	5215	CATTGTTTGGAGGAATGTCCTGGTTCTCACAAATTCTCATT	CATCCTGGAGCTGGGAAAACCAGGAGAGTTCTTCCTGAAAT	1	5745	8065	ACGAAGGCTGGAAAACGGGTCATACAGCTCAGCAGAAAGAC	TCTTTCATATGGCGGCTGAGCCGTGTGACACGTTGCTGTGT	1
2370	5175	TTCTCACAGATCCTCATAGGCACGCTGCTAGTGTGGTTAGG	AAGAAGCAGCTAACTGTCTTGGATCTGCATCCAGGAGCCGG	3	980	2825	GGCATACAGCATCAGGTGCATAGGAGTCAGCAATAGGGACT	GAACGAGCTGCCCCACGGCTGGAAGGCTTGGGGGAAATCGT	1	2725	8800	GGGGAGCTCAACGCAATCCTGGAAGAGAATGGAGTTCAACT	CGTCAGGTTATGAGCATGGTCTCTTCCTGGTTGTGGAAAGA	1	1110	30	GAGCTGGTTACAACAACAGTCAGCAACATGGCGGAGGTAAG	GCGACAGTTCGAGTTTGAAGCGAAAGCTAGCAACAGTATCA	1
3570	8040	GACCACTTCTCTCTTGGAGTGCTTGTGATTCTACTCATGGT	ATAGTTCGTCTCAAGAGTGGAGTGGACGTCTTCCACATGGC	2	2295	7445	GGCGCTCTCAACTCATTGGGCAAGGGCATCCATCAAATTTT	GCTACTCATAGCAGTAGCCGTCTCCAGCGCCATACTGTCGC	1	325	7240	AATAGATGGGGTTCAGTGGGGAAAAAAGAGGCTATGGAAAT	CAATTAACACCCCTGACCCTAATAGTGGCCATCATTTTGCT	1	6465	8360	AGAGGAGCGGCTTTTGGAGTGATGGAAGCCCTGGGAACACT	AAAAAGTGTGTCCACCACGAGCCAGCTCCTCTTGGGGCGCA	1
3555	9470	TCAACCGATCATATGGACCACTTCTCTCTTGGAGTGCTTGT	CCAGAGAGGGAGTGGACAAGTTGTCACTTATGCTCTCAACA	1	6040	7805	TGTATGGAGGTGGGTGCGCAGAGACTGACGAAGACCATGCA	CGCCCTCAAGGACGGTGTGGCAACGGGAGGCCATGCTGTGT	1	6240	9425	GAAAAGAGGAGATCTTCCTGTTTGGCTGGCCTATCAGGTTG	AGGTCCTTAGACCAGCTGAAAAAGGGAAGACAGTTATGGAC	1	2615	9550	ATTGGCAGCAGCAGTCAAGCAAGCCTGGGAAGATGGTATCT	CTGAGGAAGTTCTAGAGATGCAAGACTTGTGGCTGCTGCGG	1
1650	10775	TTGCCTTGGCATGCTGGGGCAGACACCGGAACTCCACACTG	CGAACTTCGGCGGCCGGTGTGGGGAAATCCATGGTTTCT	1	5520	9490	GGATACATTTCAACAAGGGTTGAGATGGGCGAGGCGGCTGC	GACAAGTTGTCACTTACGCTCTTAACACATTTACCAACCTA	1	4575	9425	AATAGCCATACCCTTTGCAGCTGGAGCGTGGTACGTATACG	AGGTCCTTAGACCAGCTGAAAAAGGGAAGACAGTTATGGAC	1	1040	2880	GGTTGATGTTGTCTTGGAACATGGAGGTTGTGTCACCGTAA	AATAACAGCTTTGTCGTGGATGGTGACACACTGAAGGAATG	1
3515	6645	ACCAGAGAGCAACTTAGTGAGGTCAATGGTGACAGCGGGGT	GGTTTGCTGGGAACAGTTTCACTGGGGATCTTCTTCGTCTT	1	6730	8720	TGGTGACTCTTGGGGCCAGCGCATGGCTCATGTGGCTCTCG	CACACCGTATGGTCAGCAAAGAGTTTTCAAGGAAAAAGTGG	1	5760	8090	GACAAAGGCTGGAAAACGGGTCATACAGCTCAGCAGAAAGA	TGGCGGCTGAGCCGTGTGACACGTTGCTGTGTGACATAGGT	1	1800	4535	GAGGCTGAGATGGATGGTGCAAAGGGAAGGCTGTCCTCTGG	GATGACCATCTGTGGCATGAACCCAATAGCCATACCCTTTG	1
